# Supplementary material for: Estimating individual exposure to predation risk in group-living baboons, Papio anubis
Source: PLoS One. 2023 Nov 8;18(11):e0287357. doi: 10.1371/journal.pone.0287357 (PMC10631679; doi:10.1371/journal.pone.0287357)
Supplement: S1 Data — (ZIP) [file pone.0287357.s006.zip]

Archive with 38 entries (38 files):
- S6 Data/02.csv
- S6 Data/03.csv
- S6 Data/04.csv
- S6 Data/05.csv
- S6 Data/06.csv
- S6 Data/07.csv
- S6 Data/08.csv
- S6 Data/09.csv
- S6 Data/11.csv
- S6 Data/12.csv
- S6 Data/13.csv
- S6 Data/16.csv
- S6 Data/17.csv
- S6 Data/18.csv
- S6 Data/20.csv
- S6 Data/21.csv
- S6 Data/22.csv
- S6 Data/23.csv
- S6 Data/24.csv
- S6 Data/25.csv
- S6 Data/26.csv
- S6 Data/29.csv
- S6 Data/30.csv
- S6 Data/31.csv
- S6 Data/32.csv
- S6 Data/33.csv
- S6 Data/Python_model_a_UDOD.py
- S6 Data/Python_model_b_MCP.py
- S6 Data/Python_model_c_LDOD.py
- S6 Data/Python_model_d_Surroundedness.py
- S6 Data/Python_model_e_DyadicDistance.py
- S6 Data/R_model_a_UDOD.R
- S6 Data/R_model_b_MCP.R
- S6 Data/R_model_c_ldod25.R
- S6 Data/R_model_c_ldod70.R
- S6 Data/R_model_d_Surroundedness.R
- S6 Data/R_model_e_DyadicDistance.R
- S6 Data/README.md
