# Supplementary material for: Estimating individual exposure to predation risk in group-living baboons, Papio anubis
Source: PLoS One. 2023 Nov 8;18(11):e0287357. doi: 10.1371/journal.pone.0287357 (PMC10631679; doi:10.1371/journal.pone.0287357)
Supplement: S1 Data — (ZIP) [file pone.0287357.s006.zip › S6 Data/02.csv]

Unnamed: 0	x	y	id	agesex
2019-07-19 04:00:00	265578.8022036869	35306.4129380891	2	AdM
2019-07-19 04:01:00	265601.0792262385	35326.28598864503	2	AdM
2019-07-19 04:02:00	265619.1143527123	35331.40202609776	2	AdM
2019-07-19 04:03:00	265624.2556075885	35331.83159535728	2	AdM
2019-07-19 04:04:00	265629.571546716	35336.1371062975	2	AdM
2019-07-19 04:05:00	265664.66044374823	35345.50333917075	2	AdM
2019-07-19 04:06:00	265710.489414832	35360.827145181545	2	AdM
2019-07-19 04:07:00	265763.67169716355	35383.535097672015	2	AdM
2019-07-19 04:08:00	265823.60864069685	35411.1156528062	2	AdM
2019-07-19 04:09:00	265875.97934074845	35433.80863211761	2	AdM
2019-07-19 04:10:00	265890.6532401261	35430.128367245874	2	AdM
2019-07-19 04:11:00	265892.8957180197	35426.99667615861	2	AdM
2019-07-19 04:12:00	265900.3884371516	35424.58062835669	2	AdM
2019-07-19 04:13:00	265908.0456823603	35428.0830256009	2	AdM
2019-07-19 04:14:00	265934.58008412854	35429.864587664175	2	AdM
2019-07-19 04:15:00	265947.3084446836	35431.189972836684	2	AdM
2019-07-19 04:16:00	265954.857345781	35433.06557540398	2	AdM
2019-07-19 04:17:00	265956.98189101176	35437.64123956125	2	AdM
2019-07-19 04:18:00	265957.0065988229	35438.66930858712	2	AdM
2019-07-19 04:19:00	265966.51759789104	35439.38997542774	2	AdM
2019-07-19 04:20:00	265987.95411671064	35447.70049238364	2	AdM
2019-07-19 04:21:00	265998.87725589605	35456.81892571613	2	AdM
2019-07-19 04:22:00	265998.175462378	35457.18130137122	2	AdM
2019-07-19 04:23:00	265996.3206683171	35454.907274011304	2	AdM
2019-07-19 04:24:00	265997.5244453409	35453.57534206532	2	AdM
2019-07-19 04:25:00	266000.7550528138	35450.91610215167	2	AdM
2019-07-19 04:26:00	266005.7012736082	35443.32665914248	2	AdM
2019-07-19 04:27:00	266014.2795992555	35442.532781525595	2	AdM
2019-07-19 04:28:00	266019.92761944106	35442.74508966415	2	AdM
2019-07-19 04:29:00	266023.8935036461	35443.7236829313	2	AdM
2019-07-19 04:30:00	266036.4013305451	35443.86951016179	2	AdM
2019-07-19 04:31:00	266066.3991560099	35448.091781186034	2	AdM
2019-07-19 04:32:00	266075.90236614255	35451.579970771985	2	AdM
2019-07-19 04:33:00	266081.7502596125	35454.526208802454	2	AdM
2019-07-19 04:34:00	266080.8745546424	35454.78004270464	2	AdM
2019-07-19 04:35:00	266075.2532324284	35450.81656096068	2	AdM
2019-07-19 04:36:00	266068.622455315	35452.79517095334	2	AdM
2019-07-19 04:37:00	266050.13826844067	35457.61341792755	2	AdM
2019-07-19 04:38:00	266061.04756366904	35445.42619345236	2	AdM
2019-07-19 04:39:00	266080.2030753891	35450.93591982639	2	AdM
2019-07-19 04:40:00	266082.00644685613	35453.134192440106	2	AdM
2019-07-19 04:41:00	266082.625395659	35453.30918992684	2	AdM
2019-07-19 04:42:00	266083.01632838725	35453.79134740841	2	AdM
2019-07-19 04:43:00	266082.1759736051	35454.48243242623	2	AdM
2019-07-19 04:44:00	266093.0714281823	35440.87264936607	2	AdM
2019-07-19 04:45:00	266120.2061975417	35402.13930701714	2	AdM
2019-07-19 04:46:00	266123.6058879161	35368.77941560573	2	AdM
2019-07-19 04:47:00	266121.3000312158	35362.37604498325	2	AdM
2019-07-19 04:48:00	266144.45112697687	35348.1040051001	2	AdM
2019-07-19 04:49:00	266173.69586709363	35327.93400411804	2	AdM
2019-07-19 04:50:00	266174.07114985987	35316.32096289169	2	AdM
2019-07-19 04:51:00	266166.3384059024	35303.83063831382	2	AdM
2019-07-19 04:52:00	266168.1326284896	35294.87330005275	2	AdM
2019-07-19 04:53:00	266182.3636633607	35252.77471234507	2	AdM
2019-07-19 04:54:00	266204.96100425883	35223.10604900062	2	AdM
2019-07-19 04:55:00	266212.7447224337	35226.23402782802	2	AdM
2019-07-19 04:56:00	266257.49451440567	35235.840892938075	2	AdM
2019-07-19 04:57:00	266279.336252026	35242.103126657654	2	AdM
2019-07-19 04:58:00	266282.91314773617	35244.88023832582	2	AdM
2019-07-19 04:59:00	266283.0807231508	35245.770020235	2	AdM
2019-07-19 05:00:00	266278.07377690985	35231.33397282414	2	AdM
2019-07-19 05:01:00	266263.3644087887	35205.641616928355	2	AdM
2019-07-19 05:02:00	266252.5807356181	35204.13110776212	2	AdM
2019-07-19 05:03:00	266229.7944331993	35209.01674398857	2	AdM
2019-07-19 05:04:00	266187.9842056984	35213.8295727916	2	AdM
2019-07-19 05:05:00	266113.7568758985	35198.730168173555	2	AdM
2019-07-19 05:06:00	265989.255058903	35193.86017066662	2	AdM
2019-07-19 05:07:00	265889.7129357152	35207.289128256045	2	AdM
2019-07-19 05:08:00	265788.55986394343	35227.75329636475	2	AdM
2019-07-19 05:09:00	265735.40445801406	35243.83693402221	2	AdM
2019-07-19 05:10:00	265684.2069349329	35258.16617120231	2	AdM
2019-07-19 05:11:00	265616.77227118204	35277.75249095431	2	AdM
2019-07-19 05:12:00	265644.8307231364	35270.5120595376	2	AdM
2019-07-19 05:13:00	265805.1493338889	35224.02823204228	2	AdM
2019-07-19 05:14:00	265974.20168446883	35197.769628387075	2	AdM
2019-07-19 05:15:00	266136.39289095585	35199.38660383336	2	AdM
2019-07-19 05:16:00	266199.6613810102	35212.249229203015	2	AdM
2019-07-19 05:17:00	266252.0811486976	35207.76052414128	2	AdM
2019-07-19 05:18:00	266281.26118844084	35226.16586433104	2	AdM
2019-07-19 05:19:00	266282.73128899257	35227.636978020775	2	AdM
2019-07-19 05:20:00	266282.3514371211	35227.79503605071	2	AdM
2019-07-19 05:21:00	266282.5062189063	35227.83095108078	2	AdM
2019-07-19 05:22:00	266282.2862636998	35227.62563956012	2	AdM
2019-07-19 05:23:00	266282.9253805218	35227.50900550641	2	AdM
2019-07-19 05:24:00	266283.41082554887	35227.33931244569	2	AdM
2019-07-19 05:25:00	266284.0058125262	35226.50062201193	2	AdM
2019-07-19 05:26:00	266284.5831825717	35226.637470013804	2	AdM
2019-07-19 05:27:00	266284.2383848997	35226.694501792204	2	AdM
2019-07-19 05:28:00	266283.79669717385	35226.66896835856	2	AdM
2019-07-19 05:29:00	266284.1710369239	35226.78226203848	2	AdM
2019-07-19 05:30:00	266284.3588506394	35226.810981021394	2	AdM
2019-07-19 05:31:00	266283.82331523247	35227.06142583564	2	AdM
2019-07-19 05:32:00	266283.8835844206	35226.84260027517	2	AdM
2019-07-19 05:33:00	266284.0728745173	35226.830763841914	2	AdM
2019-07-19 05:34:00	266283.0944632772	35226.68957338569	2	AdM
2019-07-19 05:35:00	266283.61291073315	35227.27843858322	2	AdM
2019-07-19 05:36:00	266282.0520823818	35226.8219586534	2	AdM
2019-07-19 05:37:00	266283.182236722	35226.65858613711	2	AdM
2019-07-19 05:38:00	266283.794638613	35226.58472474485	2	AdM
2019-07-19 05:39:00	266284.30762667017	35226.7931103437	2	AdM
2019-07-19 05:40:00	266284.36836392025	35227.04970123274	2	AdM
2019-07-19 05:41:00	266288.8994487968	35221.30101212372	2	AdM
2019-07-19 05:42:00	266292.18736200704	35219.36512587892	2	AdM
2019-07-19 05:43:00	266294.3950776966	35218.67763553004	2	AdM
2019-07-19 05:44:00	266296.810669104	35209.00419628988	2	AdM
2019-07-19 05:45:00	266294.8705619428	35200.585534584105	2	AdM
2019-07-19 05:46:00	266294.2082216128	35201.48617730615	2	AdM
2019-07-19 05:47:00	266294.30372011365	35202.025909526055	2	AdM
2019-07-19 05:48:00	266294.5862756153	35201.61255852183	2	AdM
2019-07-19 05:49:00	266296.1623403018	35200.339175712805	2	AdM
2019-07-19 05:50:00	266296.8390142834	35199.65420954542	2	AdM
2019-07-19 05:51:00	266294.27411979594	35200.65828657677	2	AdM
2019-07-19 05:52:00	266294.1489420976	35200.18602935683	2	AdM
2019-07-19 05:53:00	266292.374705821	35199.77844313443	2	AdM
2019-07-19 05:54:00	266292.9320308502	35198.99303518916	2	AdM
2019-07-19 05:55:00	266296.53680801793	35197.43590649686	2	AdM
2019-07-19 05:56:00	266296.05874914624	35198.33485259338	2	AdM
2019-07-19 05:57:00	266295.80076999223	35198.22817144897	2	AdM
2019-07-19 05:58:00	266297.04198695475	35198.4836002241	2	AdM
2019-07-19 05:59:00	266298.04864563973	35198.81742186441	2	AdM
2019-07-19 06:00:00	266297.3617504415	35199.43234036808	2	AdM
2019-07-19 06:01:00	266295.57019443566	35198.72649325384	2	AdM
2019-07-19 06:02:00	266295.4883737852	35197.91596070928	2	AdM
2019-07-19 06:03:00	266295.8352769828	35197.26258408479	2	AdM
2019-07-19 06:04:00	266299.06047721376	35203.59257999816	2	AdM
2019-07-19 06:05:00	266303.7437523782	35208.84406598691	2	AdM
2019-07-19 06:06:00	266298.1420140198	35209.85576676935	2	AdM
2019-07-19 06:07:00	266282.92387163	35193.68456545306	2	AdM
2019-07-19 06:08:00	266278.4665859155	35179.08341932779	2	AdM
2019-07-19 06:09:00	266272.48251497216	35172.629553260624	2	AdM
2019-07-19 06:10:00	266271.804170387	35174.22553517823	2	AdM
2019-07-19 06:11:00	266271.48354498146	35173.6006829407	2	AdM
2019-07-19 06:12:00	266268.4914860409	35170.25862848259	2	AdM
2019-07-19 06:13:00	266269.21898869885	35174.031212430615	2	AdM
2019-07-19 06:14:00	266269.8545148277	35174.50815873859	2	AdM
2019-07-19 06:15:00	266269.8265397347	35173.83034094329	2	AdM
2019-07-19 06:16:00	266269.3456950218	35173.80794915168	2	AdM
2019-07-19 06:17:00	266270.9523026963	35174.88528223809	2	AdM
2019-07-19 06:18:00	266270.3928303645	35175.15121647038	2	AdM
2019-07-19 06:19:00	266270.18476415245	35175.00378566372	2	AdM
2019-07-19 06:20:00	266270.272259304	35173.605353665815	2	AdM
2019-07-19 06:21:00	266268.9225934579	35170.273103713655	2	AdM
2019-07-19 06:22:00	266269.64845297724	35170.53140266075	2	AdM
2019-07-19 06:23:00	266270.9596250632	35173.47801810801	2	AdM
2019-07-19 06:24:00	266266.0248844922	35167.29897548308	2	AdM
2019-07-19 06:25:00	266267.00758326624	35166.621873718555	2	AdM
2019-07-19 06:26:00	266267.11861175497	35165.96098703965	2	AdM
2019-07-19 06:27:00	266265.5793343283	35166.53257440915	2	AdM
2019-07-19 06:28:00	266263.3278891896	35165.731700266486	2	AdM
2019-07-19 06:29:00	266263.8618137622	35166.684268234014	2	AdM
2019-07-19 06:30:00	266266.09009230486	35167.637597453686	2	AdM
2019-07-19 06:31:00	266266.1857882973	35166.41226037648	2	AdM
2019-07-19 06:32:00	266263.052077297	35166.4538218532	2	AdM
2019-07-19 06:33:00	266268.7091206103	35167.26801292538	2	AdM
2019-07-19 06:34:00	266270.0524284865	35169.45163265565	2	AdM
2019-07-19 06:35:00	266266.267534382	35168.68093392962	2	AdM
2019-07-19 06:36:00	266263.8158244215	35167.76691493533	2	AdM
2019-07-19 06:37:00	266267.8197727503	35166.139286883874	2	AdM
2019-07-19 06:38:00	266267.9747054413	35167.82874470877	2	AdM
2019-07-19 06:39:00	266268.09293278574	35167.889184644446	2	AdM
2019-07-19 06:40:00	266267.97669218696	35166.64822168615	2	AdM
2019-07-19 06:41:00	266267.19135011884	35166.827008355605	2	AdM
2019-07-19 06:42:00	266265.06196759176	35167.60609993959	2	AdM
2019-07-19 06:43:00	266272.6995091389	35174.69929478408	2	AdM
2019-07-19 06:44:00	266291.3435383752	35198.4762799958	2	AdM
2019-07-19 06:45:00	266326.81327742164	35217.79854238091	2	AdM
2019-07-19 06:46:00	266335.66899816005	35230.492513107645	2	AdM
2019-07-19 06:47:00	266335.24441171525	35241.52856469064	2	AdM
2019-07-19 06:48:00	266374.2359727241	35260.24803632538	2	AdM
2019-07-19 06:49:00	266413.5053025625	35272.40858194953	2	AdM
2019-07-19 06:50:00	266446.64093386394	35289.72768926053	2	AdM
2019-07-19 06:51:00	266491.2541733057	35295.256566513985	2	AdM
2019-07-19 06:52:00	266541.72114043345	35288.81497609685	2	AdM
2019-07-19 06:53:00	266592.6392336298	35287.80011733196	2	AdM
2019-07-19 06:54:00	266646.93953455205	35290.51747816764	2	AdM
2019-07-19 06:55:00	266705.3834941442	35315.25536835888	2	AdM
2019-07-19 06:56:00	266765.7550654099	35324.56259660527	2	AdM
2019-07-19 06:57:00	266824.6425833834	35305.91722928378	2	AdM
2019-07-19 06:58:00	266869.88176247414	35317.28349610003	2	AdM
2019-07-19 06:59:00	266913.25335969834	35342.841981917576	2	AdM
2019-07-19 07:00:00	266973.8997222816	35378.6337395827	2	AdM
2019-07-19 07:01:00	267016.9421086291	35386.153059862685	2	AdM
2019-07-19 07:02:00	267059.82198173867	35392.17888226393	2	AdM
2019-07-19 07:03:00	267087.47673394554	35403.03421660982	2	AdM
2019-07-19 07:04:00	267104.45494333404	35409.65760909169	2	AdM
2019-07-19 07:05:00	267137.4995431549	35444.40734667289	2	AdM
2019-07-19 07:06:00	267150.261041261	35471.197341896055	2	AdM
2019-07-19 07:07:00	267175.7825617339	35509.37346005521	2	AdM
2019-07-19 07:08:00	267219.2047165536	35532.90429523809	2	AdM
2019-07-19 07:09:00	267226.9907245672	35534.74499921591	2	AdM
2019-07-19 07:10:00	267227.6727525748	35534.85306738388	2	AdM
2019-07-19 07:11:00	267226.5026047573	35533.61970086228	2	AdM
2019-07-19 07:12:00	267226.5026699122	35533.93787242807	2	AdM
2019-07-19 07:13:00	267226.1986846384	35534.81723851785	2	AdM
2019-07-19 07:14:00	267226.51863885496	35535.79473027529	2	AdM
2019-07-19 07:15:00	267229.16836858424	35537.70930032693	2	AdM
2019-07-19 07:16:00	267230.01013773703	35537.60700335013	2	AdM
2019-07-19 07:17:00	267226.870375895	35535.19739525404	2	AdM
2019-07-19 07:18:00	267229.57880419097	35526.5059271168	2	AdM
2019-07-19 07:19:00	267233.44625171454	35519.98372426788	2	AdM
2019-07-19 07:20:00	267237.9063611993	35522.137566368925	2	AdM
2019-07-19 07:21:00	267248.76161350246	35526.40890822564	2	AdM
2019-07-19 07:22:00	267237.1708067508	35556.075155737235	2	AdM
2019-07-19 07:23:00	267283.84957898705	35573.641525785664	2	AdM
2019-07-19 07:24:00	267311.0465040658	35553.84314568756	2	AdM
2019-07-19 07:25:00	267319.3133153469	35543.759879787955	2	AdM
2019-07-19 07:26:00	267320.10489540803	35543.256468622174	2	AdM
2019-07-19 07:27:00	267320.5156099168	35541.573357347355	2	AdM
2019-07-19 07:28:00	267320.5626181352	35540.94308815552	2	AdM
2019-07-19 07:29:00	267331.88460179954	35530.72684218071	2	AdM
2019-07-19 07:30:00	267334.6713001679	35523.634884337574	2	AdM
2019-07-19 07:31:00	267340.60914946336	35516.57712270997	2	AdM
2019-07-19 07:32:00	267358.76211053296	35502.60281184062	2	AdM
2019-07-19 07:33:00	267359.94625620986	35502.415095612974	2	AdM
2019-07-19 07:34:00	267358.98050358146	35505.15772353108	2	AdM
2019-07-19 07:35:00	267357.59777650173	35510.735774684086	2	AdM
2019-07-19 07:36:00	267358.3810050849	35511.13802934291	2	AdM
2019-07-19 07:37:00	267357.67401155044	35511.45634527567	2	AdM
2019-07-19 07:38:00	267357.01568634994	35511.09443559456	2	AdM
2019-07-19 07:39:00	267357.5333305474	35510.49227434567	2	AdM
2019-07-19 07:40:00	267357.59153804765	35511.08417910284	2	AdM
2019-07-19 07:41:00	267357.9101792012	35511.08816942017	2	AdM
2019-07-19 07:42:00	267358.3842452205	35511.55500640808	2	AdM
2019-07-19 07:43:00	267358.8548780919	35511.56855133544	2	AdM
2019-07-19 07:44:00	267354.88832241576	35512.596875379175	2	AdM
2019-07-19 07:45:00	267355.45639625046	35512.66717717762	2	AdM
2019-07-19 07:46:00	267355.2515471511	35512.81819377441	2	AdM
2019-07-19 07:47:00	267355.29429963086	35512.24894221554	2	AdM
2019-07-19 07:48:00	267355.78386876767	35512.297323579056	2	AdM
2019-07-19 07:49:00	267355.8363655376	35512.18836773052	2	AdM
2019-07-19 07:50:00	267354.9139402936	35512.635397260216	2	AdM
2019-07-19 07:51:00	267356.6317092682	35511.03239145057	2	AdM
2019-07-19 07:52:00	267357.258436798	35511.15411219914	2	AdM
2019-07-19 07:53:00	267356.6359145644	35510.72417362711	2	AdM
2019-07-19 07:54:00	267356.54079124494	35511.11075466698	2	AdM
2019-07-19 07:55:00	267359.3117782056	35514.30480506151	2	AdM
2019-07-19 07:56:00	267367.79599905846	35519.204124679905	2	AdM
2019-07-19 07:57:00	267374.2036845562	35518.24940606554	2	AdM
2019-07-19 07:58:00	267374.5540224317	35518.070708684725	2	AdM
2019-07-19 07:59:00	267370.1934395098	35522.522496560945	2	AdM
2019-07-19 08:00:00	267371.44052490947	35521.566252785655	2	AdM
2019-07-19 08:01:00	267370.24159194966	35520.22781899225	2	AdM
2019-07-19 08:02:00	267374.872807576	35516.96423319686	2	AdM
2019-07-19 08:03:00	267376.8798526913	35515.15415425655	2	AdM
2019-07-19 08:04:00	267375.5567291513	35510.0006396607	2	AdM
2019-07-19 08:05:00	267379.02662265435	35503.2798057124	2	AdM
2019-07-19 08:06:00	267379.72773486114	35502.33399683051	2	AdM
2019-07-19 08:07:00	267392.3033881264	35495.23174532948	2	AdM
2019-07-19 08:08:00	267414.8926643926	35478.70932271363	2	AdM
2019-07-19 08:09:00	267436.6092294577	35458.89919032532	2	AdM
2019-07-19 08:10:00	267438.2578548922	35457.67704685936	2	AdM
2019-07-19 08:11:00	267437.50913454604	35459.95251085084	2	AdM
2019-07-19 08:12:00	267435.8311130689	35474.44180911831	2	AdM
2019-07-19 08:13:00	267435.86517631606	35474.942101478715	2	AdM
2019-07-19 08:14:00	267434.7332875295	35474.75264659234	2	AdM
2019-07-19 08:15:00	267435.0465407545	35474.727328003464	2	AdM
2019-07-19 08:16:00	267435.5128107126	35474.27873305234	2	AdM
2019-07-19 08:17:00	267435.0355621514	35474.58336054603	2	AdM
2019-07-19 08:18:00	267433.795000928	35474.77200961571	2	AdM
2019-07-19 08:19:00	267434.3247663776	35475.365476875384	2	AdM
2019-07-19 08:20:00	267433.459786093	35475.39643836255	2	AdM
2019-07-19 08:21:00	267432.4935873165	35475.04749535734	2	AdM
2019-07-19 08:22:00	267433.41260892345	35475.20086303924	2	AdM
2019-07-19 08:23:00	267434.446123772	35475.30830662407	2	AdM
2019-07-19 08:24:00	267434.0039976074	35474.02999759907	2	AdM
2019-07-19 08:25:00	267433.9850038785	35474.62228656052	2	AdM
2019-07-19 08:26:00	267434.7856930805	35474.19703451001	2	AdM
2019-07-19 08:27:00	267434.7854699636	35474.013247370574	2	AdM
2019-07-19 08:28:00	267434.9299240181	35474.37120654539	2	AdM
2019-07-19 08:29:00	267433.90217840666	35474.343396745	2	AdM
2019-07-19 08:30:00	267433.8588693433	35474.0055099921	2	AdM
2019-07-19 08:31:00	267433.7561636603	35473.613070669846	2	AdM
2019-07-19 08:32:00	267433.5262978391	35473.942717907885	2	AdM
2019-07-19 08:33:00	267433.7340126707	35473.284949627225	2	AdM
2019-07-19 08:34:00	267432.36564190185	35472.83341125336	2	AdM
2019-07-19 08:35:00	267432.5468118061	35473.049789654346	2	AdM
2019-07-19 08:36:00	267433.04598512576	35472.874195827055	2	AdM
2019-07-19 08:37:00	267433.083959785	35472.53555511068	2	AdM
2019-07-19 08:38:00	267433.08624780126	35473.74316734157	2	AdM
2019-07-19 08:39:00	267432.4162341237	35474.30296105643	2	AdM
2019-07-19 08:40:00	267433.69229934766	35474.39966337509	2	AdM
2019-07-19 08:41:00	267433.5861593306	35474.45609315693	2	AdM
2019-07-19 08:42:00	267432.6053198367	35473.29679358338	2	AdM
2019-07-19 08:43:00	267433.1760797468	35472.8903911936	2	AdM
2019-07-19 08:44:00	267433.6315398899	35474.032838774016	2	AdM
2019-07-19 08:45:00	267434.73448007286	35474.23114790791	2	AdM
2019-07-19 08:46:00	267433.1488275885	35473.93634309647	2	AdM
2019-07-19 08:47:00	267434.23348353314	35474.56619638759	2	AdM
2019-07-19 08:48:00	267434.49885654205	35474.53756945436	2	AdM
2019-07-19 08:49:00	267433.7453973684	35474.508597592256	2	AdM
2019-07-19 08:50:00	267434.3232397192	35474.25114064326	2	AdM
2019-07-19 08:51:00	267435.84164570074	35473.31087981779	2	AdM
2019-07-19 08:52:00	267436.2154145176	35473.36702724312	2	AdM
2019-07-19 08:53:00	267437.3281675876	35473.453624212874	2	AdM
2019-07-19 08:54:00	267436.0527126296	35473.61886919066	2	AdM
2019-07-19 08:55:00	267435.0945073829	35473.33647135913	2	AdM
2019-07-19 08:56:00	267433.59947683394	35472.42226493674	2	AdM
2019-07-19 08:57:00	267433.2559153884	35473.06863187028	2	AdM
2019-07-19 08:58:00	267433.5768009713	35471.341482937576	2	AdM
2019-07-19 08:59:00	267434.66721397545	35471.991428148285	2	AdM
2019-07-19 09:00:00	267435.5452347888	35472.205083468296	2	AdM
2019-07-19 09:01:00	267434.0952297524	35471.85513321056	2	AdM
2019-07-19 09:02:00	267432.8416453405	35471.88414630771	2	AdM
2019-07-19 09:03:00	267432.5297020849	35471.96292328389	2	AdM
2019-07-19 09:04:00	267430.04899293336	35467.094267580775	2	AdM
2019-07-19 09:05:00	267429.46694585733	35460.39269809874	2	AdM
2019-07-19 09:06:00	267429.2824206641	35460.10350598161	2	AdM
2019-07-19 09:07:00	267429.5798936557	35460.04888054515	2	AdM
2019-07-19 09:08:00	267428.88681199856	35458.51623318686	2	AdM
2019-07-19 09:09:00	267427.9698976174	35456.86749718611	2	AdM
2019-07-19 09:10:00	267429.8531070945	35453.88264472207	2	AdM
2019-07-19 09:11:00	267429.39408579725	35453.476636937085	2	AdM
2019-07-19 09:12:00	267429.8097466759	35454.2021151581	2	AdM
2019-07-19 09:13:00	267428.85860020143	35453.04373108782	2	AdM
2019-07-19 09:14:00	267429.4537445621	35452.997155870566	2	AdM
2019-07-19 09:15:00	267429.8225850714	35452.54747480788	2	AdM
2019-07-19 09:16:00	267429.9947755473	35448.77583897253	2	AdM
2019-07-19 09:17:00	267436.8942829662	35424.35506847299	2	AdM
2019-07-19 09:18:00	267439.08277152485	35422.280610482296	2	AdM
2019-07-19 09:19:00	267439.45949784224	35422.27905893108	2	AdM
2019-07-19 09:20:00	267439.209745125	35422.462712705004	2	AdM
2019-07-19 09:21:00	267448.7998286689	35410.068487937	2	AdM
2019-07-19 09:22:00	267466.5999529714	35374.894044927605	2	AdM
2019-07-19 09:23:00	267492.87239652144	35345.42948200947	2	AdM
2019-07-19 09:24:00	267532.60895990406	35317.546593186256	2	AdM
2019-07-19 09:25:00	267539.1101141799	35310.81907030007	2	AdM
2019-07-19 09:26:00	267541.2573928816	35291.33019950006	2	AdM
2019-07-19 09:27:00	267547.79427096824	35290.5380528732	2	AdM
2019-07-19 09:28:00	267555.5220243118	35285.23394123989	2	AdM
2019-07-19 09:29:00	267564.7896579861	35273.24221286512	2	AdM
2019-07-19 09:30:00	267566.2583649801	35252.35858177578	2	AdM
2019-07-19 09:31:00	267575.0074433972	35249.280908880035	2	AdM
2019-07-19 09:32:00	267576.8711224628	35246.062875223855	2	AdM
2019-07-19 09:33:00	267578.684673694	35238.1633518678	2	AdM
2019-07-19 09:34:00	267578.6541614095	35222.21868093936	2	AdM
2019-07-19 09:35:00	267576.1688056285	35210.859044336124	2	AdM
2019-07-19 09:36:00	267567.64660865	35198.878298288946	2	AdM
2019-07-19 09:37:00	267569.32038550626	35188.97078703332	2	AdM
2019-07-19 09:38:00	267573.853658642	35164.8204000136	2	AdM
2019-07-19 09:39:00	267577.0748519885	35154.25595709468	2	AdM
2019-07-19 09:40:00	267578.0271461077	35149.17387791444	2	AdM
2019-07-19 09:41:00	267582.0988381035	35141.29749466882	2	AdM
2019-07-19 09:42:00	267586.81633736123	35134.29069736735	2	AdM
2019-07-19 09:43:00	267586.5753132976	35134.50697696212	2	AdM
2019-07-19 09:44:00	267581.1413091469	35125.99525187125	2	AdM
2019-07-19 09:45:00	267570.65655489254	35113.7208760783	2	AdM
2019-07-19 09:46:00	267559.8731912171	35099.55006859779	2	AdM
2019-07-19 09:47:00	267554.2197954533	35093.611404530624	2	AdM
2019-07-19 09:48:00	267552.6751688321	35090.61655888369	2	AdM
2019-07-19 09:49:00	267554.2782284151	35081.541173143145	2	AdM
2019-07-19 09:50:00	267540.6983701199	35069.22372882699	2	AdM
2019-07-19 09:51:00	267533.91332047497	35059.65655690415	2	AdM
2019-07-19 09:52:00	267533.55588116235	35059.59192565011	2	AdM
2019-07-19 09:53:00	267533.2667741864	35059.72083771291	2	AdM
2019-07-19 09:54:00	267535.44724485034	35057.43808306102	2	AdM
2019-07-19 09:55:00	267545.2537265347	35046.82383008992	2	AdM
2019-07-19 09:56:00	267545.58728188387	35046.24511928321	2	AdM
2019-07-19 09:57:00	267547.7996687623	35044.865071904846	2	AdM
2019-07-19 09:58:00	267548.2498186786	35039.93591161603	2	AdM
2019-07-19 09:59:00	267546.2277934457	35038.34196195288	2	AdM
2019-07-19 10:00:00	267552.95669627894	35040.97095372085	2	AdM
2019-07-19 10:01:00	267559.7358057945	35045.0178790986	2	AdM
2019-07-19 10:02:00	267564.4754576056	35049.37121998505	2	AdM
2019-07-19 10:03:00	267565.68681846344	35050.7035700155	2	AdM
2019-07-19 10:04:00	267568.9544438427	35043.968046850416	2	AdM
2019-07-19 10:05:00	267570.5564851711	35041.79582918659	2	AdM
2019-07-19 10:06:00	267572.1452813001	35040.201336007915	2	AdM
2019-07-19 10:07:00	267573.6575742036	35035.62478918839	2	AdM
2019-07-19 10:08:00	267574.5225203031	35034.505117661014	2	AdM
2019-07-19 10:09:00	267573.6652697222	35033.293438942266	2	AdM
2019-07-19 10:10:00	267574.64584701293	35032.24877051967	2	AdM
2019-07-19 10:11:00	267574.72206450044	35031.972429412985	2	AdM
2019-07-19 10:12:00	267575.3902704451	35031.64509112498	2	AdM
2019-07-19 10:13:00	267575.3352924782	35024.04863288264	2	AdM
2019-07-19 10:14:00	267580.4304048704	35014.04734283573	2	AdM
2019-07-19 10:15:00	267585.0566098473	35011.67266398277	2	AdM
2019-07-19 10:16:00	267586.3037605894	35011.95205658934	2	AdM
2019-07-19 10:17:00	267586.06933948555	35011.782510973695	2	AdM
2019-07-19 10:18:00	267588.3701031908	35010.606511048056	2	AdM
2019-07-19 10:19:00	267588.4799247899	35010.400581099784	2	AdM
2019-07-19 10:20:00	267584.89703216206	35016.38110952033	2	AdM
2019-07-19 10:21:00	267584.1506802657	35012.93981557732	2	AdM
2019-07-19 10:22:00	267585.67271586874	35012.505756879924	2	AdM
2019-07-19 10:23:00	267588.8713743145	35014.39459793123	2	AdM
2019-07-19 10:24:00	267584.65651765256	35016.36438305442	2	AdM
2019-07-19 10:25:00	267584.5188607828	35009.20888327473	2	AdM
2019-07-19 10:26:00	267584.8762613245	35008.16028510395	2	AdM
2019-07-19 10:27:00	267584.67550598166	35006.52467632326	2	AdM
2019-07-19 10:28:00	267582.15117272706	35010.73219337789	2	AdM
2019-07-19 10:29:00	267598.4361312073	35020.78650485054	2	AdM
2019-07-19 10:30:00	267600.29996276164	35024.7562600218	2	AdM
2019-07-19 10:31:00	267581.75079858286	35020.47169608758	2	AdM
2019-07-19 10:32:00	267583.0675984038	35017.34852601259	2	AdM
2019-07-19 10:33:00	267584.54680498777	35018.95290808375	2	AdM
2019-07-19 10:34:00	267576.44479860645	35017.235200920906	2	AdM
2019-07-19 10:35:00	267580.54518694186	35010.828926717564	2	AdM
2019-07-19 10:36:00	267584.7484335674	35013.86913769453	2	AdM
2019-07-19 10:37:00	267585.04922518984	35014.62745202594	2	AdM
2019-07-19 10:38:00	267586.8490590142	35018.726443301704	2	AdM
2019-07-19 10:39:00	267580.2661836923	35014.13051321603	2	AdM
2019-07-19 10:40:00	267582.9638788876	35012.83940503456	2	AdM
2019-07-19 10:41:00	267582.6119712086	35015.36014173368	2	AdM
2019-07-19 10:42:00	267581.8209793494	35016.02374092553	2	AdM
2019-07-19 10:43:00	267589.885259305	35014.712933111245	2	AdM
2019-07-19 10:44:00	267584.35352555034	35014.81617207287	2	AdM
2019-07-19 10:45:00	267581.5064380596	35010.57618718039	2	AdM
2019-07-19 10:46:00	267581.6354595227	35009.87124479795	2	AdM
2019-07-19 10:47:00	267582.7999170569	35022.499225137435	2	AdM
2019-07-19 10:48:00	267587.053521036	35016.65257655704	2	AdM
2019-07-19 10:49:00	267583.02246643364	35015.32687783	2	AdM
2019-07-19 10:50:00	267584.13355448295	35011.75819940311	2	AdM
2019-07-19 10:51:00	267594.6222851067	35017.092361674324	2	AdM
2019-07-19 10:52:00	267585.8909469861	35017.05872762963	2	AdM
2019-07-19 10:53:00	267581.07410103106	35015.49631020231	2	AdM
2019-07-19 10:54:00	267580.3638123794	35012.3567735949	2	AdM
2019-07-19 10:55:00	267570.9125583172	35002.85299755387	2	AdM
2019-07-19 10:56:00	267576.41312839126	35014.78901480075	2	AdM
2019-07-19 10:57:00	267585.9626923898	35014.84958205968	2	AdM
2019-07-19 10:58:00	267579.863508192	35011.52623810164	2	AdM
2019-07-19 10:59:00	267583.83944296587	35012.83849129041	2	AdM
2019-07-19 11:00:00	267581.86054101144	35019.87238458676	2	AdM
2019-07-19 11:01:00	267587.62533324875	35015.93869677756	2	AdM
2019-07-19 11:02:00	267593.1757159559	35020.89300729379	2	AdM
2019-07-19 11:03:00	267584.9174434231	35022.8160477986	2	AdM
2019-07-19 11:04:00	267585.51824504125	35016.76938881345	2	AdM
2019-07-19 11:05:00	267580.248176314	35013.17876916379	2	AdM
2019-07-19 11:06:00	267580.1220176482	35007.82758721733	2	AdM
2019-07-19 11:07:00	267586.7321958615	35005.16586030019	2	AdM
2019-07-19 11:08:00	267585.6933619783	35003.523415414886	2	AdM
2019-07-19 11:09:00	267583.3451728562	35006.95445659132	2	AdM
2019-07-19 11:10:00	267583.2058185223	35007.03338220027	2	AdM
2019-07-19 11:11:00	267582.84387769614	35006.73187478799	2	AdM
2019-07-19 11:12:00	267583.4185043976	35006.17025926465	2	AdM
2019-07-19 11:13:00	267583.3200520795	35006.61914710711	2	AdM
2019-07-19 11:14:00	267586.22648205154	35004.19688658221	2	AdM
2019-07-19 11:15:00	267590.6701084028	35001.9791182751	2	AdM
2019-07-19 11:16:00	267590.6449672977	35001.54279046991	2	AdM
2019-07-19 11:17:00	267587.5314123503	35001.11003407704	2	AdM
2019-07-19 11:18:00	267582.2618396901	35000.90260670911	2	AdM
2019-07-19 11:19:00	267582.25220800587	35000.994225652954	2	AdM
2019-07-19 11:20:00	267578.1772517195	35007.44012756091	2	AdM
2019-07-19 11:21:00	267577.4744717829	35013.93733425669	2	AdM
2019-07-19 11:22:00	267575.4963472956	35014.6988728704	2	AdM
2019-07-19 11:23:00	267568.14838966413	35017.782334848	2	AdM
2019-07-19 11:24:00	267557.74385591387	35021.3868051375	2	AdM
2019-07-19 11:25:00	267538.53904022585	35026.34665907731	2	AdM
2019-07-19 11:26:00	267523.45997593726	35033.808099671274	2	AdM
2019-07-19 11:27:00	267512.6492463213	35035.76963048262	2	AdM
2019-07-19 11:28:00	267510.97587162897	35034.83259839959	2	AdM
2019-07-19 11:29:00	267510.5280366532	35044.79866875517	2	AdM
2019-07-19 11:30:00	267514.0468906495	35061.7480330596	2	AdM
2019-07-19 11:31:00	267513.748144248	35066.52821699238	2	AdM
2019-07-19 11:32:00	267513.6470025513	35066.524181922905	2	AdM
2019-07-19 11:33:00	267513.98907712364	35067.6981751045	2	AdM
2019-07-19 11:34:00	267515.90638406336	35076.38813422849	2	AdM
2019-07-19 11:35:00	267527.4089485122	35107.4832505351	2	AdM
2019-07-19 11:36:00	267534.03530407656	35136.198596828704	2	AdM
2019-07-19 11:37:00	267534.1206130467	35147.842974819105	2	AdM
2019-07-19 11:38:00	267539.2398453685	35158.95027340814	2	AdM
2019-07-19 11:39:00	267538.40247450734	35163.35856752621	2	AdM
2019-07-19 11:40:00	267540.4792520348	35170.480311042214	2	AdM
2019-07-19 11:41:00	267551.0306096135	35181.712044290485	2	AdM
2019-07-19 11:42:00	267548.335142181	35213.2352975009	2	AdM
2019-07-19 11:43:00	267551.4002965913	35236.7288195638	2	AdM
2019-07-19 11:44:00	267552.698778543	35250.36585108881	2	AdM
2019-07-19 11:45:00	267542.3912804964	35268.46276533088	2	AdM
2019-07-19 11:46:00	267532.4282165959	35281.06056227169	2	AdM
2019-07-19 11:47:00	267522.21218449704	35301.761266616246	2	AdM
2019-07-19 11:48:00	267489.3390080002	35348.393100200985	2	AdM
2019-07-19 11:49:00	267434.7060318185	35397.55982305823	2	AdM
2019-07-19 11:50:00	267390.4684641211	35404.75589722316	2	AdM
2019-07-19 11:51:00	267370.27391949785	35412.28865558373	2	AdM
2019-07-19 11:52:00	267329.3611787065	35411.27520146151	2	AdM
2019-07-19 11:53:00	267289.25558851456	35397.88405056543	2	AdM
2019-07-19 11:54:00	267256.8608361713	35376.32485889629	2	AdM
2019-07-19 11:55:00	267246.59549030254	35366.32058579	2	AdM
2019-07-19 11:56:00	267232.1835697517	35360.97746635968	2	AdM
2019-07-19 11:57:00	267236.5187826515	35363.130600983386	2	AdM
2019-07-19 11:58:00	267231.43669110193	35354.99595620551	2	AdM
2019-07-19 11:59:00	267229.26708451606	35355.03271328308	2	AdM
2019-07-19 12:00:00	267228.14406497014	35354.66057442504	2	AdM
2019-07-19 12:01:00	267228.11351497227	35355.918151026424	2	AdM
2019-07-19 12:02:00	267226.92408943514	35383.01625158931	2	AdM
2019-07-19 12:03:00	267228.08163593046	35387.07334832442	2	AdM
2019-07-19 12:04:00	267228.1705416079	35387.13674330058	2	AdM
2019-07-19 12:05:00	267227.8688662538	35387.516730434654	2	AdM
2019-07-19 12:06:00	267227.5096306977	35387.74741356348	2	AdM
2019-07-19 12:07:00	267226.9888845489	35387.70290937482	2	AdM
2019-07-19 12:08:00	267218.0015858102	35398.43796431938	2	AdM
2019-07-19 12:09:00	267194.3543781427	35431.76877847746	2	AdM
2019-07-19 12:10:00	267181.19966453733	35444.153061666446	2	AdM
2019-07-19 12:11:00	267164.0213287707	35455.31377927989	2	AdM
2019-07-19 12:12:00	267161.5001906535	35456.05055044917	2	AdM
2019-07-19 12:13:00	267152.9208508871	35460.68791463487	2	AdM
2019-07-19 12:14:00	267117.85091267794	35453.5788014439	2	AdM
2019-07-19 12:15:00	267081.7232469509	35435.08244766012	2	AdM
2019-07-19 12:16:00	267068.1073549744	35422.01105781127	2	AdM
2019-07-19 12:17:00	267068.01736420544	35421.178594068784	2	AdM
2019-07-19 12:18:00	267068.8165927036	35420.86210236027	2	AdM
2019-07-19 12:19:00	267069.7074201684	35421.07446510649	2	AdM
2019-07-19 12:20:00	267069.8308931912	35421.37952356757	2	AdM
2019-07-19 12:21:00	267069.3755041323	35421.49851626741	2	AdM
2019-07-19 12:22:00	267065.2140143386	35424.91999062788	2	AdM
2019-07-19 12:23:00	267048.36330452387	35446.5040044398	2	AdM
2019-07-19 12:24:00	267048.2045941787	35449.03466483366	2	AdM
2019-07-19 12:25:00	267048.49908177904	35447.990315042174	2	AdM
2019-07-19 12:26:00	267049.2003453505	35446.870302447634	2	AdM
2019-07-19 12:27:00	267047.8764157445	35447.77015529814	2	AdM
2019-07-19 12:28:00	267047.6041429351	35447.638591759496	2	AdM
2019-07-19 12:29:00	267043.85061628354	35446.80577079342	2	AdM
2019-07-19 12:30:00	267030.41401352384	35443.83491892986	2	AdM
2019-07-19 12:31:00	267023.2094918596	35448.7033536123	2	AdM
2019-07-19 12:32:00	266998.7859833767	35459.314387554296	2	AdM
2019-07-19 12:33:00	266982.9336213405	35459.682808995974	2	AdM
2019-07-19 12:34:00	266976.6972143883	35460.65150467194	2	AdM
2019-07-19 12:35:00	266967.1392447996	35453.21310050417	2	AdM
2019-07-19 12:36:00	266961.44839561026	35449.414633803506	2	AdM
2019-07-19 12:37:00	266944.6687780024	35442.97332944646	2	AdM
2019-07-19 12:38:00	266925.0335977243	35446.3234982592	2	AdM
2019-07-19 12:39:00	266921.46383956	35448.441013149575	2	AdM
2019-07-19 12:40:00	266917.43427003163	35451.74135257518	2	AdM
2019-07-19 12:41:00	266915.01552978094	35455.009102961165	2	AdM
2019-07-19 12:42:00	266908.6680296797	35468.11795178704	2	AdM
2019-07-19 12:43:00	266894.48324530333	35496.395597001785	2	AdM
2019-07-19 12:44:00	266881.78038981097	35526.811296056745	2	AdM
2019-07-19 12:45:00	266874.3406079256	35543.72609014025	2	AdM
2019-07-19 12:46:00	266849.4642600341	35567.84168340441	2	AdM
2019-07-19 12:47:00	266820.52732087433	35605.03157251655	2	AdM
2019-07-19 12:48:00	266790.352959188	35647.74439747577	2	AdM
2019-07-19 12:49:00	266754.7719974455	35671.06955780664	2	AdM
2019-07-19 12:50:00	266746.04609370703	35679.57924233223	2	AdM
2019-07-19 12:51:00	266737.3828142284	35689.39515488731	2	AdM
2019-07-19 12:52:00	266732.49939322675	35691.80476029441	2	AdM
2019-07-19 12:53:00	266728.3985732652	35694.25697154584	2	AdM
2019-07-19 12:54:00	266729.0569761497	35694.98184880863	2	AdM
2019-07-19 12:55:00	266720.9776035205	35688.03773091223	2	AdM
2019-07-19 12:56:00	266707.0442394284	35670.0686477203	2	AdM
2019-07-19 12:57:00	266705.39436673163	35662.55469621236	2	AdM
2019-07-19 12:58:00	266693.0825750931	35651.65235629656	2	AdM
2019-07-19 12:59:00	266692.2664547574	35643.84236506953	2	AdM
2019-07-19 13:00:00	266688.25915423903	35632.71692037431	2	AdM
2019-07-19 13:01:00	266687.82258745446	35632.319939706955	2	AdM
2019-07-19 13:02:00	266687.66555829754	35632.18319100304	2	AdM
2019-07-19 13:03:00	266688.0275893962	35632.00707083809	2	AdM
2019-07-19 13:04:00	266688.0421797181	35631.66437791691	2	AdM
2019-07-19 13:05:00	266688.2940387814	35631.792996099895	2	AdM
2019-07-19 13:06:00	266688.8239834963	35632.34056414174	2	AdM
2019-07-19 13:07:00	266689.91359695385	35630.8820182533	2	AdM
2019-07-19 13:08:00	266689.51598651125	35629.50765359608	2	AdM
2019-07-19 13:09:00	266677.9869076466	35605.65482447085	2	AdM
2019-07-19 13:10:00	266661.16440050915	35579.41328384585	2	AdM
2019-07-19 13:11:00	266658.25346867007	35572.59252661968	2	AdM
2019-07-19 13:12:00	266652.82686561655	35568.758610852565	2	AdM
2019-07-19 13:13:00	266650.0966154016	35566.99724019494	2	AdM
2019-07-19 13:14:00	266650.4786291023	35565.62455833487	2	AdM
2019-07-19 13:15:00	266655.4381741558	35534.44815245186	2	AdM
2019-07-19 13:16:00	266650.4762421566	35488.88983595276	2	AdM
2019-07-19 13:17:00	266650.88074351347	35477.71407764672	2	AdM
2019-07-19 13:18:00	266651.47213329904	35473.82288580781	2	AdM
2019-07-19 13:19:00	266648.0104221135	35460.757870801055	2	AdM
2019-07-19 13:20:00	266639.9156444752	35452.88097699292	2	AdM
2019-07-19 13:21:00	266631.2250490793	35449.026157697546	2	AdM
2019-07-19 13:22:00	266625.6447087501	35443.9059370926	2	AdM
2019-07-19 13:23:00	266619.9677821367	35443.81161095785	2	AdM
2019-07-19 13:24:00	266618.02743757697	35444.2271444004	2	AdM
2019-07-19 13:25:00	266610.381724666	35438.87857888203	2	AdM
2019-07-19 13:26:00	266595.0452200717	35425.54961812401	2	AdM
2019-07-19 13:27:00	266593.2160935111	35428.95643175972	2	AdM
2019-07-19 13:28:00	266585.020329908	35440.882030131295	2	AdM
2019-07-19 13:29:00	266571.086342614	35445.200309315274	2	AdM
2019-07-19 13:30:00	266568.39238513727	35440.32706610558	2	AdM
2019-07-19 13:31:00	266565.5976613819	35430.03513584248	2	AdM
2019-07-19 13:32:00	266554.85407218954	35403.9399758046	2	AdM
2019-07-19 13:33:00	266531.035087492	35369.93998745641	2	AdM
2019-07-19 13:34:00	266493.9858254445	35342.05618490702	2	AdM
2019-07-19 13:35:00	266458.9587894146	35312.14881327434	2	AdM
2019-07-19 13:36:00	266426.17732775194	35281.58324331357	2	AdM
2019-07-19 13:37:00	266413.4519777876	35279.376878014446	2	AdM
2019-07-19 13:38:00	266418.3896990385	35271.06318486376	2	AdM
2019-07-19 13:39:00	266421.7841898731	35263.94820928765	2	AdM
2019-07-19 13:40:00	266417.15683314233	35267.1640650232	2	AdM
2019-07-19 13:41:00	266410.63809264154	35271.56027517864	2	AdM
2019-07-19 13:42:00	266413.3892978052	35267.77647769231	2	AdM
2019-07-19 13:43:00	266412.87643780786	35267.28420669844	2	AdM
2019-07-19 13:44:00	266412.4720022381	35266.10395188774	2	AdM
2019-07-19 13:45:00	266412.42883715173	35266.47282761623	2	AdM
2019-07-19 13:46:00	266409.19471767306	35265.54440705272	2	AdM
2019-07-19 13:47:00	266409.2471229737	35262.25501028989	2	AdM
2019-07-19 13:48:00	266408.4375855169	35261.17714746012	2	AdM
2019-07-19 13:49:00	266405.9225119856	35259.859251349655	2	AdM
2019-07-19 13:50:00	266398.6663860579	35253.88899430781	2	AdM
2019-07-19 13:51:00	266396.5669454814	35251.32799985791	2	AdM
2019-07-19 13:52:00	266397.6755827575	35246.666888228014	2	AdM
2019-07-19 13:53:00	266380.27876893734	35216.117887029686	2	AdM
2019-07-19 13:54:00	266365.00557631475	35192.94707931811	2	AdM
2019-07-19 13:55:00	266342.4058445165	35186.22008629865	2	AdM
2019-07-19 13:56:00	266307.5788287496	35198.14558465675	2	AdM
2019-07-19 13:57:00	266275.392512663	35179.44959383229	2	AdM
2019-07-19 13:58:00	266268.92115259694	35173.223857539226	2	AdM
2019-07-19 13:59:00	266274.596596197	35168.704125107	2	AdM
2019-07-19 14:00:00	266274.4319715431	35167.72143438948	2	AdM
2019-07-19 14:01:00	266271.00909573847	35168.528071696186	2	AdM
2019-07-19 14:02:00	266279.4313607099	35176.0519124322	2	AdM
2019-07-19 14:03:00	266271.916906119	35173.74659317809	2	AdM
2019-07-19 14:04:00	266272.8112184363	35176.47171501152	2	AdM
2019-07-19 14:05:00	266274.076951017	35176.819309675106	2	AdM
2019-07-19 14:06:00	266272.38838089607	35168.76301070019	2	AdM
2019-07-19 14:07:00	266271.1384067589	35172.89656887776	2	AdM
2019-07-19 14:08:00	266269.2070506852	35174.644150182365	2	AdM
2019-07-19 14:09:00	266266.19080363103	35176.46568889159	2	AdM
2019-07-19 14:10:00	266265.78795816464	35176.714816185544	2	AdM
2019-07-19 14:11:00	266269.8629191594	35175.68130598463	2	AdM
2019-07-19 14:12:00	266269.3052993916	35174.1076965568	2	AdM
2019-07-19 14:13:00	266269.0303142145	35168.861026338534	2	AdM
2019-07-19 14:14:00	266271.28483487025	35168.36044919783	2	AdM
2019-07-19 14:15:00	266274.90009159566	35177.25769040538	2	AdM
2019-07-19 14:16:00	266275.316054634	35180.36744581414	2	AdM
2019-07-19 14:17:00	266275.27263694484	35179.496257015046	2	AdM
2019-07-19 14:18:00	266274.15154005395	35179.48339697961	2	AdM
2019-07-19 14:19:00	266274.4253262464	35178.83869923652	2	AdM
2019-07-19 14:20:00	266275.2424945644	35179.11172691099	2	AdM
2019-07-19 14:21:00	266279.30164740526	35176.08991335859	2	AdM
2019-07-19 14:22:00	266286.85835757846	35168.99823532606	2	AdM
2019-07-19 14:23:00	266285.00175130845	35170.55205835914	2	AdM
2019-07-19 14:24:00	266288.36612562404	35173.18100411926	2	AdM
2019-07-19 14:25:00	266287.17235325667	35173.52264737894	2	AdM
2019-07-19 14:26:00	266288.4358494438	35169.26465639021	2	AdM
2019-07-19 14:27:00	266297.59368289175	35158.18663917069	2	AdM
2019-07-19 14:28:00	266304.7896188081	35151.06959705172	2	AdM
2019-07-19 14:29:00	266315.66500824096	35124.4905182181	2	AdM
2019-07-19 14:30:00	266336.5410014593	35120.84682426197	2	AdM
2019-07-19 14:31:00	266342.1109747054	35119.6852637827	2	AdM
2019-07-19 14:32:00	266344.4040368703	35117.06880961754	2	AdM
2019-07-19 14:33:00	266346.03815900034	35118.39002093476	2	AdM
2019-07-19 14:34:00	266344.60784604907	35109.96333030215	2	AdM
2019-07-19 14:35:00	266346.19564144616	35090.59942252832	2	AdM
2019-07-19 14:36:00	266351.612674948	35074.70146183496	2	AdM
2019-07-19 14:37:00	266354.1000868483	35074.14092811388	2	AdM
2019-07-19 14:38:00	266354.50305757	35073.59445859142	2	AdM
2019-07-19 14:39:00	266355.2560501214	35073.12865957117	2	AdM
2019-07-19 14:40:00	266354.3046478735	35073.47725774082	2	AdM
2019-07-19 14:41:00	266354.7615836366	35073.65339537411	2	AdM
2019-07-19 14:42:00	266354.63440862304	35074.31115112336	2	AdM
2019-07-19 14:43:00	266351.8125739537	35081.243511641944	2	AdM
2019-07-19 14:44:00	266356.57711676595	35099.236657047026	2	AdM
2019-07-19 14:45:00	266364.966551895	35105.97060222179	2	AdM
2019-07-19 14:46:00	266366.2731641724	35105.663777260925	2	AdM
2019-07-19 14:47:00	266369.18484423985	35107.99676304344	2	AdM
2019-07-19 14:48:00	266369.03084941173	35108.180213945525	2	AdM
2019-07-19 14:49:00	266373.36251431605	35113.776858935365	2	AdM
2019-07-19 14:50:00	266375.3789150541	35117.75287627787	2	AdM
2019-07-19 14:51:00	266377.04646529275	35119.19169035028	2	AdM
2019-07-19 14:52:00	266381.65615217737	35121.24173561986	2	AdM
2019-07-19 14:53:00	266385.7226185946	35120.42593668006	2	AdM
2019-07-19 14:54:00	266391.6850521532	35116.31870717078	2	AdM
2019-07-19 14:55:00	266391.9670175154	35114.826591315694	2	AdM
2019-07-19 14:56:00	266392.60393938265	35114.86886047325	2	AdM
2019-07-19 14:57:00	266393.0666670575	35118.891831288005	2	AdM
2019-07-19 14:58:00	266396.6038236249	35138.92329855496	2	AdM
2019-07-19 14:59:00	266398.30998045346	35138.564592356546	2	AdM
2019-07-19 15:00:00	266403.6362810867	35136.58381251619	2	AdM
2019-07-20 04:00:00	266294.9860099166	35241.64866780028	2	AdM
2019-07-20 04:01:00	266295.1699151089	35241.62190079758	2	AdM
2019-07-20 04:02:00	266295.33094145765	35241.33816652446	2	AdM
2019-07-20 04:03:00	266296.15684822784	35241.69064325428	2	AdM
2019-07-20 04:04:00	266296.3876536072	35242.32012212901	2	AdM
2019-07-20 04:05:00	266296.2058292485	35241.63016928259	2	AdM
2019-07-20 04:06:00	266295.738435025	35241.13198973473	2	AdM
2019-07-20 04:07:00	266295.5629522367	35241.508266345525	2	AdM
2019-07-20 04:08:00	266293.39317646367	35242.59429537403	2	AdM
2019-07-20 04:09:00	266292.03434236284	35241.63065115906	2	AdM
2019-07-20 04:10:00	266291.5926777559	35238.987838264184	2	AdM
2019-07-20 04:11:00	266291.46560213657	35238.3094877508	2	AdM
2019-07-20 04:12:00	266293.34488687455	35245.13545166096	2	AdM
2019-07-20 04:13:00	266294.28059472854	35247.90996790874	2	AdM
2019-07-20 04:14:00	266285.45486793853	35244.90147228508	2	AdM
2019-07-20 04:15:00	266284.207996822	35264.23674602064	2	AdM
2019-07-20 04:16:00	266294.1592845556	35265.48860594583	2	AdM
2019-07-20 04:17:00	266298.33564007503	35263.88287746316	2	AdM
2019-07-20 04:18:00	266300.9769365736	35266.23914352181	2	AdM
2019-07-20 04:19:00	266303.2937259148	35267.13788820807	2	AdM
2019-07-20 04:20:00	266296.10326947045	35266.521442363315	2	AdM
2019-07-20 04:21:00	266270.9273803001	35194.66696740369	2	AdM
2019-07-20 04:22:00	266267.85416285647	35184.65766853907	2	AdM
2019-07-20 04:23:00	266269.4346987814	35170.70343677441	2	AdM
2019-07-20 04:24:00	266270.1899963556	35171.53300390145	2	AdM
2019-07-20 04:25:00	266270.9576380108	35170.097012246646	2	AdM
2019-07-20 04:26:00	266276.84702131373	35168.14087266409	2	AdM
2019-07-20 04:27:00	266298.70826062444	35198.20564139212	2	AdM
2019-07-20 04:28:00	266323.6449221988	35211.74836634076	2	AdM
2019-07-20 04:29:00	266323.119815196	35211.26347111569	2	AdM
2019-07-20 04:30:00	266323.2443093772	35211.11339186762	2	AdM
2019-07-20 04:31:00	266323.4694490562	35211.2611877995	2	AdM
2019-07-20 04:32:00	266323.2828149567	35211.55690940097	2	AdM
2019-07-20 04:33:00	266306.92143858265	35211.50328081575	2	AdM
2019-07-20 04:34:00	266302.3527889696	35223.24491620516	2	AdM
2019-07-20 04:35:00	266296.3970442948	35246.50743529488	2	AdM
2019-07-20 04:36:00	266310.6751669256	35271.500664791565	2	AdM
2019-07-20 04:37:00	266312.3590134735	35276.39771914183	2	AdM
2019-07-20 04:38:00	266314.0680227329	35280.01138345084	2	AdM
2019-07-20 04:39:00	266315.8166984185	35287.02669136324	2	AdM
2019-07-20 04:40:00	266310.8225604712	35299.88902613576	2	AdM
2019-07-20 04:41:00	266309.8500017986	35322.94590981149	2	AdM
2019-07-20 04:42:00	266311.1136252472	35326.59524264721	2	AdM
2019-07-20 04:43:00	266312.85432752914	35329.09400322573	2	AdM
2019-07-20 04:44:00	266313.90527983435	35333.672644394435	2	AdM
2019-07-20 04:45:00	266318.18733072653	35338.91720340418	2	AdM
2019-07-20 04:46:00	266332.0725093063	35344.465989644974	2	AdM
2019-07-20 04:47:00	266336.33288773283	35352.631810265004	2	AdM
2019-07-20 04:48:00	266324.33358061	35377.92018795474	2	AdM
2019-07-20 04:49:00	266321.3966342906	35384.54085686894	2	AdM
2019-07-20 04:50:00	266314.8946565628	35382.88495872962	2	AdM
2019-07-20 04:51:00	266311.76786742965	35389.53516174252	2	AdM
2019-07-20 04:52:00	266312.3885252813	35391.7168994627	2	AdM
2019-07-20 04:53:00	266311.79559381696	35394.43255404366	2	AdM
2019-07-20 04:54:00	266313.2401510157	35397.13175369177	2	AdM
2019-07-20 04:55:00	266309.9820580826	35411.45298260963	2	AdM
2019-07-20 04:56:00	266313.20450201747	35423.317640961	2	AdM
2019-07-20 04:57:00	266325.99492270866	35433.30208295615	2	AdM
2019-07-20 04:58:00	266331.1201054609	35440.53200746436	2	AdM
2019-07-20 04:59:00	266341.1042845541	35442.916628185	2	AdM
2019-07-20 05:00:00	266369.62871090125	35454.28427210066	2	AdM
2019-07-20 05:01:00	266401.6456966598	35496.98424083892	2	AdM
2019-07-20 05:02:00	266432.7148974162	35549.49466438768	2	AdM
2019-07-20 05:03:00	266450.0136813528	35554.33522833045	2	AdM
2019-07-20 05:04:00	266449.8081799709	35555.8313841857	2	AdM
2019-07-20 05:05:00	266450.5182966404	35553.536926973415	2	AdM
2019-07-20 05:06:00	266451.3626826954	35553.50799615846	2	AdM
2019-07-20 05:07:00	266453.20014103415	35565.35891726955	2	AdM
2019-07-20 05:08:00	266460.95463971834	35639.33364703299	2	AdM
2019-07-20 05:09:00	266458.18888934446	35707.51393377014	2	AdM
2019-07-20 05:10:00	266459.38153899193	35745.78348152443	2	AdM
2019-07-20 05:11:00	266460.0606619121	35805.39948414199	2	AdM
2019-07-20 05:12:00	266457.58170967235	35813.63175525833	2	AdM
2019-07-20 05:13:00	266458.7480599737	35813.51666915557	2	AdM
2019-07-20 05:14:00	266458.3703353537	35813.18788258724	2	AdM
2019-07-20 05:15:00	266458.14474831615	35813.56933133341	2	AdM
2019-07-20 05:16:00	266457.4443958668	35812.812018170065	2	AdM
2019-07-20 05:17:00	266457.6721725822	35812.250467572194	2	AdM
2019-07-20 05:18:00	266457.9695610673	35812.67715597972	2	AdM
2019-07-20 05:19:00	266457.77413507574	35812.63074245043	2	AdM
2019-07-20 05:20:00	266457.6385165348	35812.82820000557	2	AdM
2019-07-20 05:21:00	266458.1458704642	35812.71490942889	2	AdM
2019-07-20 05:22:00	266462.18525126093	35812.87629333572	2	AdM
2019-07-20 05:23:00	266495.0470895395	35837.82228356953	2	AdM
2019-07-20 05:24:00	266502.4954240775	35842.58467049424	2	AdM
2019-07-20 05:25:00	266504.3272988691	35842.62871717606	2	AdM
2019-07-20 05:26:00	266504.8951534605	35842.52297201723	2	AdM
2019-07-20 05:27:00	266504.2955495124	35841.66019510877	2	AdM
2019-07-20 05:28:00	266504.8714434927	35841.841283188296	2	AdM
2019-07-20 05:29:00	266504.53819560254	35841.209983635184	2	AdM
2019-07-20 05:30:00	266504.17583249125	35841.57542296258	2	AdM
2019-07-20 05:31:00	266506.1111079777	35841.775585220465	2	AdM
2019-07-20 05:32:00	266528.4571975687	35860.416695823325	2	AdM
2019-07-20 05:33:00	266540.8806535081	35873.621243616515	2	AdM
2019-07-20 05:34:00	266550.38000302284	35877.39568685611	2	AdM
2019-07-20 05:35:00	266551.43129547645	35879.97845708888	2	AdM
2019-07-20 05:36:00	266542.6410004029	35875.07459306905	2	AdM
2019-07-20 05:37:00	266551.80814076285	35880.54209416679	2	AdM
2019-07-20 05:38:00	266553.13348962914	35882.0086218122	2	AdM
2019-07-20 05:39:00	266535.66981779115	35869.52921286391	2	AdM
2019-07-20 05:40:00	266539.0724201182	35872.136197447784	2	AdM
2019-07-20 05:41:00	266535.53957898094	35871.50648315766	2	AdM
2019-07-20 05:42:00	266551.8307208145	35881.14396331434	2	AdM
2019-07-20 05:43:00	266542.9681518488	35880.31423822735	2	AdM
2019-07-20 05:44:00	266541.5273442527	35888.55698310444	2	AdM
2019-07-20 05:45:00	266545.9773721473	35922.50580151207	2	AdM
2019-07-20 05:46:00	266543.8623356278	35930.66849816661	2	AdM
2019-07-20 05:47:00	266544.3473903931	35930.41492835176	2	AdM
2019-07-20 05:48:00	266544.4363423311	35931.59211248779	2	AdM
2019-07-20 05:49:00	266555.16636292025	35958.11251866683	2	AdM
2019-07-20 05:50:00	266570.6184547814	35994.32385968838	2	AdM
2019-07-20 05:51:00	266570.1841917129	35996.97754054049	2	AdM
2019-07-20 05:52:00	266570.8931700437	35997.2706797886	2	AdM
2019-07-20 05:53:00	266571.16995850235	35997.69368509266	2	AdM
2019-07-20 05:54:00	266567.3207586201	36008.033811110574	2	AdM
2019-07-20 05:55:00	266568.32254508004	36014.38747267206	2	AdM
2019-07-20 05:56:00	266568.75909893494	36014.7171680925	2	AdM
2019-07-20 05:57:00	266569.09702666046	36014.648522861	2	AdM
2019-07-20 05:58:00	266565.4473850923	36021.702727226	2	AdM
2019-07-20 05:59:00	266568.3787729198	36043.7859997616	2	AdM
2019-07-20 06:00:00	266573.4681480617	36056.33857023205	2	AdM
2019-07-20 06:01:00	266572.8105951638	36057.92127579064	2	AdM
2019-07-20 06:02:00	266583.9407728676	36070.34465357828	2	AdM
2019-07-20 06:03:00	266603.8934695565	36074.88136906656	2	AdM
2019-07-20 06:04:00	266620.7002900134	36083.38612788213	2	AdM
2019-07-20 06:05:00	266654.0109839799	36107.15364746769	2	AdM
2019-07-20 06:06:00	266669.6345210822	36113.786481440926	2	AdM
2019-07-20 06:07:00	266669.9800223865	36113.550268518266	2	AdM
2019-07-20 06:08:00	266670.7954809033	36112.7495053593	2	AdM
2019-07-20 06:09:00	266671.1418096645	36112.92142328552	2	AdM
2019-07-20 06:10:00	266671.10415547073	36113.01065219367	2	AdM
2019-07-20 06:11:00	266671.29117633	36112.79917403151	2	AdM
2019-07-20 06:12:00	266674.54030783515	36114.53591031154	2	AdM
2019-07-20 06:13:00	266679.28970838874	36124.45799618136	2	AdM
2019-07-20 06:14:00	266669.99635168	36159.77174846939	2	AdM
2019-07-20 06:15:00	266664.5296974803	36163.25656688272	2	AdM
2019-07-20 06:16:00	266666.0067126013	36172.93766458198	2	AdM
2019-07-20 06:17:00	266671.29785928526	36197.225516089085	2	AdM
2019-07-20 06:18:00	266671.16137759114	36208.37909806949	2	AdM
2019-07-20 06:19:00	266679.044038258	36223.22777682286	2	AdM
2019-07-20 06:20:00	266684.28250506445	36236.96745947527	2	AdM
2019-07-20 06:21:00	266691.0586689234	36266.55240268719	2	AdM
2019-07-20 06:22:00	266696.8938238695	36287.59112401973	2	AdM
2019-07-20 06:23:00	266703.928890419	36316.34149727905	2	AdM
2019-07-20 06:24:00	266707.3351492563	36327.52475030177	2	AdM
2019-07-20 06:25:00	266706.87486184586	36328.17870433746	2	AdM
2019-07-20 06:26:00	266706.0644800442	36328.40358602595	2	AdM
2019-07-20 06:27:00	266707.2108973193	36327.93862187593	2	AdM
2019-07-20 06:28:00	266708.4939826796	36327.85982341047	2	AdM
2019-07-20 06:29:00	266708.96741426334	36327.053232292565	2	AdM
2019-07-20 06:30:00	266708.17051212006	36326.070862059714	2	AdM
2019-07-20 06:31:00	266708.05074459856	36325.74552535597	2	AdM
2019-07-20 06:32:00	266708.800024452	36326.18575875841	2	AdM
2019-07-20 06:33:00	266709.7830941892	36326.42943562682	2	AdM
2019-07-20 06:34:00	266708.3562445153	36326.79602051064	2	AdM
2019-07-20 06:35:00	266708.59529663774	36330.45182064872	2	AdM
2019-07-20 06:36:00	266720.5729699871	36346.145203518034	2	AdM
2019-07-20 06:37:00	266731.26195160527	36355.5421365809	2	AdM
2019-07-20 06:38:00	266731.4741910551	36362.306667766	2	AdM
2019-07-20 06:39:00	266734.3296592868	36362.04633176074	2	AdM
2019-07-20 06:40:00	266735.4733273776	36360.86336004966	2	AdM
2019-07-20 06:41:00	266735.660032336	36360.91696406316	2	AdM
2019-07-20 06:42:00	266735.5797953122	36362.36848156469	2	AdM
2019-07-20 06:43:00	266741.8565688823	36367.165742637786	2	AdM
2019-07-20 06:44:00	266753.16239551106	36371.151953182045	2	AdM
2019-07-20 06:45:00	266758.98557752074	36373.14069053418	2	AdM
2019-07-20 06:46:00	266767.383598474	36378.254755882444	2	AdM
2019-07-20 06:47:00	266770.010778726	36388.482175427445	2	AdM
2019-07-20 06:48:00	266775.4262057302	36377.93692210488	2	AdM
2019-07-20 06:49:00	266781.5128677337	36367.3500515062	2	AdM
2019-07-20 06:50:00	266784.7227717438	36367.87106226332	2	AdM
2019-07-20 06:51:00	266784.6415592996	36372.63113002639	2	AdM
2019-07-20 06:52:00	266787.6250652128	36376.7333788152	2	AdM
2019-07-20 06:53:00	266790.60711487493	36381.854111209424	2	AdM
2019-07-20 06:54:00	266790.7106929779	36385.504039158215	2	AdM
2019-07-20 06:55:00	266789.5526988526	36386.51152105818	2	AdM
2019-07-20 06:56:00	266788.75733028183	36386.64478227282	2	AdM
2019-07-20 06:57:00	266781.66069302533	36391.69795125372	2	AdM
2019-07-20 06:58:00	266773.5012069416	36400.13639623896	2	AdM
2019-07-20 06:59:00	266745.1817341564	36411.91620448876	2	AdM
2019-07-20 07:00:00	266731.4932529937	36417.690245063415	2	AdM
2019-07-20 07:01:00	266728.885920495	36418.90301947195	2	AdM
2019-07-20 07:02:00	266728.53485265974	36418.25808429044	2	AdM
2019-07-20 07:03:00	266728.2742048912	36418.69760795708	2	AdM
2019-07-20 07:04:00	266728.161032288	36418.84657925419	2	AdM
2019-07-20 07:05:00	266728.0561226707	36418.57654181281	2	AdM
2019-07-20 07:06:00	266731.2813043619	36428.20067340646	2	AdM
2019-07-20 07:07:00	266737.6655810949	36440.2944932203	2	AdM
2019-07-20 07:08:00	266756.8666201238	36458.737080610095	2	AdM
2019-07-20 07:09:00	266791.5392595397	36482.32007020379	2	AdM
2019-07-20 07:10:00	266812.34714436403	36499.45607060415	2	AdM
2019-07-20 07:11:00	266833.74699950684	36519.0975030998	2	AdM
2019-07-20 07:12:00	266840.6540151166	36527.47489151566	2	AdM
2019-07-20 07:13:00	266850.6904913383	36545.64472574749	2	AdM
2019-07-20 07:14:00	266856.3556656927	36553.428059471546	2	AdM
2019-07-20 07:15:00	266866.82382962614	36564.69202387725	2	AdM
2019-07-20 07:16:00	266876.4773725574	36589.49857200861	2	AdM
2019-07-20 07:17:00	266880.38485120906	36595.20272596757	2	AdM
2019-07-20 07:18:00	266880.1607555069	36597.3623257506	2	AdM
2019-07-20 07:19:00	266880.9178886872	36612.1383711819	2	AdM
2019-07-20 07:20:00	266880.71729864174	36623.65787003464	2	AdM
2019-07-20 07:21:00	266886.7840573568	36642.79208364737	2	AdM
2019-07-20 07:22:00	266889.4906433335	36659.87400351719	2	AdM
2019-07-20 07:23:00	266899.7258603735	36667.40566142884	2	AdM
2019-07-20 07:24:00	266900.09137056186	36669.64716796093	2	AdM
2019-07-20 07:25:00	266903.78016537346	36677.64032495247	2	AdM
2019-07-20 07:26:00	266917.61433969816	36686.07283019293	2	AdM
2019-07-20 07:27:00	266924.711695766	36695.88378588911	2	AdM
2019-07-20 07:28:00	266928.3251205809	36712.52069509187	2	AdM
2019-07-20 07:29:00	266927.7356839196	36713.23292826316	2	AdM
2019-07-20 07:30:00	266927.68062232505	36713.495625495976	2	AdM
2019-07-20 07:31:00	266926.5874289823	36715.52231493771	2	AdM
2019-07-20 07:32:00	266928.9245104111	36714.1151155796	2	AdM
2019-07-20 07:33:00	266931.4252086096	36712.40224466319	2	AdM
2019-07-20 07:34:00	266933.0446786328	36711.995245928345	2	AdM
2019-07-20 07:35:00	266933.0210197796	36711.56942382352	2	AdM
2019-07-20 07:36:00	266933.0115309151	36711.45476589188	2	AdM
2019-07-20 07:37:00	266932.37100319995	36711.02372857092	2	AdM
2019-07-20 07:38:00	266932.7984550348	36711.312684312936	2	AdM
2019-07-20 07:39:00	266932.6860595287	36710.7478880839	2	AdM
2019-07-20 07:40:00	266933.2490202068	36710.32820930794	2	AdM
2019-07-20 07:41:00	266932.2524046821	36710.08656535133	2	AdM
2019-07-20 07:42:00	266933.0267252205	36709.59273682935	2	AdM
2019-07-20 07:43:00	266933.39247861167	36709.476156009456	2	AdM
2019-07-20 07:44:00	266933.510450179	36710.08187470098	2	AdM
2019-07-20 07:45:00	266932.0665997967	36709.024617682015	2	AdM
2019-07-20 07:46:00	266931.7985806182	36708.82761419586	2	AdM
2019-07-20 07:47:00	266930.74480187835	36711.19274481932	2	AdM
2019-07-20 07:48:00	266931.0322239133	36711.87382298718	2	AdM
2019-07-20 07:49:00	266931.45073144423	36711.99060636839	2	AdM
2019-07-20 07:50:00	266931.42902314727	36711.13600727626	2	AdM
2019-07-20 07:51:00	266932.6632462691	36709.93347551265	2	AdM
2019-07-20 07:52:00	266937.8229523032	36706.554891732565	2	AdM
2019-07-20 07:53:00	266948.4813088262	36697.52528468451	2	AdM
2019-07-20 07:54:00	266956.6669448477	36691.7498159208	2	AdM
2019-07-20 07:55:00	266956.03137513075	36691.94608898732	2	AdM
2019-07-20 07:56:00	266946.87472607265	36690.43127187725	2	AdM
2019-07-20 07:57:00	266947.07919959223	36688.50984518581	2	AdM
2019-07-20 07:58:00	266953.9599283278	36682.28412464506	2	AdM
2019-07-20 07:59:00	266964.42554366955	36660.45338864288	2	AdM
2019-07-20 08:00:00	266963.0912644753	36653.624769260896	2	AdM
2019-07-20 08:01:00	266962.7175060799	36652.745174422766	2	AdM
2019-07-20 08:02:00	266963.6381181364	36653.38648542457	2	AdM
2019-07-20 08:03:00	266963.5467592949	36653.13340494764	2	AdM
2019-07-20 08:04:00	266953.0970834399	36652.062567328816	2	AdM
2019-07-20 08:05:00	266947.02244571265	36650.95080258398	2	AdM
2019-07-20 08:06:00	266941.6189790018	36651.25647610931	2	AdM
2019-07-20 08:07:00	266942.2421741882	36651.34021935632	2	AdM
2019-07-20 08:08:00	266943.0593352381	36652.46618408548	2	AdM
2019-07-20 08:09:00	266941.01090456906	36652.47011975023	2	AdM
2019-07-20 08:10:00	266941.2501752228	36651.86727495104	2	AdM
2019-07-20 08:11:00	266940.8727202738	36651.93666688776	2	AdM
2019-07-20 08:12:00	266941.29806120193	36651.89731236392	2	AdM
2019-07-20 08:13:00	266941.769152392	36651.4418911302	2	AdM
2019-07-20 08:14:00	266941.84057790344	36651.33422103817	2	AdM
2019-07-20 08:15:00	266942.3963666786	36651.22460511125	2	AdM
2019-07-20 08:16:00	266942.46636267187	36651.3775931193	2	AdM
2019-07-20 08:17:00	266941.1686778317	36651.73585724175	2	AdM
2019-07-20 08:18:00	266941.722766116	36652.36065515466	2	AdM
2019-07-20 08:19:00	266941.6582372172	36651.73335728501	2	AdM
2019-07-20 08:20:00	266942.2043939999	36651.70964617398	2	AdM
2019-07-20 08:21:00	266942.7905045767	36651.94179155333	2	AdM
2019-07-20 08:22:00	266942.9828006224	36651.23074868566	2	AdM
2019-07-20 08:23:00	266939.13613254373	36649.63259056217	2	AdM
2019-07-20 08:24:00	266935.0939673833	36645.01663150869	2	AdM
2019-07-20 08:25:00	266941.3946500788	36630.36408238985	2	AdM
2019-07-20 08:26:00	266952.9896845608	36610.15844162147	2	AdM
2019-07-20 08:27:00	266966.6722777253	36592.4376448649	2	AdM
2019-07-20 08:28:00	266979.8439513656	36579.9039368356	2	AdM
2019-07-20 08:29:00	266973.457026652	36571.9596472488	2	AdM
2019-07-20 08:30:00	266948.693696105	36540.69312696705	2	AdM
2019-07-20 08:31:00	266923.6617143681	36524.71993274019	2	AdM
2019-07-20 08:32:00	266906.3272879092	36517.88712443825	2	AdM
2019-07-20 08:33:00	266904.74056329473	36517.81353816157	2	AdM
2019-07-20 08:34:00	266904.71419010224	36518.59533293529	2	AdM
2019-07-20 08:35:00	266904.2941190623	36518.104337640485	2	AdM
2019-07-20 08:36:00	266904.3429945176	36517.54595913993	2	AdM
2019-07-20 08:37:00	266904.47266462474	36518.18780638439	2	AdM
2019-07-20 08:38:00	266904.7900232552	36518.26755906095	2	AdM
2019-07-20 08:39:00	266904.49467033084	36517.81617074928	2	AdM
2019-07-20 08:40:00	266903.9217266218	36517.53996466835	2	AdM
2019-07-20 08:41:00	266890.08333816886	36504.93728900363	2	AdM
2019-07-20 08:42:00	266886.64832434605	36499.11505589984	2	AdM
2019-07-20 08:43:00	266885.61228036	36499.34938693814	2	AdM
2019-07-20 08:44:00	266886.2316841359	36499.053205154574	2	AdM
2019-07-20 08:45:00	266886.5052230403	36499.02439037253	2	AdM
2019-07-20 08:46:00	266887.04210070247	36498.99883825682	2	AdM
2019-07-20 08:47:00	266887.50415311294	36498.80002155882	2	AdM
2019-07-20 08:48:00	266887.328416321	36498.83563634767	2	AdM
2019-07-20 08:49:00	266888.16717819194	36499.4323551514	2	AdM
2019-07-20 08:50:00	266886.48141039704	36498.7471468382	2	AdM
2019-07-20 08:51:00	266887.0873561365	36498.87495171315	2	AdM
2019-07-20 08:52:00	266886.4327547792	36500.349447248576	2	AdM
2019-07-20 08:53:00	266886.5474419554	36500.34333984371	2	AdM
2019-07-20 08:54:00	266886.4204296831	36500.86578840196	2	AdM
2019-07-20 08:55:00	266886.3224786873	36501.03319047414	2	AdM
2019-07-20 08:56:00	266886.50282616727	36500.86079384402	2	AdM
2019-07-20 08:57:00	266886.2973915611	36500.87263492916	2	AdM
2019-07-20 08:58:00	266886.753554842	36500.908485292966	2	AdM
2019-07-20 08:59:00	266886.95758849446	36500.412934266926	2	AdM
2019-07-20 09:00:00	266888.65893680404	36504.5829175372	2	AdM
2019-07-20 09:01:00	266890.2077079365	36507.72762946438	2	AdM
2019-07-20 09:02:00	266889.79910527257	36507.93915443495	2	AdM
2019-07-20 09:03:00	266890.7890992594	36508.46173632868	2	AdM
2019-07-20 09:04:00	266891.4158047526	36507.58911934657	2	AdM
2019-07-20 09:05:00	266888.1836498217	36510.67031936583	2	AdM
2019-07-20 09:06:00	266878.0707576988	36520.86225656627	2	AdM
2019-07-20 09:07:00	266878.2611585001	36520.84175460626	2	AdM
2019-07-20 09:08:00	266878.65950778424	36521.29017181115	2	AdM
2019-07-20 09:09:00	266877.79690490104	36521.16278979209	2	AdM
2019-07-20 09:10:00	266877.52796917903	36520.13883332608	2	AdM
2019-07-20 09:11:00	266877.53763335134	36521.96620164925	2	AdM
2019-07-20 09:12:00	266879.089935629	36523.372394760976	2	AdM
2019-07-20 09:13:00	266878.4947237121	36521.34237498357	2	AdM
2019-07-20 09:14:00	266877.117910657	36520.4869551885	2	AdM
2019-07-20 09:15:00	266887.70415054687	36509.97711469706	2	AdM
2019-07-20 09:16:00	266893.79695785034	36503.9504680242	2	AdM
2019-07-20 09:17:00	266905.9390342562	36489.59845613698	2	AdM
2019-07-20 09:18:00	266921.6471138379	36463.2939627517	2	AdM
2019-07-20 09:19:00	266928.8321235368	36454.92153761933	2	AdM
2019-07-20 09:20:00	266929.68867109	36453.61272249722	2	AdM
2019-07-20 09:21:00	266929.8694176631	36453.57305121891	2	AdM
2019-07-20 09:22:00	266929.83469818474	36454.37918060097	2	AdM
2019-07-20 09:23:00	266930.41050973034	36455.056143039365	2	AdM
2019-07-20 09:24:00	266929.92607100646	36455.582169085166	2	AdM
2019-07-20 09:25:00	266930.54265233764	36455.10201608905	2	AdM
2019-07-20 09:26:00	266930.413279588	36454.99033281059	2	AdM
2019-07-20 09:27:00	266930.4504362996	36455.18388277713	2	AdM
2019-07-20 09:28:00	266929.8701078988	36455.08999106694	2	AdM
2019-07-20 09:29:00	266930.3220057571	36455.14022103562	2	AdM
2019-07-20 09:30:00	266930.9229180638	36455.16055645897	2	AdM
2019-07-20 09:31:00	266929.6174610623	36454.74551135663	2	AdM
2019-07-20 09:32:00	266929.3358842983	36454.49873832591	2	AdM
2019-07-20 09:33:00	266928.9344989373	36454.613667039535	2	AdM
2019-07-20 09:34:00	266928.8656309244	36454.52888478223	2	AdM
2019-07-20 09:35:00	266929.0261822057	36453.76346823124	2	AdM
2019-07-20 09:36:00	266929.28913804825	36452.82880534142	2	AdM
2019-07-20 09:37:00	266929.50389019435	36453.00038140602	2	AdM
2019-07-20 09:38:00	266942.1085251434	36440.84469927684	2	AdM
2019-07-20 09:39:00	266974.3147616048	36422.929966543845	2	AdM
2019-07-20 09:40:00	266993.556709862	36421.59903927924	2	AdM
2019-07-20 09:41:00	267018.9064537905	36409.62668783528	2	AdM
2019-07-20 09:42:00	267037.3599219028	36376.71966871471	2	AdM
2019-07-20 09:43:00	267064.142117075	36359.25681106646	2	AdM
2019-07-20 09:44:00	267058.0176638591	36366.59208708571	2	AdM
2019-07-20 09:45:00	267029.0891469115	36405.72721958008	2	AdM
2019-07-20 09:46:00	266995.4907535903	36432.747558301686	2	AdM
2019-07-20 09:47:00	266940.3528126872	36471.12653749473	2	AdM
2019-07-20 09:48:00	266875.68437431345	36515.53678729476	2	AdM
2019-07-20 09:49:00	266808.0991422788	36568.61926793582	2	AdM
2019-07-20 09:50:00	266745.8455346383	36603.72797601719	2	AdM
2019-07-20 09:51:00	266702.8178295284	36622.98651101978	2	AdM
2019-07-20 09:52:00	266659.2714759583	36660.04237199088	2	AdM
2019-07-20 09:53:00	266637.9178964255	36673.3150253234	2	AdM
2019-07-20 09:54:00	266627.0644288096	36679.490354644855	2	AdM
2019-07-20 09:55:00	266611.4045759765	36694.22713420002	2	AdM
2019-07-20 09:56:00	266606.5165822288	36713.505824434695	2	AdM
2019-07-20 09:57:00	266599.0335781012	36725.5861779307	2	AdM
2019-07-20 09:58:00	266591.9660246027	36722.49830510854	2	AdM
2019-07-20 09:59:00	266586.1619981696	36723.36335918134	2	AdM
2019-07-20 10:00:00	266582.20616863534	36725.11525502855	2	AdM
2019-07-20 10:01:00	266564.03711969766	36756.61729648265	2	AdM
2019-07-20 10:02:00	266561.52789165924	36767.11845370164	2	AdM
2019-07-20 10:03:00	266553.8801790281	36769.116308975295	2	AdM
2019-07-20 10:04:00	266534.93536134704	36768.09005224463	2	AdM
2019-07-20 10:05:00	266513.84814773867	36790.380461972425	2	AdM
2019-07-20 10:06:00	266498.5710155608	36801.87111722167	2	AdM
2019-07-20 10:07:00	266493.980855271	36810.52470167949	2	AdM
2019-07-20 10:08:00	266462.0971524417	36829.429782650186	2	AdM
2019-07-20 10:09:00	266438.7008810145	36845.30599469887	2	AdM
2019-07-20 10:10:00	266431.84978049103	36849.536059051	2	AdM
2019-07-20 10:11:00	266400.81909160514	36865.38699135771	2	AdM
2019-07-20 10:12:00	266372.12851142074	36868.77909003665	2	AdM
2019-07-20 10:13:00	266352.7350986236	36876.32334041039	2	AdM
2019-07-20 10:14:00	266345.924484437	36881.57262321856	2	AdM
2019-07-20 10:15:00	266333.9086967075	36891.9937929477	2	AdM
2019-07-20 10:16:00	266318.1395410527	36888.50001758281	2	AdM
2019-07-20 10:17:00	266299.6821625289	36889.818311069575	2	AdM
2019-07-20 10:18:00	266291.54411944695	36893.47222029803	2	AdM
2019-07-20 10:19:00	266285.83090440213	36896.40649638572	2	AdM
2019-07-20 10:20:00	266267.59562444245	36901.8919668614	2	AdM
2019-07-20 10:21:00	266254.45285976067	36902.155247744086	2	AdM
2019-07-20 10:22:00	266236.27014354203	36898.30399713633	2	AdM
2019-07-20 10:23:00	266214.92964329245	36898.20329534968	2	AdM
2019-07-20 10:24:00	266210.10397059424	36895.51201811017	2	AdM
2019-07-20 10:25:00	266203.75115403766	36893.68931538263	2	AdM
2019-07-20 10:26:00	266191.49918648123	36886.19918572221	2	AdM
2019-07-20 10:27:00	266185.0291054269	36876.66107682061	2	AdM
2019-07-20 10:28:00	266179.8754405849	36851.89644327813	2	AdM
2019-07-20 10:29:00	266179.0715769684	36833.090643018586	2	AdM
2019-07-20 10:30:00	266175.7754455787	36798.98060117489	2	AdM
2019-07-20 10:31:00	266166.55315073463	36783.95762258692	2	AdM
2019-07-20 10:32:00	266159.682216993	36779.63996278222	2	AdM
2019-07-20 10:33:00	266147.0739740473	36784.53746944365	2	AdM
2019-07-20 10:34:00	266128.7602905836	36791.4409071502	2	AdM
2019-07-20 10:35:00	266109.41063183855	36798.92634937523	2	AdM
2019-07-20 10:36:00	266080.087120358	36798.60299503552	2	AdM
2019-07-20 10:37:00	266044.9139416373	36787.10885987517	2	AdM
2019-07-20 10:38:00	266024.32463209925	36777.35714627851	2	AdM
2019-07-20 10:39:00	266018.4340272174	36775.23441592804	2	AdM
2019-07-20 10:40:00	265980.66858781344	36775.692071374	2	AdM
2019-07-20 10:41:00	265945.96286290983	36779.85508321631	2	AdM
2019-07-20 10:42:00	265911.6004050565	36780.29837501588	2	AdM
2019-07-20 10:43:00	265888.03623780684	36777.6215927434	2	AdM
2019-07-20 10:44:00	265864.1907666167	36765.557628240815	2	AdM
2019-07-20 10:45:00	265826.5704215274	36753.83818148522	2	AdM
2019-07-20 10:46:00	265802.7879648379	36737.93564527008	2	AdM
2019-07-20 10:47:00	265784.8299267025	36733.15321571561	2	AdM
2019-07-20 10:48:00	265774.9795451359	36726.568037524	2	AdM
2019-07-20 10:49:00	265762.6368883888	36720.36294957281	2	AdM
2019-07-20 10:50:00	265751.7405529631	36716.31214228932	2	AdM
2019-07-20 10:51:00	265747.69130180817	36710.82624899184	2	AdM
2019-07-20 10:52:00	265737.11628619314	36704.534695165465	2	AdM
2019-07-20 10:53:00	265715.76342304045	36712.04859826781	2	AdM
2019-07-20 10:54:00	265710.596868894	36718.28082815445	2	AdM
2019-07-20 10:55:00	265710.5128212355	36718.37780996987	2	AdM
2019-07-20 10:56:00	265711.436537299	36718.74463825649	2	AdM
2019-07-20 10:57:00	265711.2123289591	36718.62172986284	2	AdM
2019-07-20 10:58:00	265711.58400537755	36718.42053353437	2	AdM
2019-07-20 10:59:00	265711.60281496216	36718.7298554809	2	AdM
2019-07-20 11:00:00	265712.0546134046	36718.29821453236	2	AdM
2019-07-20 11:01:00	265712.1690071117	36717.78203244463	2	AdM
2019-07-20 11:02:00	265712.31258756306	36717.50290801035	2	AdM
2019-07-20 11:03:00	265712.75166573457	36718.341017777006	2	AdM
2019-07-20 11:04:00	265712.64797983575	36718.594694511965	2	AdM
2019-07-20 11:05:00	265712.49050132686	36718.098847950816	2	AdM
2019-07-20 11:06:00	265712.73075123684	36717.73343085418	2	AdM
2019-07-20 11:07:00	265712.1670858514	36718.34611951054	2	AdM
2019-07-20 11:08:00	265712.24442439445	36718.11678153579	2	AdM
2019-07-20 11:09:00	265711.3841082992	36718.29817298842	2	AdM
2019-07-20 11:10:00	265710.97378716705	36718.29365182401	2	AdM
2019-07-20 11:11:00	265710.9933617308	36717.837954117	2	AdM
2019-07-20 11:12:00	265711.01778355014	36717.48622429207	2	AdM
2019-07-20 11:13:00	265711.18285145774	36717.89081992895	2	AdM
2019-07-20 11:14:00	265711.0026455048	36717.86007318564	2	AdM
2019-07-20 11:15:00	265710.3934387572	36716.38270141382	2	AdM
2019-07-20 11:16:00	265683.8261920336	36686.803114733375	2	AdM
2019-07-20 11:17:00	265599.03034842934	36669.299996177	2	AdM
2019-07-20 11:18:00	265500.73088973365	36683.53352145517	2	AdM
2019-07-20 11:19:00	265456.0251460445	36677.90364212887	2	AdM
2019-07-20 11:20:00	265449.1198000308	36675.96251340207	2	AdM
2019-07-20 11:21:00	265416.6003485009	36688.19244430652	2	AdM
2019-07-20 11:22:00	265379.7335029397	36702.37309642357	2	AdM
2019-07-20 11:23:00	265374.099848093	36705.20247852274	2	AdM
2019-07-20 11:24:00	265376.0269118141	36705.99842685986	2	AdM
2019-07-20 11:25:00	265376.5387725981	36706.12348622291	2	AdM
2019-07-20 11:26:00	265364.6026868175	36722.50485596114	2	AdM
2019-07-20 11:27:00	265315.98330720904	36776.6103414722	2	AdM
2019-07-20 11:28:00	265273.6034395033	36825.79921499777	2	AdM
2019-07-20 11:29:00	265236.4894372205	36871.40852842797	2	AdM
2019-07-20 11:30:00	265204.6678262778	36908.20017341016	2	AdM
2019-07-20 11:31:00	265191.3163626348	36906.61990347302	2	AdM
2019-07-20 11:32:00	265179.52541596565	36907.45105325959	2	AdM
2019-07-20 11:33:00	265150.3306323218	36922.244547737646	2	AdM
2019-07-20 11:34:00	265107.4145572413	36943.45040578639	2	AdM
2019-07-20 11:35:00	265054.0474889394	36961.47805729446	2	AdM
2019-07-20 11:36:00	265009.181758214	36963.22882122112	2	AdM
2019-07-20 11:37:00	264980.18629541266	36968.652523574405	2	AdM
2019-07-20 11:38:00	264949.29083833937	36966.31211618149	2	AdM
2019-07-20 11:39:00	264899.7841313134	36958.981862479006	2	AdM
2019-07-20 11:40:00	264870.039669856	36953.325430530575	2	AdM
2019-07-20 11:41:00	264840.5233850804	36954.18270724253	2	AdM
2019-07-20 11:42:00	264825.461437266	36951.9961371804	2	AdM
2019-07-20 11:43:00	264824.867353545	36950.9700275278	2	AdM
2019-07-20 11:44:00	264823.38434147905	36956.02982449161	2	AdM
2019-07-20 11:45:00	264823.956609986	36958.30633737512	2	AdM
2019-07-20 11:46:00	264825.4423920534	36958.358186741	2	AdM
2019-07-20 11:47:00	264825.8786777611	36958.274585487015	2	AdM
2019-07-20 11:48:00	264826.36554111773	36959.51492473662	2	AdM
2019-07-20 11:49:00	264826.52895320964	36960.84105307856	2	AdM
2019-07-20 11:50:00	264826.2235514629	36960.28772112644	2	AdM
2019-07-20 11:51:00	264825.7383848973	36960.03324784985	2	AdM
2019-07-20 11:52:00	264824.6111765432	36960.115891729634	2	AdM
2019-07-20 11:53:00	264821.1059862979	36957.92794153541	2	AdM
2019-07-20 11:54:00	264819.9100559535	36952.572666007945	2	AdM
2019-07-20 11:55:00	264817.39693290705	36951.85371594752	2	AdM
2019-07-20 11:56:00	264814.8748789578	36949.302951312966	2	AdM
2019-07-20 11:57:00	264812.3740967725	36947.28862023955	2	AdM
2019-07-20 11:58:00	264809.058145978	36948.2993489476	2	AdM
2019-07-20 11:59:00	264809.36717549484	36948.462794717	2	AdM
2019-07-20 12:00:00	264809.0139882989	36946.624602165815	2	AdM
2019-07-20 12:01:00	264807.8970602277	36944.460286769696	2	AdM
2019-07-20 12:02:00	264808.0405248559	36944.50486691854	2	AdM
2019-07-20 12:03:00	264798.63178502413	36938.89456735718	2	AdM
2019-07-20 12:04:00	264784.10917405784	36922.21833280022	2	AdM
2019-07-20 12:05:00	264773.7303612714	36909.54384585867	2	AdM
2019-07-20 12:06:00	264772.89551373903	36902.177123890055	2	AdM
2019-07-20 12:07:00	264770.80306206184	36900.39460753813	2	AdM
2019-07-20 12:08:00	264770.37694940064	36900.32096188307	2	AdM
2019-07-20 12:09:00	264770.0303613636	36900.69138155728	2	AdM
2019-07-20 12:10:00	264769.4074840324	36900.39675086072	2	AdM
2019-07-20 12:11:00	264774.5811730029	36896.20478426071	2	AdM
2019-07-20 12:12:00	264775.63343093643	36901.417410893264	2	AdM
2019-07-20 12:13:00	264774.3440833155	36905.233957757	2	AdM
2019-07-20 12:14:00	264774.559032754	36910.62483970005	2	AdM
2019-07-20 12:15:00	264776.5359347742	36935.16434572495	2	AdM
2019-07-20 12:16:00	264767.98651470017	36941.9850342618	2	AdM
2019-07-20 12:17:00	264761.6725870021	36945.20963106921	2	AdM
2019-07-20 12:18:00	264759.8698589536	36942.70516535555	2	AdM
2019-07-20 12:19:00	264751.7064971573	36935.94540200792	2	AdM
2019-07-20 12:20:00	264747.4511668264	36932.82409867548	2	AdM
2019-07-20 12:21:00	264742.09641444654	36934.72803981066	2	AdM
2019-07-20 12:22:00	264736.2460881605	36934.58551066613	2	AdM
2019-07-20 12:23:00	264721.3925276008	36928.89213530328	2	AdM
2019-07-20 12:24:00	264711.5319605241	36917.56858384386	2	AdM
2019-07-20 12:25:00	264695.7341771355	36907.66187856528	2	AdM
2019-07-20 12:26:00	264693.1197621656	36907.11881275969	2	AdM
2019-07-20 12:27:00	264691.0224188235	36907.62196744859	2	AdM
2019-07-20 12:28:00	264663.44394068833	36913.60006309363	2	AdM
2019-07-20 12:29:00	264646.06891628867	36922.806948983496	2	AdM
2019-07-20 12:30:00	264645.56819252	36920.97689752593	2	AdM
2019-07-20 12:31:00	264655.0822212084	36903.54520354952	2	AdM
2019-07-20 12:32:00	264658.0922510708	36898.68914131852	2	AdM
2019-07-20 12:33:00	264655.9538040274	36892.73236691905	2	AdM
2019-07-20 12:34:00	264655.9948044933	36885.76252690146	2	AdM
2019-07-20 12:35:00	264654.16566992906	36866.59805006898	2	AdM
2019-07-20 12:36:00	264658.0412354528	36853.86334418971	2	AdM
2019-07-20 12:37:00	264662.70617530413	36850.19981237953	2	AdM
2019-07-20 12:38:00	264663.2008614574	36849.84373951345	2	AdM
2019-07-20 12:39:00	264663.0607384624	36849.80505753053	2	AdM
2019-07-20 12:40:00	264649.15257704764	36833.95729455913	2	AdM
2019-07-20 12:41:00	264636.4717243426	36822.67913433486	2	AdM
2019-07-20 12:42:00	264632.8109257224	36817.488630877255	2	AdM
2019-07-20 12:43:00	264630.1072587113	36817.0110246288	2	AdM
2019-07-20 12:44:00	264618.5288253306	36814.66663501054	2	AdM
2019-07-20 12:45:00	264603.1320138535	36801.85163138446	2	AdM
2019-07-20 12:46:00	264597.32300147315	36785.8236795384	2	AdM
2019-07-20 12:47:00	264598.0648474494	36778.37218239936	2	AdM
2019-07-20 12:48:00	264595.32007798454	36772.28760031718	2	AdM
2019-07-20 12:49:00	264596.03254578024	36770.63370441707	2	AdM
2019-07-20 12:50:00	264595.89914076176	36769.035845785766	2	AdM
2019-07-20 12:51:00	264596.2037321742	36759.74395945125	2	AdM
2019-07-20 12:52:00	264595.5323144684	36749.43802560606	2	AdM
2019-07-20 12:53:00	264593.5115001125	36733.80541398584	2	AdM
2019-07-20 12:54:00	264591.4814578525	36721.00579096414	2	AdM
2019-07-20 12:55:00	264580.6061536992	36669.00801891398	2	AdM
2019-07-20 12:56:00	264556.4785370382	36634.9636805974	2	AdM
2019-07-20 12:57:00	264552.2501676226	36618.17957453674	2	AdM
2019-07-20 12:58:00	264553.8754615796	36614.52425329385	2	AdM
2019-07-20 12:59:00	264554.6409211923	36617.68244341782	2	AdM
2019-07-20 13:00:00	264558.1745056995	36618.988683108095	2	AdM
2019-07-20 13:01:00	264558.54188353306	36618.63466559533	2	AdM
2019-07-20 13:02:00	264561.3616224885	36618.62595266733	2	AdM
2019-07-20 13:03:00	264566.77443868207	36616.563286577	2	AdM
2019-07-20 13:04:00	264572.9391252847	36615.72542119892	2	AdM
2019-07-20 13:05:00	264574.18697436416	36613.08038208472	2	AdM
2019-07-20 13:06:00	264574.51996879955	36615.09813239038	2	AdM
2019-07-20 13:07:00	264573.05050990323	36613.281005725374	2	AdM
2019-07-20 13:08:00	264585.1632203903	36619.89542147874	2	AdM
2019-07-20 13:09:00	264625.30345983926	36634.039252901	2	AdM
2019-07-20 13:10:00	264651.7256015632	36641.99742248577	2	AdM
2019-07-20 13:11:00	264665.22025513457	36679.490863473504	2	AdM
2019-07-20 13:12:00	264675.83670554805	36717.797314622425	2	AdM
2019-07-20 13:13:00	264690.0808280726	36763.44150038805	2	AdM
2019-07-20 13:14:00	264680.1677830035	36771.34567714898	2	AdM
2019-07-20 13:15:00	264671.2701345862	36768.33818119788	2	AdM
2019-07-20 13:16:00	264670.7130607443	36768.54568658423	2	AdM
2019-07-20 13:17:00	264670.1646778402	36768.60645295207	2	AdM
2019-07-20 13:18:00	264670.09838110313	36768.40184624487	2	AdM
2019-07-20 13:19:00	264671.5862325691	36768.57720656472	2	AdM
2019-07-20 13:20:00	264671.79780880234	36769.50108916315	2	AdM
2019-07-20 13:21:00	264671.81167910603	36769.275265820674	2	AdM
2019-07-20 13:22:00	264674.97081114055	36769.9703001324	2	AdM
2019-07-20 13:23:00	264692.7452201551	36791.09811518317	2	AdM
2019-07-20 13:24:00	264700.87389374664	36798.80302205472	2	AdM
2019-07-20 13:25:00	264706.6646122368	36821.27357604709	2	AdM
2019-07-20 13:26:00	264710.5151566735	36823.38808753301	2	AdM
2019-07-20 13:27:00	264714.26330866275	36824.8660840391	2	AdM
2019-07-20 13:28:00	264716.78949907544	36830.26144941612	2	AdM
2019-07-20 13:29:00	264720.4011756814	36840.91699665084	2	AdM
2019-07-20 13:30:00	264731.347013977	36842.686553769694	2	AdM
2019-07-20 13:31:00	264754.9943991896	36842.37731352308	2	AdM
2019-07-20 13:32:00	264767.6468105211	36851.747705648224	2	AdM
2019-07-20 13:33:00	264790.0958926043	36875.67688181954	2	AdM
2019-07-20 13:34:00	264794.97666045395	36878.0614169862	2	AdM
2019-07-20 13:35:00	264795.57478828856	36878.04432898935	2	AdM
2019-07-20 13:36:00	264807.1762832057	36881.54029952967	2	AdM
2019-07-20 13:37:00	264818.3470897117	36882.669398122205	2	AdM
2019-07-20 13:38:00	264819.672227014	36884.77209856304	2	AdM
2019-07-20 13:39:00	264815.96850688005	36892.28689915736	2	AdM
2019-07-20 13:40:00	264814.8691109976	36901.757204260895	2	AdM
2019-07-20 13:41:00	264813.52702024736	36905.39697661071	2	AdM
2019-07-20 13:42:00	264815.0874227375	36906.38803800654	2	AdM
2019-07-20 13:43:00	264816.9867676591	36911.15621471674	2	AdM
2019-07-20 13:44:00	264817.298767087	36911.32260940045	2	AdM
2019-07-20 13:45:00	264817.6402652703	36912.31153622559	2	AdM
2019-07-20 13:46:00	264815.2731083185	36915.5044971773	2	AdM
2019-07-20 13:47:00	264813.0874722712	36918.79751739292	2	AdM
2019-07-20 13:48:00	264814.0336047461	36925.86355018042	2	AdM
2019-07-20 13:49:00	264812.2256323205	36933.48910315034	2	AdM
2019-07-20 13:50:00	264809.8824029861	36936.62233222544	2	AdM
2019-07-20 13:51:00	264806.14137234417	36938.91028056446	2	AdM
2019-07-20 13:52:00	264803.83779211	36941.73878226111	2	AdM
2019-07-20 13:53:00	264806.3892890478	36943.12615201301	2	AdM
2019-07-20 13:54:00	264807.6327758859	36944.38918720137	2	AdM
2019-07-20 13:55:00	264812.1846273582	36949.06056599265	2	AdM
2019-07-20 13:56:00	264815.6502990904	36952.159179398375	2	AdM
2019-07-20 13:57:00	264816.90314418555	36955.51524295296	2	AdM
2019-07-20 13:58:00	264814.00738183263	36960.97850237077	2	AdM
2019-07-20 13:59:00	264812.73038629134	36962.68229093273	2	AdM
2019-07-20 14:00:00	264810.050073562	36964.643171356525	2	AdM
2019-07-20 14:01:00	264809.7830167924	36964.62461018793	2	AdM
2019-07-20 14:02:00	264809.84128275875	36965.455062920206	2	AdM
2019-07-20 14:03:00	264810.561667002	36969.55322170612	2	AdM
2019-07-20 14:04:00	264813.8597703339	36968.39686544782	2	AdM
2019-07-20 14:05:00	264819.8382793225	36974.33400411131	2	AdM
2019-07-20 14:06:00	264820.0043699935	36978.619205768686	2	AdM
2019-07-20 14:07:00	264820.20742863906	36978.766636453445	2	AdM
2019-07-20 14:08:00	264820.89492540504	36979.23287622599	2	AdM
2019-07-20 14:09:00	264820.44609957497	36978.82354705593	2	AdM
2019-07-20 14:10:00	264821.1863295014	36980.28098778384	2	AdM
2019-07-20 14:11:00	264823.7481389648	36981.29671916159	2	AdM
2019-07-20 14:12:00	264827.7980279223	36983.55368017952	2	AdM
2019-07-20 14:13:00	264825.68253282073	36982.48771144957	2	AdM
2019-07-20 14:14:00	264822.68536891666	36980.7090781684	2	AdM
2019-07-20 14:15:00	264825.54944873194	36982.38708883272	2	AdM
2019-07-20 14:16:00	264824.4166571352	36981.53437769553	2	AdM
2019-07-20 14:17:00	264826.3662644209	36982.70545765748	2	AdM
2019-07-20 14:18:00	264824.230139791	36981.500683079605	2	AdM
2019-07-20 14:19:00	264826.21851908776	36981.74174428886	2	AdM
2019-07-20 14:20:00	264827.46596321807	36981.55952917359	2	AdM
2019-07-20 14:21:00	264829.53636610124	36981.78342882473	2	AdM
2019-07-20 14:22:00	264823.42204545334	36978.59174022353	2	AdM
2019-07-20 14:23:00	264823.72559596086	36978.30409979731	2	AdM
2019-07-20 14:24:00	264827.58648492367	36979.34001357648	2	AdM
2019-07-20 14:25:00	264825.20184156875	36980.608622455286	2	AdM
2019-07-20 14:26:00	264821.07025507564	36979.021581399655	2	AdM
2019-07-20 14:27:00	264819.2836677899	36977.354952283255	2	AdM
2019-07-20 14:28:00	264821.87622386764	36978.09176613352	2	AdM
2019-07-20 14:29:00	264820.06444662367	36978.37770350348	2	AdM
2019-07-20 14:30:00	264818.3054392761	36978.101567705424	2	AdM
2019-07-20 14:31:00	264819.051015446	36977.66949152616	2	AdM
2019-07-20 14:32:00	264821.2790010764	36978.86392319463	2	AdM
2019-07-20 14:33:00	264820.3512185857	36978.59830033351	2	AdM
2019-07-20 14:34:00	264822.0658369207	36979.574580386994	2	AdM
2019-07-20 14:35:00	264821.6019594829	36979.07492639646	2	AdM
2019-07-20 14:36:00	264823.21582550934	36978.4146310056	2	AdM
2019-07-20 14:37:00	264823.9450493795	36980.470635797785	2	AdM
2019-07-20 14:38:00	264822.0162783105	36979.53661640887	2	AdM
2019-07-20 14:39:00	264828.5498663419	36983.762931924844	2	AdM
2019-07-20 14:40:00	264828.25711114885	36983.33513488244	2	AdM
2019-07-20 14:41:00	264826.6942370191	36982.07069409786	2	AdM
2019-07-20 14:42:00	264823.4462560292	36979.84803254452	2	AdM
2019-07-20 14:43:00	264826.27453655045	36979.88613564724	2	AdM
2019-07-20 14:44:00	264828.6950650927	36982.38051256877	2	AdM
2019-07-20 14:45:00	264829.0421485494	36982.58856107525	2	AdM
2019-07-20 14:46:00	264825.4000778041	36980.7689581563	2	AdM
2019-07-20 14:47:00	264832.9623597572	36981.60443148876	2	AdM
2019-07-20 14:48:00	264842.6854177513	36980.91658225485	2	AdM
2019-07-20 14:49:00	264838.51742276247	36973.99466343587	2	AdM
2019-07-20 14:50:00	264853.42766560626	36967.17039551916	2	AdM
2019-07-20 14:51:00	264852.7445776022	36974.254289669305	2	AdM
2019-07-20 14:52:00	264853.7004089621	36978.95224877419	2	AdM
2019-07-20 14:53:00	264849.475915305	36981.13282944707	2	AdM
2019-07-20 14:54:00	264854.5835447008	36983.893924858174	2	AdM
2019-07-20 14:55:00	264829.71508613543	36980.08061407542	2	AdM
2019-07-20 14:56:00	264825.8714216704	36979.745015704175	2	AdM
2019-07-20 14:57:00	264825.02756247885	36978.80375770112	2	AdM
2019-07-20 14:58:00	264826.0331579786	36979.32062330621	2	AdM
2019-07-20 14:59:00	264826.3118862112	36981.831314894254	2	AdM
2019-07-20 15:00:00	264823.9589643638	36984.076484944206	2	AdM
2019-07-21 04:00:00	264850.2901840313	36990.30850977989	2	AdM
2019-07-21 04:01:00	264849.6286737354	36992.45034884365	2	AdM
2019-07-21 04:02:00	264848.64345905767	36992.64043427599	2	AdM
2019-07-21 04:03:00	264853.9759935279	36996.167241539806	2	AdM
2019-07-21 04:04:00	264860.93294038746	37003.19658370117	2	AdM
2019-07-21 04:05:00	264863.3273905117	37005.242274740485	2	AdM
2019-07-21 04:06:00	264868.29862805555	37008.91681789041	2	AdM
2019-07-21 04:07:00	264873.25290073134	37011.372857790535	2	AdM
2019-07-21 04:08:00	264873.78393135907	37010.88368155548	2	AdM
2019-07-21 04:09:00	264877.7917059196	37012.34318290719	2	AdM
2019-07-21 04:10:00	264875.01896430977	37010.80930962376	2	AdM
2019-07-21 04:11:00	264874.6302796157	37012.18053617095	2	AdM
2019-07-21 04:12:00	264872.88078739296	37019.02611967221	2	AdM
2019-07-21 04:13:00	264873.9033614816	37037.18386354439	2	AdM
2019-07-21 04:14:00	264878.88739073946	37065.74838647984	2	AdM
2019-07-21 04:15:00	264880.85061928426	37084.46245795298	2	AdM
2019-07-21 04:16:00	264877.44199505256	37093.74301733175	2	AdM
2019-07-21 04:17:00	264876.7446682282	37095.88209903663	2	AdM
2019-07-21 04:18:00	264871.17278757185	37106.36172420044	2	AdM
2019-07-21 04:19:00	264857.5477302099	37113.280846222166	2	AdM
2019-07-21 04:20:00	264862.09930373984	37126.96050667208	2	AdM
2019-07-21 04:21:00	264874.0378602979	37132.39014448935	2	AdM
2019-07-21 04:22:00	264888.2134284816	37122.39108549097	2	AdM
2019-07-21 04:23:00	264912.9397140344	37121.0118352383	2	AdM
2019-07-21 04:24:00	264929.0962529464	37129.37714327437	2	AdM
2019-07-21 04:25:00	264930.73689935944	37128.98671923581	2	AdM
2019-07-21 04:26:00	264931.43697274994	37129.25497120755	2	AdM
2019-07-21 04:27:00	264931.78695105185	37129.11885053992	2	AdM
2019-07-21 04:28:00	264931.83009905723	37128.69024401694	2	AdM
2019-07-21 04:29:00	264929.16305931326	37137.94925744608	2	AdM
2019-07-21 04:30:00	264921.6390116358	37170.58694940564	2	AdM
2019-07-21 04:31:00	264911.3616273371	37201.28779673992	2	AdM
2019-07-21 04:32:00	264897.502579584	37239.99654266592	2	AdM
2019-07-21 04:33:00	264880.7340267924	37260.07659792296	2	AdM
2019-07-21 04:34:00	264874.35950109514	37270.49464706007	2	AdM
2019-07-21 04:35:00	264874.21016677155	37281.03116914002	2	AdM
2019-07-21 04:36:00	264874.4714964417	37296.560346333295	2	AdM
2019-07-21 04:37:00	264881.8867138872	37303.86185069247	2	AdM
2019-07-21 04:38:00	264884.5852770806	37309.05660162021	2	AdM
2019-07-21 04:39:00	264883.97294555407	37312.88572170695	2	AdM
2019-07-21 04:40:00	264885.078755334	37315.96437720538	2	AdM
2019-07-21 04:41:00	264884.8552673104	37316.60133058026	2	AdM
2019-07-21 04:42:00	264885.51132014894	37320.11218357518	2	AdM
2019-07-21 04:43:00	264885.9719119023	37325.13247892799	2	AdM
2019-07-21 04:44:00	264888.9567141602	37329.80013081047	2	AdM
2019-07-21 04:45:00	264888.1564067161	37329.442679415406	2	AdM
2019-07-21 04:46:00	264890.1756464668	37332.497909040976	2	AdM
2019-07-21 04:47:00	264892.0929173229	37334.31087379591	2	AdM
2019-07-21 04:48:00	264891.04151228216	37330.51363798759	2	AdM
2019-07-21 04:49:00	264890.8947992177	37330.03843379959	2	AdM
2019-07-21 04:50:00	264890.9657780853	37329.582538320086	2	AdM
2019-07-21 04:51:00	264890.96107048425	37329.26934071022	2	AdM
2019-07-21 04:52:00	264892.61202736653	37331.06521945484	2	AdM
2019-07-21 04:53:00	264903.70681913657	37328.2976651978	2	AdM
2019-07-21 04:54:00	264910.01192219736	37322.958830824944	2	AdM
2019-07-21 04:55:00	264909.8765488761	37323.42635384081	2	AdM
2019-07-21 04:56:00	264907.343426925	37316.92512970313	2	AdM
2019-07-21 04:57:00	264923.39227621973	37311.346746463	2	AdM
2019-07-21 04:58:00	264933.7882288097	37309.728539522	2	AdM
2019-07-21 04:59:00	264943.0991775695	37305.12697899999	2	AdM
2019-07-21 05:00:00	264948.90699058125	37302.67598588101	2	AdM
2019-07-21 05:01:00	264954.23654650984	37305.29876526325	2	AdM
2019-07-21 05:02:00	264958.3598588836	37315.79619577088	2	AdM
2019-07-21 05:03:00	264956.85376528604	37319.62790472079	2	AdM
2019-07-21 05:04:00	264959.0205288716	37321.77023552791	2	AdM
2019-07-21 05:05:00	264958.84877054545	37323.04186983615	2	AdM
2019-07-21 05:06:00	264958.271008216	37325.395131842655	2	AdM
2019-07-21 05:07:00	264961.8349925119	37332.544279594855	2	AdM
2019-07-21 05:08:00	264963.9893011665	37332.88134338683	2	AdM
2019-07-21 05:09:00	264967.7377507795	37334.03562139021	2	AdM
2019-07-21 05:10:00	264967.71856512426	37344.814520361535	2	AdM
2019-07-21 05:11:00	264966.9941613885	37349.58270545992	2	AdM
2019-07-21 05:12:00	264966.0594705832	37349.12223581376	2	AdM
2019-07-21 05:13:00	264965.82222491247	37350.49914409277	2	AdM
2019-07-21 05:14:00	264965.3862545623	37351.17669880341	2	AdM
2019-07-21 05:15:00	264965.477110112	37350.81038982108	2	AdM
2019-07-21 05:16:00	264966.21100431	37352.13878920521	2	AdM
2019-07-21 05:17:00	264966.1855456834	37360.52086396339	2	AdM
2019-07-21 05:18:00	264966.43757518206	37360.56320802906	2	AdM
2019-07-21 05:19:00	264967.2036321437	37361.30022853595	2	AdM
2019-07-21 05:20:00	264968.5505659814	37369.74431271006	2	AdM
2019-07-21 05:21:00	264976.8910095587	37363.85975069871	2	AdM
2019-07-21 05:22:00	264985.4652883316	37344.32068120862	2	AdM
2019-07-21 05:23:00	264999.3467124304	37331.025811255975	2	AdM
2019-07-21 05:24:00	265010.22703992104	37298.6790293626	2	AdM
2019-07-21 05:25:00	265016.7915339359	37272.57429703907	2	AdM
2019-07-21 05:26:00	265012.80404711975	37266.242802206005	2	AdM
2019-07-21 05:27:00	265009.90542439884	37262.732621990006	2	AdM
2019-07-21 05:28:00	265000.1093491373	37256.12568721279	2	AdM
2019-07-21 05:29:00	265002.9411187684	37245.73348510879	2	AdM
2019-07-21 05:30:00	265003.0326231989	37241.508881185786	2	AdM
2019-07-21 05:31:00	265009.34332523705	37234.60203272441	2	AdM
2019-07-21 05:32:00	265022.0400237897	37225.68999572271	2	AdM
2019-07-21 05:33:00	265029.9875942628	37218.94833401543	2	AdM
2019-07-21 05:34:00	265028.477234939	37214.22930152215	2	AdM
2019-07-21 05:35:00	265026.2958841044	37206.41585195172	2	AdM
2019-07-21 05:36:00	265029.0064091573	37203.453429887166	2	AdM
2019-07-21 05:37:00	265031.71683728386	37205.1882461967	2	AdM
2019-07-21 05:38:00	265052.3623643634	37208.21123926438	2	AdM
2019-07-21 05:39:00	265054.9429596208	37212.00629804989	2	AdM
2019-07-21 05:40:00	265052.67192823	37228.84631577839	2	AdM
2019-07-21 05:41:00	265045.41720274294	37259.87738190995	2	AdM
2019-07-21 05:42:00	265046.7340016785	37273.1613887568	2	AdM
2019-07-21 05:43:00	265048.0047741443	37275.30372913086	2	AdM
2019-07-21 05:44:00	265047.24095553544	37272.9037520059	2	AdM
2019-07-21 05:45:00	265051.43644638255	37261.96431210933	2	AdM
2019-07-21 05:46:00	265057.31045742624	37258.41646888275	2	AdM
2019-07-21 05:47:00	265068.4058182233	37258.31341339512	2	AdM
2019-07-21 05:48:00	265075.90408504696	37253.25434579915	2	AdM
2019-07-21 05:49:00	265081.43596054084	37245.78228983438	2	AdM
2019-07-21 05:50:00	265095.6843832122	37232.09747217339	2	AdM
2019-07-21 05:51:00	265125.4476820523	37228.933422728674	2	AdM
2019-07-21 05:52:00	265139.6370628102	37218.55997040413	2	AdM
2019-07-21 05:53:00	265156.538310185	37214.866879501744	2	AdM
2019-07-21 05:54:00	265176.5120841112	37203.620239167445	2	AdM
2019-07-21 05:55:00	265199.63953678263	37198.795784539645	2	AdM
2019-07-21 05:56:00	265205.96809218347	37200.66420299738	2	AdM
2019-07-21 05:57:00	265226.50519697607	37191.57148957612	2	AdM
2019-07-21 05:58:00	265241.1316549636	37186.52250363806	2	AdM
2019-07-21 05:59:00	265276.1587175994	37175.39060147129	2	AdM
2019-07-21 06:00:00	265322.64301978174	37165.08448049495	2	AdM
2019-07-21 06:01:00	265344.02986662264	37174.7838330806	2	AdM
2019-07-21 06:02:00	265383.0821940235	37172.33876270913	2	AdM
2019-07-21 06:03:00	265407.3429093969	37167.243279039016	2	AdM
2019-07-21 06:04:00	265427.2527589612	37156.57035219145	2	AdM
2019-07-21 06:05:00	265435.8754033722	37154.71861625949	2	AdM
2019-07-21 06:06:00	265446.94240951	37137.6971917923	2	AdM
2019-07-21 06:07:00	265470.41259677045	37119.08793665817	2	AdM
2019-07-21 06:08:00	265500.5800805482	37103.22007331709	2	AdM
2019-07-21 06:09:00	265526.41918177326	37081.88057996917	2	AdM
2019-07-21 06:10:00	265542.6532057613	37064.262817255534	2	AdM
2019-07-21 06:11:00	265566.5064713092	37031.16273034255	2	AdM
2019-07-21 06:12:00	265578.8871135042	37022.30887910464	2	AdM
2019-07-21 06:13:00	265583.4951812124	37022.69390158974	2	AdM
2019-07-21 06:14:00	265590.52298653167	37023.67604149999	2	AdM
2019-07-21 06:15:00	265599.484362893	37028.97395343229	2	AdM
2019-07-21 06:16:00	265617.71698863234	37032.44580704546	2	AdM
2019-07-21 06:17:00	265627.024859012	37029.17615828255	2	AdM
2019-07-21 06:18:00	265623.69847831456	37025.62109738287	2	AdM
2019-07-21 06:19:00	265607.2307811354	37001.64337936549	2	AdM
2019-07-21 06:20:00	265585.9736722677	36986.64101573083	2	AdM
2019-07-21 06:21:00	265587.0261404189	36984.2163214847	2	AdM
2019-07-21 06:22:00	265586.2519705099	36984.56802818151	2	AdM
2019-07-21 06:23:00	265586.975040267	36983.91216785357	2	AdM
2019-07-21 06:24:00	265587.17748750176	36986.40350896027	2	AdM
2019-07-21 06:25:00	265586.3800409537	36986.3872736719	2	AdM
2019-07-21 06:26:00	265586.36735783814	36986.09103851049	2	AdM
2019-07-21 06:27:00	265586.26722283923	36984.729508657896	2	AdM
2019-07-21 06:28:00	265591.6592518507	36979.36841854659	2	AdM
2019-07-21 06:29:00	265613.2707757488	36954.37546486659	2	AdM
2019-07-21 06:30:00	265623.35997307947	36954.69590013805	2	AdM
2019-07-21 06:31:00	265622.11391036457	36944.84879440446	2	AdM
2019-07-21 06:32:00	265622.741622069	36943.47051802976	2	AdM
2019-07-21 06:33:00	265624.3787030035	36943.78834164158	2	AdM
2019-07-21 06:34:00	265629.87990012433	36934.31123942782	2	AdM
2019-07-21 06:35:00	265632.1540710755	36927.65120825686	2	AdM
2019-07-21 06:36:00	265642.22916754766	36914.99672817296	2	AdM
2019-07-21 06:37:00	265639.3173629608	36912.23885624478	2	AdM
2019-07-21 06:38:00	265637.148315413	36907.16419772991	2	AdM
2019-07-21 06:39:00	265639.0699472405	36900.80453598842	2	AdM
2019-07-21 06:40:00	265641.6439690156	36896.51250033737	2	AdM
2019-07-21 06:41:00	265650.3605078329	36892.04126000233	2	AdM
2019-07-21 06:42:00	265673.3751087064	36879.53941551387	2	AdM
2019-07-21 06:43:00	265681.27735040634	36863.0804016785	2	AdM
2019-07-21 06:44:00	265687.5416886882	36854.60024837082	2	AdM
2019-07-21 06:45:00	265687.14531148446	36853.84618969265	2	AdM
2019-07-21 06:46:00	265697.4649160035	36851.18355919933	2	AdM
2019-07-21 06:47:00	265716.96466152486	36836.33451085583	2	AdM
2019-07-21 06:48:00	265720.8974321527	36802.997256929055	2	AdM
2019-07-21 06:49:00	265723.53903091664	36790.121139346775	2	AdM
2019-07-21 06:50:00	265722.3735971251	36790.19788996643	2	AdM
2019-07-21 06:51:00	265722.779847379	36789.38872609653	2	AdM
2019-07-21 06:52:00	265736.41686137527	36791.76474968502	2	AdM
2019-07-21 06:53:00	265843.1423966372	36806.71036122762	2	AdM
2019-07-21 06:54:00	265893.1984207838	36804.0173241092	2	AdM
2019-07-21 06:55:00	265940.3024976373	36799.200012148205	2	AdM
2019-07-21 06:56:00	265963.12366768776	36795.26940353602	2	AdM
2019-07-21 06:57:00	265986.0728043429	36790.08708890547	2	AdM
2019-07-21 06:58:00	266013.17661529925	36773.07044252838	2	AdM
2019-07-21 06:59:00	266020.5805923324	36766.289514285374	2	AdM
2019-07-21 07:00:00	266023.64708306245	36755.60386261333	2	AdM
2019-07-21 07:01:00	266031.37658726925	36745.41955008928	2	AdM
2019-07-21 07:02:00	266043.08964244445	36733.75652330334	2	AdM
2019-07-21 07:03:00	266051.5616938304	36725.49252668397	2	AdM
2019-07-21 07:04:00	266062.8024390729	36712.9233799883	2	AdM
2019-07-21 07:05:00	266084.50006457337	36691.40757117335	2	AdM
2019-07-21 07:06:00	266091.24252541794	36670.142514718325	2	AdM
2019-07-21 07:07:00	266091.89776244824	36667.29005736959	2	AdM
2019-07-21 07:08:00	266092.7751946801	36666.44392728663	2	AdM
2019-07-21 07:09:00	266092.2353142279	36666.322745118494	2	AdM
2019-07-21 07:10:00	266092.46025779063	36666.4148681768	2	AdM
2019-07-21 07:11:00	266092.63453265384	36666.48285323867	2	AdM
2019-07-21 07:12:00	266093.39347395604	36666.08525153402	2	AdM
2019-07-21 07:13:00	266112.56144686515	36650.67556888083	2	AdM
2019-07-21 07:14:00	266152.56277222827	36655.623840754844	2	AdM
2019-07-21 07:15:00	266193.0598949587	36665.512913529	2	AdM
2019-07-21 07:16:00	266234.85670126247	36673.98983510871	2	AdM
2019-07-21 07:17:00	266270.2872218996	36681.91839990892	2	AdM
2019-07-21 07:18:00	266303.6801516248	36687.65741893602	2	AdM
2019-07-21 07:19:00	266335.40373584646	36681.83250331486	2	AdM
2019-07-21 07:20:00	266362.09526062605	36676.70804928561	2	AdM
2019-07-21 07:21:00	266380.4298086659	36672.88331699734	2	AdM
2019-07-21 07:22:00	266383.5742846692	36674.6292841623	2	AdM
2019-07-21 07:23:00	266384.0257853469	36674.55010597042	2	AdM
2019-07-21 07:24:00	266396.0808144124	36672.342458236366	2	AdM
2019-07-21 07:25:00	266412.4526266581	36666.61187084628	2	AdM
2019-07-21 07:26:00	266417.5396040729	36666.7529193032	2	AdM
2019-07-21 07:27:00	266422.572415077	36662.62721591917	2	AdM
2019-07-21 07:28:00	266428.3857114232	36654.686589114535	2	AdM
2019-07-21 07:29:00	266440.9525551761	36619.99845709269	2	AdM
2019-07-21 07:30:00	266446.2410656516	36610.46652543114	2	AdM
2019-07-21 07:31:00	266459.02785534854	36605.72016543136	2	AdM
2019-07-21 07:32:00	266467.3108554502	36596.88791415167	2	AdM
2019-07-21 07:33:00	266472.98611829977	36591.75059790329	2	AdM
2019-07-21 07:34:00	266472.7265355119	36592.83716004248	2	AdM
2019-07-21 07:35:00	266472.0519912034	36593.90666623829	2	AdM
2019-07-21 07:36:00	266472.9488216771	36593.52894566064	2	AdM
2019-07-21 07:37:00	266472.8232493444	36593.83921852059	2	AdM
2019-07-21 07:38:00	266472.9003433885	36594.20862203996	2	AdM
2019-07-21 07:39:00	266472.1865436453	36594.815071369485	2	AdM
2019-07-21 07:40:00	266472.72389451746	36594.388945100734	2	AdM
2019-07-21 07:41:00	266474.1324046035	36593.29605663049	2	AdM
2019-07-21 07:42:00	266474.2719378232	36593.18597539651	2	AdM
2019-07-21 07:43:00	266474.1372603093	36593.44076346959	2	AdM
2019-07-21 07:44:00	266479.95787210745	36587.61269062912	2	AdM
2019-07-21 07:45:00	266502.01708292984	36551.64434705583	2	AdM
2019-07-21 07:46:00	266528.01856474514	36530.52957686109	2	AdM
2019-07-21 07:47:00	266546.3832111472	36522.525846305885	2	AdM
2019-07-21 07:48:00	266571.110897712	36514.74548689833	2	AdM
2019-07-21 07:49:00	266586.3820360497	36509.06861375301	2	AdM
2019-07-21 07:50:00	266594.8282721053	36512.19620648318	2	AdM
2019-07-21 07:51:00	266602.8786965039	36510.1956975616	2	AdM
2019-07-21 07:52:00	266611.2253083394	36505.56310440957	2	AdM
2019-07-21 07:53:00	266615.9599505216	36503.47757685382	2	AdM
2019-07-21 07:54:00	266630.8029212898	36502.05649495159	2	AdM
2019-07-21 07:55:00	266643.7116332502	36499.97164059437	2	AdM
2019-07-21 07:56:00	266650.1418146546	36489.455471656285	2	AdM
2019-07-21 07:57:00	266666.83498097304	36476.40945683495	2	AdM
2019-07-21 07:58:00	266680.23931518185	36463.46570911087	2	AdM
2019-07-21 07:59:00	266682.10147481045	36460.16542842626	2	AdM
2019-07-21 08:00:00	266682.20019757026	36460.13720346227	2	AdM
2019-07-21 08:01:00	266685.7212680516	36458.64164072488	2	AdM
2019-07-21 08:02:00	266684.06905693625	36458.68881127667	2	AdM
2019-07-21 08:03:00	266683.2771312893	36457.54790720865	2	AdM
2019-07-21 08:04:00	266683.68244601256	36457.583215329374	2	AdM
2019-07-21 08:05:00	266683.8414745468	36457.51792512408	2	AdM
2019-07-21 08:06:00	266683.134478186	36457.82389573814	2	AdM
2019-07-21 08:07:00	266682.6590620836	36458.89759788573	2	AdM
2019-07-21 08:08:00	266683.0218245273	36459.55580323061	2	AdM
2019-07-21 08:09:00	266684.44952565205	36460.58983994685	2	AdM
2019-07-21 08:10:00	266688.27945018106	36461.96845710261	2	AdM
2019-07-21 08:11:00	266688.71904117905	36461.73756958884	2	AdM
2019-07-21 08:12:00	266688.7263701675	36461.290172433706	2	AdM
2019-07-21 08:13:00	266688.5920512593	36461.48578652419	2	AdM
2019-07-21 08:14:00	266689.33025799267	36461.33613050482	2	AdM
2019-07-21 08:15:00	266689.80301419145	36461.73162673156	2	AdM
2019-07-21 08:16:00	266689.8174611805	36462.47857342512	2	AdM
2019-07-21 08:17:00	266688.6473615801	36462.40213399697	2	AdM
2019-07-21 08:18:00	266689.1111961479	36462.73219104456	2	AdM
2019-07-21 08:19:00	266688.5723671672	36462.30721417532	2	AdM
2019-07-21 08:20:00	266688.3161490261	36461.74982094516	2	AdM
2019-07-21 08:21:00	266688.5114101932	36461.89577789628	2	AdM
2019-07-21 08:22:00	266697.82664980885	36462.96317813898	2	AdM
2019-07-21 08:23:00	266731.90207761194	36474.96176016387	2	AdM
2019-07-21 08:24:00	266745.04525053303	36470.61278543159	2	AdM
2019-07-21 08:25:00	266748.1439285474	36469.94795243783	2	AdM
2019-07-21 08:26:00	266750.82015389774	36472.46548602974	2	AdM
2019-07-21 08:27:00	266750.39255841455	36473.25768908697	2	AdM
2019-07-21 08:28:00	266752.2515592436	36469.94229459653	2	AdM
2019-07-21 08:29:00	266767.74547543813	36456.7815144163	2	AdM
2019-07-21 08:30:00	266767.9696075171	36454.78652980961	2	AdM
2019-07-21 08:31:00	266768.1344550344	36454.15346840074	2	AdM
2019-07-21 08:32:00	266769.5910906419	36454.233534438434	2	AdM
2019-07-21 08:33:00	266770.8322853998	36453.516187028166	2	AdM
2019-07-21 08:34:00	266771.98956292303	36453.51428437616	2	AdM
2019-07-21 08:35:00	266775.280525325	36453.843746278544	2	AdM
2019-07-21 08:36:00	266777.741611614	36454.35569599015	2	AdM
2019-07-21 08:37:00	266777.8470127596	36454.31585616989	2	AdM
2019-07-21 08:38:00	266786.34634146903	36455.81017800712	2	AdM
2019-07-21 08:39:00	266812.9833534261	36456.46635554624	2	AdM
2019-07-21 08:40:00	266835.3431854978	36431.00970979225	2	AdM
2019-07-21 08:41:00	266853.2823182218	36416.16115456103	2	AdM
2019-07-21 08:42:00	266854.50183611026	36415.616724109415	2	AdM
2019-07-21 08:43:00	266854.0309731864	36417.16252090326	2	AdM
2019-07-21 08:44:00	266853.8392726709	36418.06306613256	2	AdM
2019-07-21 08:45:00	266854.61281640024	36417.39872354026	2	AdM
2019-07-21 08:46:00	266853.7600415344	36414.58641480615	2	AdM
2019-07-21 08:47:00	266854.7143139736	36414.6798593764	2	AdM
2019-07-21 08:48:00	266855.1745675272	36415.63391074832	2	AdM
2019-07-21 08:49:00	266855.45782699046	36415.056680090194	2	AdM
2019-07-21 08:50:00	266854.31618268	36417.0336067161	2	AdM
2019-07-21 08:51:00	266853.45117703173	36417.836224151375	2	AdM
2019-07-21 08:52:00	266863.8307422513	36420.82441912656	2	AdM
2019-07-21 08:53:00	266876.4915289937	36424.15556115398	2	AdM
2019-07-21 08:54:00	266873.988789989	36430.30459068584	2	AdM
2019-07-21 08:55:00	266855.7345916783	36443.6080661583	2	AdM
2019-07-21 08:56:00	266851.2610646076	36454.50871165821	2	AdM
2019-07-21 08:57:00	266851.02840011363	36459.170002812	2	AdM
2019-07-21 08:58:00	266852.9580807526	36460.14199459348	2	AdM
2019-07-21 08:59:00	266854.6574687515	36463.81757734552	2	AdM
2019-07-21 09:00:00	266860.39472752466	36466.7042531641	2	AdM
2019-07-21 09:01:00	266863.92312498746	36472.70306671266	2	AdM
2019-07-21 09:02:00	266864.5432302225	36473.09373870438	2	AdM
2019-07-21 09:03:00	266864.1749947264	36472.8816399428	2	AdM
2019-07-21 09:04:00	266864.02856092405	36472.82876495493	2	AdM
2019-07-21 09:05:00	266863.19670021336	36473.2787316603	2	AdM
2019-07-21 09:06:00	266863.5502798674	36472.63291134893	2	AdM
2019-07-21 09:07:00	266863.9389414732	36472.90344185012	2	AdM
2019-07-21 09:08:00	266864.2356356585	36473.55539285718	2	AdM
2019-07-21 09:09:00	266863.57289470016	36473.39128470496	2	AdM
2019-07-21 09:10:00	266863.7499905791	36473.6406605479	2	AdM
2019-07-21 09:11:00	266864.2458644489	36473.659358923695	2	AdM
2019-07-21 09:12:00	266864.81162000063	36473.28853044685	2	AdM
2019-07-21 09:13:00	266864.6681633967	36473.27326035847	2	AdM
2019-07-21 09:14:00	266864.22241733153	36473.35520151421	2	AdM
2019-07-21 09:15:00	266881.11171444715	36479.6583133725	2	AdM
2019-07-21 09:16:00	266927.77819451643	36490.98268053476	2	AdM
2019-07-21 09:17:00	266972.7286654395	36492.018982353504	2	AdM
2019-07-21 09:18:00	267002.5358693815	36473.96594022372	2	AdM
2019-07-21 09:19:00	267032.9938028819	36481.04060927224	2	AdM
2019-07-21 09:20:00	267068.95634126896	36493.12449615267	2	AdM
2019-07-21 09:21:00	267092.2627477318	36492.205815547946	2	AdM
2019-07-21 09:22:00	267108.670987973	36509.03597404026	2	AdM
2019-07-21 09:23:00	267122.44564419385	36501.96416805966	2	AdM
2019-07-21 09:24:00	267132.3494131725	36494.58993728574	2	AdM
2019-07-21 09:25:00	267133.01890627673	36495.97990836504	2	AdM
2019-07-21 09:26:00	267134.55499988736	36489.15935434235	2	AdM
2019-07-21 09:27:00	267134.66655020264	36481.299235101054	2	AdM
2019-07-21 09:28:00	267140.96098069096	36476.581743438684	2	AdM
2019-07-21 09:29:00	267141.557940584	36476.342896930175	2	AdM
2019-07-21 09:30:00	267152.2894068492	36469.9047606526	2	AdM
2019-07-21 09:31:00	267178.2607985978	36438.41007548506	2	AdM
2019-07-21 09:32:00	267196.5377490797	36416.93720931699	2	AdM
2019-07-21 09:33:00	267213.67332746653	36394.30213657851	2	AdM
2019-07-21 09:34:00	267224.6109979116	36401.25685044253	2	AdM
2019-07-21 09:35:00	267225.5543746248	36380.37622755204	2	AdM
2019-07-21 09:36:00	267221.3319001707	36369.85016794138	2	AdM
2019-07-21 09:37:00	267215.935173641	36357.12351324259	2	AdM
2019-07-21 09:38:00	267213.5691037736	36349.49268340725	2	AdM
2019-07-21 09:39:00	267214.5474025381	36348.236935719855	2	AdM
2019-07-21 09:40:00	267214.7906299947	36347.02853317233	2	AdM
2019-07-21 09:41:00	267214.3347002869	36348.98964230262	2	AdM
2019-07-21 09:42:00	267224.75389893696	36340.18428287272	2	AdM
2019-07-21 09:43:00	267236.64384581725	36318.22039674082	2	AdM
2019-07-21 09:44:00	267235.6407378254	36299.35631417846	2	AdM
2019-07-21 09:45:00	267235.3898972302	36297.88385536818	2	AdM
2019-07-21 09:46:00	267235.3651374155	36296.624999812775	2	AdM
2019-07-21 09:47:00	267240.6380921102	36280.139071271406	2	AdM
2019-07-21 09:48:00	267251.9884058859	36262.73662352384	2	AdM
2019-07-21 09:49:00	267267.099556948	36248.30625009148	2	AdM
2019-07-21 09:50:00	267278.9458112825	36246.34681858232	2	AdM
2019-07-21 09:51:00	267279.34289338515	36246.955980595245	2	AdM
2019-07-21 09:52:00	267279.2270303702	36247.55105551548	2	AdM
2019-07-21 09:53:00	267278.733342211	36245.552171601965	2	AdM
2019-07-21 09:54:00	267278.64982443897	36245.51900777553	2	AdM
2019-07-21 09:55:00	267279.2298431083	36245.02411709186	2	AdM
2019-07-21 09:56:00	267279.4026169929	36245.02039420563	2	AdM
2019-07-21 09:57:00	267280.25575004774	36240.68821743731	2	AdM
2019-07-21 09:58:00	267301.44930190354	36214.82950540391	2	AdM
2019-07-21 09:59:00	267302.5556179185	36200.957478981065	2	AdM
2019-07-21 10:00:00	267302.1273691489	36185.26707083373	2	AdM
2019-07-21 10:01:00	267301.9445260908	36178.80929785805	2	AdM
2019-07-21 10:02:00	267301.4665328545	36178.20642019491	2	AdM
2019-07-21 10:03:00	267298.95031576895	36163.33971090849	2	AdM
2019-07-21 10:04:00	267289.9892957198	36136.92025809602	2	AdM
2019-07-21 10:05:00	267287.648439377	36134.46477879312	2	AdM
2019-07-21 10:06:00	267286.50116325053	36128.11541371671	2	AdM
2019-07-21 10:07:00	267281.63741921063	36121.527916940206	2	AdM
2019-07-21 10:08:00	267279.53204937413	36120.78822847507	2	AdM
2019-07-21 10:09:00	267270.7558471622	36110.30938247862	2	AdM
2019-07-21 10:10:00	267271.14833397325	36104.8889562594	2	AdM
2019-07-21 10:11:00	267273.6378140881	36102.76133476896	2	AdM
2019-07-21 10:12:00	267273.9034327869	36102.129545039454	2	AdM
2019-07-21 10:13:00	267273.73065216164	36102.10100821945	2	AdM
2019-07-21 10:14:00	267273.8340508331	36102.24901203624	2	AdM
2019-07-21 10:15:00	267273.70728599286	36102.18212284625	2	AdM
2019-07-21 10:16:00	267273.81917320885	36102.09877772231	2	AdM
2019-07-21 10:17:00	267274.099565585	36102.00968299757	2	AdM
2019-07-21 10:18:00	267274.22988350905	36102.20671575576	2	AdM
2019-07-21 10:19:00	267274.6962642232	36102.29786723417	2	AdM
2019-07-21 10:20:00	267274.966068242	36102.159187150406	2	AdM
2019-07-21 10:21:00	267275.116938539	36102.13039867046	2	AdM
2019-07-21 10:22:00	267273.8366761339	36102.37970881836	2	AdM
2019-07-21 10:23:00	267273.675401909	36102.35338168999	2	AdM
2019-07-21 10:24:00	267273.88475564984	36102.448826459455	2	AdM
2019-07-21 10:25:00	267273.5273901517	36101.84979455965	2	AdM
2019-07-21 10:26:00	267270.9883360061	36092.26112039066	2	AdM
2019-07-21 10:27:00	267272.280313911	36089.44947659502	2	AdM
2019-07-21 10:28:00	267276.19306485925	36082.25459550991	2	AdM
2019-07-21 10:29:00	267275.5581066128	36075.57146713951	2	AdM
2019-07-21 10:30:00	267274.3610447323	36057.35851794564	2	AdM
2019-07-21 10:31:00	267268.5495058968	36040.743836088826	2	AdM
2019-07-21 10:32:00	267266.6600322157	36034.06944741131	2	AdM
2019-07-21 10:33:00	267265.0272501406	36014.14977980205	2	AdM
2019-07-21 10:34:00	267266.9286726256	36005.07375505586	2	AdM
2019-07-21 10:35:00	267272.35053477844	35988.80072065632	2	AdM
2019-07-21 10:36:00	267271.5603291471	35986.080757845855	2	AdM
2019-07-21 10:37:00	267268.23267571104	35977.0148502538	2	AdM
2019-07-21 10:38:00	267264.0357755695	35970.67607001823	2	AdM
2019-07-21 10:39:00	267261.9994467435	35973.542800827505	2	AdM
2019-07-21 10:40:00	267257.64224749606	35978.15000171879	2	AdM
2019-07-21 10:41:00	267254.9330985841	35982.35536782833	2	AdM
2019-07-21 10:42:00	267254.3432391045	35982.8303509779	2	AdM
2019-07-21 10:43:00	267253.65675658203	35982.71896736546	2	AdM
2019-07-21 10:44:00	267240.40335591027	35981.63982142326	2	AdM
2019-07-21 10:45:00	267233.92197232746	35982.48194193692	2	AdM
2019-07-21 10:46:00	267230.4688123174	35984.792812133775	2	AdM
2019-07-21 10:47:00	267228.6226199626	35984.57604195176	2	AdM
2019-07-21 10:48:00	267218.65216240066	35982.78982294038	2	AdM
2019-07-21 10:49:00	267197.77874845214	35974.941616565484	2	AdM
2019-07-21 10:50:00	267188.5526564202	35972.29179197162	2	AdM
2019-07-21 10:51:00	267190.1361888225	35970.404923325004	2	AdM
2019-07-21 10:52:00	267187.43066325464	35965.23786779228	2	AdM
2019-07-21 10:53:00	267181.63310847303	35953.39703745802	2	AdM
2019-07-21 10:54:00	267177.86999787943	35947.49873755868	2	AdM
2019-07-21 10:55:00	267176.5199600458	35942.3914956015	2	AdM
2019-07-21 10:56:00	267178.0265342735	35941.675573742286	2	AdM
2019-07-21 10:57:00	267177.819045927	35941.62676649864	2	AdM
2019-07-21 10:58:00	267166.5804619309	35929.71221900513	2	AdM
2019-07-21 10:59:00	267154.8682629672	35922.20571894788	2	AdM
2019-07-21 11:00:00	267143.4974386535	35924.11599799276	2	AdM
2019-07-21 11:01:00	267121.4187845191	35923.96314361928	2	AdM
2019-07-21 11:02:00	267110.9560301499	35932.286443395606	2	AdM
2019-07-21 11:03:00	267096.12523421267	35945.755041095734	2	AdM
2019-07-21 11:04:00	267095.7094322511	35957.79182891516	2	AdM
2019-07-21 11:05:00	267086.1751585106	35955.490470128025	2	AdM
2019-07-21 11:06:00	267082.8574173436	35953.077771133794	2	AdM
2019-07-21 11:07:00	267081.6961653685	35950.90906058829	2	AdM
2019-07-21 11:08:00	267081.7483883501	35950.3757524592	2	AdM
2019-07-21 11:09:00	267075.1647616008	35941.45392667189	2	AdM
2019-07-21 11:10:00	267065.9684710131	35937.570854637386	2	AdM
2019-07-21 11:11:00	267049.8737959735	35936.34390083665	2	AdM
2019-07-21 11:12:00	267040.3957450942	35933.12101028641	2	AdM
2019-07-21 11:13:00	267038.4830107464	35932.41058921903	2	AdM
2019-07-21 11:14:00	267038.89826408925	35932.050485919026	2	AdM
2019-07-21 11:15:00	267037.5931293529	35931.39229165738	2	AdM
2019-07-21 11:16:00	267034.7480616217	35929.88497485997	2	AdM
2019-07-21 11:17:00	267030.33692347084	35923.19211176924	2	AdM
2019-07-21 11:18:00	267031.5395925621	35921.03987001786	2	AdM
2019-07-21 11:19:00	267031.5850673356	35915.70172448783	2	AdM
2019-07-21 11:20:00	267032.66644026	35907.63014581921	2	AdM
2019-07-21 11:21:00	267032.1515191387	35907.935889229506	2	AdM
2019-07-21 11:22:00	267032.32326536765	35907.44901004576	2	AdM
2019-07-21 11:23:00	267032.62088337744	35907.19658608248	2	AdM
2019-07-21 11:24:00	267033.38585333794	35900.07092488227	2	AdM
2019-07-21 11:25:00	267032.6132455661	35881.0594821803	2	AdM
2019-07-21 11:26:00	267032.418751795	35880.13394810796	2	AdM
2019-07-21 11:27:00	267025.85160999914	35875.53969484858	2	AdM
2019-07-21 11:28:00	267022.9663368796	35857.30273465724	2	AdM
2019-07-21 11:29:00	267024.0622346595	35853.9449275314	2	AdM
2019-07-21 11:30:00	267027.00723637955	35851.41110947052	2	AdM
2019-07-21 11:31:00	267027.69851499604	35842.4018707609	2	AdM
2019-07-21 11:32:00	267019.8438993774	35835.49938430506	2	AdM
2019-07-21 11:33:00	267008.21577408945	35836.14108118229	2	AdM
2019-07-21 11:34:00	266996.3748595645	35829.04899366995	2	AdM
2019-07-21 11:35:00	266983.1112385837	35809.14423118615	2	AdM
2019-07-21 11:36:00	266957.4754532281	35795.951837953246	2	AdM
2019-07-21 11:37:00	266946.18379149685	35761.58623839217	2	AdM
2019-07-21 11:38:00	266940.53024143394	35738.91201996438	2	AdM
2019-07-21 11:39:00	266921.76660271804	35721.78731548111	2	AdM
2019-07-21 11:40:00	266918.1983599647	35722.233602608736	2	AdM
2019-07-21 11:41:00	266895.1898707075	35718.256953327684	2	AdM
2019-07-21 11:42:00	266880.4899654112	35717.77000567483	2	AdM
2019-07-21 11:43:00	266861.8164461811	35721.02949819834	2	AdM
2019-07-21 11:44:00	266860.9000212448	35720.88424223127	2	AdM
2019-07-21 11:45:00	266861.2384451619	35720.523601822475	2	AdM
2019-07-21 11:46:00	266858.8991024426	35720.917467431165	2	AdM
2019-07-21 11:47:00	266859.4192476016	35720.74223641318	2	AdM
2019-07-21 11:48:00	266860.6163676508	35720.461975901715	2	AdM
2019-07-21 11:49:00	266860.4603325305	35720.645427183736	2	AdM
2019-07-21 11:50:00	266860.97991205024	35720.42706053639	2	AdM
2019-07-21 11:51:00	266860.7612914857	35720.39263387674	2	AdM
2019-07-21 11:52:00	266860.0807745343	35721.3200084863	2	AdM
2019-07-21 11:53:00	266859.03291127656	35721.84430547497	2	AdM
2019-07-21 11:54:00	266858.90844147274	35722.108675870724	2	AdM
2019-07-21 11:55:00	266859.0538707009	35721.7902892933	2	AdM
2019-07-21 11:56:00	266858.9170392773	35722.40509413354	2	AdM
2019-07-21 11:57:00	266858.38478560804	35722.35819696555	2	AdM
2019-07-21 11:58:00	266857.36148862395	35722.32043374163	2	AdM
2019-07-21 11:59:00	266856.85565699515	35721.711291623644	2	AdM
2019-07-21 12:00:00	266856.2451689335	35721.1545238733	2	AdM
2019-07-21 12:01:00	266857.27682485955	35720.33012336678	2	AdM
2019-07-21 12:02:00	266857.9749561706	35720.226379890686	2	AdM
2019-07-21 12:03:00	266857.6342850392	35722.2890395574	2	AdM
2019-07-21 12:04:00	266852.4794645005	35717.08560784778	2	AdM
2019-07-21 12:05:00	266848.7085550598	35711.173100183994	2	AdM
2019-07-21 12:06:00	266848.492036888	35707.83344199624	2	AdM
2019-07-21 12:07:00	266832.7597473049	35707.359426253126	2	AdM
2019-07-21 12:08:00	266800.4480959539	35709.62536857569	2	AdM
2019-07-21 12:09:00	266759.8063654973	35702.32665779161	2	AdM
2019-07-21 12:10:00	266740.81392461027	35697.08976045915	2	AdM
2019-07-21 12:11:00	266735.0336480852	35696.159845865295	2	AdM
2019-07-21 12:12:00	266735.966873232	35694.9765532809	2	AdM
2019-07-21 12:13:00	266736.34335438244	35695.579270578	2	AdM
2019-07-21 12:14:00	266736.3479574496	35695.40248665946	2	AdM
2019-07-21 12:15:00	266736.93499452	35693.8273565946	2	AdM
2019-07-21 12:16:00	266725.3102003269	35692.723891384565	2	AdM
2019-07-21 12:17:00	266711.25483636727	35687.007056822	2	AdM
2019-07-21 12:18:00	266687.3460759831	35677.663130914814	2	AdM
2019-07-21 12:19:00	266658.34118594875	35663.38747141505	2	AdM
2019-07-21 12:20:00	266642.6036761468	35662.88211686469	2	AdM
2019-07-21 12:21:00	266641.3652672285	35662.73324010582	2	AdM
2019-07-21 12:22:00	266635.5566349456	35662.905874061595	2	AdM
2019-07-21 12:23:00	266606.9940324944	35670.52762726528	2	AdM
2019-07-21 12:24:00	266586.2229389537	35686.73973157621	2	AdM
2019-07-21 12:25:00	266574.8861539049	35695.52666103828	2	AdM
2019-07-21 12:26:00	266566.8370202138	35698.46616600198	2	AdM
2019-07-21 12:27:00	266552.5014286214	35709.00071768613	2	AdM
2019-07-21 12:28:00	266539.067530726	35723.826915523656	2	AdM
2019-07-21 12:29:00	266531.5977419527	35733.77790375859	2	AdM
2019-07-21 12:30:00	266519.31016817904	35744.972716319935	2	AdM
2019-07-21 12:31:00	266511.7717192587	35755.8408181911	2	AdM
2019-07-21 12:32:00	266510.1999151636	35759.73848446378	2	AdM
2019-07-21 12:33:00	266509.9237652363	35759.70923129415	2	AdM
2019-07-21 12:34:00	266512.7495565656	35760.3947650909	2	AdM
2019-07-21 12:35:00	266512.76531364146	35761.2089968558	2	AdM
2019-07-21 12:36:00	266505.8786284343	35755.93789355112	2	AdM
2019-07-21 12:37:00	266498.6816507049	35753.35252105071	2	AdM
2019-07-21 12:38:00	266497.06861908344	35751.724752918846	2	AdM
2019-07-21 12:39:00	266496.1275308873	35748.08881715533	2	AdM
2019-07-21 12:40:00	266496.91603265866	35738.96099952177	2	AdM
2019-07-21 12:41:00	266492.8911593034	35728.17252447777	2	AdM
2019-07-21 12:42:00	266492.81990240805	35718.31636779813	2	AdM
2019-07-21 12:43:00	266485.7102016549	35702.5098392373	2	AdM
2019-07-21 12:44:00	266485.3975390118	35680.22047003743	2	AdM
2019-07-21 12:45:00	266480.9803296648	35662.1268156465	2	AdM
2019-07-21 12:46:00	266482.63770149945	35657.39001067481	2	AdM
2019-07-21 12:47:00	266479.51627753564	35649.490158037086	2	AdM
2019-07-21 12:48:00	266480.2196179168	35648.540471453125	2	AdM
2019-07-21 12:49:00	266475.6765236539	35645.446871568616	2	AdM
2019-07-21 12:50:00	266475.2136701161	35639.066917152195	2	AdM
2019-07-21 12:51:00	266478.86790406244	35628.091962544604	2	AdM
2019-07-21 12:52:00	266479.0077701367	35626.89131935614	2	AdM
2019-07-21 12:53:00	266473.0635812242	35612.27004417707	2	AdM
2019-07-21 12:54:00	266454.1252728512	35590.680394017014	2	AdM
2019-07-21 12:55:00	266442.9882689633	35570.23629058876	2	AdM
2019-07-21 12:56:00	266431.1275030188	35551.60477656655	2	AdM
2019-07-21 12:57:00	266402.6526680006	35503.36132135211	2	AdM
2019-07-21 12:58:00	266366.2815406068	35451.39522318853	2	AdM
2019-07-21 12:59:00	266338.5499545016	35410.332786537816	2	AdM
2019-07-21 13:00:00	266319.44945845177	35378.799205166164	2	AdM
2019-07-21 13:01:00	266309.12007241906	35346.35299287828	2	AdM
2019-07-21 13:02:00	266307.31542630686	35309.74924214672	2	AdM
2019-07-21 13:03:00	266298.4553009755	35269.147828064466	2	AdM
2019-07-21 13:04:00	266279.06926981785	35226.962481283204	2	AdM
2019-07-21 13:05:00	266269.7565997441	35194.00265505055	2	AdM
2019-07-21 13:06:00	266267.3211196201	35183.47633263541	2	AdM
2019-07-21 13:07:00	266264.1630197235	35174.93109038706	2	AdM
2019-07-21 13:08:00	266264.845697096	35173.651621778794	2	AdM
2019-07-21 13:09:00	266266.1339826814	35173.567299872804	2	AdM
2019-07-21 13:10:00	266263.8962158184	35177.05641736059	2	AdM
2019-07-21 13:11:00	266257.2249257021	35185.12805990184	2	AdM
2019-07-21 13:12:00	266254.0764233901	35187.26392808928	2	AdM
2019-07-21 13:13:00	266253.55985577335	35187.70442502306	2	AdM
2019-07-21 13:14:00	266247.7551266534	35175.22163398254	2	AdM
2019-07-21 13:15:00	266244.79216656723	35170.787534519026	2	AdM
2019-07-21 13:16:00	266243.4307366372	35171.65937809768	2	AdM
2019-07-21 13:17:00	266242.3081498562	35173.44532243376	2	AdM
2019-07-21 13:18:00	266242.5191269104	35174.217117235865	2	AdM
2019-07-21 13:19:00	266242.9132303248	35170.223647712795	2	AdM
2019-07-21 13:20:00	266250.8037206673	35152.69669880055	2	AdM
2019-07-21 13:21:00	266252.9768471287	35145.268586210485	2	AdM
2019-07-21 13:22:00	266252.8325639836	35142.104394353744	2	AdM
2019-07-21 13:23:00	266251.9303366724	35142.434917733895	2	AdM
2019-07-21 13:24:00	266260.53344670654	35134.8818050921	2	AdM
2019-07-21 13:25:00	266266.50615103013	35121.942033124724	2	AdM
2019-07-21 13:26:00	266269.1353199703	35121.24524116179	2	AdM
2019-07-21 13:27:00	266272.7745745041	35121.30736201952	2	AdM
2019-07-21 13:28:00	266280.87513411336	35116.50804579944	2	AdM
2019-07-21 13:29:00	266290.7749569457	35119.293645249985	2	AdM
2019-07-21 13:30:00	266308.5718358937	35116.76326160895	2	AdM
2019-07-21 13:31:00	266317.4567106098	35119.525655713376	2	AdM
2019-07-21 13:32:00	266346.0356101111	35109.49665691361	2	AdM
2019-07-21 13:33:00	266348.94910312525	35105.21879249618	2	AdM
2019-07-21 13:34:00	266347.74454494065	35105.450569853805	2	AdM
2019-07-21 13:35:00	266348.74876036734	35108.37678500591	2	AdM
2019-07-21 13:36:00	266349.5101706641	35109.153260527215	2	AdM
2019-07-21 13:37:00	266349.1257222395	35109.52294302743	2	AdM
2019-07-21 13:38:00	266348.69174683635	35109.09259408661	2	AdM
2019-07-21 13:39:00	266352.5102858486	35085.46017858999	2	AdM
2019-07-21 13:40:00	266354.60849336087	35073.722001415474	2	AdM
2019-07-21 13:41:00	266349.5824101913	35065.501949420104	2	AdM
2019-07-21 13:42:00	266346.00793120306	35058.151141025635	2	AdM
2019-07-21 13:43:00	266345.60877827124	35059.22150792034	2	AdM
2019-07-21 13:44:00	266347.9923312542	35062.647377308735	2	AdM
2019-07-21 13:45:00	266352.1231994193	35071.91559165207	2	AdM
2019-07-21 13:46:00	266352.65561803	35072.76714070338	2	AdM
2019-07-21 13:47:00	266353.3739926916	35072.72385909033	2	AdM
2019-07-21 13:48:00	266352.09196654835	35072.55784327184	2	AdM
2019-07-21 13:49:00	266352.4032412205	35072.831895717354	2	AdM
2019-07-21 13:50:00	266352.9046294178	35074.40883429275	2	AdM
2019-07-21 13:51:00	266352.6935620386	35074.10342348924	2	AdM
2019-07-21 13:52:00	266352.40855187515	35074.31049665354	2	AdM
2019-07-21 13:53:00	266353.1260324021	35074.43367545769	2	AdM
2019-07-21 13:54:00	266353.65454893844	35073.43167297302	2	AdM
2019-07-21 13:55:00	266354.3912188594	35073.92242454591	2	AdM
2019-07-21 13:56:00	266354.6738753956	35078.57901410867	2	AdM
2019-07-21 13:57:00	266357.13522300933	35085.84119523481	2	AdM
2019-07-21 13:58:00	266366.81934420706	35098.42826864289	2	AdM
2019-07-21 13:59:00	266369.6123181163	35107.48291693957	2	AdM
2019-07-21 14:00:00	266370.1928342932	35109.40621656389	2	AdM
2019-07-21 14:01:00	266371.4672212151	35111.250845847804	2	AdM
2019-07-21 14:02:00	266374.30767244543	35117.407453869695	2	AdM
2019-07-21 14:03:00	266374.76738148404	35117.53234392374	2	AdM
2019-07-21 14:04:00	266376.53928175126	35120.148709211564	2	AdM
2019-07-21 14:05:00	266376.5728732191	35121.06893430692	2	AdM
2019-07-21 14:06:00	266375.6727962552	35121.019529321435	2	AdM
2019-07-21 14:07:00	266375.62604707904	35121.10415148875	2	AdM
2019-07-21 14:08:00	266375.720722794	35121.2493932255	2	AdM
2019-07-21 14:09:00	266368.80229795177	35130.52095610905	2	AdM
2019-07-21 14:10:00	266347.48687183816	35148.86282838228	2	AdM
2019-07-21 14:11:00	266344.679406531	35154.347186016064	2	AdM
2019-07-21 14:12:00	266337.1457955332	35163.684502659635	2	AdM
2019-07-21 14:13:00	266321.39629617933	35172.833435725486	2	AdM
2019-07-21 14:14:00	266293.6355407452	35177.89501659406	2	AdM
2019-07-21 14:15:00	266280.50544295006	35171.19743096268	2	AdM
2019-07-21 14:16:00	266294.3421692035	35172.11134496712	2	AdM
2019-07-21 14:17:00	266316.5039660461	35177.15963320316	2	AdM
2019-07-21 14:18:00	266324.66398667794	35170.92373119948	2	AdM
2019-07-21 14:19:00	266327.53407416824	35168.578324865455	2	AdM
2019-07-21 14:20:00	266342.5732630321	35159.888547210176	2	AdM
2019-07-21 14:21:00	266345.28100325423	35154.98267270031	2	AdM
2019-07-21 14:22:00	266342.6944857894	35150.03916324273	2	AdM
2019-07-21 14:23:00	266339.90795799263	35146.23344923001	2	AdM
2019-07-21 14:24:00	266339.68539051263	35146.87057825378	2	AdM
2019-07-21 14:25:00	266340.2038302259	35147.423496956	2	AdM
2019-07-21 14:26:00	266341.47193475935	35146.6613562697	2	AdM
2019-07-21 14:27:00	266343.77208724385	35145.14818338601	2	AdM
2019-07-21 14:28:00	266343.2823620604	35145.25962513038	2	AdM
2019-07-21 14:29:00	266344.1753821263	35145.2845140067	2	AdM
2019-07-21 14:30:00	266343.93302832416	35145.3571937748	2	AdM
2019-07-21 14:31:00	266343.89736408746	35145.19627101378	2	AdM
2019-07-21 14:32:00	266344.0434720044	35145.47072560248	2	AdM
2019-07-21 14:33:00	266344.8191447602	35146.11226019722	2	AdM
2019-07-21 14:34:00	266343.37227951555	35149.38461358238	2	AdM
2019-07-21 14:35:00	266342.9821668659	35149.277774908944	2	AdM
2019-07-21 14:36:00	266343.3741252773	35149.33520972331	2	AdM
2019-07-21 14:37:00	266344.28138019453	35149.09021992525	2	AdM
2019-07-21 14:38:00	266344.0783052531	35148.8467462717	2	AdM
2019-07-21 14:39:00	266344.5248391207	35148.97643180362	2	AdM
2019-07-21 14:40:00	266345.4321838171	35148.26026547634	2	AdM
2019-07-21 14:41:00	266354.35199449904	35143.04620024258	2	AdM
2019-07-21 14:42:00	266359.7653478421	35139.20029233101	2	AdM
2019-07-21 14:43:00	266365.5952948452	35140.660012527085	2	AdM
2019-07-21 14:44:00	266367.5505547936	35142.38984295193	2	AdM
2019-07-21 14:45:00	266368.0612312485	35142.18346119511	2	AdM
2019-07-21 14:46:00	266370.9331171163	35141.38246738063	2	AdM
2019-07-21 14:47:00	266371.5111524695	35143.88109669369	2	AdM
2019-07-21 14:48:00	266370.3102859431	35143.10047088811	2	AdM
2019-07-21 14:49:00	266369.9093575965	35143.65044258977	2	AdM
2019-07-21 14:50:00	266370.113052966	35143.29443806422	2	AdM
2019-07-21 14:51:00	266370.3448485997	35143.320014394514	2	AdM
2019-07-21 14:52:00	266370.1979309149	35143.62660390045	2	AdM
2019-07-21 14:53:00	266370.16565401846	35143.69629148624	2	AdM
2019-07-21 14:54:00	266371.3037957396	35144.48430369363	2	AdM
2019-07-21 14:55:00	266374.43605790014	35148.280176741675	2	AdM
2019-07-21 14:56:00	266388.0430590153	35142.042618658525	2	AdM
2019-07-21 14:57:00	266389.7432369414	35139.658924211544	2	AdM
2019-07-21 14:58:00	266389.89836551965	35140.48861294686	2	AdM
2019-07-21 14:59:00	266389.76000477246	35139.98151810664	2	AdM
2019-07-21 15:00:00	266390.9370292776	35138.18003932188	2	AdM
2019-07-22 04:00:00	266293.3342197701	35204.63232597114	2	AdM
2019-07-22 04:01:00	266295.92480290384	35223.14281028251	2	AdM
2019-07-22 04:02:00	266295.82840438024	35224.56152147615	2	AdM
2019-07-22 04:03:00	266303.9456156211	35232.284509322155	2	AdM
2019-07-22 04:04:00	266312.0188588428	35246.450790912226	2	AdM
2019-07-22 04:05:00	266311.77621313685	35249.642343027735	2	AdM
2019-07-22 04:06:00	266313.77638809994	35255.02581003082	2	AdM
2019-07-22 04:07:00	266302.7673024999	35268.38819909655	2	AdM
2019-07-22 04:08:00	266291.3698363421	35272.85195582656	2	AdM
2019-07-22 04:09:00	266283.6341995236	35277.06057465601	2	AdM
2019-07-22 04:10:00	266271.9880277489	35289.575495938545	2	AdM
2019-07-22 04:11:00	266251.81401869404	35303.79142106254	2	AdM
2019-07-22 04:12:00	266236.57572519244	35328.929863323734	2	AdM
2019-07-22 04:13:00	266235.3958748965	35331.10404358204	2	AdM
2019-07-22 04:14:00	266233.8463221634	35329.5236321952	2	AdM
2019-07-22 04:15:00	266222.9685247816	35331.48116658593	2	AdM
[truncated: 1,306 more rows]
