# Supplementary material for: Estimating individual exposure to predation risk in group-living baboons, Papio anubis
Source: PLoS One. 2023 Nov 8;18(11):e0287357. doi: 10.1371/journal.pone.0287357 (PMC10631679; doi:10.1371/journal.pone.0287357)
Supplement: S1 Data — (ZIP) [file pone.0287357.s006.zip › S6 Data/03.csv]

Unnamed: 0	x	y	id	agesex
2019-07-19 04:00:00	265580.7143503704	35307.801933349314	3	AdM
2019-07-19 04:01:00	265589.09190481063	35309.75203171714	3	AdM
2019-07-19 04:02:00	265612.7425421892	35332.05332250186	3	AdM
2019-07-19 04:03:00	265620.49791188777	35339.78396383663	3	AdM
2019-07-19 04:04:00	265633.54110859067	35340.527137613295	3	AdM
2019-07-19 04:05:00	265674.6267644762	35347.48481650368	3	AdM
2019-07-19 04:06:00	265717.3365169352	35362.99544646234	3	AdM
2019-07-19 04:07:00	265769.6420940087	35386.526111539904	3	AdM
2019-07-19 04:08:00	265823.6912630562	35411.30163726825	3	AdM
2019-07-19 04:09:00	265864.4193954528	35434.2930601374	3	AdM
2019-07-19 04:10:00	265874.4698673625	35434.92937192154	3	AdM
2019-07-19 04:11:00	265874.3901133332	35435.15299498667	3	AdM
2019-07-19 04:12:00	265885.73561977927	35425.18348523825	3	AdM
2019-07-19 04:13:00	265895.62787642493	35419.0111638568	3	AdM
2019-07-19 04:14:00	265900.6677423808	35420.99106671741	3	AdM
2019-07-19 04:15:00	265905.53281623666	35422.19160809528	3	AdM
2019-07-19 04:16:00	265912.9439742195	35417.527529215185	3	AdM
2019-07-19 04:17:00	265948.81012803904	35418.33919837767	3	AdM
2019-07-19 04:18:00	265962.94734982605	35417.511920923804	3	AdM
2019-07-19 04:19:00	265963.6438263975	35413.847063591325	3	AdM
2019-07-19 04:20:00	265968.6515039324	35414.529022339244	3	AdM
2019-07-19 04:21:00	265973.0984352048	35416.50665009107	3	AdM
2019-07-19 04:22:00	265988.25998237147	35412.57337309425	3	AdM
2019-07-19 04:23:00	265991.1898898598	35415.95691773063	3	AdM
2019-07-19 04:24:00	265991.34672871546	35416.06785928043	3	AdM
2019-07-19 04:25:00	265990.7820278007	35416.17802716199	3	AdM
2019-07-19 04:26:00	265996.15960154583	35416.120883975134	3	AdM
2019-07-19 04:27:00	266015.79050216667	35414.92287523125	3	AdM
2019-07-19 04:28:00	266020.4201793989	35414.84634532387	3	AdM
2019-07-19 04:29:00	266020.5180628953	35427.90896326837	3	AdM
2019-07-19 04:30:00	266024.9853160439	35443.91167170614	3	AdM
2019-07-19 04:31:00	266035.6702192933	35447.86674120716	3	AdM
2019-07-19 04:32:00	266039.4104078344	35452.32077460129	3	AdM
2019-07-19 04:33:00	266040.89627594943	35446.50854474803	3	AdM
2019-07-19 04:34:00	266044.92152443103	35441.959824615304	3	AdM
2019-07-19 04:35:00	266048.39676518715	35437.67722274573	3	AdM
2019-07-19 04:36:00	266063.26768842194	35445.51348403252	3	AdM
2019-07-19 04:37:00	266064.2974176217	35449.74022717068	3	AdM
2019-07-19 04:38:00	266063.6893576072	35448.36682229132	3	AdM
2019-07-19 04:39:00	266080.80532356544	35432.13110499754	3	AdM
2019-07-19 04:40:00	266105.448657357	35426.82217162299	3	AdM
2019-07-19 04:41:00	266115.3125365588	35416.26106074509	3	AdM
2019-07-19 04:42:00	266115.2589165385	35415.41899926807	3	AdM
2019-07-19 04:43:00	266114.98595291923	35415.54625095301	3	AdM
2019-07-19 04:44:00	266114.7826990459	35415.33835529643	3	AdM
2019-07-19 04:45:00	266124.59826712555	35398.1437237927	3	AdM
2019-07-19 04:46:00	266125.29575885594	35372.256673800206	3	AdM
2019-07-19 04:47:00	266120.1462077068	35360.24013071831	3	AdM
2019-07-19 04:48:00	266148.0386584037	35346.60697011136	3	AdM
2019-07-19 04:49:00	266174.78115697374	35329.80872003631	3	AdM
2019-07-19 04:50:00	266174.8422228456	35312.61019431431	3	AdM
2019-07-19 04:51:00	266174.3417872338	35301.1803833671	3	AdM
2019-07-19 04:52:00	266173.2763942905	35294.957230550426	3	AdM
2019-07-19 04:53:00	266183.39039932744	35255.091307092174	3	AdM
2019-07-19 04:54:00	266194.63718900614	35227.01564099035	3	AdM
2019-07-19 04:55:00	266198.9059203869	35230.64445509592	3	AdM
2019-07-19 04:56:00	266238.90417640575	35235.16040804977	3	AdM
2019-07-19 04:57:00	266276.2734144648	35238.41120792015	3	AdM
2019-07-19 04:58:00	266276.0321766356	35238.496238509455	3	AdM
2019-07-19 04:59:00	266279.20815945667	35237.34751249846	3	AdM
2019-07-19 05:00:00	266280.715213653	35232.55912085252	3	AdM
2019-07-19 05:01:00	266280.48410972767	35228.64449330605	3	AdM
2019-07-19 05:02:00	266278.48012357147	35227.3240953512	3	AdM
2019-07-19 05:03:00	266255.7064115384	35217.47974206406	3	AdM
2019-07-19 05:04:00	266245.7309396717	35212.30878473241	3	AdM
2019-07-19 05:05:00	266254.0083178473	35217.34109469771	3	AdM
2019-07-19 05:06:00	266259.444976039	35219.481297097554	3	AdM
2019-07-19 05:07:00	266261.4267991892	35221.32467642765	3	AdM
2019-07-19 05:08:00	266261.13602640334	35221.48419104725	3	AdM
2019-07-19 05:09:00	266261.156536184	35221.9546262561	3	AdM
2019-07-19 05:10:00	266261.0986793301	35221.26188286608	3	AdM
2019-07-19 05:11:00	266260.69412098674	35221.30141439071	3	AdM
2019-07-19 05:12:00	266262.24487331	35221.48875792714	3	AdM
2019-07-19 05:13:00	266266.08694063505	35224.15004973616	3	AdM
2019-07-19 05:14:00	266266.4741411169	35224.53616615069	3	AdM
2019-07-19 05:15:00	266266.5417430265	35224.78372293628	3	AdM
2019-07-19 05:16:00	266265.9392955584	35225.43991694403	3	AdM
2019-07-19 05:17:00	266265.09282276686	35226.16270796116	3	AdM
2019-07-19 05:18:00	266265.5753666723	35226.32722651556	3	AdM
2019-07-19 05:19:00	266265.6056975226	35226.72539786175	3	AdM
2019-07-19 05:20:00	266265.51038265746	35226.17663279823	3	AdM
2019-07-19 05:21:00	266266.2682472718	35225.941995998546	3	AdM
2019-07-19 05:22:00	266265.51392658	35226.26437860499	3	AdM
2019-07-19 05:23:00	266265.2866651964	35225.72301409325	3	AdM
2019-07-19 05:24:00	266265.6985732658	35225.322909192415	3	AdM
2019-07-19 05:25:00	266265.6373544511	35225.43518561092	3	AdM
2019-07-19 05:26:00	266265.3666417726	35225.67986189412	3	AdM
2019-07-19 05:27:00	266264.53504136606	35221.06670227974	3	AdM
2019-07-19 05:28:00	266264.21515648445	35220.433923275865	3	AdM
2019-07-19 05:29:00	266264.613712439	35220.081381197626	3	AdM
2019-07-19 05:30:00	266264.0213272538	35220.02785856349	3	AdM
2019-07-19 05:31:00	266265.08954612666	35220.10211480692	3	AdM
2019-07-19 05:32:00	266265.3317786412	35220.344658781214	3	AdM
2019-07-19 05:33:00	266269.72783889406	35222.26220428604	3	AdM
2019-07-19 05:34:00	266269.26696866925	35221.90486015335	3	AdM
2019-07-19 05:35:00	266269.01353435015	35221.33382200885	3	AdM
2019-07-19 05:36:00	266268.9012453192	35221.27209050958	3	AdM
2019-07-19 05:37:00	266269.1341996553	35221.51887622743	3	AdM
2019-07-19 05:38:00	266269.3142733147	35221.81415452289	3	AdM
2019-07-19 05:39:00	266270.16807960457	35221.56161707574	3	AdM
2019-07-19 05:40:00	266269.97826877766	35221.750237056774	3	AdM
2019-07-19 05:41:00	266269.59574983706	35221.570213424784	3	AdM
2019-07-19 05:42:00	266282.3842699176	35224.99027446127	3	AdM
2019-07-19 05:43:00	266289.2789441478	35225.767896147474	3	AdM
2019-07-19 05:44:00	266288.7289361117	35226.031432140284	3	AdM
2019-07-19 05:45:00	266288.659973176	35226.39035894753	3	AdM
2019-07-19 05:46:00	266289.0720349544	35225.83411689051	3	AdM
2019-07-19 05:47:00	266289.1174182486	35224.51127358526	3	AdM
2019-07-19 05:48:00	266289.1806372105	35222.37529661906	3	AdM
2019-07-19 05:49:00	266287.97865105927	35221.569047855046	3	AdM
2019-07-19 05:50:00	266286.90903922985	35222.85467858602	3	AdM
2019-07-19 05:51:00	266286.8789843296	35222.8998483599	3	AdM
2019-07-19 05:52:00	266288.5795913732	35224.44520462307	3	AdM
2019-07-19 05:53:00	266288.01128768	35224.17526025868	3	AdM
2019-07-19 05:54:00	266288.5859679196	35224.77296237191	3	AdM
2019-07-19 05:55:00	266291.64127375063	35227.02443882923	3	AdM
2019-07-19 05:56:00	266291.8883417482	35227.31804435563	3	AdM
2019-07-19 05:57:00	266291.8388899935	35226.89001365635	3	AdM
2019-07-19 05:58:00	266292.2704712027	35224.676722614146	3	AdM
2019-07-19 05:59:00	266297.5712490851	35225.74039831649	3	AdM
2019-07-19 06:00:00	266299.2762790397	35227.13404057571	3	AdM
2019-07-19 06:01:00	266308.47176041984	35233.25875298355	3	AdM
2019-07-19 06:02:00	266310.4872625624	35234.63002654822	3	AdM
2019-07-19 06:03:00	266312.71110139764	35233.834324452204	3	AdM
2019-07-19 06:04:00	266315.2034087173	35233.620349084136	3	AdM
2019-07-19 06:05:00	266315.03495953465	35232.08500394447	3	AdM
2019-07-19 06:06:00	266317.6427712739	35224.034652448696	3	AdM
2019-07-19 06:07:00	266299.9962357158	35205.7088122454	3	AdM
2019-07-19 06:08:00	266270.6930776786	35175.04018176995	3	AdM
2019-07-19 06:09:00	266268.2974944237	35173.61349791939	3	AdM
2019-07-19 06:10:00	266263.85205001966	35172.50964439105	3	AdM
2019-07-19 06:11:00	266269.72402597225	35174.38301745316	3	AdM
2019-07-19 06:12:00	266267.2541144748	35174.309046211514	3	AdM
2019-07-19 06:13:00	266259.6438937961	35171.97535761923	3	AdM
2019-07-19 06:14:00	266259.67221511726	35171.61883548209	3	AdM
2019-07-19 06:15:00	266259.2389392969	35172.80405487896	3	AdM
2019-07-19 06:16:00	266260.0214627618	35171.541894015674	3	AdM
2019-07-19 06:17:00	266259.3499545354	35171.16634279733	3	AdM
2019-07-19 06:18:00	266259.6542488853	35171.791382740026	3	AdM
2019-07-19 06:19:00	266259.61891355814	35174.15851855216	3	AdM
2019-07-19 06:20:00	266260.2806179649	35174.691130671425	3	AdM
2019-07-19 06:21:00	266259.5624721964	35176.77212318577	3	AdM
2019-07-19 06:22:00	266261.2313010457	35177.1906072751	3	AdM
2019-07-19 06:23:00	266265.8963104497	35176.58225263249	3	AdM
2019-07-19 06:24:00	266267.9084055506	35173.978573176995	3	AdM
2019-07-19 06:25:00	266268.0331858331	35173.41022310318	3	AdM
2019-07-19 06:26:00	266267.05571301805	35173.321200785256	3	AdM
2019-07-19 06:27:00	266265.71463345323	35173.88002831936	3	AdM
2019-07-19 06:28:00	266266.16391272214	35173.82039459061	3	AdM
2019-07-19 06:29:00	266266.0530684286	35173.56252346358	3	AdM
2019-07-19 06:30:00	266265.6117089959	35173.32665623962	3	AdM
2019-07-19 06:31:00	266266.12495995424	35173.00303253804	3	AdM
2019-07-19 06:32:00	266266.5061449717	35173.92374048708	3	AdM
2019-07-19 06:33:00	266266.33051969606	35173.600810015945	3	AdM
2019-07-19 06:34:00	266266.5053810372	35173.81755996901	3	AdM
2019-07-19 06:35:00	266260.7974921452	35175.75670341115	3	AdM
2019-07-19 06:36:00	266259.9987927017	35175.04567665067	3	AdM
2019-07-19 06:37:00	266260.157886847	35173.4741333715	3	AdM
2019-07-19 06:38:00	266262.17607543804	35169.80717113566	3	AdM
2019-07-19 06:39:00	266265.4266149196	35170.247638691755	3	AdM
2019-07-19 06:40:00	266266.07633423235	35171.162024394864	3	AdM
2019-07-19 06:41:00	266265.7674726704	35170.892211372826	3	AdM
2019-07-19 06:42:00	266264.6870805679	35170.27525607125	3	AdM
2019-07-19 06:43:00	266262.48186617496	35168.66621964805	3	AdM
2019-07-19 06:44:00	266262.7222435056	35168.912082227245	3	AdM
2019-07-19 06:45:00	266262.92316994106	35168.62852418581	3	AdM
2019-07-19 06:46:00	266265.5809386286	35170.76837177842	3	AdM
2019-07-19 06:47:00	266304.2476846669	35209.23955815662	3	AdM
2019-07-19 06:48:00	266341.63525747217	35246.98653078781	3	AdM
2019-07-19 06:49:00	266401.5399800628	35271.483417074545	3	AdM
2019-07-19 06:50:00	266442.0418576292	35286.92571874125	3	AdM
2019-07-19 06:51:00	266485.6894379518	35296.58938289139	3	AdM
2019-07-19 06:52:00	266536.2544171168	35289.35510454916	3	AdM
2019-07-19 06:53:00	266589.8707223696	35288.609017565606	3	AdM
2019-07-19 06:54:00	266641.73368424625	35289.87021219733	3	AdM
2019-07-19 06:55:00	266698.473906546	35311.334738676174	3	AdM
2019-07-19 06:56:00	266758.8880920432	35324.84124588365	3	AdM
2019-07-19 06:57:00	266818.93932457943	35307.71479360732	3	AdM
2019-07-19 06:58:00	266868.4942290731	35313.88729967632	3	AdM
2019-07-19 06:59:00	266909.3424513322	35340.15453831271	3	AdM
2019-07-19 07:00:00	266978.0155931246	35380.81936443552	3	AdM
2019-07-19 07:01:00	267022.771276275	35384.81318842558	3	AdM
2019-07-19 07:02:00	267069.3520557485	35396.64166621949	3	AdM
2019-07-19 07:03:00	267115.2607439786	35416.19248764037	3	AdM
2019-07-19 07:04:00	267152.46930982696	35431.503955176726	3	AdM
2019-07-19 07:05:00	267193.9569798231	35429.60046278537	3	AdM
2019-07-19 07:06:00	267201.9275042281	35427.13881178885	3	AdM
2019-07-19 07:07:00	267211.3798281907	35429.8603274452	3	AdM
2019-07-19 07:08:00	267222.59491594345	35442.28940331765	3	AdM
2019-07-19 07:09:00	267222.6844266599	35445.314964523386	3	AdM
2019-07-19 07:10:00	267223.02543390216	35445.790124496474	3	AdM
2019-07-19 07:11:00	267223.1500857949	35445.50732081562	3	AdM
2019-07-19 07:12:00	267221.60350480326	35445.7104112014	3	AdM
2019-07-19 07:13:00	267222.1080642783	35445.553065749635	3	AdM
2019-07-19 07:14:00	267223.22354140494	35444.43223242779	3	AdM
2019-07-19 07:15:00	267249.65492754587	35459.83935009284	3	AdM
2019-07-19 07:16:00	267258.97351034626	35486.480163440065	3	AdM
2019-07-19 07:17:00	267255.14329466125	35515.34551904369	3	AdM
2019-07-19 07:18:00	267249.74628638587	35530.875090137684	3	AdM
2019-07-19 07:19:00	267249.96966992033	35531.51507427755	3	AdM
2019-07-19 07:20:00	267255.7666900031	35530.92031143085	3	AdM
2019-07-19 07:21:00	267276.2129464277	35526.40310474304	3	AdM
2019-07-19 07:22:00	267297.05088659795	35525.154173577204	3	AdM
2019-07-19 07:23:00	267304.87837873114	35522.06081541931	3	AdM
2019-07-19 07:24:00	267311.4905397496	35518.211357867134	3	AdM
2019-07-19 07:25:00	267316.3903537711	35522.51212126881	3	AdM
2019-07-19 07:26:00	267317.76709334314	35524.85904499439	3	AdM
2019-07-19 07:27:00	267319.4421109495	35524.73648458624	3	AdM
2019-07-19 07:28:00	267323.63521223253	35524.38095575755	3	AdM
2019-07-19 07:29:00	267337.3403489707	35522.92997389189	3	AdM
2019-07-19 07:30:00	267344.71720716805	35520.524667066966	3	AdM
2019-07-19 07:31:00	267348.6781074584	35513.622340287664	3	AdM
2019-07-19 07:32:00	267348.76231814927	35513.41457154916	3	AdM
2019-07-19 07:33:00	267348.78996353626	35514.29257872851	3	AdM
2019-07-19 07:34:00	267354.79377945315	35505.8395327834	3	AdM
2019-07-19 07:35:00	267358.7017430551	35503.24580307037	3	AdM
2019-07-19 07:36:00	267358.3329541864	35503.040339058985	3	AdM
2019-07-19 07:37:00	267359.01632052904	35501.52787162186	3	AdM
2019-07-19 07:38:00	267359.0179564469	35501.3601216272	3	AdM
2019-07-19 07:39:00	267358.5193417422	35501.54566990478	3	AdM
2019-07-19 07:40:00	267359.1867106491	35501.66461727455	3	AdM
2019-07-19 07:41:00	267358.6101135034	35501.65957364221	3	AdM
2019-07-19 07:42:00	267357.5954586197	35508.47613192319	3	AdM
2019-07-19 07:43:00	267356.9720560754	35511.90867557018	3	AdM
2019-07-19 07:44:00	267356.4079004203	35511.94105050616	3	AdM
2019-07-19 07:45:00	267356.9149587304	35511.300548637686	3	AdM
2019-07-19 07:46:00	267357.6440671663	35511.13338721688	3	AdM
2019-07-19 07:47:00	267357.0974326243	35510.633015134124	3	AdM
2019-07-19 07:48:00	267357.85838014807	35510.979050564536	3	AdM
2019-07-19 07:49:00	267358.07269403606	35510.82913807898	3	AdM
2019-07-19 07:50:00	267358.2076017977	35510.78671222145	3	AdM
2019-07-19 07:51:00	267357.6135232908	35510.60138739398	3	AdM
2019-07-19 07:52:00	267357.1149629172	35511.95989294166	3	AdM
2019-07-19 07:53:00	267356.75557800743	35512.365515080724	3	AdM
2019-07-19 07:54:00	267356.8370780305	35512.51481404485	3	AdM
2019-07-19 07:55:00	267369.1635441363	35519.24550566424	3	AdM
2019-07-19 07:56:00	267382.78852492943	35521.51047268608	3	AdM
2019-07-19 07:57:00	267383.7397471728	35519.40695575806	3	AdM
2019-07-19 07:58:00	267390.5966659928	35510.926823278984	3	AdM
2019-07-19 07:59:00	267394.0019359363	35513.98562202771	3	AdM
2019-07-19 08:00:00	267395.6709276043	35517.97624706276	3	AdM
2019-07-19 08:01:00	267399.9357759149	35518.18331057987	3	AdM
2019-07-19 08:02:00	267400.8310612819	35511.16363537849	3	AdM
2019-07-19 08:03:00	267399.10034494667	35508.43870316119	3	AdM
2019-07-19 08:04:00	267423.94547758915	35510.75336061572	3	AdM
2019-07-19 08:05:00	267440.13241034874	35507.717470482894	3	AdM
2019-07-19 08:06:00	267448.056888417	35497.942502203136	3	AdM
2019-07-19 08:07:00	267451.3392414224	35493.43434523813	3	AdM
2019-07-19 08:08:00	267463.1003032065	35485.039671115504	3	AdM
2019-07-19 08:09:00	267462.0960982463	35484.87415443726	3	AdM
2019-07-19 08:10:00	267461.77342943207	35485.13893284564	3	AdM
2019-07-19 08:11:00	267461.3075666541	35484.854959800505	3	AdM
2019-07-19 08:12:00	267463.6924101367	35486.47703483913	3	AdM
2019-07-19 08:13:00	267464.1762299244	35487.45301722599	3	AdM
2019-07-19 08:14:00	267463.80105802754	35487.79578225593	3	AdM
2019-07-19 08:15:00	267463.35295026336	35488.123446303056	3	AdM
2019-07-19 08:16:00	267450.4621094975	35484.85606920799	3	AdM
2019-07-19 08:17:00	267433.73647667345	35475.35416794121	3	AdM
2019-07-19 08:18:00	267434.17496044474	35475.154069257405	3	AdM
2019-07-19 08:19:00	267433.0210984741	35474.59851920754	3	AdM
2019-07-19 08:20:00	267433.4675584822	35474.38035355622	3	AdM
2019-07-19 08:21:00	267434.0513054238	35474.865233410615	3	AdM
2019-07-19 08:22:00	267432.4564082136	35474.73818008139	3	AdM
2019-07-19 08:23:00	267433.08130729466	35474.08659415546	3	AdM
2019-07-19 08:24:00	267432.784992149	35474.358372142175	3	AdM
2019-07-19 08:25:00	267433.9243365514	35474.70654242554	3	AdM
2019-07-19 08:26:00	267434.5149917665	35475.396222837175	3	AdM
2019-07-19 08:27:00	267434.66868993785	35475.5834810927	3	AdM
2019-07-19 08:28:00	267434.3509600608	35475.49745911316	3	AdM
2019-07-19 08:29:00	267433.58719118324	35474.96505625638	3	AdM
2019-07-19 08:30:00	267434.2120490705	35475.02041503328	3	AdM
2019-07-19 08:31:00	267435.1800159064	35474.93984499683	3	AdM
2019-07-19 08:32:00	267435.1342289854	35475.19074136847	3	AdM
2019-07-19 08:33:00	267434.3955978547	35475.9806056756	3	AdM
2019-07-19 08:34:00	267434.48833242414	35475.71015965173	3	AdM
2019-07-19 08:35:00	267434.7411926402	35474.38636099091	3	AdM
2019-07-19 08:36:00	267435.10281746153	35474.04433604955	3	AdM
2019-07-19 08:37:00	267434.42011627194	35473.36204804419	3	AdM
2019-07-19 08:38:00	267434.6016535677	35473.55999234817	3	AdM
2019-07-19 08:39:00	267433.7886229225	35474.437617784366	3	AdM
2019-07-19 08:40:00	267434.3810638649	35474.78424070799	3	AdM
2019-07-19 08:41:00	267434.3987635077	35475.12489779302	3	AdM
2019-07-19 08:42:00	267433.89427513914	35474.71871502001	3	AdM
2019-07-19 08:43:00	267433.4886843657	35475.14112127451	3	AdM
2019-07-19 08:44:00	267434.0554745832	35474.37968045625	3	AdM
2019-07-19 08:45:00	267434.12072545086	35474.02149410805	3	AdM
2019-07-19 08:46:00	267433.6750131894	35473.35759171941	3	AdM
2019-07-19 08:47:00	267433.8710248463	35471.73406748774	3	AdM
2019-07-19 08:48:00	267425.017110348	35469.44618592018	3	AdM
2019-07-19 08:49:00	267432.16557585425	35472.7785187347	3	AdM
2019-07-19 08:50:00	267432.6976422221	35471.91680393411	3	AdM
2019-07-19 08:51:00	267433.6655468772	35471.53170390553	3	AdM
2019-07-19 08:52:00	267433.7690517361	35471.29388390055	3	AdM
2019-07-19 08:53:00	267434.16745479783	35471.1157298971	3	AdM
2019-07-19 08:54:00	267434.2184165711	35470.76012723239	3	AdM
2019-07-19 08:55:00	267434.08557533554	35470.92550752727	3	AdM
2019-07-19 08:56:00	267432.54395577614	35470.87826259075	3	AdM
2019-07-19 08:57:00	267432.69984043087	35470.86735468295	3	AdM
2019-07-19 08:58:00	267432.1934832811	35470.39757490396	3	AdM
2019-07-19 08:59:00	267432.3869953466	35470.16508238167	3	AdM
2019-07-19 09:00:00	267431.7932388196	35469.73753435625	3	AdM
2019-07-19 09:01:00	267431.9135344652	35469.933647771104	3	AdM
2019-07-19 09:02:00	267433.1011088131	35469.2714395605	3	AdM
2019-07-19 09:03:00	267433.2898196017	35469.1554510338	3	AdM
2019-07-19 09:04:00	267433.1680002935	35471.4943844568	3	AdM
2019-07-19 09:05:00	267432.33833682083	35469.98554495569	3	AdM
2019-07-19 09:06:00	267432.19000950473	35469.74464259562	3	AdM
2019-07-19 09:07:00	267432.5499065785	35470.02955905845	3	AdM
2019-07-19 09:08:00	267432.93502661167	35471.145476024794	3	AdM
2019-07-19 09:09:00	267433.0745149116	35469.90594397723	3	AdM
2019-07-19 09:10:00	267437.84454913303	35472.12129210692	3	AdM
2019-07-19 09:11:00	267433.6663839853	35469.26966497717	3	AdM
2019-07-19 09:12:00	267439.9522097031	35455.01298522657	3	AdM
2019-07-19 09:13:00	267455.47578178527	35434.20979193944	3	AdM
2019-07-19 09:14:00	267461.69679212006	35423.345356161844	3	AdM
2019-07-19 09:15:00	267462.6170191433	35423.95035729616	3	AdM
2019-07-19 09:16:00	267462.0993326852	35424.345688204914	3	AdM
2019-07-19 09:17:00	267462.87529154884	35424.59365183857	3	AdM
2019-07-19 09:18:00	267462.7510287333	35424.05392914356	3	AdM
2019-07-19 09:19:00	267462.39953217463	35422.19069032928	3	AdM
2019-07-19 09:20:00	267462.4837558757	35422.04633479491	3	AdM
2019-07-19 09:21:00	267462.3497484061	35404.65423528408	3	AdM
2019-07-19 09:22:00	267482.8065293808	35358.04647893262	3	AdM
2019-07-19 09:23:00	267515.41588211496	35327.290251536164	3	AdM
2019-07-19 09:24:00	267540.7421476906	35320.18266231682	3	AdM
2019-07-19 09:25:00	267551.7241098727	35320.71464770804	3	AdM
2019-07-19 09:26:00	267555.4646124702	35315.04801087068	3	AdM
2019-07-19 09:27:00	267561.5402730165	35303.04107614648	3	AdM
2019-07-19 09:28:00	267571.3720251757	35296.32799458869	3	AdM
2019-07-19 09:29:00	267580.9515979985	35284.24550832966	3	AdM
2019-07-19 09:30:00	267590.40299560863	35267.88543865099	3	AdM
2019-07-19 09:31:00	267593.8995179519	35260.66339255127	3	AdM
2019-07-19 09:32:00	267598.860272069	35250.74231181483	3	AdM
2019-07-19 09:33:00	267606.2771994777	35244.62311520849	3	AdM
2019-07-19 09:34:00	267611.1658009904	35243.1234395869	3	AdM
2019-07-19 09:35:00	267616.9362439769	35235.057762793214	3	AdM
2019-07-19 09:36:00	267623.04656123626	35225.546054685	3	AdM
2019-07-19 09:37:00	267632.0822165937	35204.36374258214	3	AdM
2019-07-19 09:38:00	267635.8309609355	35195.393921201205	3	AdM
2019-07-19 09:39:00	267641.96405115555	35170.018280482305	3	AdM
2019-07-19 09:40:00	267634.8780632001	35162.64169025717	3	AdM
2019-07-19 09:41:00	267632.50411315094	35162.55442462487	3	AdM
2019-07-19 09:42:00	267622.96916820586	35158.59949508125	3	AdM
2019-07-19 09:43:00	267607.4258228277	35141.407401765624	3	AdM
2019-07-19 09:44:00	267585.0631568177	35125.05579976835	3	AdM
2019-07-19 09:45:00	267574.73655236786	35119.38758684839	3	AdM
2019-07-19 09:46:00	267560.8343409428	35099.71449009574	3	AdM
2019-07-19 09:47:00	267553.99930401094	35091.65984066272	3	AdM
2019-07-19 09:48:00	267562.06494944415	35081.485220927345	3	AdM
2019-07-19 09:49:00	267569.71549062897	35072.4121177674	3	AdM
2019-07-19 09:50:00	267572.6584921185	35061.77786758779	3	AdM
2019-07-19 09:51:00	267572.7854090383	35058.00163591366	3	AdM
2019-07-19 09:52:00	267576.73932581034	35041.23529488512	3	AdM
2019-07-19 09:53:00	267578.7549827594	35034.25669575487	3	AdM
2019-07-19 09:54:00	267582.9265250777	35022.710269242336	3	AdM
2019-07-19 09:55:00	267594.7393587146	35003.139087972886	3	AdM
2019-07-19 09:56:00	267591.825933056	35003.9975932559	3	AdM
2019-07-19 09:57:00	267591.2101090012	35003.644153090805	3	AdM
2019-07-19 09:58:00	267591.3203766493	35003.81003691708	3	AdM
2019-07-19 09:59:00	267590.3979232981	35004.12028264371	3	AdM
2019-07-19 10:00:00	267591.2786944328	35004.173379526044	3	AdM
2019-07-19 10:01:00	267591.0590942728	35003.87755799337	3	AdM
2019-07-19 10:02:00	267591.60981448274	35004.40263184469	3	AdM
2019-07-19 10:03:00	267591.5505145758	35004.827363233715	3	AdM
2019-07-19 10:04:00	267590.6686018229	35004.63453683558	3	AdM
2019-07-19 10:05:00	267590.3000246333	35004.55387013265	3	AdM
2019-07-19 10:06:00	267591.0633605227	35003.86723409153	3	AdM
2019-07-19 10:07:00	267591.6896968977	35003.894390273344	3	AdM
2019-07-19 10:08:00	267591.7854635674	35003.010829187646	3	AdM
2019-07-19 10:09:00	267591.201224908	35003.76194816509	3	AdM
2019-07-19 10:10:00	267590.7462600685	35004.140121212185	3	AdM
2019-07-19 10:11:00	267591.3124331505	35003.99087609338	3	AdM
2019-07-19 10:12:00	267591.1005659747	35004.311854769854	3	AdM
2019-07-19 10:13:00	267591.2596855524	35004.698752460936	3	AdM
2019-07-19 10:14:00	267592.03702306544	35004.42503528788	3	AdM
2019-07-19 10:15:00	267591.53851634223	35004.22586410819	3	AdM
2019-07-19 10:16:00	267591.65910727787	35004.04832036519	3	AdM
2019-07-19 10:17:00	267590.94113315595	35004.21252759933	3	AdM
2019-07-19 10:18:00	267590.8423003409	35003.693630297224	3	AdM
2019-07-19 10:19:00	267591.7663888353	35004.13069875504	3	AdM
2019-07-19 10:20:00	267591.90280544973	35004.208462776274	3	AdM
2019-07-19 10:21:00	267591.05421793426	35003.62298538244	3	AdM
2019-07-19 10:22:00	267591.29515126266	35002.955257243055	3	AdM
2019-07-19 10:23:00	267591.0816228166	35003.32066220158	3	AdM
2019-07-19 10:24:00	267590.5997136023	35003.523348958486	3	AdM
2019-07-19 10:25:00	267591.8561260126	35003.7170216391	3	AdM
2019-07-19 10:26:00	267592.3905260978	35004.29611040661	3	AdM
2019-07-19 10:27:00	267592.4493806827	35004.42458355848	3	AdM
2019-07-19 10:28:00	267592.6425277517	35004.219927218146	3	AdM
2019-07-19 10:29:00	267592.6857450213	35004.106918071586	3	AdM
2019-07-19 10:30:00	267592.12809258833	35003.25519507309	3	AdM
2019-07-19 10:31:00	267592.3090795961	35004.40986461203	3	AdM
2019-07-19 10:32:00	267591.66210042214	35004.16685040613	3	AdM
2019-07-19 10:33:00	267591.4861772375	35004.19767062386	3	AdM
2019-07-19 10:34:00	267592.1862313009	35004.43643431997	3	AdM
2019-07-19 10:35:00	267592.8648382783	35004.151676631314	3	AdM
2019-07-19 10:36:00	267591.48132562404	35004.06586847466	3	AdM
2019-07-19 10:37:00	267591.40531242255	35004.43530121842	3	AdM
2019-07-19 10:38:00	267591.5949601384	35004.36300172807	3	AdM
2019-07-19 10:39:00	267591.579117047	35004.02123848973	3	AdM
2019-07-19 10:40:00	267592.2627414683	35003.77021401784	3	AdM
2019-07-19 10:41:00	267591.6258604016	35003.90859731272	3	AdM
2019-07-19 10:42:00	267591.3301316661	35004.33079555864	3	AdM
2019-07-19 10:43:00	267591.24961302435	35004.44436523853	3	AdM
2019-07-19 10:44:00	267591.2212301987	35004.498198245965	3	AdM
2019-07-19 10:45:00	267591.54909697373	35004.238765779904	3	AdM
2019-07-19 10:46:00	267592.1642527248	35004.03826426683	3	AdM
2019-07-19 10:47:00	267591.75434439577	35004.221212139324	3	AdM
2019-07-19 10:48:00	267592.0199678677	35004.51499666127	3	AdM
2019-07-19 10:49:00	267591.54357529094	35004.46568947807	3	AdM
2019-07-19 10:50:00	267591.3144879079	35004.978753941665	3	AdM
2019-07-19 10:51:00	267590.92986144143	35004.454015319134	3	AdM
2019-07-19 10:52:00	267591.3042419605	35003.8633144373	3	AdM
2019-07-19 10:53:00	267591.76225997525	35003.90174926046	3	AdM
2019-07-19 10:54:00	267592.2770412267	35003.82053596787	3	AdM
2019-07-19 10:55:00	267592.31346671446	35004.07823600291	3	AdM
2019-07-19 10:56:00	267592.4022814513	35003.69165705918	3	AdM
2019-07-19 10:57:00	267591.76221056085	35003.65639268107	3	AdM
2019-07-19 10:58:00	267591.68834668206	35003.64036997384	3	AdM
2019-07-19 10:59:00	267591.0420965457	35004.25287773358	3	AdM
2019-07-19 11:00:00	267590.9607871359	35004.125883823064	3	AdM
2019-07-19 11:01:00	267591.41382639605	35004.322667740526	3	AdM
2019-07-19 11:02:00	267591.29138594016	35004.53136532302	3	AdM
2019-07-19 11:03:00	267591.2837241624	35004.268129292366	3	AdM
2019-07-19 11:04:00	267590.9113126966	35004.499735384714	3	AdM
2019-07-19 11:05:00	267591.69837146293	35002.73618007977	3	AdM
2019-07-19 11:06:00	267592.9040080517	35000.52772797532	3	AdM
2019-07-19 11:07:00	267594.6713492208	34999.9406177468	3	AdM
2019-07-19 11:08:00	267589.47808652057	34989.776047540494	3	AdM
2019-07-19 11:09:00	267582.3911762425	34980.561209080726	3	AdM
2019-07-19 11:10:00	267586.7100516599	34993.808306055944	3	AdM
2019-07-19 11:11:00	267585.8302727553	34993.153154340434	3	AdM
2019-07-19 11:12:00	267585.14452696766	34993.0071107581	3	AdM
2019-07-19 11:13:00	267583.8709153758	34994.95362938878	3	AdM
2019-07-19 11:14:00	267584.4121747345	34994.57543897218	3	AdM
2019-07-19 11:15:00	267585.00485120347	34994.25475229825	3	AdM
2019-07-19 11:16:00	267585.3956783496	34994.23808300135	3	AdM
2019-07-19 11:17:00	267584.29358499893	34994.55352638509	3	AdM
2019-07-19 11:18:00	267583.7635812952	34994.6104098364	3	AdM
2019-07-19 11:19:00	267584.5648858274	34994.47180911783	3	AdM
2019-07-19 11:20:00	267581.00021689513	35002.48173345286	3	AdM
2019-07-19 11:21:00	267573.5728461767	35013.00978379634	3	AdM
2019-07-19 11:22:00	267567.400978911	35017.37583129795	3	AdM
2019-07-19 11:23:00	267562.160711484	35019.85294297624	3	AdM
2019-07-19 11:24:00	267554.5924706206	35022.93700291361	3	AdM
2019-07-19 11:25:00	267544.6842233473	35024.01425563394	3	AdM
2019-07-19 11:26:00	267526.148217614	35029.80682415163	3	AdM
2019-07-19 11:27:00	267524.44001830457	35028.267559937914	3	AdM
2019-07-19 11:28:00	267524.4130070324	35027.76044574452	3	AdM
2019-07-19 11:29:00	267522.3280830975	35040.0368114306	3	AdM
2019-07-19 11:30:00	267526.4869714806	35057.76340773751	3	AdM
2019-07-19 11:31:00	267521.77471862675	35073.317318071175	3	AdM
2019-07-19 11:32:00	267517.46726954536	35073.509901252095	3	AdM
2019-07-19 11:33:00	267514.01641875104	35070.76079633893	3	AdM
2019-07-19 11:34:00	267519.4044412197	35088.67000987184	3	AdM
2019-07-19 11:35:00	267519.1894016215	35098.092598306706	3	AdM
2019-07-19 11:36:00	267520.8701425566	35116.196854259506	3	AdM
2019-07-19 11:37:00	267519.2718377763	35130.42399430652	3	AdM
2019-07-19 11:38:00	267527.63819634274	35143.56833301822	3	AdM
2019-07-19 11:39:00	267534.7184983512	35165.01302804952	3	AdM
2019-07-19 11:40:00	267539.83095415035	35168.3081786261	3	AdM
2019-07-19 11:41:00	267552.5349955317	35183.931009874825	3	AdM
2019-07-19 11:42:00	267553.2820867988	35200.1691919724	3	AdM
2019-07-19 11:43:00	267553.54852600984	35231.043704599826	3	AdM
2019-07-19 11:44:00	267555.9979302425	35236.24012351221	3	AdM
2019-07-19 11:45:00	267550.9809677359	35249.9377932824	3	AdM
2019-07-19 11:46:00	267536.9430440889	35277.64271760663	3	AdM
2019-07-19 11:47:00	267524.38712377177	35298.75995205381	3	AdM
2019-07-19 11:48:00	267493.20836487645	35343.03170174091	3	AdM
2019-07-19 11:49:00	267431.6108919427	35398.260024808435	3	AdM
2019-07-19 11:50:00	267390.1577703199	35405.501616916066	3	AdM
2019-07-19 11:51:00	267362.0468185496	35414.19954582003	3	AdM
2019-07-19 11:52:00	267319.33312634163	35409.136502689435	3	AdM
2019-07-19 11:53:00	267277.68233652745	35390.901016360986	3	AdM
2019-07-19 11:54:00	267243.3257377862	35366.21617799034	3	AdM
2019-07-19 11:55:00	267240.1765491346	35362.15948741452	3	AdM
2019-07-19 11:56:00	267229.8699627627	35358.328781580785	3	AdM
2019-07-19 11:57:00	267235.401701276	35363.66689045493	3	AdM
2019-07-19 11:58:00	267234.0941166138	35355.5241031292	3	AdM
2019-07-19 11:59:00	267227.24348643376	35358.50278104962	3	AdM
2019-07-19 12:00:00	267227.732832716	35354.72296527428	3	AdM
2019-07-19 12:01:00	267228.35307277105	35358.52320106782	3	AdM
2019-07-19 12:02:00	267226.398172538	35384.007188653704	3	AdM
2019-07-19 12:03:00	267227.0431138516	35386.98894784709	3	AdM
2019-07-19 12:04:00	267227.3617358046	35386.89745002232	3	AdM
2019-07-19 12:05:00	267226.135989368	35386.9391765753	3	AdM
2019-07-19 12:06:00	267227.4857132545	35386.94701231514	3	AdM
2019-07-19 12:07:00	267227.8785142927	35386.5963167256	3	AdM
2019-07-19 12:08:00	267214.50818982243	35403.6964351647	3	AdM
2019-07-19 12:09:00	267193.04801301035	35435.97790662612	3	AdM
2019-07-19 12:10:00	267182.611570154	35445.129040289954	3	AdM
2019-07-19 12:11:00	267163.8239432692	35453.84775968706	3	AdM
2019-07-19 12:12:00	267159.04641645466	35454.96362735514	3	AdM
2019-07-19 12:13:00	267158.5432849092	35454.8440932044	3	AdM
2019-07-19 12:14:00	267139.9815950131	35460.3646454267	3	AdM
2019-07-19 12:15:00	267102.9541849287	35447.03665060015	3	AdM
2019-07-19 12:16:00	267081.061552697	35435.49310955293	3	AdM
2019-07-19 12:17:00	267074.0919043217	35429.10731673234	3	AdM
2019-07-19 12:18:00	267070.2354380525	35424.00924380637	3	AdM
2019-07-19 12:19:00	267069.9491637518	35420.74555211432	3	AdM
2019-07-19 12:20:00	267069.7944715649	35420.236250650974	3	AdM
2019-07-19 12:21:00	267068.9590281998	35420.421683588844	3	AdM
2019-07-19 12:22:00	267054.06862311426	35427.59004497023	3	AdM
2019-07-19 12:23:00	267042.0139483646	35435.0889032928	3	AdM
2019-07-19 12:24:00	267036.0960531629	35438.140950223504	3	AdM
2019-07-19 12:25:00	267028.32168931817	35444.279791926856	3	AdM
2019-07-19 12:26:00	267028.63710128027	35443.917129415815	3	AdM
2019-07-19 12:27:00	267029.3872160307	35443.917897777166	3	AdM
2019-07-19 12:28:00	267029.3479261566	35444.17764176531	3	AdM
2019-07-19 12:29:00	267026.51318376383	35445.051258578074	3	AdM
2019-07-19 12:30:00	267010.6092833218	35459.27989404431	3	AdM
2019-07-19 12:31:00	267005.39998984354	35463.51950432365	3	AdM
2019-07-19 12:32:00	266991.34906790603	35466.6757102463	3	AdM
2019-07-19 12:33:00	266978.1608801809	35469.69993671907	3	AdM
2019-07-19 12:34:00	266975.1892277345	35472.62510988202	3	AdM
2019-07-19 12:35:00	266974.5215302019	35477.25551607507	3	AdM
2019-07-19 12:36:00	266972.1973363541	35477.31166265386	3	AdM
2019-07-19 12:37:00	266956.3215004011	35484.49959159051	3	AdM
2019-07-19 12:38:00	266945.0127773308	35491.62151405106	3	AdM
2019-07-19 12:39:00	266943.64199723647	35491.205553389715	3	AdM
2019-07-19 12:40:00	266932.4581460576	35493.684277131404	3	AdM
2019-07-19 12:41:00	266920.7254215553	35490.17830674314	3	AdM
2019-07-19 12:42:00	266913.15248156193	35487.60627628571	3	AdM
2019-07-19 12:43:00	266907.77087761177	35492.31046439954	3	AdM
2019-07-19 12:44:00	266892.7269200916	35521.78134141572	3	AdM
2019-07-19 12:45:00	266878.810223238	35541.50829068051	3	AdM
2019-07-19 12:46:00	266852.05238121294	35565.22369689104	3	AdM
2019-07-19 12:47:00	266826.15840700606	35598.83066322965	3	AdM
2019-07-19 12:48:00	266793.5911992102	35643.47660833327	3	AdM
2019-07-19 12:49:00	266759.293551987	35666.93256906218	3	AdM
2019-07-19 12:50:00	266752.7412253077	35673.03265378964	3	AdM
2019-07-19 12:51:00	266739.5532574814	35688.88924473519	3	AdM
2019-07-19 12:52:00	266731.02068526275	35692.686399162136	3	AdM
2019-07-19 12:53:00	266726.406477264	35689.383407212204	3	AdM
2019-07-19 12:54:00	266723.18264856486	35684.33515701192	3	AdM
2019-07-19 12:55:00	266715.1169984626	35677.33960469012	3	AdM
2019-07-19 12:56:00	266715.34370270936	35676.975853241485	3	AdM
2019-07-19 12:57:00	266713.09870684403	35676.82902736892	3	AdM
2019-07-19 12:58:00	266702.74001354736	35659.86497060443	3	AdM
2019-07-19 12:59:00	266709.8645282456	35644.95345209721	3	AdM
2019-07-19 13:00:00	266709.9117649895	35643.63300795838	3	AdM
2019-07-19 13:01:00	266706.0277341563	35644.44085246827	3	AdM
2019-07-19 13:02:00	266693.52358549385	35654.702740261324	3	AdM
2019-07-19 13:03:00	266692.7031429504	35655.64433869403	3	AdM
2019-07-19 13:04:00	266689.4771489688	35657.20305317209	3	AdM
2019-07-19 13:05:00	266689.0491953372	35657.17751791217	3	AdM
2019-07-19 13:06:00	266689.18081693427	35656.49542910912	3	AdM
2019-07-19 13:07:00	266689.32528882666	35656.93413093152	3	AdM
2019-07-19 13:08:00	266689.6908048381	35656.55855303937	3	AdM
2019-07-19 13:09:00	266689.2994096683	35656.52877040561	3	AdM
2019-07-19 13:10:00	266689.0710219149	35656.82837156509	3	AdM
2019-07-19 13:11:00	266684.83841822465	35644.76375587764	3	AdM
2019-07-19 13:12:00	266670.1454665662	35618.64289338176	3	AdM
2019-07-19 13:13:00	266658.59015411214	35603.49077947027	3	AdM
2019-07-19 13:14:00	266657.29256806226	35570.955775619856	3	AdM
2019-07-19 13:15:00	266646.2416155522	35550.13746309673	3	AdM
2019-07-19 13:16:00	266648.8300944013	35537.497956585845	3	AdM
2019-07-19 13:17:00	266643.12467775674	35507.99036611025	3	AdM
2019-07-19 13:18:00	266641.3873682245	35492.16522779868	3	AdM
2019-07-19 13:19:00	266638.6433124661	35479.18486225136	3	AdM
2019-07-19 13:20:00	266633.2871323105	35477.58624844004	3	AdM
2019-07-19 13:21:00	266625.6226902835	35469.592025658225	3	AdM
2019-07-19 13:22:00	266621.4035641092	35468.00645106706	3	AdM
2019-07-19 13:23:00	266618.44273956126	35466.74266237576	3	AdM
2019-07-19 13:24:00	266616.92297847645	35454.760250881205	3	AdM
2019-07-19 13:25:00	266610.7059818742	35435.48774263757	3	AdM
2019-07-19 13:26:00	266596.1251634241	35425.79530812052	3	AdM
2019-07-19 13:27:00	266590.1519825407	35426.28153227669	3	AdM
2019-07-19 13:28:00	266584.201263723	35415.92204269541	3	AdM
2019-07-19 13:29:00	266573.53567460243	35404.60144083982	3	AdM
2019-07-19 13:30:00	266567.5714479153	35401.690439961385	3	AdM
2019-07-19 13:31:00	266553.4719158637	35391.47455771474	3	AdM
2019-07-19 13:32:00	266533.1915169161	35373.4870082378	3	AdM
2019-07-19 13:33:00	266502.68069046404	35346.79732322064	3	AdM
2019-07-19 13:34:00	266470.59353860846	35322.82827524645	3	AdM
2019-07-19 13:35:00	266450.34239562025	35304.54409947449	3	AdM
2019-07-19 13:36:00	266424.23282854015	35278.93078474893	3	AdM
2019-07-19 13:37:00	266415.5676737328	35279.74678803884	3	AdM
2019-07-19 13:38:00	266415.37282258464	35280.69876620419	3	AdM
2019-07-19 13:39:00	266414.5427354954	35278.95580432418	3	AdM
2019-07-19 13:40:00	266413.8739526981	35275.562954918576	3	AdM
2019-07-19 13:41:00	266409.2235750595	35265.997327732395	3	AdM
2019-07-19 13:42:00	266409.1209233059	35265.8718122445	3	AdM
2019-07-19 13:43:00	266409.12205810635	35265.97633352773	3	AdM
2019-07-19 13:44:00	266408.74150328053	35266.32592223519	3	AdM
2019-07-19 13:45:00	266409.12714181055	35265.42441465188	3	AdM
2019-07-19 13:46:00	266407.1622020527	35261.73153747241	3	AdM
2019-07-19 13:47:00	266407.0917206505	35261.92418850357	3	AdM
2019-07-19 13:48:00	266407.1871281747	35262.01744574495	3	AdM
2019-07-19 13:49:00	266405.38270119845	35260.07319733126	3	AdM
2019-07-19 13:50:00	266403.60614520096	35258.2950346808	3	AdM
2019-07-19 13:51:00	266396.3055165041	35250.6841489605	3	AdM
2019-07-19 13:52:00	266397.4557608056	35245.29340595097	3	AdM
2019-07-19 13:53:00	266378.9246576425	35214.64767205784	3	AdM
2019-07-19 13:54:00	266360.60584913834	35189.41230791026	3	AdM
2019-07-19 13:55:00	266331.093435228	35190.98521724174	3	AdM
2019-07-19 13:56:00	266295.97937811987	35198.618201455574	3	AdM
2019-07-19 13:57:00	266269.6094499688	35177.67390398824	3	AdM
2019-07-19 13:58:00	266264.85865444905	35172.576171125795	3	AdM
2019-07-19 13:59:00	266266.4029496912	35172.03960756187	3	AdM
2019-07-19 14:00:00	266260.8730095096	35178.42300291312	3	AdM
2019-07-19 14:01:00	266267.061136383	35172.61332850873	3	AdM
2019-07-19 14:02:00	266261.50152392144	35166.33210332326	3	AdM
2019-07-19 14:03:00	266269.7928126201	35170.421690154464	3	AdM
2019-07-19 14:04:00	266275.2527963185	35163.16268802601	3	AdM
2019-07-19 14:05:00	266284.0421135798	35175.117468970704	3	AdM
2019-07-19 14:06:00	266282.09585032926	35170.182492078035	3	AdM
2019-07-19 14:07:00	266277.8710152059	35174.320157987764	3	AdM
2019-07-19 14:08:00	266275.7991719405	35176.967169672986	3	AdM
2019-07-19 14:09:00	266274.2632871393	35178.70619072527	3	AdM
2019-07-19 14:10:00	266274.3673552496	35178.496020301565	3	AdM
2019-07-19 14:11:00	266276.0306382159	35180.844375991896	3	AdM
2019-07-19 14:12:00	266273.7388913635	35176.2451548716	3	AdM
2019-07-19 14:13:00	266270.20377977233	35168.1333761819	3	AdM
2019-07-19 14:14:00	266261.7703780028	35169.72098189224	3	AdM
2019-07-19 14:15:00	266261.9411200698	35174.31768559178	3	AdM
2019-07-19 14:16:00	266260.68148231175	35175.64980898264	3	AdM
2019-07-19 14:17:00	266263.34824187134	35176.373359390906	3	AdM
2019-07-19 14:18:00	266261.8678061896	35184.299605822285	3	AdM
2019-07-19 14:19:00	266261.72443305847	35184.69707518322	3	AdM
2019-07-19 14:20:00	266261.7215558544	35184.23788121049	3	AdM
2019-07-19 14:21:00	266262.2791373626	35182.888388288025	3	AdM
2019-07-19 14:22:00	266285.6024499685	35172.24492778516	3	AdM
2019-07-19 14:23:00	266286.71994727047	35170.07260531819	3	AdM
2019-07-19 14:24:00	266286.93980466994	35168.885586141645	3	AdM
2019-07-19 14:25:00	266289.64635223174	35164.50065907838	3	AdM
2019-07-19 14:26:00	266294.40970425203	35155.61037804695	3	AdM
2019-07-19 14:27:00	266296.41516201856	35153.22053672466	3	AdM
2019-07-19 14:28:00	266302.7924464988	35151.31130610701	3	AdM
2019-07-19 14:29:00	266314.03529869963	35122.96726761934	3	AdM
2019-07-19 14:30:00	266319.81342665694	35118.73306194032	3	AdM
2019-07-19 14:31:00	266317.2071214203	35115.04233940293	3	AdM
2019-07-19 14:32:00	266327.7674663878	35111.64075493969	3	AdM
2019-07-19 14:33:00	266341.59139638004	35102.5609780289	3	AdM
2019-07-19 14:34:00	266342.59333196445	35102.48501028185	3	AdM
2019-07-19 14:35:00	266344.3319929235	35093.11624489756	3	AdM
2019-07-19 14:36:00	266352.08027226705	35073.45945924575	3	AdM
2019-07-19 14:37:00	266349.3968545258	35064.71116261506	3	AdM
2019-07-19 14:38:00	266345.62474466173	35058.338140872496	3	AdM
2019-07-19 14:39:00	266345.136954613	35057.92605250395	3	AdM
2019-07-19 14:40:00	266345.57395677245	35056.80996127609	3	AdM
2019-07-19 14:41:00	266352.7985272806	35070.996697324634	3	AdM
2019-07-19 14:42:00	266353.7381932005	35071.34233109811	3	AdM
2019-07-19 14:43:00	266354.51472800336	35075.31933822649	3	AdM
2019-07-19 14:44:00	266357.11531458807	35091.07409714967	3	AdM
2019-07-19 14:45:00	266360.2439113513	35103.32884361824	3	AdM
2019-07-19 14:46:00	266362.4234764872	35102.92653694768	3	AdM
2019-07-19 14:47:00	266368.3519339624	35106.052868415245	3	AdM
2019-07-19 14:48:00	266370.1815060194	35105.71183413702	3	AdM
2019-07-19 14:49:00	266371.5929020679	35108.7190764135	3	AdM
2019-07-19 14:50:00	266373.4700077194	35114.89800110159	3	AdM
2019-07-19 14:51:00	266372.8737080601	35114.75765411188	3	AdM
2019-07-19 14:52:00	266373.3767303607	35115.24163229128	3	AdM
2019-07-19 14:53:00	266373.7646972063	35115.748492160645	3	AdM
2019-07-19 14:54:00	266373.6058904825	35120.5651791075	3	AdM
2019-07-19 14:55:00	266378.60032285325	35126.44833978212	3	AdM
2019-07-19 14:56:00	266384.8733145168	35126.39618719513	3	AdM
2019-07-19 14:57:00	266390.85085847595	35129.06976529984	3	AdM
2019-07-19 14:58:00	266392.0301126716	35136.740336471266	3	AdM
2019-07-19 14:59:00	266392.2705569215	35137.31672289769	3	AdM
2019-07-19 15:00:00	266392.2834265819	35137.371413412875	3	AdM
2019-07-20 04:00:00	266295.99996994814	35242.29457772134	3	AdM
2019-07-20 04:01:00	266295.5718439376	35240.51871980855	3	AdM
2019-07-20 04:02:00	266295.23394349933	35240.726357142914	3	AdM
2019-07-20 04:03:00	266298.0598020109	35245.36786646559	3	AdM
2019-07-20 04:04:00	266295.1471812473	35247.536499804555	3	AdM
2019-07-20 04:05:00	266292.16048036324	35249.54163749319	3	AdM
2019-07-20 04:06:00	266291.7528252808	35249.86579284943	3	AdM
2019-07-20 04:07:00	266292.78881007375	35254.76980069098	3	AdM
2019-07-20 04:08:00	266290.971147817	35256.18185805764	3	AdM
2019-07-20 04:09:00	266289.0502715673	35261.99029513158	3	AdM
2019-07-20 04:10:00	266287.28061215166	35264.91431117738	3	AdM
2019-07-20 04:11:00	266287.5832153406	35266.34510758228	3	AdM
2019-07-20 04:12:00	266287.9337898729	35266.40513135341	3	AdM
2019-07-20 04:13:00	266288.27092532243	35266.08652058111	3	AdM
2019-07-20 04:14:00	266289.33308894915	35266.49941297828	3	AdM
2019-07-20 04:15:00	266290.3192627192	35265.57510821931	3	AdM
2019-07-20 04:16:00	266293.9934006374	35264.70334534216	3	AdM
2019-07-20 04:17:00	266294.30343993346	35259.830032365	3	AdM
2019-07-20 04:18:00	266293.9322479287	35262.410703593814	3	AdM
2019-07-20 04:19:00	266294.0823013726	35262.92093002592	3	AdM
2019-07-20 04:20:00	266286.0500159131	35248.49232155026	3	AdM
2019-07-20 04:21:00	266262.1625804824	35194.67465114166	3	AdM
2019-07-20 04:22:00	266260.71120768954	35185.83669603664	3	AdM
2019-07-20 04:23:00	266266.8561191669	35171.94568553137	3	AdM
2019-07-20 04:24:00	266266.66701795656	35171.973928261395	3	AdM
2019-07-20 04:25:00	266263.34850300604	35172.18567460649	3	AdM
2019-07-20 04:26:00	266270.1643256263	35181.26384060314	3	AdM
2019-07-20 04:27:00	266275.8146822031	35197.54593853545	3	AdM
2019-07-20 04:28:00	266276.9932803488	35199.23979628144	3	AdM
2019-07-20 04:29:00	266281.12511509703	35220.49204703996	3	AdM
2019-07-20 04:30:00	266283.7359881743	35233.83433208578	3	AdM
2019-07-20 04:31:00	266283.84889147186	35235.08856815655	3	AdM
2019-07-20 04:32:00	266281.13976582245	35241.382352609	3	AdM
2019-07-20 04:33:00	266281.2109999128	35244.88076978258	3	AdM
2019-07-20 04:34:00	266286.9289676749	35248.69252176461	3	AdM
2019-07-20 04:35:00	266288.75532264967	35268.96749398576	3	AdM
2019-07-20 04:36:00	266283.6034079436	35282.58787432814	3	AdM
2019-07-20 04:37:00	266282.9944955434	35284.3005305196	3	AdM
2019-07-20 04:38:00	266283.49366788496	35301.368970337244	3	AdM
2019-07-20 04:39:00	266277.89932902454	35323.154109096366	3	AdM
2019-07-20 04:40:00	266280.00277610094	35324.42102651973	3	AdM
2019-07-20 04:41:00	266272.627762148	35332.44691686042	3	AdM
2019-07-20 04:42:00	266269.5364818846	35330.340710504424	3	AdM
2019-07-20 04:43:00	266274.7377667127	35331.29416716332	3	AdM
2019-07-20 04:44:00	266278.7978335964	35331.85115434687	3	AdM
2019-07-20 04:45:00	266291.2359521541	35335.14850730494	3	AdM
2019-07-20 04:46:00	266307.31675060926	35345.28676223619	3	AdM
2019-07-20 04:47:00	266322.6972328178	35377.520133145896	3	AdM
2019-07-20 04:48:00	266326.00615763577	35387.58707641262	3	AdM
2019-07-20 04:49:00	266324.853701216	35388.495931031095	3	AdM
2019-07-20 04:50:00	266325.73893898696	35390.39317567658	3	AdM
2019-07-20 04:51:00	266326.13423389365	35390.431069071725	3	AdM
2019-07-20 04:52:00	266325.2231176611	35390.84915752809	3	AdM
2019-07-20 04:53:00	266325.2963070027	35391.19349224982	3	AdM
2019-07-20 04:54:00	266319.2715778219	35420.92843959466	3	AdM
2019-07-20 04:55:00	266315.87513825984	35432.99741337427	3	AdM
2019-07-20 04:56:00	266316.1105967468	35433.69012007087	3	AdM
2019-07-20 04:57:00	266314.4444202396	35434.43999374384	3	AdM
2019-07-20 04:58:00	266313.9989001402	35434.73005409146	3	AdM
2019-07-20 04:59:00	266313.71906138526	35434.81361811142	3	AdM
2019-07-20 05:00:00	266314.2581655372	35434.7738741952	3	AdM
2019-07-20 05:01:00	266322.72304543096	35438.30909696671	3	AdM
2019-07-20 05:02:00	266375.9770395572	35465.96394147488	3	AdM
2019-07-20 05:03:00	266417.8183056898	35533.99204227962	3	AdM
2019-07-20 05:04:00	266449.395706115	35595.872784760766	3	AdM
2019-07-20 05:05:00	266459.6456576771	35638.04574051939	3	AdM
2019-07-20 05:06:00	266461.0691129298	35664.407719559764	3	AdM
2019-07-20 05:07:00	266455.0886004231	35674.35010752749	3	AdM
2019-07-20 05:08:00	266462.4796071967	35690.89339348576	3	AdM
2019-07-20 05:09:00	266470.16396838846	35713.4894624108	3	AdM
2019-07-20 05:10:00	266467.4514593037	35741.93498102136	3	AdM
2019-07-20 05:11:00	266460.22980397247	35803.98278663644	3	AdM
2019-07-20 05:12:00	266459.47642955225	35813.3509799011	3	AdM
2019-07-20 05:13:00	266459.9631386108	35812.12206039582	3	AdM
2019-07-20 05:14:00	266459.86872477306	35811.45126215944	3	AdM
2019-07-20 05:15:00	266459.26318924385	35811.51885643027	3	AdM
2019-07-20 05:16:00	266458.9968914195	35812.46513517432	3	AdM
2019-07-20 05:17:00	266458.3429487082	35811.778230756245	3	AdM
2019-07-20 05:18:00	266459.84533264086	35812.30421393605	3	AdM
2019-07-20 05:19:00	266459.9542026596	35811.090119966306	3	AdM
2019-07-20 05:20:00	266460.908365914	35811.54100542572	3	AdM
2019-07-20 05:21:00	266461.78558233514	35813.222015927066	3	AdM
2019-07-20 05:22:00	266455.5382964621	35818.18448556436	3	AdM
2019-07-20 05:23:00	266444.0485234143	35826.63338154158	3	AdM
2019-07-20 05:24:00	266443.8146988825	35834.72896073641	3	AdM
2019-07-20 05:25:00	266440.80719193985	35859.85511452241	3	AdM
2019-07-20 05:26:00	266423.8506600734	35899.07355077788	3	AdM
2019-07-20 05:27:00	266423.10852376826	35899.07665429558	3	AdM
2019-07-20 05:28:00	266423.2008016006	35898.39586278312	3	AdM
2019-07-20 05:29:00	266423.8524186833	35898.605323555974	3	AdM
2019-07-20 05:30:00	266423.8645506864	35898.93897875799	3	AdM
2019-07-20 05:31:00	266424.5228988999	35898.49642301947	3	AdM
2019-07-20 05:32:00	266423.08466536424	35898.57525095854	3	AdM
2019-07-20 05:33:00	266428.07078316645	35901.849776064526	3	AdM
2019-07-20 05:34:00	266439.0320952492	35897.34422790189	3	AdM
2019-07-20 05:35:00	266460.5771436622	35895.88659395399	3	AdM
2019-07-20 05:36:00	266509.86903541005	35887.94674524437	3	AdM
2019-07-20 05:37:00	266542.1812882737	35874.03869109307	3	AdM
2019-07-20 05:38:00	266548.29913967283	35878.53516234863	3	AdM
2019-07-20 05:39:00	266543.1259816165	35875.36077432303	3	AdM
2019-07-20 05:40:00	266541.10736307065	35875.96951861999	3	AdM
2019-07-20 05:41:00	266546.9752594813	35876.99231695046	3	AdM
2019-07-20 05:42:00	266552.4134221839	35882.83056394668	3	AdM
2019-07-20 05:43:00	266552.5208646463	35905.15167363347	3	AdM
2019-07-20 05:44:00	266545.89331743994	35935.08230971271	3	AdM
2019-07-20 05:45:00	266546.910424614	35951.77013412936	3	AdM
2019-07-20 05:46:00	266546.946980596	35951.753904515805	3	AdM
2019-07-20 05:47:00	266554.5346356038	35960.73840551626	3	AdM
2019-07-20 05:48:00	266577.30491012306	35977.32935126666	3	AdM
2019-07-20 05:49:00	266627.0901647501	35997.689242347835	3	AdM
2019-07-20 05:50:00	266679.1301418086	36014.163668629386	3	AdM
2019-07-20 05:51:00	266721.90335340914	36029.827809105365	3	AdM
2019-07-20 05:52:00	266787.012162484	36029.91583609135	3	AdM
2019-07-20 05:53:00	266814.09195085394	36023.3021355513	3	AdM
2019-07-20 05:54:00	266813.8816960576	36022.4461002878	3	AdM
2019-07-20 05:55:00	266814.87458669505	36022.62212368054	3	AdM
2019-07-20 05:56:00	266813.8465377671	36025.613268021465	3	AdM
2019-07-20 05:57:00	266815.3880571843	36013.55299936072	3	AdM
2019-07-20 05:58:00	266799.218224746	36017.80505039974	3	AdM
2019-07-20 05:59:00	266775.0559636549	36034.3367898397	3	AdM
2019-07-20 06:00:00	266771.3400600856	36033.29806456855	3	AdM
2019-07-20 06:01:00	266761.2045551922	36037.566928651766	3	AdM
2019-07-20 06:02:00	266736.3854189607	36041.11641660512	3	AdM
2019-07-20 06:03:00	266734.8301482565	36039.70579466991	3	AdM
2019-07-20 06:04:00	266734.6845292857	36040.00150786526	3	AdM
2019-07-20 06:05:00	266734.33500164584	36041.40054409118	3	AdM
2019-07-20 06:06:00	266732.05997030094	36045.84510943077	3	AdM
2019-07-20 06:07:00	266713.5581550027	36070.71324024844	3	AdM
2019-07-20 06:08:00	266708.001076224	36077.54017558719	3	AdM
2019-07-20 06:09:00	266707.891144092	36087.89610607064	3	AdM
2019-07-20 06:10:00	266705.3332873199	36115.471285150736	3	AdM
2019-07-20 06:11:00	266704.3547130123	36120.76428760057	3	AdM
2019-07-20 06:12:00	266705.39572675055	36121.2142311077	3	AdM
2019-07-20 06:13:00	266700.8699073885	36145.76294292598	3	AdM
2019-07-20 06:14:00	266701.203876733	36165.844427470205	3	AdM
2019-07-20 06:15:00	266695.9133241372	36177.25070975197	3	AdM
2019-07-20 06:16:00	266694.51066293666	36181.47388635898	3	AdM
2019-07-20 06:17:00	266686.97859662096	36207.6056133183	3	AdM
2019-07-20 06:18:00	266667.6709019186	36216.8641238516	3	AdM
2019-07-20 06:19:00	266661.57068270934	36226.5788818399	3	AdM
2019-07-20 06:20:00	266664.2726892668	36237.90054219622	3	AdM
2019-07-20 06:21:00	266680.3276249497	36262.774738034605	3	AdM
2019-07-20 06:22:00	266703.63544066664	36287.79230180637	3	AdM
2019-07-20 06:23:00	266704.5671582411	36321.92394586221	3	AdM
2019-07-20 06:24:00	266705.29693876265	36325.83901096265	3	AdM
2019-07-20 06:25:00	266706.3847738776	36325.66568654692	3	AdM
2019-07-20 06:26:00	266706.70467513584	36327.24837110789	3	AdM
2019-07-20 06:27:00	266704.4583933309	36327.160911750034	3	AdM
2019-07-20 06:28:00	266704.4851501496	36327.3194393828	3	AdM
2019-07-20 06:29:00	266705.21012253995	36326.89198487598	3	AdM
2019-07-20 06:30:00	266707.1041902876	36326.17726618105	3	AdM
2019-07-20 06:31:00	266707.99048746744	36326.8991438556	3	AdM
2019-07-20 06:32:00	266708.3037360582	36326.847278318746	3	AdM
2019-07-20 06:33:00	266709.94072116265	36326.75992593116	3	AdM
2019-07-20 06:34:00	266707.1613209127	36334.0027132164	3	AdM
2019-07-20 06:35:00	266703.8818479019	36350.400347793024	3	AdM
2019-07-20 06:36:00	266703.8690396039	36365.40920910084	3	AdM
2019-07-20 06:37:00	266702.2713306854	36374.012922911454	3	AdM
2019-07-20 06:38:00	266716.0145745217	36383.31556801519	3	AdM
2019-07-20 06:39:00	266715.21419258654	36387.85310495268	3	AdM
2019-07-20 06:40:00	266720.4582104835	36391.752657786215	3	AdM
2019-07-20 06:41:00	266733.81977295846	36397.799735354536	3	AdM
2019-07-20 06:42:00	266738.7434524658	36399.80709519648	3	AdM
2019-07-20 06:43:00	266740.3578548071	36397.34912234235	3	AdM
2019-07-20 06:44:00	266740.66435290425	36396.9665504572	3	AdM
2019-07-20 06:45:00	266743.37367840635	36398.92312879	3	AdM
2019-07-20 06:46:00	266764.9661619318	36416.77956646984	3	AdM
2019-07-20 06:47:00	266765.2273960692	36430.59955055455	3	AdM
2019-07-20 06:48:00	266761.5989029459	36437.51660092047	3	AdM
2019-07-20 06:49:00	266759.85944638384	36442.74432253627	3	AdM
2019-07-20 06:50:00	266757.3409148482	36445.28119935392	3	AdM
2019-07-20 06:51:00	266757.04234864627	36454.25147615381	3	AdM
2019-07-20 06:52:00	266753.1016716293	36479.48950116593	3	AdM
2019-07-20 06:53:00	266752.6230079104	36486.2886486358	3	AdM
2019-07-20 06:54:00	266756.8065121204	36486.14748379948	3	AdM
2019-07-20 06:55:00	266768.90190640115	36495.93583463358	3	AdM
2019-07-20 06:56:00	266783.5949075826	36508.56580483143	3	AdM
2019-07-20 06:57:00	266798.5604353466	36516.36709048467	3	AdM
2019-07-20 06:58:00	266801.38639105787	36518.73066655914	3	AdM
2019-07-20 06:59:00	266811.6700846381	36507.96114821555	3	AdM
2019-07-20 07:00:00	266815.47889100795	36505.12997580581	3	AdM
2019-07-20 07:01:00	266815.0739079862	36495.21786831512	3	AdM
2019-07-20 07:02:00	266816.8731317884	36487.40641381265	3	AdM
2019-07-20 07:03:00	266824.0330879626	36486.95234887378	3	AdM
2019-07-20 07:04:00	266830.02064218995	36487.823204305336	3	AdM
2019-07-20 07:05:00	266841.52606490307	36494.93652179976	3	AdM
2019-07-20 07:06:00	266841.5712556133	36494.50533905747	3	AdM
2019-07-20 07:07:00	266841.74344996567	36494.39156448632	3	AdM
2019-07-20 07:08:00	266843.3659367909	36495.08342254916	3	AdM
2019-07-20 07:09:00	266850.7841902522	36495.37274972722	3	AdM
2019-07-20 07:10:00	266857.0185693682	36493.62112031503	3	AdM
2019-07-20 07:11:00	266863.709317242	36503.45281885019	3	AdM
2019-07-20 07:12:00	266867.0967310231	36511.47922586261	3	AdM
2019-07-20 07:13:00	266863.140426298	36532.09065335195	3	AdM
2019-07-20 07:14:00	266863.25446868007	36554.54463099974	3	AdM
2019-07-20 07:15:00	266870.6030258921	36569.29790332028	3	AdM
2019-07-20 07:16:00	266878.39397665026	36590.94174005352	3	AdM
2019-07-20 07:17:00	266891.12766276806	36611.68291989316	3	AdM
2019-07-20 07:18:00	266891.8128590364	36619.75247743623	3	AdM
2019-07-20 07:19:00	266889.8344619589	36625.35888326055	3	AdM
2019-07-20 07:20:00	266901.22197633947	36636.55480973848	3	AdM
2019-07-20 07:21:00	266905.63368904847	36644.07313724181	3	AdM
2019-07-20 07:22:00	266906.6895296674	36654.96247629402	3	AdM
2019-07-20 07:23:00	266913.0439089124	36662.55081014294	3	AdM
2019-07-20 07:24:00	266914.5000874105	36672.75634411039	3	AdM
2019-07-20 07:25:00	266915.13678615534	36684.0314120537	3	AdM
2019-07-20 07:26:00	266912.5350954139	36690.83174057167	3	AdM
2019-07-20 07:27:00	266922.4642608484	36699.97570470515	3	AdM
2019-07-20 07:28:00	266929.0780610514	36710.09332100815	3	AdM
2019-07-20 07:29:00	266920.86343451985	36721.81323422983	3	AdM
2019-07-20 07:30:00	266912.79272516764	36733.967609240295	3	AdM
2019-07-20 07:31:00	266911.3684705184	36734.30543907859	3	AdM
2019-07-20 07:32:00	266911.9675215179	36730.79786037702	3	AdM
2019-07-20 07:33:00	266929.6642881961	36713.50350072113	3	AdM
2019-07-20 07:34:00	266932.2377205958	36709.97670137871	3	AdM
2019-07-20 07:35:00	266932.28796008765	36709.72801507391	3	AdM
2019-07-20 07:36:00	266932.32149238704	36709.45573669322	3	AdM
2019-07-20 07:37:00	266932.5353750116	36709.90198033008	3	AdM
2019-07-20 07:38:00	266931.49397915514	36709.39802897642	3	AdM
2019-07-20 07:39:00	266932.37555327435	36709.72541575007	3	AdM
2019-07-20 07:40:00	266931.86392416846	36709.7953892641	3	AdM
2019-07-20 07:41:00	266932.631359796	36709.21436903617	3	AdM
2019-07-20 07:42:00	266937.79887173587	36697.12642104527	3	AdM
2019-07-20 07:43:00	266941.59860756225	36687.41970820123	3	AdM
2019-07-20 07:44:00	266942.9540948293	36683.96635065394	3	AdM
2019-07-20 07:45:00	266937.26228828734	36674.86886517834	3	AdM
2019-07-20 07:46:00	266930.1812399774	36665.81683656302	3	AdM
2019-07-20 07:47:00	266929.1157142522	36664.414228929534	3	AdM
2019-07-20 07:48:00	266914.2141397149	36666.76496115221	3	AdM
2019-07-20 07:49:00	266903.9755673438	36666.17484057441	3	AdM
2019-07-20 07:50:00	266903.9242283461	36665.61279641816	3	AdM
2019-07-20 07:51:00	266903.4519685588	36665.80792888034	3	AdM
2019-07-20 07:52:00	266903.93697361107	36666.20747705778	3	AdM
2019-07-20 07:53:00	266904.00108856946	36665.7550912326	3	AdM
2019-07-20 07:54:00	266903.9122649127	36665.204852817165	3	AdM
2019-07-20 07:55:00	266903.59447877324	36665.73600582545	3	AdM
2019-07-20 07:56:00	266903.71051731764	36665.97728334608	3	AdM
2019-07-20 07:57:00	266902.91854448564	36665.49042259009	3	AdM
2019-07-20 07:58:00	266903.3095538248	36665.45402472618	3	AdM
2019-07-20 07:59:00	266903.40479543706	36665.63871403022	3	AdM
2019-07-20 08:00:00	266903.1856395978	36665.70549176086	3	AdM
2019-07-20 08:01:00	266903.4377380692	36666.08757684596	3	AdM
2019-07-20 08:02:00	266903.9396689674	36665.78994463591	3	AdM
2019-07-20 08:03:00	266904.31107426446	36665.195182717005	3	AdM
2019-07-20 08:04:00	266903.5377065099	36665.80791073925	3	AdM
2019-07-20 08:05:00	266903.9392961297	36665.78201806051	3	AdM
2019-07-20 08:06:00	266903.60904688016	36666.17491812557	3	AdM
2019-07-20 08:07:00	266903.60524490784	36665.74780135634	3	AdM
2019-07-20 08:08:00	266903.1994075418	36665.87102686308	3	AdM
2019-07-20 08:09:00	266902.9482021806	36666.2016030241	3	AdM
2019-07-20 08:10:00	266903.34771613765	36665.13658183845	3	AdM
2019-07-20 08:11:00	266902.9874663528	36666.70631975659	3	AdM
2019-07-20 08:12:00	266903.2121162669	36667.170073611305	3	AdM
2019-07-20 08:13:00	266902.9940645421	36666.315515918	3	AdM
2019-07-20 08:14:00	266902.3881944987	36666.5453327196	3	AdM
2019-07-20 08:15:00	266902.95682075346	36668.34271929982	3	AdM
2019-07-20 08:16:00	266901.47495763266	36667.43312679477	3	AdM
2019-07-20 08:17:00	266920.8743462	36677.81957333528	3	AdM
2019-07-20 08:18:00	266940.5930606888	36666.01943647133	3	AdM
2019-07-20 08:19:00	266949.19220302854	36658.64325093614	3	AdM
2019-07-20 08:20:00	266960.9007359321	36648.62812443836	3	AdM
2019-07-20 08:21:00	266958.6108773682	36634.63917600692	3	AdM
2019-07-20 08:22:00	266955.1840681694	36616.71663644727	3	AdM
2019-07-20 08:23:00	266948.927213856	36606.92799109271	3	AdM
2019-07-20 08:24:00	266945.39992087986	36601.77475363673	3	AdM
2019-07-20 08:25:00	266945.1315663824	36593.83709850669	3	AdM
2019-07-20 08:26:00	266945.9429183358	36587.66667432257	3	AdM
2019-07-20 08:27:00	266959.5032833265	36574.65691558479	3	AdM
2019-07-20 08:28:00	266974.43649875745	36566.59309879441	3	AdM
2019-07-20 08:29:00	266959.204996568	36555.02045220308	3	AdM
2019-07-20 08:30:00	266934.6812815295	36541.50994568392	3	AdM
2019-07-20 08:31:00	266907.8814164372	36520.0352885587	3	AdM
2019-07-20 08:32:00	266891.1487882232	36509.5081631641	3	AdM
2019-07-20 08:33:00	266889.73733228433	36508.93940056644	3	AdM
2019-07-20 08:34:00	266890.48884014395	36508.50622571948	3	AdM
2019-07-20 08:35:00	266889.95595182705	36507.20747280231	3	AdM
2019-07-20 08:36:00	266889.57666947285	36508.29350429459	3	AdM
2019-07-20 08:37:00	266889.84772254	36507.91683895631	3	AdM
2019-07-20 08:38:00	266890.0420781487	36508.16989790979	3	AdM
2019-07-20 08:39:00	266889.25886252185	36507.847650885335	3	AdM
2019-07-20 08:40:00	266888.87806248816	36507.89602840179	3	AdM
2019-07-20 08:41:00	266889.1605054585	36507.84933067466	3	AdM
2019-07-20 08:42:00	266882.3153223466	36509.3124113272	3	AdM
2019-07-20 08:43:00	266848.7340162049	36512.65144775058	3	AdM
2019-07-20 08:44:00	266850.3794662703	36513.1123217265	3	AdM
2019-07-20 08:45:00	266850.40984485706	36514.60510736629	3	AdM
2019-07-20 08:46:00	266850.28351569053	36514.84643613873	3	AdM
2019-07-20 08:47:00	266849.983071458	36514.0129102251	3	AdM
2019-07-20 08:48:00	266850.4074494751	36513.805990373	3	AdM
2019-07-20 08:49:00	266850.0234983852	36513.87280267366	3	AdM
2019-07-20 08:50:00	266850.2786262182	36513.660388267264	3	AdM
2019-07-20 08:51:00	266850.18276196887	36513.16250388894	3	AdM
2019-07-20 08:52:00	266850.09455274453	36513.76457963086	3	AdM
2019-07-20 08:53:00	266850.35634603584	36513.4789805106	3	AdM
2019-07-20 08:54:00	266850.4467330456	36513.52412496447	3	AdM
2019-07-20 08:55:00	266850.301509094	36513.92859935251	3	AdM
2019-07-20 08:56:00	266850.34395249846	36513.6703289042	3	AdM
2019-07-20 08:57:00	266849.6735006768	36513.90273965304	3	AdM
2019-07-20 08:58:00	266850.09784205747	36513.52198640425	3	AdM
2019-07-20 08:59:00	266850.44868099137	36513.080784857295	3	AdM
2019-07-20 09:00:00	266850.39676632	36513.30735067946	3	AdM
2019-07-20 09:01:00	266850.7933745108	36514.29975811933	3	AdM
2019-07-20 09:02:00	266849.680536627	36512.94582491727	3	AdM
2019-07-20 09:03:00	266850.0550726668	36513.1140491609	3	AdM
2019-07-20 09:04:00	266849.96894871496	36513.04383345563	3	AdM
2019-07-20 09:05:00	266849.8911746616	36512.96790142399	3	AdM
2019-07-20 09:06:00	266849.72885080025	36512.36587848153	3	AdM
2019-07-20 09:07:00	266848.7359709125	36512.240182941416	3	AdM
2019-07-20 09:08:00	266848.5647375431	36512.510831370346	3	AdM
2019-07-20 09:09:00	266848.9048309592	36513.91672721871	3	AdM
2019-07-20 09:10:00	266848.2777151495	36512.84288969957	3	AdM
2019-07-20 09:11:00	266847.99186193914	36512.558696379405	3	AdM
2019-07-20 09:12:00	266850.61442898214	36512.31886927537	3	AdM
2019-07-20 09:13:00	266873.72376216453	36503.39872513145	3	AdM
2019-07-20 09:14:00	266886.9976115858	36499.23664724866	3	AdM
2019-07-20 09:15:00	266885.3815513416	36499.09762601632	3	AdM
2019-07-20 09:16:00	266885.2022911451	36498.26462773203	3	AdM
2019-07-20 09:17:00	266889.3465872141	36497.01668939449	3	AdM
2019-07-20 09:18:00	266905.47246124776	36484.19276138126	3	AdM
2019-07-20 09:19:00	266925.532391092	36456.115100778254	3	AdM
2019-07-20 09:20:00	266929.0247657761	36453.20546909216	3	AdM
2019-07-20 09:21:00	266929.36502381385	36453.63288371343	3	AdM
2019-07-20 09:22:00	266929.2834659883	36453.2135256717	3	AdM
2019-07-20 09:23:00	266929.49525377905	36453.40851363395	3	AdM
2019-07-20 09:24:00	266929.8414237721	36454.59172406571	3	AdM
2019-07-20 09:25:00	266928.9679942661	36454.1636842315	3	AdM
2019-07-20 09:26:00	266929.2203288458	36453.90592279151	3	AdM
2019-07-20 09:27:00	266927.81757915096	36452.37674266651	3	AdM
2019-07-20 09:28:00	266927.8930722102	36452.19607285506	3	AdM
2019-07-20 09:29:00	266932.8051956779	36448.69754296992	3	AdM
2019-07-20 09:30:00	266966.05122783524	36426.32301904634	3	AdM
2019-07-20 09:31:00	266979.5045040199	36422.04164421014	3	AdM
2019-07-20 09:32:00	266988.8606878646	36422.85501725549	3	AdM
2019-07-20 09:33:00	266977.27978509746	36426.52177486308	3	AdM
2019-07-20 09:34:00	266975.7627218137	36425.889989405405	3	AdM
2019-07-20 09:35:00	266976.4714428762	36426.73135575343	3	AdM
2019-07-20 09:36:00	266977.2483295093	36426.08120721055	3	AdM
2019-07-20 09:37:00	266978.7665396525	36425.10554157165	3	AdM
2019-07-20 09:38:00	266981.08447258006	36426.17607391499	3	AdM
2019-07-20 09:39:00	266990.67230482906	36427.2032333242	3	AdM
2019-07-20 09:40:00	267003.86573189805	36425.40332388249	3	AdM
2019-07-20 09:41:00	267030.18234111683	36397.49931442741	3	AdM
2019-07-20 09:42:00	267035.18500719365	36375.33996663319	3	AdM
2019-07-20 09:43:00	267035.7921547295	36387.38871167669	3	AdM
2019-07-20 09:44:00	267023.5762808676	36411.7736443566	3	AdM
2019-07-20 09:45:00	266992.6778773551	36436.96512585202	3	AdM
2019-07-20 09:46:00	266951.7775336079	36462.52648144746	3	AdM
2019-07-20 09:47:00	266900.8028553837	36499.86068360762	3	AdM
2019-07-20 09:48:00	266842.69860566955	36537.4163317718	3	AdM
2019-07-20 09:49:00	266793.12609146466	36584.081439438734	3	AdM
2019-07-20 09:50:00	266726.54312156065	36608.83996014046	3	AdM
2019-07-20 09:51:00	266675.39886733063	36649.104401113145	3	AdM
2019-07-20 09:52:00	266640.03853871103	36685.65362909932	3	AdM
2019-07-20 09:53:00	266627.2760214898	36695.3967315787	3	AdM
2019-07-20 09:54:00	266611.3174776503	36699.19072067005	3	AdM
2019-07-20 09:55:00	266599.455583706	36701.07259353666	3	AdM
2019-07-20 09:56:00	266592.7998134892	36701.39180903767	3	AdM
2019-07-20 09:57:00	266589.90028286976	36705.654759119614	3	AdM
2019-07-20 09:58:00	266587.8107726676	36719.36243852321	3	AdM
2019-07-20 09:59:00	266584.6433561788	36729.30407401414	3	AdM
2019-07-20 10:00:00	266569.6198108508	36746.43163185831	3	AdM
2019-07-20 10:01:00	266563.0325996035	36766.35109049937	3	AdM
2019-07-20 10:02:00	266565.87462550454	36769.200216239566	3	AdM
2019-07-20 10:03:00	266557.8497647181	36771.84058060692	3	AdM
2019-07-20 10:04:00	266538.0714375832	36767.87204748335	3	AdM
2019-07-20 10:05:00	266526.98196790967	36777.80984107519	3	AdM
2019-07-20 10:06:00	266490.42384076613	36814.036974707946	3	AdM
2019-07-20 10:07:00	266468.6449008746	36838.61116290304	3	AdM
2019-07-20 10:08:00	266442.4709367791	36853.0926883816	3	AdM
2019-07-20 10:09:00	266432.9630235744	36864.08569423463	3	AdM
2019-07-20 10:10:00	266414.39852515503	36861.68196983702	3	AdM
2019-07-20 10:11:00	266390.678271292	36863.83552457753	3	AdM
2019-07-20 10:12:00	266370.6333748244	36874.40200416509	3	AdM
2019-07-20 10:13:00	266357.18496640434	36880.75580089377	3	AdM
2019-07-20 10:14:00	266345.8399603917	36882.91464638572	3	AdM
2019-07-20 10:15:00	266332.7671408739	36889.151676812304	3	AdM
2019-07-20 10:16:00	266315.2554552508	36893.82035727295	3	AdM
2019-07-20 10:17:00	266297.8251101018	36893.5431413894	3	AdM
2019-07-20 10:18:00	266284.5099254446	36889.37691777274	3	AdM
2019-07-20 10:19:00	266266.5909706344	36891.83451164379	3	AdM
2019-07-20 10:20:00	266251.0792810078	36889.54774899023	3	AdM
2019-07-20 10:21:00	266240.115404496	36892.35761033108	3	AdM
2019-07-20 10:22:00	266225.85557041445	36894.091621482046	3	AdM
2019-07-20 10:23:00	266215.34428724385	36898.46884299114	3	AdM
2019-07-20 10:24:00	266206.11354777747	36902.15156134976	3	AdM
2019-07-20 10:25:00	266195.01774926484	36904.22537707301	3	AdM
2019-07-20 10:26:00	266185.1178762901	36893.47190018271	3	AdM
2019-07-20 10:27:00	266174.20784223056	36872.07586282103	3	AdM
2019-07-20 10:28:00	266168.7116289025	36850.07937363799	3	AdM
2019-07-20 10:29:00	266165.1678558767	36839.12968779604	3	AdM
2019-07-20 10:30:00	266158.97571406275	36831.912929892416	3	AdM
2019-07-20 10:31:00	266150.95041758247	36824.75315520602	3	AdM
2019-07-20 10:32:00	266146.70773790294	36818.97808484528	3	AdM
2019-07-20 10:33:00	266134.99156822794	36810.74936156981	3	AdM
2019-07-20 10:34:00	266107.8683875644	36816.89593096778	3	AdM
2019-07-20 10:35:00	266079.3247763743	36818.72902602677	3	AdM
2019-07-20 10:36:00	266050.2904111342	36813.258425673805	3	AdM
2019-07-20 10:37:00	266000.1327595004	36803.01621787693	3	AdM
2019-07-20 10:38:00	265948.4607262854	36789.16731330333	3	AdM
2019-07-20 10:39:00	265913.64329682285	36776.8885375865	3	AdM
2019-07-20 10:40:00	265876.99433769216	36767.11867172786	3	AdM
2019-07-20 10:41:00	265824.7452655113	36760.96873169504	3	AdM
2019-07-20 10:42:00	265790.8262955176	36727.31235378377	3	AdM
2019-07-20 10:43:00	265787.8913563342	36719.59679302035	3	AdM
2019-07-20 10:44:00	265787.075326411	36719.4583416049	3	AdM
2019-07-20 10:45:00	265782.1964591744	36722.364609857534	3	AdM
2019-07-20 10:46:00	265774.3494342678	36721.04454865686	3	AdM
2019-07-20 10:47:00	265754.47615494404	36703.8701336266	3	AdM
2019-07-20 10:48:00	265734.03711361764	36687.05327504532	3	AdM
2019-07-20 10:49:00	265731.7840020397	36684.57896281704	3	AdM
2019-07-20 10:50:00	265730.7013262781	36684.60352631202	3	AdM
2019-07-20 10:51:00	265730.4924717693	36684.248159323935	3	AdM
2019-07-20 10:52:00	265730.7232154119	36684.55909522696	3	AdM
2019-07-20 10:53:00	265730.5774134296	36684.86402795716	3	AdM
2019-07-20 10:54:00	265730.202582746	36685.06817432842	3	AdM
2019-07-20 10:55:00	265729.98644304293	36685.36169281962	3	AdM
2019-07-20 10:56:00	265730.51791510667	36684.33608505609	3	AdM
2019-07-20 10:57:00	265731.1145948399	36685.37767488837	3	AdM
2019-07-20 10:58:00	265730.4612656721	36685.85894659131	3	AdM
2019-07-20 10:59:00	265714.2184403112	36708.47342907768	3	AdM
2019-07-20 11:00:00	265710.1091895085	36717.5417204064	3	AdM
2019-07-20 11:01:00	265709.0949089598	36717.17104021643	3	AdM
2019-07-20 11:02:00	265709.437591014	36716.76467736307	3	AdM
2019-07-20 11:03:00	265711.4509927326	36717.77978891457	3	AdM
2019-07-20 11:04:00	265712.7778217029	36717.41801159132	3	AdM
2019-07-20 11:05:00	265711.4212830877	36717.70163421251	3	AdM
2019-07-20 11:06:00	265710.4210868548	36718.10905880256	3	AdM
2019-07-20 11:07:00	265710.23102370213	36717.1064628875	3	AdM
2019-07-20 11:08:00	265712.5429473085	36716.01079444537	3	AdM
2019-07-20 11:09:00	265712.43768284	36716.69491018783	3	AdM
2019-07-20 11:10:00	265712.4786395209	36717.29972771391	3	AdM
2019-07-20 11:11:00	265712.4532009525	36717.23429170576	3	AdM
2019-07-20 11:12:00	265713.00569111085	36716.43210181106	3	AdM
2019-07-20 11:13:00	265707.4394868612	36710.89602055684	3	AdM
2019-07-20 11:14:00	265673.71238648624	36678.10339913336	3	AdM
2019-07-20 11:15:00	265584.6768480646	36670.67179096654	3	AdM
2019-07-20 11:16:00	265495.2796358541	36682.73850758801	3	AdM
2019-07-20 11:17:00	265461.5740091925	36676.04373691688	3	AdM
2019-07-20 11:18:00	265449.4647643476	36672.32720918624	3	AdM
2019-07-20 11:19:00	265436.6111021673	36650.94623502916	3	AdM
2019-07-20 11:20:00	265437.48198572634	36649.835940134	3	AdM
2019-07-20 11:21:00	265432.3225499763	36659.90968837146	3	AdM
2019-07-20 11:22:00	265409.3677386542	36687.60851420764	3	AdM
2019-07-20 11:23:00	265383.09436919464	36703.164130566736	3	AdM
2019-07-20 11:24:00	265362.4512129404	36729.34423336922	3	AdM
2019-07-20 11:25:00	265335.37571417214	36756.86570237954	3	AdM
2019-07-20 11:26:00	265291.8368918292	36806.94629310381	3	AdM
2019-07-20 11:27:00	265251.13217401766	36851.32735428337	3	AdM
2019-07-20 11:28:00	265223.0372053959	36900.99157244665	3	AdM
2019-07-20 11:29:00	265202.5882071423	36927.273625582384	3	AdM
2019-07-20 11:30:00	265190.1951305039	36923.29854114762	3	AdM
2019-07-20 11:31:00	265185.2843087225	36926.09551974491	3	AdM
2019-07-20 11:32:00	265154.28355748305	36937.08881175973	3	AdM
2019-07-20 11:33:00	265128.4112775929	36939.07752684084	3	AdM
2019-07-20 11:34:00	265085.23125941795	36952.306940121554	3	AdM
2019-07-20 11:35:00	265039.149196039	36961.66154741875	3	AdM
2019-07-20 11:36:00	265004.7168439969	36963.23955140177	3	AdM
2019-07-20 11:37:00	264982.167100355	36966.47482448768	3	AdM
2019-07-20 11:38:00	264944.7368392382	36966.306275070296	3	AdM
2019-07-20 11:39:00	264896.57356059656	36958.11687887167	3	AdM
2019-07-20 11:40:00	264858.87238365464	36956.46700913714	3	AdM
2019-07-20 11:41:00	264828.8041686203	36953.83866360501	3	AdM
2019-07-20 11:42:00	264826.4827290029	36953.01220038997	3	AdM
2019-07-20 11:43:00	264821.7841264944	36953.72201009458	3	AdM
2019-07-20 11:44:00	264811.718079137	36959.4358596943	3	AdM
2019-07-20 11:45:00	264810.2339526295	36959.31635610267	3	AdM
2019-07-20 11:46:00	264809.5865455236	36959.73071417124	3	AdM
2019-07-20 11:47:00	264807.987343775	36958.68251524993	3	AdM
2019-07-20 11:48:00	264807.8888176339	36960.490941422686	3	AdM
2019-07-20 11:49:00	264808.21572609985	36962.672017616205	3	AdM
2019-07-20 11:50:00	264811.2967503072	36967.79277199275	3	AdM
2019-07-20 11:51:00	264816.0522514337	36973.6308132036	3	AdM
2019-07-20 11:52:00	264815.9838764369	36973.25568990692	3	AdM
2019-07-20 11:53:00	264812.86279497674	36969.9918314294	3	AdM
2019-07-20 11:54:00	264810.1656975691	36965.53444488206	3	AdM
2019-07-20 11:55:00	264809.06566677475	36952.20299498265	3	AdM
2019-07-20 11:56:00	264800.16323750664	36942.47657594324	3	AdM
2019-07-20 11:57:00	264794.1032150903	36938.92780155285	3	AdM
2019-07-20 11:58:00	264794.9884289324	36937.14022115264	3	AdM
2019-07-20 11:59:00	264794.9290278385	36937.07147397791	3	AdM
2019-07-20 12:00:00	264794.1047389428	36938.24720676126	3	AdM
2019-07-20 12:01:00	264794.55754072865	36938.15973077472	3	AdM
2019-07-20 12:02:00	264790.91293558694	36929.734931934174	3	AdM
2019-07-20 12:03:00	264777.76346568187	36917.459591017054	3	AdM
2019-07-20 12:04:00	264775.0508410069	36905.51548206489	3	AdM
2019-07-20 12:05:00	264775.6511267681	36905.17689920073	3	AdM
2019-07-20 12:06:00	264775.4258718554	36905.371982556106	3	AdM
2019-07-20 12:07:00	264775.3008128621	36904.61749333203	3	AdM
2019-07-20 12:08:00	264775.02405772154	36905.23897322962	3	AdM
2019-07-20 12:09:00	264774.82101899415	36905.18426697803	3	AdM
2019-07-20 12:10:00	264775.2422390383	36904.94397746024	3	AdM
2019-07-20 12:11:00	264775.8389055201	36905.03509904068	3	AdM
2019-07-20 12:12:00	264774.9356134948	36904.74071297319	3	AdM
2019-07-20 12:13:00	264774.78137045447	36904.62811251754	3	AdM
2019-07-20 12:14:00	264774.5115612783	36904.75573589413	3	AdM
2019-07-20 12:15:00	264773.61084809527	36902.64446410459	3	AdM
2019-07-20 12:16:00	264751.9418124843	36894.498207592966	3	AdM
2019-07-20 12:17:00	264729.7222452533	36893.69592803487	3	AdM
2019-07-20 12:18:00	264725.8757300345	36892.19657042883	3	AdM
2019-07-20 12:19:00	264717.71163243667	36899.28576441017	3	AdM
2019-07-20 12:20:00	264715.8979800648	36902.07858363383	3	AdM
2019-07-20 12:21:00	264709.4198390584	36901.12507874531	3	AdM
2019-07-20 12:22:00	264713.62470047345	36915.50883682952	3	AdM
2019-07-20 12:23:00	264717.9359988036	36919.12803990932	3	AdM
2019-07-20 12:24:00	264721.2019014969	36912.34148347144	3	AdM
2019-07-20 12:25:00	264694.91796352545	36904.97045974479	3	AdM
2019-07-20 12:26:00	264661.3454379313	36898.35422778081	3	AdM
2019-07-20 12:27:00	264660.3760923956	36898.126956696135	3	AdM
2019-07-20 12:28:00	264660.2537527756	36898.80020427616	3	AdM
2019-07-20 12:29:00	264644.3483946315	36911.64939456335	3	AdM
2019-07-20 12:30:00	264642.00378001394	36914.392188103375	3	AdM
2019-07-20 12:31:00	264641.87928183755	36914.52051774335	3	AdM
2019-07-20 12:32:00	264641.55520741263	36915.16210175858	3	AdM
2019-07-20 12:33:00	264642.59328881936	36913.99037749493	3	AdM
2019-07-20 12:34:00	264651.551329712	36895.76833970843	3	AdM
2019-07-20 12:35:00	264658.0886183916	36860.18962302	3	AdM
2019-07-20 12:36:00	264653.69362557004	36852.26731261968	3	AdM
2019-07-20 12:37:00	264651.33049022086	36836.16968307285	3	AdM
2019-07-20 12:38:00	264655.76436667755	36811.68132109961	3	AdM
2019-07-20 12:39:00	264656.41635057866	36809.23918720565	3	AdM
2019-07-20 12:40:00	264653.4190990553	36803.599113002136	3	AdM
2019-07-20 12:41:00	264646.032098592	36798.90363262353	3	AdM
2019-07-20 12:42:00	264639.0175042923	36797.40255526333	3	AdM
2019-07-20 12:43:00	264619.3509843534	36790.57132545539	3	AdM
2019-07-20 12:44:00	264606.0575584767	36783.78241792192	3	AdM
2019-07-20 12:45:00	264598.2845777915	36753.25610619444	3	AdM
2019-07-20 12:46:00	264591.14246152894	36729.97121292779	3	AdM
2019-07-20 12:47:00	264589.89231733617	36724.4857941859	3	AdM
2019-07-20 12:48:00	264590.6110264337	36725.97789894695	3	AdM
2019-07-20 12:49:00	264589.3213713159	36724.044967317626	3	AdM
2019-07-20 12:50:00	264581.9373110154	36715.750732424814	3	AdM
2019-07-20 12:51:00	264577.8227912789	36685.519687074346	3	AdM
2019-07-20 12:52:00	264580.4940601287	36649.021915803176	3	AdM
2019-07-20 12:53:00	264577.1603512039	36623.39301565634	3	AdM
2019-07-20 12:54:00	264573.16218926024	36614.8267001799	3	AdM
2019-07-20 12:55:00	264575.9404520375	36611.78223134673	3	AdM
2019-07-20 12:56:00	264576.19573310734	36610.53546338969	3	AdM
2019-07-20 12:57:00	264571.5890279694	36609.710035475386	3	AdM
2019-07-20 12:58:00	264560.18958385976	36609.53162713229	3	AdM
2019-07-20 12:59:00	264559.6951870767	36610.37805262068	3	AdM
2019-07-20 13:00:00	264565.5924022025	36607.57846338087	3	AdM
2019-07-20 13:01:00	264568.298868838	36601.16716429967	3	AdM
2019-07-20 13:02:00	264575.030127296	36605.49429253427	3	AdM
2019-07-20 13:03:00	264583.2023979395	36602.69514020987	3	AdM
2019-07-20 13:04:00	264588.1569271953	36602.85151234938	3	AdM
2019-07-20 13:05:00	264603.76802272047	36618.89526055322	3	AdM
2019-07-20 13:06:00	264622.98392977205	36634.34391429998	3	AdM
2019-07-20 13:07:00	264629.990158571	36639.25350605781	3	AdM
2019-07-20 13:08:00	264630.19547909504	36639.56426486532	3	AdM
2019-07-20 13:09:00	264630.8081396006	36639.81189133135	3	AdM
2019-07-20 13:10:00	264631.5961504842	36641.68077882601	3	AdM
2019-07-20 13:11:00	264631.61857104785	36641.5172616155	3	AdM
2019-07-20 13:12:00	264630.5118529074	36639.35699556037	3	AdM
2019-07-20 13:13:00	264630.56098581234	36639.13946009016	3	AdM
2019-07-20 13:14:00	264630.80363985087	36639.59750114636	3	AdM
2019-07-20 13:15:00	264630.32296985906	36639.54377555104	3	AdM
2019-07-20 13:16:00	264644.8067884765	36644.93622399518	3	AdM
2019-07-20 13:17:00	264660.2940678055	36673.86797458127	3	AdM
2019-07-20 13:18:00	264674.60569312825	36708.04545621996	3	AdM
2019-07-20 13:19:00	264688.34715013945	36754.92503417765	3	AdM
2019-07-20 13:20:00	264695.05306436826	36774.371615044336	3	AdM
2019-07-20 13:21:00	264694.7924287132	36774.87363723452	3	AdM
2019-07-20 13:22:00	264694.62987319485	36774.941879017846	3	AdM
2019-07-20 13:23:00	264695.5269732879	36774.91864394648	3	AdM
2019-07-20 13:24:00	264696.487027314	36774.22291163737	3	AdM
2019-07-20 13:25:00	264694.60325301584	36774.55955705619	3	AdM
2019-07-20 13:26:00	264694.9371961617	36774.93536116597	3	AdM
2019-07-20 13:27:00	264699.7471617548	36781.19665122975	3	AdM
2019-07-20 13:28:00	264702.08643442544	36784.69516693698	3	AdM
2019-07-20 13:29:00	264704.1080416603	36792.76361668375	3	AdM
2019-07-20 13:30:00	264706.7535134959	36799.670202172965	3	AdM
2019-07-20 13:31:00	264714.73228005937	36804.98402549627	3	AdM
2019-07-20 13:32:00	264729.91611864755	36819.068269902215	3	AdM
2019-07-20 13:33:00	264756.7333903427	36834.125560105305	3	AdM
2019-07-20 13:34:00	264786.99908669473	36847.16723707541	3	AdM
2019-07-20 13:35:00	264801.2885436534	36861.852807357165	3	AdM
2019-07-20 13:36:00	264814.6594392125	36881.18899393899	3	AdM
2019-07-20 13:37:00	264814.0660468486	36897.205579249	3	AdM
2019-07-20 13:38:00	264814.3792055011	36902.76769352718	3	AdM
2019-07-20 13:39:00	264814.2881767064	36904.9236045552	3	AdM
2019-07-20 13:40:00	264817.8002467508	36904.58384313102	3	AdM
2019-07-20 13:41:00	264820.2095604537	36904.98261238837	3	AdM
2019-07-20 13:42:00	264823.70686944696	36905.04140372475	3	AdM
2019-07-20 13:43:00	264823.6965777468	36902.91980237859	3	AdM
2019-07-20 13:44:00	264829.0437339859	36904.53921277816	3	AdM
2019-07-20 13:45:00	264834.93654498114	36905.49634586483	3	AdM
2019-07-20 13:46:00	264838.0838380007	36909.83786858712	3	AdM
2019-07-20 13:47:00	264835.72969322046	36913.99328100328	3	AdM
2019-07-20 13:48:00	264823.0061082756	36924.888290172974	3	AdM
2019-07-20 13:49:00	264821.7135593671	36927.62219037428	3	AdM
2019-07-20 13:50:00	264816.780703923	36931.56155499742	3	AdM
2019-07-20 13:51:00	264808.6700665381	36937.820269486176	3	AdM
2019-07-20 13:52:00	264809.7527130163	36943.67403315364	3	AdM
2019-07-20 13:53:00	264820.2193969205	36953.321216381526	3	AdM
2019-07-20 13:54:00	264819.5498959123	36954.55332470641	3	AdM
2019-07-20 13:55:00	264819.7787906448	36954.02494841425	3	AdM
2019-07-20 13:56:00	264818.0320970562	36955.7775045135	3	AdM
2019-07-20 13:57:00	264815.15698803135	36964.077245258064	3	AdM
2019-07-20 13:58:00	264817.4640095627	36969.48021089614	3	AdM
2019-07-20 13:59:00	264817.67273499013	36969.226878680725	3	AdM
2019-07-20 14:00:00	264817.57850321004	36969.43115101309	3	AdM
2019-07-20 14:01:00	264817.6284901308	36968.87239660779	3	AdM
2019-07-20 14:02:00	264817.3514798264	36969.16924846898	3	AdM
2019-07-20 14:03:00	264817.468314497	36969.64998987586	3	AdM
2019-07-20 14:04:00	264817.0380471266	36969.241762734295	3	AdM
2019-07-20 14:05:00	264817.2014708997	36969.75954705805	3	AdM
2019-07-20 14:06:00	264817.3282431663	36969.850769558005	3	AdM
2019-07-20 14:07:00	264817.2798959355	36969.40540726574	3	AdM
2019-07-20 14:08:00	264817.3912530167	36969.44151452493	3	AdM
2019-07-20 14:09:00	264817.64528668404	36971.0341834009	3	AdM
2019-07-20 14:10:00	264817.97915560147	36971.06471247278	3	AdM
2019-07-20 14:11:00	264818.5252463626	36970.70420435324	3	AdM
2019-07-20 14:12:00	264818.17328038823	36971.09176910797	3	AdM
2019-07-20 14:13:00	264817.5521426035	36970.256460315184	3	AdM
2019-07-20 14:14:00	264817.37844423635	36969.42474206907	3	AdM
2019-07-20 14:15:00	264816.5399700411	36970.22239038816	3	AdM
2019-07-20 14:16:00	264815.4133265729	36973.79151350741	3	AdM
2019-07-20 14:17:00	264815.91042792046	36973.4509249606	3	AdM
2019-07-20 14:18:00	264815.64115774725	36973.49540959082	3	AdM
2019-07-20 14:19:00	264815.75755043124	36973.64709882894	3	AdM
2019-07-20 14:20:00	264815.6469258745	36973.56545869169	3	AdM
2019-07-20 14:21:00	264815.464659296	36973.44991486325	3	AdM
2019-07-20 14:22:00	264815.4152754684	36973.36180953698	3	AdM
2019-07-20 14:23:00	264815.38494388387	36973.84442605788	3	AdM
2019-07-20 14:24:00	264816.0132306437	36973.40537010755	3	AdM
2019-07-20 14:25:00	264815.24274107005	36973.62674757953	3	AdM
2019-07-20 14:26:00	264815.7743406863	36974.05523062944	3	AdM
2019-07-20 14:27:00	264816.12282387447	36974.73077272658	3	AdM
2019-07-20 14:28:00	264816.37201815343	36974.53291903579	3	AdM
2019-07-20 14:29:00	264816.2536568472	36974.71931529492	3	AdM
2019-07-20 14:30:00	264816.3774472613	36974.75228604381	3	AdM
2019-07-20 14:31:00	264816.62762397795	36974.807719430886	3	AdM
2019-07-20 14:32:00	264816.74877139734	36974.63238315235	3	AdM
2019-07-20 14:33:00	264816.4740870797	36974.526998086825	3	AdM
2019-07-20 14:34:00	264816.6452382915	36974.733425408056	3	AdM
2019-07-20 14:35:00	264816.5690073141	36974.93456003717	3	AdM
2019-07-20 14:36:00	264816.1835369456	36974.85943107462	3	AdM
2019-07-20 14:37:00	264816.0769963083	36974.78295166282	3	AdM
2019-07-20 14:38:00	264815.9330857521	36974.39106941315	3	AdM
2019-07-20 14:39:00	264816.37891798944	36974.68758133199	3	AdM
2019-07-20 14:40:00	264816.181122274	36974.84966141496	3	AdM
2019-07-20 14:41:00	264816.5182715509	36974.60091011991	3	AdM
2019-07-20 14:42:00	264816.25141857046	36973.80479012642	3	AdM
2019-07-20 14:43:00	264816.69231443404	36973.58458966549	3	AdM
2019-07-20 14:44:00	264817.16184979666	36973.64237229247	3	AdM
2019-07-20 14:45:00	264816.8070215407	36974.52711075697	3	AdM
2019-07-20 14:46:00	264816.8890060026	36974.328002662725	3	AdM
2019-07-20 14:47:00	264816.3614898928	36974.764824804	3	AdM
2019-07-20 14:48:00	264816.11753379897	36974.29517134337	3	AdM
2019-07-20 14:49:00	264815.749476644	36974.07367028367	3	AdM
2019-07-20 14:50:00	264816.0112405711	36974.50589828018	3	AdM
2019-07-20 14:51:00	264817.1951294649	36974.78529175646	3	AdM
2019-07-20 14:52:00	264816.7789479396	36975.15369867541	3	AdM
2019-07-20 14:53:00	264815.9611882692	36974.76085543253	3	AdM
2019-07-20 14:54:00	264816.2531440717	36974.92356745535	3	AdM
2019-07-20 14:55:00	264816.35149730655	36974.8988443202	3	AdM
2019-07-20 14:56:00	264816.2861935096	36974.1349409629	3	AdM
2019-07-20 14:57:00	264816.19928607193	36974.74163250299	3	AdM
2019-07-20 14:58:00	264816.7625622599	36974.900783599216	3	AdM
2019-07-20 14:59:00	264816.6133644302	36974.94837621364	3	AdM
2019-07-20 15:00:00	264816.0785972062	36975.10373939294	3	AdM
2019-07-21 04:00:00	264840.41876725235	36988.90502027838	3	AdM
2019-07-21 04:01:00	264839.21577768424	36989.55306057529	3	AdM
2019-07-21 04:02:00	264835.63692105	36992.58074305648	3	AdM
2019-07-21 04:03:00	264844.573693856	36998.91063087595	3	AdM
2019-07-21 04:04:00	264860.625743916	37002.92714047952	3	AdM
2019-07-21 04:05:00	264861.5359561348	37002.610796240406	3	AdM
2019-07-21 04:06:00	264868.5251898236	37010.48184067745	3	AdM
2019-07-21 04:07:00	264873.30298166146	37014.69655028874	3	AdM
2019-07-21 04:08:00	264872.6305026213	37010.71709968009	3	AdM
2019-07-21 04:09:00	264873.13768394635	37010.64933655433	3	AdM
2019-07-21 04:10:00	264872.5886046713	37010.91951726223	3	AdM
2019-07-21 04:11:00	264873.2933489082	37016.50034803816	3	AdM
2019-07-21 04:12:00	264873.56094026874	37025.88961395491	3	AdM
2019-07-21 04:13:00	264876.64905098313	37049.24390851408	3	AdM
2019-07-21 04:14:00	264881.9657126807	37075.5420468506	3	AdM
2019-07-21 04:15:00	264885.6883986576	37078.56133380888	3	AdM
2019-07-21 04:16:00	264884.57928695384	37077.36260674292	3	AdM
2019-07-21 04:17:00	264884.3996444513	37077.36706974275	3	AdM
2019-07-21 04:18:00	264885.2949792693	37077.76929713882	3	AdM
2019-07-21 04:19:00	264885.4641128165	37078.08559310759	3	AdM
2019-07-21 04:20:00	264885.70024325943	37080.98949633732	3	AdM
2019-07-21 04:21:00	264894.0518461491	37104.37380559537	3	AdM
2019-07-21 04:22:00	264897.82541485	37125.58643639607	3	AdM
2019-07-21 04:23:00	264900.5096477819	37160.66170478399	3	AdM
2019-07-21 04:24:00	264901.17793092894	37175.25691044901	3	AdM
2019-07-21 04:25:00	264907.110145653	37184.223172107406	3	AdM
2019-07-21 04:26:00	264908.1471672121	37185.03018527596	3	AdM
2019-07-21 04:27:00	264908.63003915205	37184.9721971014	3	AdM
2019-07-21 04:28:00	264909.1089915773	37185.66872529144	3	AdM
2019-07-21 04:29:00	264909.4589144124	37187.84887311505	3	AdM
2019-07-21 04:30:00	264908.9178931723	37191.04918309752	3	AdM
2019-07-21 04:31:00	264901.08074068447	37230.361269089866	3	AdM
2019-07-21 04:32:00	264888.3474674699	37251.226486051535	3	AdM
2019-07-21 04:33:00	264884.34477623523	37256.952676703	3	AdM
2019-07-21 04:34:00	264881.1508362259	37276.295183348986	3	AdM
2019-07-21 04:35:00	264877.32447080413	37284.68859466098	3	AdM
2019-07-21 04:36:00	264867.10491082026	37307.25199351085	3	AdM
2019-07-21 04:37:00	264865.6269646205	37309.95146397132	3	AdM
2019-07-21 04:38:00	264866.05536939966	37308.61709663187	3	AdM
2019-07-21 04:39:00	264865.4400662923	37308.163377903984	3	AdM
2019-07-21 04:40:00	264866.87896572857	37307.684695453725	3	AdM
2019-07-21 04:41:00	264864.40287381015	37309.13638095425	3	AdM
2019-07-21 04:42:00	264860.8720782052	37314.67259811102	3	AdM
2019-07-21 04:43:00	264867.80113441165	37329.94869938209	3	AdM
2019-07-21 04:44:00	264876.5301726159	37335.07430167377	3	AdM
2019-07-21 04:45:00	264882.29965403664	37338.12631989094	3	AdM
2019-07-21 04:46:00	264883.9223628796	37355.10561058316	3	AdM
2019-07-21 04:47:00	264883.7104132344	37359.3046200273	3	AdM
2019-07-21 04:48:00	264881.3137634746	37366.78577755964	3	AdM
2019-07-21 04:49:00	264885.0481821777	37372.53406839048	3	AdM
2019-07-21 04:50:00	264888.2863631733	37376.61563818947	3	AdM
2019-07-21 04:51:00	264893.44394602545	37379.50814704757	3	AdM
2019-07-21 04:52:00	264894.72715112404	37379.92614196507	3	AdM
2019-07-21 04:53:00	264890.6822686393	37387.89395463576	3	AdM
2019-07-21 04:54:00	264884.5724199263	37392.472887965225	3	AdM
2019-07-21 04:55:00	264884.8577488192	37413.34099897576	3	AdM
2019-07-21 04:56:00	264879.8647632793	37425.725691903484	3	AdM
2019-07-21 04:57:00	264881.4594799426	37429.18011548023	3	AdM
2019-07-21 04:58:00	264884.2429906511	37430.7266993016	3	AdM
2019-07-21 04:59:00	264886.6292434284	37431.75757812211	3	AdM
2019-07-21 05:00:00	264887.07072136726	37431.65793675347	3	AdM
2019-07-21 05:01:00	264885.01901918766	37432.08366291469	3	AdM
2019-07-21 05:02:00	264889.22901427903	37431.53819667432	3	AdM
2019-07-21 05:03:00	264891.70893416216	37422.10870000903	3	AdM
2019-07-21 05:04:00	264890.87892866146	37421.72913438901	3	AdM
2019-07-21 05:05:00	264883.2306189386	37429.77515733021	3	AdM
2019-07-21 05:06:00	264881.8781950378	37431.92839310283	3	AdM
2019-07-21 05:07:00	264885.04558381456	37433.90828347847	3	AdM
2019-07-21 05:08:00	264888.5486983096	37434.22090317976	3	AdM
2019-07-21 05:09:00	264888.23033038154	37434.63777191323	3	AdM
2019-07-21 05:10:00	264888.86432157306	37434.83506505107	3	AdM
2019-07-21 05:11:00	264893.51588158205	37433.73831723845	3	AdM
2019-07-21 05:12:00	264902.4736084478	37430.578940093015	3	AdM
2019-07-21 05:13:00	264902.1326969164	37430.59099665086	3	AdM
2019-07-21 05:14:00	264903.5723068896	37426.56223736055	3	AdM
2019-07-21 05:15:00	264911.0159537592	37415.2664792163	3	AdM
2019-07-21 05:16:00	264925.41649599443	37397.92239223565	3	AdM
2019-07-21 05:17:00	264932.6728375178	37388.93501908727	3	AdM
2019-07-21 05:18:00	264933.8140231944	37387.422421702	3	AdM
2019-07-21 05:19:00	264959.8930333207	37411.775996987446	3	AdM
2019-07-21 05:20:00	264963.30391127506	37409.52737778763	3	AdM
2019-07-21 05:21:00	264969.17075107986	37421.63466040724	3	AdM
2019-07-21 05:22:00	264988.4975237105	37426.28603030727	3	AdM
2019-07-21 05:23:00	265009.6904933828	37438.55016641735	3	AdM
2019-07-21 05:24:00	265033.2880934287	37438.25395008295	3	AdM
2019-07-21 05:25:00	265041.7601999958	37436.19705193526	3	AdM
2019-07-21 05:26:00	265047.0395961449	37433.472238053146	3	AdM
2019-07-21 05:27:00	265048.0313495357	37432.63805547126	3	AdM
2019-07-21 05:28:00	265048.9835539244	37431.71171013799	3	AdM
2019-07-21 05:29:00	265048.5682817628	37429.43019023167	3	AdM
2019-07-21 05:30:00	265048.7946682356	37424.20789496527	3	AdM
2019-07-21 05:31:00	265053.06429537706	37422.25201066883	3	AdM
2019-07-21 05:32:00	265053.52938755846	37418.09922026412	3	AdM
2019-07-21 05:33:00	265055.06638300547	37400.21763896055	3	AdM
2019-07-21 05:34:00	265064.86957766226	37372.14102900929	3	AdM
2019-07-21 05:35:00	265072.2343517951	37365.97426960509	3	AdM
2019-07-21 05:36:00	265071.39085785736	37370.13119722921	3	AdM
2019-07-21 05:37:00	265072.7809862607	37370.68539803535	3	AdM
2019-07-21 05:38:00	265076.7259931607	37370.26294878848	3	AdM
2019-07-21 05:39:00	265077.2491759871	37366.97434517806	3	AdM
2019-07-21 05:40:00	265078.336190559	37361.28049951266	3	AdM
2019-07-21 05:41:00	265086.06493169145	37350.17641160093	3	AdM
2019-07-21 05:42:00	265103.74814031034	37335.85541053843	3	AdM
2019-07-21 05:43:00	265120.11678861163	37324.56676653781	3	AdM
2019-07-21 05:44:00	265129.12988214794	37317.46098114448	3	AdM
2019-07-21 05:45:00	265132.78662828595	37301.402651106175	3	AdM
2019-07-21 05:46:00	265147.71057497035	37282.65139827386	3	AdM
2019-07-21 05:47:00	265182.4332015428	37278.80659597719	3	AdM
2019-07-21 05:48:00	265183.5078158471	37279.24933843697	3	AdM
2019-07-21 05:49:00	265193.6662359682	37265.76376630137	3	AdM
2019-07-21 05:50:00	265214.3513282978	37253.62235450632	3	AdM
2019-07-21 05:51:00	265233.78179995035	37243.65056065479	3	AdM
2019-07-21 05:52:00	265267.99261863646	37223.69950770119	3	AdM
2019-07-21 05:53:00	265290.5816107465	37204.79343181414	3	AdM
2019-07-21 05:54:00	265322.9842413745	37207.74549279225	3	AdM
2019-07-21 05:55:00	265349.3766385695	37203.04347994929	3	AdM
2019-07-21 05:56:00	265360.5397202251	37197.79652557072	3	AdM
2019-07-21 05:57:00	265398.5701774393	37185.65194402415	3	AdM
2019-07-21 05:58:00	265405.87827405136	37179.15690526297	3	AdM
2019-07-21 05:59:00	265407.41874756286	37179.83753336105	3	AdM
2019-07-21 06:00:00	265408.5522483261	37179.69350155813	3	AdM
2019-07-21 06:01:00	265407.8390971428	37178.152922027824	3	AdM
2019-07-21 06:02:00	265424.60418038466	37153.31709702411	3	AdM
2019-07-21 06:03:00	265432.4730118488	37139.50834181428	3	AdM
2019-07-21 06:04:00	265460.2173306187	37114.024776010345	3	AdM
2019-07-21 06:05:00	265494.3417457418	37098.842919108734	3	AdM
2019-07-21 06:06:00	265511.5269063411	37094.30015842159	3	AdM
2019-07-21 06:07:00	265516.9738975551	37086.50167677127	3	AdM
2019-07-21 06:08:00	265539.83928719093	37064.505279616336	3	AdM
2019-07-21 06:09:00	265569.3625398209	37039.66453174148	3	AdM
2019-07-21 06:10:00	265579.33587658114	37033.66297108177	3	AdM
2019-07-21 06:11:00	265575.6307079835	37025.71917198036	3	AdM
2019-07-21 06:12:00	265584.42958101886	37020.95572272878	3	AdM
2019-07-21 06:13:00	265585.9206371705	37018.809290721845	3	AdM
2019-07-21 06:14:00	265596.6978089269	37020.10290090354	3	AdM
2019-07-21 06:15:00	265607.91215043043	37027.16669539329	3	AdM
2019-07-21 06:16:00	265624.5241606163	37029.22093771031	3	AdM
2019-07-21 06:17:00	265625.52671274706	37024.23334570658	3	AdM
2019-07-21 06:18:00	265626.58166193095	37024.72236310436	3	AdM
2019-07-21 06:19:00	265623.77198847785	37011.890172976025	3	AdM
2019-07-21 06:20:00	265625.46963311755	37007.32162583397	3	AdM
2019-07-21 06:21:00	265629.23162809544	36993.84614538069	3	AdM
2019-07-21 06:22:00	265630.8335453219	36987.69780705865	3	AdM
2019-07-21 06:23:00	265632.9579201372	36987.81735787748	3	AdM
2019-07-21 06:24:00	265640.24666009605	36983.65445463104	3	AdM
2019-07-21 06:25:00	265658.86880805576	36979.30201317852	3	AdM
2019-07-21 06:26:00	265664.7527510507	36970.19830671432	3	AdM
2019-07-21 06:27:00	265669.17331565806	36961.63282507232	3	AdM
2019-07-21 06:28:00	265674.0895935546	36957.5133842678	3	AdM
2019-07-21 06:29:00	265660.5180888934	36950.83757974497	3	AdM
2019-07-21 06:30:00	265657.2013311303	36948.011035902295	3	AdM
2019-07-21 06:31:00	265648.02972284774	36944.56875383585	3	AdM
2019-07-21 06:32:00	265645.3159863023	36942.924266457005	3	AdM
2019-07-21 06:33:00	265643.8488857416	36941.68322107417	3	AdM
2019-07-21 06:34:00	265636.2441335963	36927.81937355224	3	AdM
2019-07-21 06:35:00	265633.834343982	36922.546045946096	3	AdM
2019-07-21 06:36:00	265633.74933419947	36922.48283480732	3	AdM
2019-07-21 06:37:00	265633.74409459013	36923.14683628009	3	AdM
2019-07-21 06:38:00	265634.61968357395	36922.356927028224	3	AdM
2019-07-21 06:39:00	265639.07765393204	36905.595033246274	3	AdM
2019-07-21 06:40:00	265644.9407679903	36893.66444625519	3	AdM
2019-07-21 06:41:00	265662.5193320707	36893.35135761431	3	AdM
2019-07-21 06:42:00	265679.5181433597	36884.38574494452	3	AdM
2019-07-21 06:43:00	265681.57484955864	36867.476896591856	3	AdM
2019-07-21 06:44:00	265690.73495808884	36855.340252135975	3	AdM
2019-07-21 06:45:00	265691.9278653889	36856.16603391406	3	AdM
2019-07-21 06:46:00	265709.0153258076	36855.61156695385	3	AdM
2019-07-21 06:47:00	265747.5420363957	36862.78842998312	3	AdM
2019-07-21 06:48:00	265796.9460112086	36869.05600394054	3	AdM
2019-07-21 06:49:00	265873.64381311537	36862.58377484408	3	AdM
2019-07-21 06:50:00	265924.468258561	36851.7966624475	3	AdM
2019-07-21 06:51:00	265941.7460796224	36851.13487244192	3	AdM
2019-07-21 06:52:00	265972.1223366458	36848.48971851968	3	AdM
2019-07-21 06:53:00	265981.6773852427	36848.68547733813	3	AdM
2019-07-21 06:54:00	265986.432033005	36848.98493940495	3	AdM
2019-07-21 06:55:00	265991.04287000804	36845.00586016401	3	AdM
2019-07-21 06:56:00	265998.7999315951	36842.22949271637	3	AdM
2019-07-21 06:57:00	266015.7016658305	36834.17586681188	3	AdM
2019-07-21 06:58:00	266022.50362082635	36824.80967231155	3	AdM
2019-07-21 06:59:00	266034.4933170856	36798.09231566843	3	AdM
2019-07-21 07:00:00	266051.1270314408	36777.65412605822	3	AdM
2019-07-21 07:01:00	266057.9219842989	36768.51246546616	3	AdM
2019-07-21 07:02:00	266065.500920374	36760.66158331739	3	AdM
2019-07-21 07:03:00	266082.38924434705	36726.21541016062	3	AdM
2019-07-21 07:04:00	266098.8397918008	36699.64477966315	3	AdM
2019-07-21 07:05:00	266102.2470724509	36695.35479451643	3	AdM
2019-07-21 07:06:00	266102.16895971115	36670.97065359037	3	AdM
2019-07-21 07:07:00	266103.2892807788	36669.07925493267	3	AdM
2019-07-21 07:08:00	266101.5687510192	36669.03353484883	3	AdM
2019-07-21 07:09:00	266101.2223186863	36668.38140772331	3	AdM
2019-07-21 07:10:00	266100.88864304003	36668.37539529809	3	AdM
2019-07-21 07:11:00	266109.98128377565	36667.13339874493	3	AdM
2019-07-21 07:12:00	266155.63873081864	36668.53686835184	3	AdM
2019-07-21 07:13:00	266204.3212650515	36678.43839403019	3	AdM
2019-07-21 07:14:00	266252.9520374667	36677.1056059329	3	AdM
2019-07-21 07:15:00	266281.0337715346	36678.16108406395	3	AdM
2019-07-21 07:16:00	266326.8927364587	36674.424338632256	3	AdM
2019-07-21 07:17:00	266359.6461790318	36671.57761162145	3	AdM
2019-07-21 07:18:00	266370.0265236055	36665.83483598649	3	AdM
2019-07-21 07:19:00	266377.40724030964	36665.79843024379	3	AdM
2019-07-21 07:20:00	266382.36908610346	36665.69746504128	3	AdM
2019-07-21 07:21:00	266382.8826819249	36665.26765648564	3	AdM
2019-07-21 07:22:00	266382.9428040776	36665.23962385431	3	AdM
2019-07-21 07:23:00	266391.9642144272	36664.21885645901	3	AdM
2019-07-21 07:24:00	266408.7627585022	36670.25062868372	3	AdM
2019-07-21 07:25:00	266412.8480011683	36672.27770103615	3	AdM
2019-07-21 07:26:00	266414.3706712853	36671.31769734211	3	AdM
2019-07-21 07:27:00	266420.56166000094	36668.80012599296	3	AdM
2019-07-21 07:28:00	266434.3048805635	36649.806005357415	3	AdM
2019-07-21 07:29:00	266444.16812552395	36638.48149039239	3	AdM
2019-07-21 07:30:00	266461.26537424163	36635.40397819992	3	AdM
2019-07-21 07:31:00	266482.68470928527	36625.81038009402	3	AdM
2019-07-21 07:32:00	266500.52710368787	36617.67807677578	3	AdM
2019-07-21 07:33:00	266499.61722605856	36616.91104128039	3	AdM
2019-07-21 07:34:00	266499.1680434346	36616.54263829131	3	AdM
2019-07-21 07:35:00	266499.6261547944	36617.00966193573	3	AdM
2019-07-21 07:36:00	266499.8651405115	36616.81181323718	3	AdM
2019-07-21 07:37:00	266500.0424976868	36616.53913505613	3	AdM
2019-07-21 07:38:00	266500.8362627329	36615.839760871786	3	AdM
2019-07-21 07:39:00	266508.88565392146	36607.19208652982	3	AdM
2019-07-21 07:40:00	266516.40219185816	36586.89287240795	3	AdM
2019-07-21 07:41:00	266525.1810381997	36573.56112095305	3	AdM
2019-07-21 07:42:00	266525.53598346486	36572.35176780258	3	AdM
2019-07-21 07:43:00	266525.1333877019	36561.475354801776	3	AdM
2019-07-21 07:44:00	266538.9269883376	36548.138306599845	3	AdM
2019-07-21 07:45:00	266562.0631253959	36525.359362655305	3	AdM
2019-07-21 07:46:00	266572.3007763542	36509.17076006849	3	AdM
2019-07-21 07:47:00	266573.1561902593	36509.52138075808	3	AdM
2019-07-21 07:48:00	266578.6579599316	36508.89825307061	3	AdM
2019-07-21 07:49:00	266591.6515391932	36505.30786523983	3	AdM
2019-07-21 07:50:00	266599.92143863346	36508.269772580585	3	AdM
2019-07-21 07:51:00	266620.448040337	36507.06999109672	3	AdM
2019-07-21 07:52:00	266645.8793832491	36491.10585387964	3	AdM
2019-07-21 07:53:00	266649.68895094	36488.34823042066	3	AdM
2019-07-21 07:54:00	266648.88503953087	36481.41072468381	3	AdM
2019-07-21 07:55:00	266656.6522299911	36469.54876994986	3	AdM
2019-07-21 07:56:00	266681.1518269454	36461.76810485744	3	AdM
2019-07-21 07:57:00	266685.3973929416	36460.2257511907	3	AdM
2019-07-21 07:58:00	266683.86166507914	36458.22007576577	3	AdM
2019-07-21 07:59:00	266683.2366061741	36458.10333519887	3	AdM
2019-07-21 08:00:00	266684.0684679242	36457.65428966884	3	AdM
2019-07-21 08:01:00	266684.5472578249	36459.38275446237	3	AdM
2019-07-21 08:02:00	266683.7155340573	36460.48694790933	3	AdM
2019-07-21 08:03:00	266683.82987945847	36459.73849933849	3	AdM
2019-07-21 08:04:00	266684.04420527583	36459.64646803909	3	AdM
2019-07-21 08:05:00	266685.1837161562	36459.87481091362	3	AdM
2019-07-21 08:06:00	266685.2863103181	36459.724182706064	3	AdM
2019-07-21 08:07:00	266685.8493159825	36460.39248462537	3	AdM
2019-07-21 08:08:00	266684.887613532	36461.15235644369	3	AdM
2019-07-21 08:09:00	266685.2920340111	36461.34748839664	3	AdM
2019-07-21 08:10:00	266685.0657357029	36461.86793071495	3	AdM
2019-07-21 08:11:00	266684.146102789	36461.4751093682	3	AdM
2019-07-21 08:12:00	266684.5524366516	36461.06246861956	3	AdM
2019-07-21 08:13:00	266686.1407830264	36461.77719287058	3	AdM
2019-07-21 08:14:00	266686.3881022555	36461.49583641128	3	AdM
2019-07-21 08:15:00	266687.28866418765	36461.21563277876	3	AdM
2019-07-21 08:16:00	266716.9704250923	36469.41956014166	3	AdM
2019-07-21 08:17:00	266735.895097554	36475.32333344489	3	AdM
2019-07-21 08:18:00	266737.32156585826	36475.79273371653	3	AdM
2019-07-21 08:19:00	266737.57298182126	36475.57810789257	3	AdM
2019-07-21 08:20:00	266737.5355829362	36475.11634169126	3	AdM
2019-07-21 08:21:00	266737.4883324619	36474.57936645766	3	AdM
2019-07-21 08:22:00	266738.2233692634	36473.478143144006	3	AdM
2019-07-21 08:23:00	266738.06679194845	36472.84570232559	3	AdM
2019-07-21 08:24:00	266738.37853525893	36472.69650483521	3	AdM
2019-07-21 08:25:00	266744.70900545653	36471.61862045415	3	AdM
2019-07-21 08:26:00	266762.23195208603	36472.067671429606	3	AdM
2019-07-21 08:27:00	266776.39855011326	36472.78232712759	3	AdM
2019-07-21 08:28:00	266805.35835713806	36485.2411747782	3	AdM
2019-07-21 08:29:00	266813.36491518177	36489.12023244672	3	AdM
2019-07-21 08:30:00	266816.9448846219	36487.97103476641	3	AdM
2019-07-21 08:31:00	266838.75595469284	36481.92817222533	3	AdM
2019-07-21 08:32:00	266844.90918368986	36480.80903352042	3	AdM
2019-07-21 08:33:00	266854.51448208647	36480.14098766668	3	AdM
2019-07-21 08:34:00	266891.49034882215	36484.39995431494	3	AdM
2019-07-21 08:35:00	266917.08053284255	36488.80049512842	3	AdM
2019-07-21 08:36:00	266941.02267627727	36495.4311677782	3	AdM
2019-07-21 08:37:00	266940.71994240134	36495.179790762864	3	AdM
2019-07-21 08:38:00	266942.114946568	36496.05861797346	3	AdM
2019-07-21 08:39:00	266943.32202875154	36496.39109881727	3	AdM
2019-07-21 08:40:00	266942.72369579924	36496.28135773351	3	AdM
2019-07-21 08:41:00	266942.6961921951	36496.10199999297	3	AdM
2019-07-21 08:42:00	266931.5051462491	36496.907529304815	3	AdM
2019-07-21 08:43:00	266905.150899762	36502.04936637487	3	AdM
2019-07-21 08:44:00	266898.770589454	36504.363080938645	3	AdM
2019-07-21 08:45:00	266898.15137306583	36505.54852259294	3	AdM
2019-07-21 08:46:00	266897.84796297725	36504.73048213128	3	AdM
2019-07-21 08:47:00	266897.94819253474	36504.80806848604	3	AdM
2019-07-21 08:48:00	266898.0227278359	36506.24775427014	3	AdM
2019-07-21 08:49:00	266898.2358852284	36506.77713608284	3	AdM
2019-07-21 08:50:00	266898.0789818314	36505.47719796172	3	AdM
2019-07-21 08:51:00	266898.4778148288	36504.69845849125	3	AdM
2019-07-21 08:52:00	266898.4634499866	36504.34157776945	3	AdM
2019-07-21 08:53:00	266898.9399224209	36503.880809791415	3	AdM
2019-07-21 08:54:00	266898.77029498934	36504.72715403885	3	AdM
2019-07-21 08:55:00	266899.01176130504	36504.853929627614	3	AdM
2019-07-21 08:56:00	266898.564640374	36504.57548490069	3	AdM
2019-07-21 08:57:00	266899.0122315298	36505.32418285323	3	AdM
2019-07-21 08:58:00	266898.46092107386	36505.55103815254	3	AdM
2019-07-21 08:59:00	266898.1853031412	36505.40104282165	3	AdM
2019-07-21 09:00:00	266899.57219337387	36504.76090381388	3	AdM
2019-07-21 09:01:00	266900.09220798645	36503.97200008252	3	AdM
2019-07-21 09:02:00	266899.3936698296	36503.90099169328	3	AdM
2019-07-21 09:03:00	266900.4071335073	36505.71598183097	3	AdM
2019-07-21 09:04:00	266900.5418569407	36504.79867374494	3	AdM
2019-07-21 09:05:00	266900.1145665517	36504.39432009216	3	AdM
2019-07-21 09:06:00	266900.12964773463	36504.62787668035	3	AdM
2019-07-21 09:07:00	266900.7018811976	36504.17538386936	3	AdM
2019-07-21 09:08:00	266901.2263100794	36504.07923185093	3	AdM
2019-07-21 09:09:00	266899.2678628514	36504.85922155912	3	AdM
2019-07-21 09:10:00	266898.9174309705	36504.58960482212	3	AdM
2019-07-21 09:11:00	266911.49762744986	36500.65275440696	3	AdM
2019-07-21 09:12:00	266953.8608474442	36498.64613172427	3	AdM
2019-07-21 09:13:00	266987.7881171748	36492.07166719136	3	AdM
2019-07-21 09:14:00	267011.8906357485	36477.75125087719	3	AdM
2019-07-21 09:15:00	267040.67851774057	36484.74700412703	3	AdM
2019-07-21 09:16:00	267051.857723837	36493.85218447575	3	AdM
2019-07-21 09:17:00	267064.1293275664	36494.49866522949	3	AdM
2019-07-21 09:18:00	267076.15557560365	36490.647840164536	3	AdM
2019-07-21 09:19:00	267097.83597027865	36485.50662844342	3	AdM
2019-07-21 09:20:00	267125.86006751447	36489.3355695381	3	AdM
2019-07-21 09:21:00	267132.146372749	36490.10257847192	3	AdM
2019-07-21 09:22:00	267135.22911352466	36490.45991928796	3	AdM
2019-07-21 09:23:00	267143.38472654857	36487.52313395003	3	AdM
2019-07-21 09:24:00	267153.7399401657	36478.04769728224	3	AdM
2019-07-21 09:25:00	267165.57823144994	36467.32967933249	3	AdM
2019-07-21 09:26:00	267169.6223247984	36466.15955749299	3	AdM
2019-07-21 09:27:00	267170.2879971822	36465.26647224217	3	AdM
2019-07-21 09:28:00	267172.4060437628	36464.5026730961	3	AdM
2019-07-21 09:29:00	267176.70133020286	36453.22769083794	3	AdM
2019-07-21 09:30:00	267189.99551124003	36417.84074505341	3	AdM
2019-07-21 09:31:00	267204.6634956834	36383.98317305509	3	AdM
2019-07-21 09:32:00	267206.0189049663	36379.248472985695	3	AdM
2019-07-21 09:33:00	267208.6932731487	36372.95047403771	3	AdM
2019-07-21 09:34:00	267224.41160086275	36342.41763885136	3	AdM
2019-07-21 09:35:00	267249.2018744958	36331.697476565794	3	AdM
2019-07-21 09:36:00	267276.4238513918	36323.90321293069	3	AdM
2019-07-21 09:37:00	267317.6976633783	36308.70179894335	3	AdM
2019-07-21 09:38:00	267325.2352221929	36300.10351109324	3	AdM
2019-07-21 09:39:00	267326.6142898902	36285.13294492989	3	AdM
2019-07-21 09:40:00	267314.6324652966	36231.5185880909	3	AdM
2019-07-21 09:41:00	267298.8310580472	36162.7835796946	3	AdM
2019-07-21 09:42:00	267288.037881166	36135.81554394562	3	AdM
2019-07-21 09:43:00	267286.6176731246	36140.43172231503	3	AdM
2019-07-21 09:44:00	267288.7426674945	36146.29385640277	3	AdM
2019-07-21 09:45:00	267288.2650839375	36148.5491758884	3	AdM
2019-07-21 09:46:00	267289.1723435265	36149.25113938224	3	AdM
2019-07-21 09:47:00	267317.4825488535	36155.63577019445	3	AdM
2019-07-21 09:48:00	267340.6228563597	36160.15300301808	3	AdM
2019-07-21 09:49:00	267341.1233471462	36160.069392618265	3	AdM
2019-07-21 09:50:00	267340.7230981634	36159.40032066378	3	AdM
2019-07-21 09:51:00	267341.28200923547	36160.919721408245	3	AdM
2019-07-21 09:52:00	267341.47419614054	36162.34850309892	3	AdM
2019-07-21 09:53:00	267341.3794585653	36161.015926752254	3	AdM
2019-07-21 09:54:00	267341.6063690066	36160.759462124704	3	AdM
2019-07-21 09:55:00	267341.81646730314	36160.86596706278	3	AdM
2019-07-21 09:56:00	267341.26803873986	36160.66994320276	3	AdM
2019-07-21 09:57:00	267341.05710065976	36160.98649944362	3	AdM
2019-07-21 09:58:00	267340.2400534298	36161.273503140124	3	AdM
2019-07-21 09:59:00	267339.91039063403	36161.8120298443	3	AdM
2019-07-21 10:00:00	267340.08580488985	36162.90236623188	3	AdM
2019-07-21 10:01:00	267339.03859161265	36162.96212627892	3	AdM
2019-07-21 10:02:00	267339.0547174253	36161.97700830716	3	AdM
2019-07-21 10:03:00	267338.89042261225	36159.92201675621	3	AdM
2019-07-21 10:04:00	267339.79536305374	36159.291568763096	3	AdM
2019-07-21 10:05:00	267339.81760051026	36159.13745563384	3	AdM
2019-07-21 10:06:00	267340.42952056706	36159.44517650133	3	AdM
2019-07-21 10:07:00	267340.26006838697	36159.3587561895	3	AdM
2019-07-21 10:08:00	267340.2429074424	36158.04699413192	3	AdM
2019-07-21 10:09:00	267340.4247924929	36157.23770229991	3	AdM
2019-07-21 10:10:00	267341.3189884812	36156.69924237885	3	AdM
2019-07-21 10:11:00	267341.9163857943	36157.66985401985	3	AdM
2019-07-21 10:12:00	267324.9169585547	36156.06576232239	3	AdM
2019-07-21 10:13:00	267295.5412677523	36141.30640266755	3	AdM
2019-07-21 10:14:00	267286.89279932843	36136.44161782918	3	AdM
2019-07-21 10:15:00	267278.3953920636	36133.35826639509	3	AdM
2019-07-21 10:16:00	267274.8914172339	36132.25092588302	3	AdM
2019-07-21 10:17:00	267274.63663848373	36132.35734331929	3	AdM
2019-07-21 10:18:00	267275.019899231	36132.54326297445	3	AdM
2019-07-21 10:19:00	267274.1240990823	36132.50953082985	3	AdM
2019-07-21 10:20:00	267272.66803764954	36132.493980676656	3	AdM
2019-07-21 10:21:00	267272.14151694573	36132.3444058981	3	AdM
2019-07-21 10:22:00	267272.35304128256	36132.16905416225	3	AdM
2019-07-21 10:23:00	267272.1326677177	36131.734425421615	3	AdM
2019-07-21 10:24:00	267271.4761845233	36132.203892695215	3	AdM
2019-07-21 10:25:00	267266.0266283379	36132.16244455926	3	AdM
2019-07-21 10:26:00	267265.58039109944	36132.55591984071	3	AdM
2019-07-21 10:27:00	267263.3097695789	36132.2966569433	3	AdM
2019-07-21 10:28:00	267259.19171065907	36132.96943499527	3	AdM
2019-07-21 10:29:00	267254.4258835846	36119.814052875496	3	AdM
2019-07-21 10:30:00	267247.77246268856	36101.89386338228	3	AdM
2019-07-21 10:31:00	267245.3348960264	36101.11202977344	3	AdM
2019-07-21 10:32:00	267245.0064603187	36101.306208545895	3	AdM
2019-07-21 10:33:00	267244.8414211694	36101.02364903065	3	AdM
2019-07-21 10:34:00	267243.37084999355	36099.0592548377	3	AdM
2019-07-21 10:35:00	267238.8593417626	36096.96166200471	3	AdM
2019-07-21 10:36:00	267238.3191164389	36096.05629425393	3	AdM
2019-07-21 10:37:00	267231.0572357523	36092.67866040282	3	AdM
2019-07-21 10:38:00	267213.86980132305	36091.94874470331	3	AdM
2019-07-21 10:39:00	267203.1133905553	36083.80958579089	3	AdM
2019-07-21 10:40:00	267190.7252039036	36057.949563317576	3	AdM
2019-07-21 10:41:00	267183.6465624872	36051.35404200244	3	AdM
2019-07-21 10:42:00	267182.95533505606	36041.80424295331	3	AdM
2019-07-21 10:43:00	267176.7283200841	36032.53099829696	3	AdM
2019-07-21 10:44:00	267177.53880320216	36031.01407649513	3	AdM
2019-07-21 10:45:00	267174.2207471381	36027.97333193377	3	AdM
2019-07-21 10:46:00	267170.29946625035	36028.0720310744	3	AdM
2019-07-21 10:47:00	267165.0767520646	36028.35368189013	3	AdM
2019-07-21 10:48:00	267163.08201879496	36026.87550102362	3	AdM
2019-07-21 10:49:00	267152.9124609988	36022.55667147415	3	AdM
2019-07-21 10:50:00	267140.7585992358	36022.303330647526	3	AdM
2019-07-21 10:51:00	267131.05606492085	36018.49392075955	3	AdM
2019-07-21 10:52:00	267121.35708593816	36016.61621422643	3	AdM
2019-07-21 10:53:00	267120.1076826739	36005.50608500268	3	AdM
2019-07-21 10:54:00	267119.8739878339	36002.58433585758	3	AdM
2019-07-21 10:55:00	267114.09568062343	35991.40896781751	3	AdM
2019-07-21 10:56:00	267113.3279800419	35987.146251967715	3	AdM
2019-07-21 10:57:00	267113.260987794	35985.367379565214	3	AdM
2019-07-21 10:58:00	267113.60602405097	35979.31411740486	3	AdM
2019-07-21 10:59:00	267102.2878012535	35978.04967693642	3	AdM
2019-07-21 11:00:00	267094.07711035275	35977.66629276013	3	AdM
2019-07-21 11:01:00	267086.01762913016	35976.20706560627	3	AdM
2019-07-21 11:02:00	267083.90387040924	35974.400782075165	3	AdM
2019-07-21 11:03:00	267083.02338377474	35975.72950728094	3	AdM
2019-07-21 11:04:00	267083.1008154831	35974.156513048416	3	AdM
2019-07-21 11:05:00	267084.3993059682	35966.045258209735	3	AdM
2019-07-21 11:06:00	267082.9188646527	35966.60098340145	3	AdM
2019-07-21 11:07:00	267071.7517450071	35967.33457859935	3	AdM
2019-07-21 11:08:00	267059.2129242476	35967.68613600936	3	AdM
2019-07-21 11:09:00	267059.2156203784	35966.369206162264	3	AdM
2019-07-21 11:10:00	267060.1169892868	35965.50888594408	3	AdM
2019-07-21 11:11:00	267061.4511060881	35965.42510294851	3	AdM
2019-07-21 11:12:00	267061.5141389565	35965.11502898041	3	AdM
2019-07-21 11:13:00	267060.49541868904	35965.662731868004	3	AdM
2019-07-21 11:14:00	267051.2521889967	35966.31997988676	3	AdM
2019-07-21 11:15:00	267028.75089750846	35962.29496090697	3	AdM
2019-07-21 11:16:00	267018.2618095108	35959.987532518215	3	AdM
2019-07-21 11:17:00	266991.3679741555	35961.10800351851	3	AdM
2019-07-21 11:18:00	266980.4691413233	35972.30435277315	3	AdM
2019-07-21 11:19:00	266970.7031168438	35979.16348468194	3	AdM
2019-07-21 11:20:00	266967.7336241161	35977.24714206381	3	AdM
2019-07-21 11:21:00	266955.80195697694	35970.171672382654	3	AdM
2019-07-21 11:22:00	266937.9310497149	35966.98665528756	3	AdM
2019-07-21 11:23:00	266926.80607901025	35962.506165663544	3	AdM
2019-07-21 11:24:00	266917.73434229573	35958.80648579343	3	AdM
2019-07-21 11:25:00	266919.77986231964	35956.39433128686	3	AdM
2019-07-21 11:26:00	266931.70404348994	35937.21009745004	3	AdM
2019-07-21 11:27:00	266940.0437303368	35912.57344105954	3	AdM
2019-07-21 11:28:00	266942.09568462934	35907.17662542523	3	AdM
2019-07-21 11:29:00	266958.1068534694	35873.423104755006	3	AdM
2019-07-21 11:30:00	266967.09326324484	35857.60112559113	3	AdM
2019-07-21 11:31:00	266979.8403326082	35849.26923892353	3	AdM
2019-07-21 11:32:00	266971.77132526017	35839.46158607831	3	AdM
2019-07-21 11:33:00	266956.0703408437	35838.645069291946	3	AdM
2019-07-21 11:34:00	266945.75139401143	35832.59253180415	3	AdM
2019-07-21 11:35:00	266942.21749449207	35817.823330086765	3	AdM
2019-07-21 11:36:00	266935.7349586712	35804.16870782007	3	AdM
2019-07-21 11:37:00	266927.9849029681	35782.385104174005	3	AdM
2019-07-21 11:38:00	266928.9345717976	35769.168045443585	3	AdM
2019-07-21 11:39:00	266921.7148662225	35742.68493098472	3	AdM
2019-07-21 11:40:00	266910.30141493486	35735.06073901185	3	AdM
2019-07-21 11:41:00	266889.1862146764	35724.79012217606	3	AdM
2019-07-21 11:42:00	266865.1165505698	35718.89894409271	3	AdM
2019-07-21 11:43:00	266860.2073771209	35720.59884111238	3	AdM
2019-07-21 11:44:00	266859.7406732869	35721.64617751141	3	AdM
2019-07-21 11:45:00	266859.85902442405	35722.30848966869	3	AdM
2019-07-21 11:46:00	266858.79494835646	35723.40627429007	3	AdM
2019-07-21 11:47:00	266855.65716391697	35727.03308958295	3	AdM
2019-07-21 11:48:00	266837.14432837866	35728.365636095594	3	AdM
2019-07-21 11:49:00	266831.1756448835	35729.91072162168	3	AdM
2019-07-21 11:50:00	266816.9530936876	35730.55129013398	3	AdM
2019-07-21 11:51:00	266814.4523101742	35730.115839813494	3	AdM
2019-07-21 11:52:00	266793.0608827544	35735.69398358061	3	AdM
2019-07-21 11:53:00	266773.5597357602	35743.783567995786	3	AdM
2019-07-21 11:54:00	266770.58049883944	35747.71433104341	3	AdM
2019-07-21 11:55:00	266767.9027341153	35748.48376971101	3	AdM
2019-07-21 11:56:00	266766.0487766469	35750.23151994288	3	AdM
2019-07-21 11:57:00	266765.3445945691	35750.69233325663	3	AdM
2019-07-21 11:58:00	266762.83378138323	35750.2203857797	3	AdM
2019-07-21 11:59:00	266761.3506291991	35746.650929984775	3	AdM
2019-07-21 12:00:00	266759.0761750392	35745.83900897442	3	AdM
2019-07-21 12:01:00	266751.9969574776	35745.492987546924	3	AdM
2019-07-21 12:02:00	266751.3448251813	35746.37703692459	3	AdM
2019-07-21 12:03:00	266751.0322501221	35746.096903226266	3	AdM
2019-07-21 12:04:00	266751.0872219322	35740.89589677854	3	AdM
2019-07-21 12:05:00	266749.95439924387	35738.002162264864	3	AdM
2019-07-21 12:06:00	266750.3295226337	35742.81596399703	3	AdM
2019-07-21 12:07:00	266749.1431570909	35743.9543297928	3	AdM
2019-07-21 12:08:00	266747.6611534779	35737.85737481837	3	AdM
2019-07-21 12:09:00	266732.9349080858	35722.19972834762	3	AdM
2019-07-21 12:10:00	266727.4436109754	35718.721978635695	3	AdM
2019-07-21 12:11:00	266717.15129503043	35718.57552293553	3	AdM
2019-07-21 12:12:00	266710.5588121459	35719.83169198157	3	AdM
2019-07-21 12:13:00	266676.521916607	35737.05948327832	3	AdM
2019-07-21 12:14:00	266668.12005650473	35744.766303233126	3	AdM
2019-07-21 12:15:00	266667.6988071451	35744.85413653825	3	AdM
2019-07-21 12:16:00	266668.4774688791	35744.69138697944	3	AdM
2019-07-21 12:17:00	266668.3289407772	35744.38246209583	3	AdM
2019-07-21 12:18:00	266666.95090442844	35743.88889702926	3	AdM
2019-07-21 12:19:00	266664.647548511	35741.52169647933	3	AdM
2019-07-21 12:20:00	266663.5649010978	35739.862666440924	3	AdM
2019-07-21 12:21:00	266653.6750916598	35728.86194444739	3	AdM
2019-07-21 12:22:00	266620.6045550579	35715.77078482411	3	AdM
2019-07-21 12:23:00	266610.34675412014	35706.6467276188	3	AdM
2019-07-21 12:24:00	266587.3820787166	35704.755148979144	3	AdM
2019-07-21 12:25:00	266562.982995738	35718.79130852788	3	AdM
2019-07-21 12:26:00	266552.98307776166	35735.39679519959	3	AdM
2019-07-21 12:27:00	266548.8429867955	35741.80700754756	3	AdM
2019-07-21 12:28:00	266546.1675272921	35742.97130590361	3	AdM
2019-07-21 12:29:00	266532.19460287195	35743.825479990555	3	AdM
2019-07-21 12:30:00	266521.2129195095	35746.739602069654	3	AdM
2019-07-21 12:31:00	266512.7233817875	35760.3564275366	3	AdM
2019-07-21 12:32:00	266512.9944382141	35760.88284993465	3	AdM
2019-07-21 12:33:00	266512.17876969546	35760.67987455292	3	AdM
2019-07-21 12:34:00	266509.63976862887	35760.32480523384	3	AdM
2019-07-21 12:35:00	266486.4192481931	35761.530772749364	3	AdM
2019-07-21 12:36:00	266469.0663288112	35754.25066950762	3	AdM
2019-07-21 12:37:00	266467.4143505298	35753.64452832911	3	AdM
2019-07-21 12:38:00	266459.3298218561	35745.175166158435	3	AdM
2019-07-21 12:39:00	266448.19319616153	35739.215871720706	3	AdM
2019-07-21 12:40:00	266448.5058765815	35739.10483367265	3	AdM
2019-07-21 12:41:00	266447.8722972069	35739.070492780964	3	AdM
2019-07-21 12:42:00	266447.881633948	35739.3497678544	3	AdM
2019-07-21 12:43:00	266448.4328835916	35738.815432984724	3	AdM
2019-07-21 12:44:00	266448.4765947259	35739.297845017485	3	AdM
2019-07-21 12:45:00	266448.31428877375	35738.77287466091	3	AdM
2019-07-21 12:46:00	266449.3058912445	35736.29696672351	3	AdM
2019-07-21 12:47:00	266458.8967347025	35723.89766771662	3	AdM
2019-07-21 12:48:00	266459.3179090541	35721.64714281077	3	AdM
2019-07-21 12:49:00	266459.4605184405	35720.25404658226	3	AdM
2019-07-21 12:50:00	266462.48650462163	35691.0419713575	3	AdM
2019-07-21 12:51:00	266464.1092031716	35653.16080242223	3	AdM
2019-07-21 12:52:00	266462.3514379311	35625.50407984739	3	AdM
2019-07-21 12:53:00	266456.44990585267	35601.743339778855	3	AdM
2019-07-21 12:54:00	266440.84136748	35576.04458779151	3	AdM
2019-07-21 12:55:00	266427.76341590524	35556.69900209343	3	AdM
2019-07-21 12:56:00	266409.27436639165	35520.49891014148	3	AdM
2019-07-21 12:57:00	266388.7543662495	35476.35946280519	3	AdM
2019-07-21 12:58:00	266356.43124855566	35440.358145720864	3	AdM
2019-07-21 12:59:00	266333.6453777215	35397.41680664846	3	AdM
2019-07-21 13:00:00	266313.2376246827	35372.09856080485	3	AdM
2019-07-21 13:01:00	266308.75913814	35343.729704161306	3	AdM
2019-07-21 13:02:00	266307.7237620812	35307.30737263283	3	AdM
2019-07-21 13:03:00	266307.92896792415	35287.99683131012	3	AdM
2019-07-21 13:04:00	266301.8032871414	35263.30886785125	3	AdM
2019-07-21 13:05:00	266273.7153431761	35214.61859524509	3	AdM
2019-07-21 13:06:00	266261.75780541595	35200.032065143445	3	AdM
2019-07-21 13:07:00	266252.1403220743	35198.51597218176	3	AdM
2019-07-21 13:08:00	266251.9701351688	35198.470843187686	3	AdM
2019-07-21 13:09:00	266248.4702717263	35197.595934095865	3	AdM
2019-07-21 13:10:00	266236.35824079666	35205.34903900122	3	AdM
2019-07-21 13:11:00	266220.72014405584	35217.52116010141	3	AdM
2019-07-21 13:12:00	266199.12567129947	35217.10397263173	3	AdM
2019-07-21 13:13:00	266179.415478144	35207.96520315179	3	AdM
2019-07-21 13:14:00	266181.7662861824	35209.13824222876	3	AdM
2019-07-21 13:15:00	266206.5778210037	35212.35381639695	3	AdM
2019-07-21 13:16:00	266215.5178600542	35210.76241756606	3	AdM
2019-07-21 13:17:00	266233.9782406086	35197.521094312186	3	AdM
2019-07-21 13:18:00	266243.0755897995	35175.575969227	3	AdM
2019-07-21 13:19:00	266243.9259946071	35155.87245807233	3	AdM
2019-07-21 13:20:00	266249.1817548451	35146.36766451328	3	AdM
2019-07-21 13:21:00	266251.42567655724	35144.85026221249	3	AdM
2019-07-21 13:22:00	266250.4990796204	35144.89303353832	3	AdM
2019-07-21 13:23:00	266250.1774376074	35144.744335390664	3	AdM
2019-07-21 13:24:00	266251.11134422634	35144.14319228592	3	AdM
2019-07-21 13:25:00	266256.4008539324	35137.24350639273	3	AdM
2019-07-21 13:26:00	266263.2662584424	35122.75324093881	3	AdM
2019-07-21 13:27:00	266274.85345294216	35117.659191258565	3	AdM
2019-07-21 13:28:00	266282.7856111397	35112.46781512429	3	AdM
2019-07-21 13:29:00	266290.853448033	35110.11195180509	3	AdM
2019-07-21 13:30:00	266294.3331515296	35112.24186301576	3	AdM
2019-07-21 13:31:00	266306.60196111177	35110.69495840711	3	AdM
2019-07-21 13:32:00	266315.3619549436	35113.531114801655	3	AdM
2019-07-21 13:33:00	266316.5187887847	35113.15039916634	3	AdM
2019-07-21 13:34:00	266324.30330173176	35116.56927226744	3	AdM
2019-07-21 13:35:00	266335.00340985897	35123.32007613866	3	AdM
2019-07-21 13:36:00	266341.7804517915	35133.36843756277	3	AdM
2019-07-21 13:37:00	266342.1266346082	35133.73520652887	3	AdM
2019-07-21 13:38:00	266349.86824453325	35121.46553169659	3	AdM
2019-07-21 13:39:00	266354.4939549189	35100.98094926422	3	AdM
2019-07-21 13:40:00	266346.75942948763	35074.104995954905	3	AdM
2019-07-21 13:41:00	266344.6056395809	35057.02546834937	3	AdM
2019-07-21 13:42:00	266344.6638967329	35056.03517473062	3	AdM
2019-07-21 13:43:00	266342.85365767643	35055.62390754276	3	AdM
2019-07-21 13:44:00	266343.72363676707	35055.50575265528	3	AdM
2019-07-21 13:45:00	266345.5898087676	35056.27758020572	3	AdM
2019-07-21 13:46:00	266345.50181613857	35057.05809937876	3	AdM
2019-07-21 13:47:00	266346.7668747411	35056.8309186276	3	AdM
2019-07-21 13:48:00	266345.2643600638	35057.4891376356	3	AdM
2019-07-21 13:49:00	266350.8860415298	35067.88171633891	3	AdM
2019-07-21 13:50:00	266353.18786179204	35071.84200780859	3	AdM
2019-07-21 13:51:00	266352.7759296468	35073.039388476886	3	AdM
2019-07-21 13:52:00	266354.4139938387	35073.66876622358	3	AdM
2019-07-21 13:53:00	266355.32106130355	35073.41400679444	3	AdM
2019-07-21 13:54:00	266355.8974050775	35074.8969160463	3	AdM
2019-07-21 13:55:00	266356.6465697938	35075.68777279225	3	AdM
2019-07-21 13:56:00	266359.6987002916	35080.59653231642	3	AdM
2019-07-21 13:57:00	266364.4098850056	35096.287633178414	3	AdM
2019-07-21 13:58:00	266367.3092916284	35107.638046964355	3	AdM
2019-07-21 13:59:00	266364.72089296946	35107.13126519301	3	AdM
2019-07-21 14:00:00	266361.1728137756	35107.33125866589	3	AdM
2019-07-21 14:01:00	266358.87545949244	35111.65821662748	3	AdM
2019-07-21 14:02:00	266360.0722381059	35117.89553171148	3	AdM
2019-07-21 14:03:00	266361.42224536487	35126.57202034901	3	AdM
2019-07-21 14:04:00	266365.06085196923	35126.19504039407	3	AdM
2019-07-21 14:05:00	266365.67991779896	35126.95200451168	3	AdM
2019-07-21 14:06:00	266365.0153337323	35126.85775677	3	AdM
2019-07-21 14:07:00	266365.3810635147	35126.61158677349	3	AdM
2019-07-21 14:08:00	266367.1618280714	35127.18544824792	3	AdM
2019-07-21 14:09:00	266366.09873249923	35130.402420688006	3	AdM
2019-07-21 14:10:00	266347.42959470203	35146.45589491501	3	AdM
2019-07-21 14:11:00	266344.5539334108	35152.42121295882	3	AdM
2019-07-21 14:12:00	266343.2088596545	35155.23840697262	3	AdM
2019-07-21 14:13:00	266319.1171389273	35173.555227345656	3	AdM
2019-07-21 14:14:00	266288.41216981004	35176.928287209055	3	AdM
2019-07-21 14:15:00	266265.09076371003	35171.40647736705	3	AdM
2019-07-21 14:16:00	266284.7714427214	35166.89219061392	3	AdM
2019-07-21 14:17:00	266317.00621519564	35166.54607511691	3	AdM
2019-07-21 14:18:00	266329.39610190614	35168.13331462372	3	AdM
2019-07-21 14:19:00	266333.949919705	35158.26846569954	3	AdM
2019-07-21 14:20:00	266343.49113686325	35145.24170157498	3	AdM
2019-07-21 14:21:00	266343.09769695153	35145.19975172879	3	AdM
2019-07-21 14:22:00	266343.8032796264	35145.220991884096	3	AdM
2019-07-21 14:23:00	266343.5935439427	35145.98955367405	3	AdM
2019-07-21 14:24:00	266339.1157227961	35145.36702151944	3	AdM
2019-07-21 14:25:00	266339.7074861208	35145.10144964127	3	AdM
2019-07-21 14:26:00	266339.4820936241	35145.5354350476	3	AdM
2019-07-21 14:27:00	266339.6485911912	35145.69061663062	3	AdM
2019-07-21 14:28:00	266339.671207768	35145.57115882538	3	AdM
2019-07-21 14:29:00	266339.7134084805	35145.02162862392	3	AdM
2019-07-21 14:30:00	266341.76039189583	35144.240158104585	3	AdM
2019-07-21 14:31:00	266342.97119640576	35144.60951639301	3	AdM
2019-07-21 14:32:00	266342.55376282474	35144.30322590417	3	AdM
2019-07-21 14:33:00	266342.8854824947	35144.72972438813	3	AdM
2019-07-21 14:34:00	266342.6098303472	35145.32483435744	3	AdM
2019-07-21 14:35:00	266342.52855452406	35145.367065053935	3	AdM
2019-07-21 14:36:00	266342.8047135338	35145.439455067346	3	AdM
2019-07-21 14:37:00	266342.5091239645	35145.639709884395	3	AdM
2019-07-21 14:38:00	266342.86186339863	35145.39501717968	3	AdM
2019-07-21 14:39:00	266343.19020307617	35145.62703620733	3	AdM
2019-07-21 14:40:00	266343.82684187504	35146.10177013479	3	AdM
2019-07-21 14:41:00	266344.3298382994	35146.45763104771	3	AdM
2019-07-21 14:42:00	266354.6458844797	35143.615017929704	3	AdM
2019-07-21 14:43:00	266365.0262550695	35139.50578272957	3	AdM
2019-07-21 14:44:00	266365.2618795293	35139.19493532934	3	AdM
2019-07-21 14:45:00	266366.9790874857	35141.16206144246	3	AdM
2019-07-21 14:46:00	266369.2923340435	35141.98504402293	3	AdM
2019-07-21 14:47:00	266370.49636391486	35142.807330339376	3	AdM
2019-07-21 14:48:00	266370.8169843767	35143.40950831571	3	AdM
2019-07-21 14:49:00	266370.5205510935	35143.11075126371	3	AdM
2019-07-21 14:50:00	266370.298705601	35143.647782670225	3	AdM
2019-07-21 14:51:00	266371.2278274157	35143.247757456105	3	AdM
2019-07-21 14:52:00	266371.88034750725	35143.33610866412	3	AdM
2019-07-21 14:53:00	266371.79745643685	35143.64876841662	3	AdM
2019-07-21 14:54:00	266371.12690034765	35143.389905139964	3	AdM
2019-07-21 14:55:00	266370.274742633	35143.534417619194	3	AdM
2019-07-21 14:56:00	266371.76281359605	35143.0347344703	3	AdM
2019-07-21 14:57:00	266371.20263125014	35142.54542208793	3	AdM
2019-07-21 14:58:00	266371.3821874704	35143.94822316511	3	AdM
2019-07-21 14:59:00	266365.1758972839	35154.42726224325	3	AdM
2019-07-21 15:00:00	266363.2586895455	35156.12576392232	3	AdM
2019-07-22 04:00:00	266293.84500330465	35208.59556243676	3	AdM
2019-07-22 04:01:00	266293.35637472675	35214.09032662927	3	AdM
2019-07-22 04:02:00	266296.93279571016	35225.469730891724	3	AdM
2019-07-22 04:03:00	266301.6257755451	35230.98519107661	3	AdM
2019-07-22 04:04:00	266304.8944536562	35235.74458871682	3	AdM
2019-07-22 04:05:00	266303.2671614379	35241.53158162422	3	AdM
2019-07-22 04:06:00	266300.6079702917	35256.98749207742	3	AdM
2019-07-22 04:07:00	266295.70196647354	35267.96270611987	3	AdM
2019-07-22 04:08:00	266290.2256867852	35275.366974975936	3	AdM
2019-07-22 04:09:00	266290.1757035562	35283.245921933005	3	AdM
2019-07-22 04:10:00	266276.65362902114	35280.9645076804	3	AdM
2019-07-22 04:11:00	266264.6913544953	35284.10554731365	3	AdM
2019-07-22 04:12:00	266245.10008695454	35302.04542006172	3	AdM
2019-07-22 04:13:00	266236.862439973	35332.52317311042	3	AdM
2019-07-22 04:14:00	266238.85873284686	35333.42530079369	3	AdM
2019-07-22 04:15:00	266239.4249691108	35335.38160110864	3	AdM
[truncated: 1,306 more rows]
