# Supplementary material for: Estimating individual exposure to predation risk in group-living baboons, Papio anubis
Source: PLoS One. 2023 Nov 8;18(11):e0287357. doi: 10.1371/journal.pone.0287357 (PMC10631679; doi:10.1371/journal.pone.0287357)
Supplement: S1 Data — (ZIP) [file pone.0287357.s006.zip › S6 Data/04.csv]

Unnamed: 0	x	y	id	agesex
2019-07-19 04:00:00	265566.42167154606	35306.36883644437	4	J
2019-07-19 04:01:00	265590.8580251858	35313.98766849794	4	J
2019-07-19 04:02:00	265597.77903938456	35325.43297670615	4	J
2019-07-19 04:03:00	265604.9455579205	35328.63224056959	4	J
2019-07-19 04:04:00	265614.2796951298	35331.958255734324	4	J
2019-07-19 04:05:00	265656.90153477323	35343.12912911022	4	J
2019-07-19 04:06:00	265723.0430734494	35365.35053575017	4	J
2019-07-19 04:07:00	265779.4925524349	35391.86816393913	4	J
2019-07-19 04:08:00	265838.164249685	35418.79640421734	4	J
2019-07-19 04:09:00	265867.85720015847	35439.28009223448	4	J
2019-07-19 04:10:00	265872.33432997507	35440.994289325856	4	J
2019-07-19 04:11:00	265897.64223129174	35446.394362293235	4	J
2019-07-19 04:12:00	265901.3036466039	35451.31203475031	4	J
2019-07-19 04:13:00	265901.7239023348	35451.79750480773	4	J
2019-07-19 04:14:00	265901.81195962225	35452.24414698708	4	J
2019-07-19 04:15:00	265902.4464492137	35450.37552776546	4	J
2019-07-19 04:16:00	265904.00385449786	35448.604788836405	4	J
2019-07-19 04:17:00	265925.0394637416	35447.57571136118	4	J
2019-07-19 04:18:00	265938.73759089434	35448.50456115177	4	J
2019-07-19 04:19:00	265949.12343985314	35449.31721851331	4	J
2019-07-19 04:20:00	265954.3157285567	35454.30923350972	4	J
2019-07-19 04:21:00	265963.34208145575	35452.7670195685	4	J
2019-07-19 04:22:00	265976.82300251425	35452.435937755035	4	J
2019-07-19 04:23:00	265988.5827898864	35455.4622572111	4	J
2019-07-19 04:24:00	265994.6697665916	35455.94840657337	4	J
2019-07-19 04:25:00	265998.02335037896	35441.22913624085	4	J
2019-07-19 04:26:00	265997.70156067336	35434.940384027774	4	J
2019-07-19 04:27:00	265999.6425442446	35431.27619363189	4	J
2019-07-19 04:28:00	266002.92211223545	35429.35910393258	4	J
2019-07-19 04:29:00	266022.2874351667	35427.208838902385	4	J
2019-07-19 04:30:00	266030.64566651324	35435.48425048065	4	J
2019-07-19 04:31:00	266034.6360511755	35441.90681785489	4	J
2019-07-19 04:32:00	266040.1255004776	35445.3267040061	4	J
2019-07-19 04:33:00	266041.4971685648	35450.93520266171	4	J
2019-07-19 04:34:00	266040.1687960572	35449.210958921896	4	J
2019-07-19 04:35:00	266040.3694914597	35448.70748055498	4	J
2019-07-19 04:36:00	266044.5546670582	35446.65803214456	4	J
2019-07-19 04:37:00	266068.85120033304	35449.71071930064	4	J
2019-07-19 04:38:00	266068.069206544	35449.02549756783	4	J
2019-07-19 04:39:00	266064.37429660064	35449.07197286154	4	J
2019-07-19 04:40:00	266051.1284853831	35455.59264562853	4	J
2019-07-19 04:41:00	266038.51282095734	35466.21055237064	4	J
2019-07-19 04:42:00	266040.47573565843	35461.80622621572	4	J
2019-07-19 04:43:00	266046.5630585227	35457.662265260435	4	J
2019-07-19 04:44:00	266055.8151764218	35456.622337255794	4	J
2019-07-19 04:45:00	266064.4036941673	35455.767993429945	4	J
2019-07-19 04:46:00	266069.7230448172	35439.68788491519	4	J
2019-07-19 04:47:00	266091.65052246244	35390.62860062658	4	J
2019-07-19 04:48:00	266116.19331937085	35365.62224196979	4	J
2019-07-19 04:49:00	266172.44963256386	35333.09397897899	4	J
2019-07-19 04:50:00	266176.12890106306	35322.81710697395	4	J
2019-07-19 04:51:00	266173.0835542976	35305.75120479581	4	J
2019-07-19 04:52:00	266173.2186216199	35297.40327036981	4	J
2019-07-19 04:53:00	266186.7285618587	35260.212739530914	4	J
2019-07-19 04:54:00	266190.5968973575	35229.70711376941	4	J
2019-07-19 04:55:00	266203.1774790792	35225.385979794715	4	J
2019-07-19 04:56:00	266237.5021538417	35233.5397793402	4	J
2019-07-19 04:57:00	266272.9779223746	35230.481695433235	4	J
2019-07-19 04:58:00	266278.72864050505	35232.90442863973	4	J
2019-07-19 04:59:00	266283.825958446	35237.296614466664	4	J
2019-07-19 05:00:00	266283.2100223097	35232.77853157792	4	J
2019-07-19 05:01:00	266281.5845004553	35228.13438060847	4	J
2019-07-19 05:02:00	266281.6138265968	35227.245295906905	4	J
2019-07-19 05:03:00	266281.4392395821	35227.46414477131	4	J
2019-07-19 05:04:00	266281.3285393655	35227.91340740936	4	J
2019-07-19 05:05:00	266279.238307122	35230.4748890018	4	J
2019-07-19 05:06:00	266279.1923081259	35230.59785411508	4	J
2019-07-19 05:07:00	266279.277935606	35230.053845088485	4	J
2019-07-19 05:08:00	266279.00709528086	35230.58259153167	4	J
2019-07-19 05:09:00	266278.6803435887	35230.85861726653	4	J
2019-07-19 05:10:00	266279.2328269507	35230.90293092877	4	J
2019-07-19 05:11:00	266279.30597678514	35231.054813358816	4	J
2019-07-19 05:12:00	266279.0706026863	35230.77263460429	4	J
2019-07-19 05:13:00	266278.75427913386	35230.31295154872	4	J
2019-07-19 05:14:00	266278.9963833332	35230.836431870004	4	J
2019-07-19 05:15:00	266279.0414602868	35230.74222420811	4	J
2019-07-19 05:16:00	266279.5451916249	35230.149648155275	4	J
2019-07-19 05:17:00	266281.093850754	35230.08370692063	4	J
2019-07-19 05:18:00	266280.19681076496	35230.368512949564	4	J
2019-07-19 05:19:00	266279.7659527811	35230.66704955816	4	J
2019-07-19 05:20:00	266279.5048394459	35229.75166322619	4	J
2019-07-19 05:21:00	266279.74226548057	35229.17517916551	4	J
2019-07-19 05:22:00	266279.3057613069	35229.08733727785	4	J
2019-07-19 05:23:00	266279.30019271537	35229.081623828664	4	J
2019-07-19 05:24:00	266278.9784243877	35229.22363232235	4	J
2019-07-19 05:25:00	266279.5240663949	35229.39127180381	4	J
2019-07-19 05:26:00	266279.01398512523	35228.876325811674	4	J
2019-07-19 05:27:00	266279.23886002024	35229.54562372022	4	J
2019-07-19 05:28:00	266279.69554140745	35229.38275714405	4	J
2019-07-19 05:29:00	266280.06372697547	35229.34876326938	4	J
2019-07-19 05:30:00	266279.7026030253	35229.42957842862	4	J
2019-07-19 05:31:00	266279.6379619192	35229.1403598959	4	J
2019-07-19 05:32:00	266279.64168604976	35229.201744834245	4	J
2019-07-19 05:33:00	266280.129392887	35229.20293581036	4	J
2019-07-19 05:34:00	266279.8997181108	35229.56779432372	4	J
2019-07-19 05:35:00	266279.8501365625	35229.413510650666	4	J
2019-07-19 05:36:00	266279.55801924295	35229.34978805985	4	J
2019-07-19 05:37:00	266279.281624406	35229.03148674376	4	J
2019-07-19 05:38:00	266281.0455907997	35228.21910318341	4	J
2019-07-19 05:39:00	266284.4828851307	35228.0475180417	4	J
2019-07-19 05:40:00	266284.6524313237	35227.6808283833	4	J
2019-07-19 05:41:00	266286.55225410097	35225.10224200516	4	J
2019-07-19 05:42:00	266301.8232793636	35219.37219509358	4	J
2019-07-19 05:43:00	266316.14117876865	35222.84042618143	4	J
2019-07-19 05:44:00	266320.78529276286	35226.25292938624	4	J
2019-07-19 05:45:00	266320.8555608418	35226.834512153524	4	J
2019-07-19 05:46:00	266322.42041292595	35227.00304996552	4	J
2019-07-19 05:47:00	266324.4972047691	35227.70054322858	4	J
2019-07-19 05:48:00	266325.6241224464	35227.13715064208	4	J
2019-07-19 05:49:00	266325.9809233222	35227.69895046876	4	J
2019-07-19 05:50:00	266326.8414570492	35227.67610111112	4	J
2019-07-19 05:51:00	266326.5653558512	35227.887596944485	4	J
2019-07-19 05:52:00	266325.27678589267	35228.395167036186	4	J
2019-07-19 05:53:00	266323.418235848	35228.60200815013	4	J
2019-07-19 05:54:00	266325.5217973386	35227.70402125187	4	J
2019-07-19 05:55:00	266326.3656313839	35227.69389485135	4	J
2019-07-19 05:56:00	266327.16603936313	35227.683039940326	4	J
2019-07-19 05:57:00	266326.29547183984	35226.73422790575	4	J
2019-07-19 05:58:00	266324.46442152763	35223.46383182101	4	J
2019-07-19 05:59:00	266322.98663226137	35220.687582987855	4	J
2019-07-19 06:00:00	266321.4056722835	35221.61458927765	4	J
2019-07-19 06:01:00	266318.87005395524	35221.48145842381	4	J
2019-07-19 06:02:00	266322.4179192742	35223.87311800308	4	J
2019-07-19 06:03:00	266333.2956640179	35232.60425852022	4	J
2019-07-19 06:04:00	266337.04215046845	35233.41920557374	4	J
2019-07-19 06:05:00	266337.2065114433	35231.28597369785	4	J
2019-07-19 06:06:00	266336.720152918	35234.25728701103	4	J
2019-07-19 06:07:00	266340.04301834974	35238.0984683034	4	J
2019-07-19 06:08:00	266340.3267830372	35238.15537194439	4	J
2019-07-19 06:09:00	266339.93261643586	35238.19010846761	4	J
2019-07-19 06:10:00	266341.5391482341	35237.98682115067	4	J
2019-07-19 06:11:00	266350.5553013553	35237.46938068723	4	J
2019-07-19 06:12:00	266382.254109053	35228.96220428614	4	J
2019-07-19 06:13:00	266412.7769622096	35223.55791972699	4	J
2019-07-19 06:14:00	266443.9772866679	35210.47605526588	4	J
2019-07-19 06:15:00	266457.2227769153	35203.3673721852	4	J
2019-07-19 06:16:00	266459.5356485044	35202.353393298064	4	J
2019-07-19 06:17:00	266479.44170765346	35184.68687329076	4	J
2019-07-19 06:18:00	266525.61872261093	35158.663254569736	4	J
2019-07-19 06:19:00	266539.88277520204	35145.647897980445	4	J
2019-07-19 06:20:00	266540.7116512099	35145.09323140866	4	J
2019-07-19 06:21:00	266540.9939482416	35145.235485438854	4	J
2019-07-19 06:22:00	266541.67164924194	35145.04123654491	4	J
2019-07-19 06:23:00	266543.2303400192	35144.12308534161	4	J
2019-07-19 06:24:00	266543.1871247984	35143.33282359826	4	J
2019-07-19 06:25:00	266558.2035984851	35155.37056747521	4	J
2019-07-19 06:26:00	266592.2380021817	35177.46836358784	4	J
2019-07-19 06:27:00	266621.0114807507	35200.073237775054	4	J
2019-07-19 06:28:00	266635.8699289308	35212.56743363974	4	J
2019-07-19 06:29:00	266636.9139722235	35213.31896406742	4	J
2019-07-19 06:30:00	266643.522235455	35214.78423706102	4	J
2019-07-19 06:31:00	266668.8725858371	35200.45320252375	4	J
2019-07-19 06:32:00	266689.2205446364	35184.873910029026	4	J
2019-07-19 06:33:00	266700.25386614364	35179.42586618292	4	J
2019-07-19 06:34:00	266725.9685192738	35185.258535110246	4	J
2019-07-19 06:35:00	266758.9591284619	35190.63790542463	4	J
2019-07-19 06:36:00	266763.4313721161	35188.525187108564	4	J
2019-07-19 06:37:00	266762.81470227125	35188.59296552233	4	J
2019-07-19 06:38:00	266771.50939043576	35189.81227310724	4	J
2019-07-19 06:39:00	266819.1200581379	35208.22414987564	4	J
2019-07-19 06:40:00	266845.31601100654	35233.74763581229	4	J
2019-07-19 06:41:00	266848.83563094283	35231.45150801887	4	J
2019-07-19 06:42:00	266856.0277179125	35252.057137013995	4	J
2019-07-19 06:43:00	266863.323708832	35265.25832580323	4	J
2019-07-19 06:44:00	266874.109448838	35268.91087126737	4	J
2019-07-19 06:45:00	266892.1317640542	35278.3272012287	4	J
2019-07-19 06:46:00	266907.62915193645	35280.83937600656	4	J
2019-07-19 06:47:00	266921.179527664	35280.17944257888	4	J
2019-07-19 06:48:00	266929.3969747375	35283.609825599946	4	J
2019-07-19 06:49:00	266943.53547998564	35283.99793416827	4	J
2019-07-19 06:50:00	266949.5054682249	35278.82098429128	4	J
2019-07-19 06:51:00	266952.26165563805	35275.84350508174	4	J
2019-07-19 06:52:00	266956.1837347399	35275.06866013594	4	J
2019-07-19 06:53:00	266967.31160504813	35289.299894053496	4	J
2019-07-19 06:54:00	266977.97232989984	35296.95302393193	4	J
2019-07-19 06:55:00	267004.2882371818	35308.32775208287	4	J
2019-07-19 06:56:00	267026.8097950204	35324.37776008704	4	J
2019-07-19 06:57:00	267049.82767325634	35339.91574994136	4	J
2019-07-19 06:58:00	267057.4818769582	35344.245641206675	4	J
2019-07-19 06:59:00	267063.17441069114	35351.78179940325	4	J
2019-07-19 07:00:00	267089.99857199745	35347.495390581986	4	J
2019-07-19 07:01:00	267105.0421625305	35340.72094253683	4	J
2019-07-19 07:02:00	267101.62442875863	35397.59180773655	4	J
2019-07-19 07:03:00	267106.3473225378	35414.298733926444	4	J
2019-07-19 07:04:00	267117.97910486493	35420.66458717486	4	J
2019-07-19 07:05:00	267134.505247019	35441.860557047774	4	J
2019-07-19 07:06:00	267148.3702081134	35474.11934115303	4	J
2019-07-19 07:07:00	267167.9735508587	35501.23661019949	4	J
2019-07-19 07:08:00	267216.2470032458	35533.18915366704	4	J
2019-07-19 07:09:00	267227.3882104479	35540.0546594477	4	J
2019-07-19 07:10:00	267228.4949985594	35539.09973371167	4	J
2019-07-19 07:11:00	267228.2796887059	35538.91783380715	4	J
2019-07-19 07:12:00	267228.6426989185	35538.99628848483	4	J
2019-07-19 07:13:00	267228.52215520456	35539.40241512678	4	J
2019-07-19 07:14:00	267227.9256428772	35539.11551925105	4	J
2019-07-19 07:15:00	267229.0205784606	35538.280601570106	4	J
2019-07-19 07:16:00	267228.6190180771	35537.5422160667	4	J
2019-07-19 07:17:00	267232.53302996565	35525.50361697494	4	J
2019-07-19 07:18:00	267250.6847816972	35502.85294496228	4	J
2019-07-19 07:19:00	267246.6200325718	35506.50832510788	4	J
2019-07-19 07:20:00	267237.5009710948	35515.38009888543	4	J
2019-07-19 07:21:00	267233.8139318239	35532.9016726576	4	J
2019-07-19 07:22:00	267246.8266125183	35570.99663914891	4	J
2019-07-19 07:23:00	267287.0159110271	35574.39999021628	4	J
2019-07-19 07:24:00	267306.6183394192	35564.48878569125	4	J
2019-07-19 07:25:00	267320.57864366093	35547.60846241086	4	J
2019-07-19 07:26:00	267320.16229271895	35547.14161360879	4	J
2019-07-19 07:27:00	267320.36739996664	35546.438681943124	4	J
2019-07-19 07:28:00	267321.6222350828	35546.17002548911	4	J
2019-07-19 07:29:00	267330.3044993261	35538.51204166573	4	J
2019-07-19 07:30:00	267339.552954149	35528.069666288065	4	J
2019-07-19 07:31:00	267345.21327619965	35519.688397927	4	J
2019-07-19 07:32:00	267346.0778130567	35516.58079663481	4	J
2019-07-19 07:33:00	267348.8619845485	35513.463954361854	4	J
2019-07-19 07:34:00	267348.9428841035	35512.49209577723	4	J
2019-07-19 07:35:00	267356.71980288945	35503.49525207989	4	J
2019-07-19 07:36:00	267359.242699626	35503.20550627453	4	J
2019-07-19 07:37:00	267359.242857161	35503.06835706975	4	J
2019-07-19 07:38:00	267358.32995860133	35502.91167015152	4	J
2019-07-19 07:39:00	267358.33360973577	35502.615987585355	4	J
2019-07-19 07:40:00	267358.6071221722	35508.811793020104	4	J
2019-07-19 07:41:00	267358.88250714977	35511.45941623334	4	J
2019-07-19 07:42:00	267360.63728123426	35515.66588696045	4	J
2019-07-19 07:43:00	267360.25479813974	35523.81417446434	4	J
2019-07-19 07:44:00	267360.46480528486	35523.476604437135	4	J
2019-07-19 07:45:00	267360.831753983	35523.75838565668	4	J
2019-07-19 07:46:00	267360.616389264	35523.307349043505	4	J
2019-07-19 07:47:00	267360.6421478043	35523.126321614334	4	J
2019-07-19 07:48:00	267358.6330422128	35526.657217865846	4	J
2019-07-19 07:49:00	267354.0351312125	35532.15500176845	4	J
2019-07-19 07:50:00	267353.2714687964	35532.14538801298	4	J
2019-07-19 07:51:00	267353.8015282235	35532.35948295631	4	J
2019-07-19 07:52:00	267352.22621176945	35532.69954450494	4	J
2019-07-19 07:53:00	267355.81663499854	35538.20284205721	4	J
2019-07-19 07:54:00	267356.99424641015	35539.63842755296	4	J
2019-07-19 07:55:00	267358.03647526033	35539.70347067921	4	J
2019-07-19 07:56:00	267362.7117701935	35542.35424867012	4	J
2019-07-19 07:57:00	267366.4862535429	35538.620954105245	4	J
2019-07-19 07:58:00	267368.8662735165	35535.70807496824	4	J
2019-07-19 07:59:00	267369.4106180815	35534.9936449901	4	J
2019-07-19 08:00:00	267367.5414196977	35532.985271526035	4	J
2019-07-19 08:01:00	267367.63973896217	35531.89285092959	4	J
2019-07-19 08:02:00	267376.6928343602	35525.35834807761	4	J
2019-07-19 08:03:00	267389.0286966416	35511.80110106498	4	J
2019-07-19 08:04:00	267394.69691266265	35512.98488104191	4	J
2019-07-19 08:05:00	267398.1986449709	35510.40837875251	4	J
2019-07-19 08:06:00	267420.5338575762	35508.400586640186	4	J
2019-07-19 08:07:00	267450.9517241009	35493.30225268291	4	J
2019-07-19 08:08:00	267463.99461156933	35486.8581885857	4	J
2019-07-19 08:09:00	267464.283753899	35487.812274258984	4	J
2019-07-19 08:10:00	267464.9084220611	35487.847908635595	4	J
2019-07-19 08:11:00	267464.5134158528	35487.39340646492	4	J
2019-07-19 08:12:00	267464.1815761525	35488.187243049186	4	J
2019-07-19 08:13:00	267462.7644563471	35488.92876440988	4	J
2019-07-19 08:14:00	267463.6600557098	35488.8909760407	4	J
2019-07-19 08:15:00	267463.44402846426	35488.82926621673	4	J
2019-07-19 08:16:00	267463.8688432041	35488.94217995365	4	J
2019-07-19 08:17:00	267465.488675243	35487.58270892454	4	J
2019-07-19 08:18:00	267464.95960982086	35486.78185895577	4	J
2019-07-19 08:19:00	267464.52836969186	35486.10265351277	4	J
2019-07-19 08:20:00	267464.90286792273	35486.09594076192	4	J
2019-07-19 08:21:00	267464.4517890445	35485.50614435423	4	J
2019-07-19 08:22:00	267463.34938052285	35486.09257131399	4	J
2019-07-19 08:23:00	267455.6179223746	35483.23650915884	4	J
2019-07-19 08:24:00	267435.21447260363	35475.54926664813	4	J
2019-07-19 08:25:00	267432.8236320212	35473.642202548566	4	J
2019-07-19 08:26:00	267432.35110648925	35475.26449288381	4	J
2019-07-19 08:27:00	267434.7557640579	35476.67457297938	4	J
2019-07-19 08:28:00	267433.67769567727	35473.770697572574	4	J
2019-07-19 08:29:00	267433.0445751848	35473.23992708618	4	J
2019-07-19 08:30:00	267433.11841384583	35473.13207298445	4	J
2019-07-19 08:31:00	267433.38992284343	35473.16151196481	4	J
2019-07-19 08:32:00	267432.8562068323	35473.21526397061	4	J
2019-07-19 08:33:00	267433.7430038909	35472.78464847119	4	J
2019-07-19 08:34:00	267433.6756921518	35472.13873413418	4	J
2019-07-19 08:35:00	267433.6658402056	35472.05928551768	4	J
2019-07-19 08:36:00	267433.156132974	35472.45092821563	4	J
2019-07-19 08:37:00	267433.42553368496	35473.061407959176	4	J
2019-07-19 08:38:00	267433.66267668334	35472.925500793535	4	J
2019-07-19 08:39:00	267432.1330658065	35472.61390956531	4	J
2019-07-19 08:40:00	267432.7544448231	35472.90006299926	4	J
2019-07-19 08:41:00	267433.56311259646	35473.37678595388	4	J
2019-07-19 08:42:00	267432.85819738096	35472.96640428382	4	J
2019-07-19 08:43:00	267433.92760955385	35473.46777557088	4	J
2019-07-19 08:44:00	267434.64276289486	35474.031157517275	4	J
2019-07-19 08:45:00	267434.8350965675	35473.48086272177	4	J
2019-07-19 08:46:00	267434.47111267725	35473.17603836138	4	J
2019-07-19 08:47:00	267433.5574748414	35473.032255258375	4	J
2019-07-19 08:48:00	267421.8104235092	35470.078943411565	4	J
2019-07-19 08:49:00	267423.06683805754	35470.276668231185	4	J
2019-07-19 08:50:00	267433.16973690945	35472.72817310832	4	J
2019-07-19 08:51:00	267434.3214364108	35473.59949838349	4	J
2019-07-19 08:52:00	267434.3029663283	35473.12113932147	4	J
2019-07-19 08:53:00	267434.09801430226	35472.76798534606	4	J
2019-07-19 08:54:00	267433.72481742856	35472.78631124625	4	J
2019-07-19 08:55:00	267432.18851116573	35471.494953174595	4	J
2019-07-19 08:56:00	267431.7663584428	35470.7866199724	4	J
2019-07-19 08:57:00	267431.46297993226	35471.00291299548	4	J
2019-07-19 08:58:00	267430.93661973183	35471.63549175146	4	J
2019-07-19 08:59:00	267431.1056349873	35471.40152950772	4	J
2019-07-19 09:00:00	267430.79459447775	35471.35716704146	4	J
2019-07-19 09:01:00	267430.81468357134	35471.5848230972	4	J
2019-07-19 09:02:00	267430.9702662658	35471.91273255506	4	J
2019-07-19 09:03:00	267430.60315853736	35471.75980515647	4	J
2019-07-19 09:04:00	267430.751442185	35471.78687288297	4	J
2019-07-19 09:05:00	267430.853329046	35471.80473307472	4	J
2019-07-19 09:06:00	267430.57391870435	35471.25140082959	4	J
2019-07-19 09:07:00	267431.1197026205	35472.13188254375	4	J
2019-07-19 09:08:00	267431.1674295243	35472.29317047948	4	J
2019-07-19 09:09:00	267431.0957110457	35471.87823531578	4	J
2019-07-19 09:10:00	267430.60021099955	35470.957557165435	4	J
2019-07-19 09:11:00	267432.01348145143	35467.72209792029	4	J
2019-07-19 09:12:00	267438.4916158571	35458.24642604471	4	J
2019-07-19 09:13:00	267442.43788994936	35454.23548376757	4	J
2019-07-19 09:14:00	267443.5343296704	35452.59039237825	4	J
2019-07-19 09:15:00	267443.26879351155	35452.72888606479	4	J
2019-07-19 09:16:00	267443.38938375225	35453.459217307594	4	J
2019-07-19 09:17:00	267440.7551369	35432.81475869043	4	J
2019-07-19 09:18:00	267437.69851610006	35420.37721152223	4	J
2019-07-19 09:19:00	267440.7824164827	35418.25408958151	4	J
2019-07-19 09:20:00	267440.64669829555	35412.501412659905	4	J
2019-07-19 09:21:00	267441.4456988636	35408.34382527366	4	J
2019-07-19 09:22:00	267451.8190269774	35395.51845459933	4	J
2019-07-19 09:23:00	267487.0548943795	35352.95487700357	4	J
2019-07-19 09:24:00	267531.7860705991	35321.05346226956	4	J
2019-07-19 09:25:00	267544.9359888978	35318.00899327724	4	J
2019-07-19 09:26:00	267548.997800358	35315.429065637254	4	J
2019-07-19 09:27:00	267554.8626923242	35304.579460190114	4	J
2019-07-19 09:28:00	267563.8075307946	35293.152798579176	4	J
2019-07-19 09:29:00	267569.57116701355	35286.301367112734	4	J
2019-07-19 09:30:00	267579.83986851934	35266.34023179505	4	J
2019-07-19 09:31:00	267586.35963543993	35260.79396027477	4	J
2019-07-19 09:32:00	267592.115290922	35252.1050309177	4	J
2019-07-19 09:33:00	267598.8787108224	35249.239752531445	4	J
2019-07-19 09:34:00	267606.50941866427	35242.16950239715	4	J
2019-07-19 09:35:00	267602.7368387876	35231.50656544102	4	J
2019-07-19 09:36:00	267604.89129849034	35219.935658560964	4	J
2019-07-19 09:37:00	267603.8211981044	35214.19810768102	4	J
2019-07-19 09:38:00	267601.82983254537	35210.05141357534	4	J
2019-07-19 09:39:00	267609.384954145	35198.116816416055	4	J
2019-07-19 09:40:00	267626.2714763991	35173.805771446205	4	J
2019-07-19 09:41:00	267628.0289319384	35166.55753557894	4	J
2019-07-19 09:42:00	267625.0265377374	35165.196976379564	4	J
2019-07-19 09:43:00	267607.24017577217	35141.99124417491	4	J
2019-07-19 09:44:00	267591.83228332805	35135.718502993856	4	J
2019-07-19 09:45:00	267587.1257212031	35135.32146434243	4	J
2019-07-19 09:46:00	267577.0655058451	35122.71666608109	4	J
2019-07-19 09:47:00	267563.04407255	35104.48642379027	4	J
2019-07-19 09:48:00	267560.52436905925	35093.01489729195	4	J
2019-07-19 09:49:00	267563.35627121537	35088.21318833208	4	J
2019-07-19 09:50:00	267562.26031239115	35084.9028463106	4	J
2019-07-19 09:51:00	267557.5803091626	35072.66305726158	4	J
2019-07-19 09:52:00	267557.07600855053	35070.42287412203	4	J
2019-07-19 09:53:00	267553.879437247	35064.16646398315	4	J
2019-07-19 09:54:00	267551.7996270833	35061.30795333869	4	J
2019-07-19 09:55:00	267546.29745440674	35056.16468473525	4	J
2019-07-19 09:56:00	267545.07024132245	35053.5268413324	4	J
2019-07-19 09:57:00	267548.70462480217	35050.733355943456	4	J
2019-07-19 09:58:00	267552.4265745628	35050.56485572733	4	J
2019-07-19 09:59:00	267551.7195774752	35050.86750040162	4	J
2019-07-19 10:00:00	267552.18323329993	35049.414438377484	4	J
2019-07-19 10:01:00	267553.3443929104	35048.43628006389	4	J
2019-07-19 10:02:00	267558.21632141114	35047.06177957813	4	J
2019-07-19 10:03:00	267571.9429026511	35049.843836519845	4	J
2019-07-19 10:04:00	267577.4718121833	35054.13876644577	4	J
2019-07-19 10:05:00	267577.5768792014	35053.36248929113	4	J
2019-07-19 10:06:00	267573.687733266	35048.06165370524	4	J
2019-07-19 10:07:00	267575.74489799514	35041.696714118545	4	J
2019-07-19 10:08:00	267576.79685007577	35041.209106915936	4	J
2019-07-19 10:09:00	267578.5833156473	35039.74987954866	4	J
2019-07-19 10:10:00	267578.7668313937	35033.19489467331	4	J
2019-07-19 10:11:00	267578.5179531224	35032.194347041856	4	J
2019-07-19 10:12:00	267578.70588978304	35031.91945814295	4	J
2019-07-19 10:13:00	267578.17004450515	35031.53669186719	4	J
2019-07-19 10:14:00	267577.86150831106	35031.946357654415	4	J
2019-07-19 10:15:00	267578.1433550519	35031.70536839424	4	J
2019-07-19 10:16:00	267577.5690706491	35026.5988959987	4	J
2019-07-19 10:17:00	267575.5639199472	35022.17458582187	4	J
2019-07-19 10:18:00	267575.4289305192	35021.81183179742	4	J
2019-07-19 10:19:00	267575.4884181638	35022.31893929958	4	J
2019-07-19 10:20:00	267575.7346024488	35021.92311159219	4	J
2019-07-19 10:21:00	267575.69347600784	35022.281476945456	4	J
2019-07-19 10:22:00	267575.7155678476	35022.32055258514	4	J
2019-07-19 10:23:00	267575.8435662891	35022.98617872621	4	J
2019-07-19 10:24:00	267575.9239669918	35023.20829228886	4	J
2019-07-19 10:25:00	267575.89665058017	35023.028566241235	4	J
2019-07-19 10:26:00	267575.86246939766	35022.85713687912	4	J
2019-07-19 10:27:00	267576.1037839011	35023.160327637335	4	J
2019-07-19 10:28:00	267575.77563994494	35022.96517764895	4	J
2019-07-19 10:29:00	267575.67640615994	35023.21958692179	4	J
2019-07-19 10:30:00	267575.71164505923	35023.11432164938	4	J
2019-07-19 10:31:00	267576.4556716207	35022.38289471837	4	J
2019-07-19 10:32:00	267576.2952147916	35022.7276429536	4	J
2019-07-19 10:33:00	267576.01907779503	35022.75424356889	4	J
2019-07-19 10:34:00	267576.1805781279	35022.98316136996	4	J
2019-07-19 10:35:00	267575.9501781579	35022.5079791415	4	J
2019-07-19 10:36:00	267575.9920970295	35022.398288361794	4	J
2019-07-19 10:37:00	267576.16147787345	35022.13391059114	4	J
2019-07-19 10:38:00	267576.4417863661	35022.547697524096	4	J
2019-07-19 10:39:00	267575.405577229	35022.88027146002	4	J
2019-07-19 10:40:00	267575.8056781968	35022.837976958086	4	J
2019-07-19 10:41:00	267574.94353997114	35022.2362804181	4	J
2019-07-19 10:42:00	267574.6738725871	35022.13550075157	4	J
2019-07-19 10:43:00	267575.09179023275	35022.09836418222	4	J
2019-07-19 10:44:00	267575.03333342227	35022.10206276342	4	J
2019-07-19 10:45:00	267575.0409051098	35021.91808986264	4	J
2019-07-19 10:46:00	267575.0662968903	35021.75623417754	4	J
2019-07-19 10:47:00	267575.18992391584	35021.9103175506	4	J
2019-07-19 10:48:00	267575.361316158	35021.49717694941	4	J
2019-07-19 10:49:00	267575.49487517617	35021.208104830075	4	J
2019-07-19 10:50:00	267575.0091583418	35021.8552363016	4	J
2019-07-19 10:51:00	267575.0922665838	35021.69945220726	4	J
2019-07-19 10:52:00	267574.9835172294	35020.77980158745	4	J
2019-07-19 10:53:00	267574.9473768421	35021.01613282061	4	J
2019-07-19 10:54:00	267575.14050685463	35020.7268643566	4	J
2019-07-19 10:55:00	267574.85135633184	35020.639545437145	4	J
2019-07-19 10:56:00	267574.9122539081	35020.77594480692	4	J
2019-07-19 10:57:00	267575.2422599336	35020.08128498054	4	J
2019-07-19 10:58:00	267575.4817005479	35020.29470251493	4	J
2019-07-19 10:59:00	267575.571910106	35020.38353624296	4	J
2019-07-19 11:00:00	267575.5705631344	35021.0667007562	4	J
2019-07-19 11:01:00	267575.2506731999	35021.31083145021	4	J
2019-07-19 11:02:00	267574.9891350976	35021.030318590136	4	J
2019-07-19 11:03:00	267574.8017340907	35021.20068656494	4	J
2019-07-19 11:04:00	267574.5096333883	35021.20811902942	4	J
2019-07-19 11:05:00	267574.8582797199	35020.92213734722	4	J
2019-07-19 11:06:00	267575.11672132264	35020.571286143386	4	J
2019-07-19 11:07:00	267575.8311293893	35020.20817661678	4	J
2019-07-19 11:08:00	267575.310002819	35021.03375639249	4	J
2019-07-19 11:09:00	267575.36085279984	35021.03964502748	4	J
2019-07-19 11:10:00	267575.0611676316	35021.1676374157	4	J
2019-07-19 11:11:00	267575.4615654672	35020.75666274867	4	J
2019-07-19 11:12:00	267574.9071077913	35021.02462057869	4	J
2019-07-19 11:13:00	267574.61113454733	35021.154271279	4	J
2019-07-19 11:14:00	267574.5985006886	35021.08256554382	4	J
2019-07-19 11:15:00	267574.61117284594	35021.344325868886	4	J
2019-07-19 11:16:00	267574.653770924	35020.92144119774	4	J
2019-07-19 11:17:00	267574.54119940626	35021.29493683488	4	J
2019-07-19 11:18:00	267576.0281423872	35018.92752656261	4	J
2019-07-19 11:19:00	267576.37850050087	35018.84782106261	4	J
2019-07-19 11:20:00	267576.31799949304	35018.837510210375	4	J
2019-07-19 11:21:00	267575.77283498144	35020.09684697289	4	J
2019-07-19 11:22:00	267576.0651334834	35019.22909943776	4	J
2019-07-19 11:23:00	267574.9955464489	35019.69293020166	4	J
2019-07-19 11:24:00	267562.1257216231	35017.51054075649	4	J
2019-07-19 11:25:00	267555.0465885438	35021.11876522615	4	J
2019-07-19 11:26:00	267540.02429588826	35022.973488960604	4	J
2019-07-19 11:27:00	267523.6364054336	35024.32118455093	4	J
2019-07-19 11:28:00	267522.6671453763	35026.272435650346	4	J
2019-07-19 11:29:00	267518.1081614986	35027.93776164007	4	J
2019-07-19 11:30:00	267511.9132575184	35036.788626770154	4	J
2019-07-19 11:31:00	267511.8589845871	35049.25500707376	4	J
2019-07-19 11:32:00	267516.9266065407	35057.532515139275	4	J
2019-07-19 11:33:00	267525.8658218317	35076.08085646714	4	J
2019-07-19 11:34:00	267524.3337074492	35097.3702363228	4	J
2019-07-19 11:35:00	267519.4475788783	35106.538088466965	4	J
2019-07-19 11:36:00	267521.52492941025	35115.586003138895	4	J
2019-07-19 11:37:00	267520.3402955992	35128.04708121481	4	J
2019-07-19 11:38:00	267529.37068135233	35144.061460923665	4	J
2019-07-19 11:39:00	267538.7716989791	35152.879680166654	4	J
2019-07-19 11:40:00	267543.56615029793	35165.73698435535	4	J
2019-07-19 11:41:00	267552.06508332706	35180.142363377054	4	J
2019-07-19 11:42:00	267553.6499777125	35193.196638292444	4	J
2019-07-19 11:43:00	267551.1417224222	35205.29280512036	4	J
2019-07-19 11:44:00	267550.7069774297	35232.18184330647	4	J
2019-07-19 11:45:00	267552.8475407747	35243.60330510309	4	J
2019-07-19 11:46:00	267541.2585735595	35267.896149530825	4	J
2019-07-19 11:47:00	267528.0984132594	35285.398042682806	4	J
2019-07-19 11:48:00	267508.02051989065	35324.46821766977	4	J
2019-07-19 11:49:00	267461.81891841243	35377.886677128765	4	J
2019-07-19 11:50:00	267404.5301484052	35406.29042787899	4	J
2019-07-19 11:51:00	267359.95104137075	35414.07314707778	4	J
2019-07-19 11:52:00	267338.2013864819	35420.03435593719	4	J
2019-07-19 11:53:00	267298.4970063152	35402.02300300768	4	J
2019-07-19 11:54:00	267267.1794846976	35387.44161467645	4	J
2019-07-19 11:55:00	267257.97748079314	35374.556438502535	4	J
2019-07-19 11:56:00	267252.91231419303	35373.88757793104	4	J
2019-07-19 11:57:00	267237.1007967772	35380.605031822146	4	J
2019-07-19 11:58:00	267233.17980949464	35383.059586460025	4	J
2019-07-19 11:59:00	267229.8556674222	35385.614485145714	4	J
2019-07-19 12:00:00	267228.9789844747	35386.50631853566	4	J
2019-07-19 12:01:00	267229.2338533796	35386.8386323564	4	J
2019-07-19 12:02:00	267219.60040861444	35384.136322675775	4	J
2019-07-19 12:03:00	267221.80401712534	35384.29919895502	4	J
2019-07-19 12:04:00	267218.1378730947	35394.24032023649	4	J
2019-07-19 12:05:00	267204.8620627237	35408.8768947193	4	J
2019-07-19 12:06:00	267201.5068765441	35410.2664003618	4	J
2019-07-19 12:07:00	267201.5977000237	35417.90710932568	4	J
2019-07-19 12:08:00	267195.99952421256	35432.5821211756	4	J
2019-07-19 12:09:00	267197.0288546496	35434.00225420864	4	J
2019-07-19 12:10:00	267196.64591534203	35435.38875701078	4	J
2019-07-19 12:11:00	267188.28280363267	35459.22918992089	4	J
2019-07-19 12:12:00	267181.55166163977	35470.25228251199	4	J
2019-07-19 12:13:00	267179.4548932444	35469.82780638214	4	J
2019-07-19 12:14:00	267171.0734891748	35470.44613885451	4	J
2019-07-19 12:15:00	267159.5464550575	35472.63440529146	4	J
2019-07-19 12:16:00	267127.4023978933	35457.485052575685	4	J
2019-07-19 12:17:00	267088.409563609	35438.984124302886	4	J
2019-07-19 12:18:00	267069.7678146083	35424.196260703655	4	J
2019-07-19 12:19:00	267069.68543099455	35423.35586877699	4	J
2019-07-19 12:20:00	267070.2372880674	35423.07242455826	4	J
2019-07-19 12:21:00	267069.7478804833	35422.91048914761	4	J
2019-07-19 12:22:00	267070.0788322229	35423.216795610424	4	J
2019-07-19 12:23:00	267070.54103415617	35422.83548485184	4	J
2019-07-19 12:24:00	267069.3737229241	35421.863695347	4	J
2019-07-19 12:25:00	267069.58501217724	35421.44077486857	4	J
2019-07-19 12:26:00	267068.4864787458	35421.93171392174	4	J
2019-07-19 12:27:00	267045.2443018525	35431.26944314996	4	J
2019-07-19 12:28:00	267030.29326947144	35441.446810687994	4	J
2019-07-19 12:29:00	267030.8319158971	35443.71796153781	4	J
2019-07-19 12:30:00	267026.9956522225	35443.94935594808	4	J
2019-07-19 12:31:00	267010.0982435902	35460.420698626505	4	J
2019-07-19 12:32:00	266998.9274865956	35464.296902528426	4	J
2019-07-19 12:33:00	266980.1278567884	35466.13567573217	4	J
2019-07-19 12:34:00	266976.0705929094	35468.31154165087	4	J
2019-07-19 12:35:00	266972.5996300845	35472.56277965	4	J
2019-07-19 12:36:00	266969.4028711147	35474.59191887965	4	J
2019-07-19 12:37:00	266966.87967620755	35475.266016190006	4	J
2019-07-19 12:38:00	266956.82329894666	35478.10434066248	4	J
2019-07-19 12:39:00	266941.1685271775	35483.671869922226	4	J
2019-07-19 12:40:00	266931.0635914845	35485.0135429347	4	J
2019-07-19 12:41:00	266921.4391359122	35485.515261310014	4	J
2019-07-19 12:42:00	266916.1333819342	35485.43247269185	4	J
2019-07-19 12:43:00	266909.74002925464	35485.77425923551	4	J
2019-07-19 12:44:00	266895.25803521805	35496.36096634742	4	J
2019-07-19 12:45:00	266880.3029282354	35519.28643927015	4	J
2019-07-19 12:46:00	266860.7730959286	35558.5476631455	4	J
2019-07-19 12:47:00	266827.5023505873	35594.175043807525	4	J
2019-07-19 12:48:00	266795.288015622	35641.042590637764	4	J
2019-07-19 12:49:00	266776.32851871033	35656.989767793086	4	J
2019-07-19 12:50:00	266768.65467457776	35664.621402421566	4	J
2019-07-19 12:51:00	266763.78265275195	35670.114843396725	4	J
2019-07-19 12:52:00	266755.6448432748	35678.5755560999	4	J
2019-07-19 12:53:00	266747.9992770668	35686.544346466595	4	J
2019-07-19 12:54:00	266729.48446961393	35691.87543125719	4	J
2019-07-19 12:55:00	266726.8429652765	35692.099396948164	4	J
2019-07-19 12:56:00	266725.0109326846	35682.27458569176	4	J
2019-07-19 12:57:00	266719.655064602	35682.18130688981	4	J
2019-07-19 12:58:00	266706.9091450047	35680.015714828005	4	J
2019-07-19 12:59:00	266701.6752859325	35664.11314358129	4	J
2019-07-19 13:00:00	266697.99769775564	35655.38461802602	4	J
2019-07-19 13:01:00	266709.661718348	35643.29350335144	4	J
2019-07-19 13:02:00	266709.4357443646	35642.69757549164	4	J
2019-07-19 13:03:00	266709.6459722092	35643.430471940614	4	J
2019-07-19 13:04:00	266705.16634381044	35644.799204269875	4	J
2019-07-19 13:05:00	266689.4456664075	35656.622938534245	4	J
2019-07-19 13:06:00	266689.04802388145	35656.896029448086	4	J
2019-07-19 13:07:00	266689.0935914179	35657.38323332297	4	J
2019-07-19 13:08:00	266689.10352088104	35656.93712606121	4	J
2019-07-19 13:09:00	266688.5003516931	35656.77724229821	4	J
2019-07-19 13:10:00	266689.062959574	35656.42835325817	4	J
2019-07-19 13:11:00	266685.5848821704	35645.95462941218	4	J
2019-07-19 13:12:00	266675.1516647872	35622.15798400186	4	J
2019-07-19 13:13:00	266668.590423673	35602.990632950816	4	J
2019-07-19 13:14:00	266656.4660163361	35570.16715017719	4	J
2019-07-19 13:15:00	266649.1270067658	35551.87834029242	4	J
2019-07-19 13:16:00	266652.1369163079	35537.32233809153	4	J
2019-07-19 13:17:00	266643.8773173633	35515.76756042347	4	J
2019-07-19 13:18:00	266641.37458193325	35494.06707699535	4	J
2019-07-19 13:19:00	266634.22526273713	35488.552689948774	4	J
2019-07-19 13:20:00	266634.2109657858	35488.51729939973	4	J
2019-07-19 13:21:00	266631.6632682236	35489.18439902836	4	J
2019-07-19 13:22:00	266630.33786525443	35491.057022926216	4	J
2019-07-19 13:23:00	266621.7038633037	35488.07062458356	4	J
2019-07-19 13:24:00	266618.6963668057	35471.87650926951	4	J
2019-07-19 13:25:00	266614.2751139758	35458.374431425924	4	J
2019-07-19 13:26:00	266608.3929233743	35453.69392607412	4	J
2019-07-19 13:27:00	266608.4189985396	35453.24634057885	4	J
2019-07-19 13:28:00	266602.1587366924	35452.88299631405	4	J
2019-07-19 13:29:00	266584.5075607917	35450.800055248845	4	J
2019-07-19 13:30:00	266573.297153835	35444.246259861706	4	J
2019-07-19 13:31:00	266567.2958446226	35440.59569136079	4	J
2019-07-19 13:32:00	266564.4022500223	35438.673052985905	4	J
2019-07-19 13:33:00	266564.9642691555	35436.350792670804	4	J
2019-07-19 13:34:00	266555.4973703895	35413.38087583315	4	J
2019-07-19 13:35:00	266552.73709455016	35411.80956388557	4	J
2019-07-19 13:36:00	266545.52087894425	35394.084979865715	4	J
2019-07-19 13:37:00	266538.84776681697	35365.01611311893	4	J
2019-07-19 13:38:00	266536.4859932783	35338.310907732666	4	J
2019-07-19 13:39:00	266535.6574867296	35324.31349957887	4	J
2019-07-19 13:40:00	266535.9682821245	35299.50627740237	4	J
2019-07-19 13:41:00	266525.91282785253	35275.16497123174	4	J
2019-07-19 13:42:00	266511.75427306263	35265.809409057656	4	J
2019-07-19 13:43:00	266496.5699723005	35254.431831672664	4	J
2019-07-19 13:44:00	266480.7044848089	35235.2527021592	4	J
2019-07-19 13:45:00	266473.88294075953	35229.93676911698	4	J
2019-07-19 13:46:00	266460.5827355873	35216.228176598124	4	J
2019-07-19 13:47:00	266457.43166619807	35211.206072377965	4	J
2019-07-19 13:48:00	266455.256034593	35215.42498039357	4	J
2019-07-19 13:49:00	266454.71759096027	35213.238434145445	4	J
2019-07-19 13:50:00	266442.48055322503	35193.94150154766	4	J
2019-07-19 13:51:00	266438.7377422513	35181.078008439945	4	J
2019-07-19 13:52:00	266443.1196807162	35171.072548090844	4	J
2019-07-19 13:53:00	266443.2225707107	35171.457431716284	4	J
2019-07-19 13:54:00	266444.28373250185	35170.59984472581	4	J
2019-07-19 13:55:00	266445.1842282636	35170.88539055254	4	J
2019-07-19 13:56:00	266444.3810258552	35171.753616873284	4	J
2019-07-19 13:57:00	266444.2236919787	35171.9433360232	4	J
2019-07-19 13:58:00	266439.93149820203	35175.18714063897	4	J
2019-07-19 13:59:00	266414.960649695	35178.68290604604	4	J
2019-07-19 14:00:00	266407.6229098265	35177.46534980814	4	J
2019-07-19 14:01:00	266407.4360079887	35177.35717948624	4	J
2019-07-19 14:02:00	266406.23835577857	35176.86799698215	4	J
2019-07-19 14:03:00	266390.81279221096	35182.81393045637	4	J
2019-07-19 14:04:00	266373.40866321546	35182.857842375175	4	J
2019-07-19 14:05:00	266351.8086000994	35178.588468169335	4	J
2019-07-19 14:06:00	266341.2499605213	35174.851251946384	4	J
2019-07-19 14:07:00	266330.35868086375	35168.903297086465	4	J
2019-07-19 14:08:00	266319.78404160583	35172.27484050079	4	J
2019-07-19 14:09:00	266290.58321969217	35163.861356719535	4	J
2019-07-19 14:10:00	266274.9647032202	35163.72369754727	4	J
2019-07-19 14:11:00	266277.17707357154	35169.49239690797	4	J
2019-07-19 14:12:00	266282.5304127609	35174.40769356892	4	J
2019-07-19 14:13:00	266279.2075078667	35173.10876270553	4	J
2019-07-19 14:14:00	266266.22636123816	35167.89601646621	4	J
2019-07-19 14:15:00	266277.5099333958	35167.31286050687	4	J
2019-07-19 14:16:00	266270.1162672871	35174.00595942487	4	J
2019-07-19 14:17:00	266266.2924095693	35177.83514083086	4	J
2019-07-19 14:18:00	266263.9660743634	35183.831504368005	4	J
2019-07-19 14:19:00	266264.54652976093	35183.62658284271	4	J
2019-07-19 14:20:00	266268.92326597136	35180.87163071485	4	J
2019-07-19 14:21:00	266280.1831855702	35175.31992400591	4	J
2019-07-19 14:22:00	266281.3440820413	35174.84003132614	4	J
2019-07-19 14:23:00	266288.9567921528	35172.08497415391	4	J
2019-07-19 14:24:00	266289.03429489804	35171.74060859685	4	J
2019-07-19 14:25:00	266289.90018055675	35168.83355251213	4	J
2019-07-19 14:26:00	266293.0667014133	35162.22297794737	4	J
2019-07-19 14:27:00	266298.0608425399	35154.79558372645	4	J
2019-07-19 14:28:00	266300.0297988922	35149.953271775776	4	J
2019-07-19 14:29:00	266314.7680878938	35120.79815774121	4	J
2019-07-19 14:30:00	266319.851931895	35119.17602648398	4	J
2019-07-19 14:31:00	266319.9778760548	35120.681701371206	4	J
2019-07-19 14:32:00	266327.3355689334	35115.04452203646	4	J
2019-07-19 14:33:00	266340.8515605082	35102.930179673225	4	J
2019-07-19 14:34:00	266340.8186108105	35100.60048015571	4	J
2019-07-19 14:35:00	266343.8863024971	35096.22801758444	4	J
2019-07-19 14:36:00	266348.2166924488	35072.681216485485	4	J
2019-07-19 14:37:00	266345.2470756427	35059.1939300566	4	J
2019-07-19 14:38:00	266345.06499931763	35055.427504260006	4	J
2019-07-19 14:39:00	266345.3559323308	35055.14263785958	4	J
2019-07-19 14:40:00	266346.1570833837	35055.13528609366	4	J
2019-07-19 14:41:00	266346.3580042027	35055.73859462692	4	J
2019-07-19 14:42:00	266347.0811935909	35056.55913572276	4	J
2019-07-19 14:43:00	266352.1663209592	35067.670201343724	4	J
2019-07-19 14:44:00	266356.55064465094	35090.41777212302	4	J
2019-07-19 14:45:00	266362.3892742115	35106.30957624694	4	J
2019-07-19 14:46:00	266364.87684339186	35108.35304794293	4	J
2019-07-19 14:47:00	266368.63424391585	35108.08535872331	4	J
2019-07-19 14:48:00	266378.30585276464	35103.83377417274	4	J
2019-07-19 14:49:00	266376.330086025	35108.95591483902	4	J
2019-07-19 14:50:00	266376.70487787673	35114.95227783345	4	J
2019-07-19 14:51:00	266373.3198786686	35116.75416447758	4	J
2019-07-19 14:52:00	266374.1450142877	35116.96746414955	4	J
2019-07-19 14:53:00	266374.28738617845	35117.1220976106	4	J
2019-07-19 14:54:00	266373.9788043651	35121.8824065093	4	J
2019-07-19 14:55:00	266377.3743919932	35128.35375647751	4	J
2019-07-19 14:56:00	266377.69074662245	35128.05524359063	4	J
2019-07-19 14:57:00	266376.25675243605	35127.0862682196	4	J
2019-07-19 14:58:00	266377.78378755605	35131.1149220435	4	J
2019-07-19 14:59:00	266379.4689598411	35137.07986499249	4	J
2019-07-19 15:00:00	266379.3942371808	35136.72558864497	4	J
2019-07-20 04:00:00	266285.3770240619	35237.201178056326	4	J
2019-07-20 04:01:00	266285.382412372	35237.232883683304	4	J
2019-07-20 04:02:00	266284.54210499744	35237.24706495459	4	J
2019-07-20 04:03:00	266285.2376241532	35239.7912035307	4	J
2019-07-20 04:04:00	266285.446990502	35239.94379554866	4	J
2019-07-20 04:05:00	266285.5638896176	35239.86118675418	4	J
2019-07-20 04:06:00	266285.7651681429	35240.39499848665	4	J
2019-07-20 04:07:00	266287.8662861183	35239.34345527224	4	J
2019-07-20 04:08:00	266288.8371324531	35239.70014232018	4	J
2019-07-20 04:09:00	266288.386662303	35239.37966443063	4	J
2019-07-20 04:10:00	266288.08171503537	35239.19391045046	4	J
2019-07-20 04:11:00	266286.4854241052	35241.38623982974	4	J
2019-07-20 04:12:00	266285.69042113016	35242.4216633783	4	J
2019-07-20 04:13:00	266285.6634790864	35242.260738805526	4	J
2019-07-20 04:14:00	266285.2203185492	35245.023001109534	4	J
2019-07-20 04:15:00	266285.57530143845	35264.87521005886	4	J
2019-07-20 04:16:00	266286.18344646075	35263.948401630056	4	J
2019-07-20 04:17:00	266286.635857137	35262.864750420005	4	J
2019-07-20 04:18:00	266286.87571470643	35262.381911287215	4	J
2019-07-20 04:19:00	266286.51462603704	35262.63545442022	4	J
2019-07-20 04:20:00	266284.3301686033	35249.971643799305	4	J
2019-07-20 04:21:00	266268.18873716594	35192.72087952694	4	J
2019-07-20 04:22:00	266264.7101381397	35187.82068619267	4	J
2019-07-20 04:23:00	266264.2837668605	35187.36932081778	4	J
2019-07-20 04:24:00	266270.6026856838	35182.26454136465	4	J
2019-07-20 04:25:00	266272.8304243095	35179.65418173162	4	J
2019-07-20 04:26:00	266281.22881009843	35182.91697458962	4	J
2019-07-20 04:27:00	266298.5562565547	35200.873092741684	4	J
2019-07-20 04:28:00	266321.07056405937	35218.22056392125	4	J
2019-07-20 04:29:00	266303.4766973088	35218.84408870598	4	J
2019-07-20 04:30:00	266294.8282964403	35219.03572262861	4	J
2019-07-20 04:31:00	266293.2624638755	35219.52122831411	4	J
2019-07-20 04:32:00	266289.2766077208	35220.67767692024	4	J
2019-07-20 04:33:00	266287.46202387003	35227.179768741735	4	J
2019-07-20 04:34:00	266291.4745965491	35237.823746259084	4	J
2019-07-20 04:35:00	266299.499718363	35257.168741395064	4	J
2019-07-20 04:36:00	266299.9815699546	35285.77068787836	4	J
2019-07-20 04:37:00	266304.9626426484	35293.44638457023	4	J
2019-07-20 04:38:00	266308.0740697125	35294.24947778121	4	J
2019-07-20 04:39:00	266307.8648091966	35294.61525385496	4	J
2019-07-20 04:40:00	266307.9961292958	35294.266821787474	4	J
2019-07-20 04:41:00	266306.42522212846	35301.70587133671	4	J
2019-07-20 04:42:00	266299.27902896336	35320.631451626265	4	J
2019-07-20 04:43:00	266296.5129817948	35326.254061324216	4	J
2019-07-20 04:44:00	266295.8159132321	35328.84659714227	4	J
2019-07-20 04:45:00	266295.776188953	35332.429280689816	4	J
2019-07-20 04:46:00	266300.9938516914	35335.43113567239	4	J
2019-07-20 04:47:00	266319.35678910726	35357.62024157909	4	J
2019-07-20 04:48:00	266324.7727188318	35387.25164325341	4	J
2019-07-20 04:49:00	266325.00941500283	35386.73894140217	4	J
2019-07-20 04:50:00	266324.63946132513	35390.82641868694	4	J
2019-07-20 04:51:00	266326.37832220644	35391.57946592347	4	J
2019-07-20 04:52:00	266326.7081330955	35390.83797735247	4	J
2019-07-20 04:53:00	266326.02274681214	35390.66059692021	4	J
2019-07-20 04:54:00	266319.5245497996	35394.77974547132	4	J
2019-07-20 04:55:00	266311.671157345	35406.643353853644	4	J
2019-07-20 04:56:00	266312.4446000916	35418.135406915986	4	J
2019-07-20 04:57:00	266314.9197986516	35427.71346307154	4	J
2019-07-20 04:58:00	266314.2966177815	35431.333134133354	4	J
2019-07-20 04:59:00	266314.02838633896	35431.91091505065	4	J
2019-07-20 05:00:00	266314.02037823806	35434.4896685054	4	J
2019-07-20 05:01:00	266322.4897543869	35437.32568350006	4	J
2019-07-20 05:02:00	266371.10937773145	35462.0333079045	4	J
2019-07-20 05:03:00	266413.47612024186	35523.307223070326	4	J
2019-07-20 05:04:00	266440.99969995714	35574.39396275093	4	J
2019-07-20 05:05:00	266457.6404566035	35622.71873205505	4	J
2019-07-20 05:06:00	266462.64768037456	35644.69228275723	4	J
2019-07-20 05:07:00	266463.0706771813	35662.980136941376	4	J
2019-07-20 05:08:00	266463.50614246883	35691.32380296073	4	J
2019-07-20 05:09:00	266469.06645440566	35700.951535639615	4	J
2019-07-20 05:10:00	266473.9489076158	35703.711037805755	4	J
2019-07-20 05:11:00	266474.5147049261	35714.313675514575	4	J
2019-07-20 05:12:00	266468.65312919696	35760.95837933907	4	J
2019-07-20 05:13:00	266461.3000843607	35804.1639567888	4	J
2019-07-20 05:14:00	266458.2300463131	35811.443121749195	4	J
2019-07-20 05:15:00	266458.34732039063	35811.38097446791	4	J
2019-07-20 05:16:00	266458.3405636881	35811.0148741552	4	J
2019-07-20 05:17:00	266459.34511354275	35811.0246205925	4	J
2019-07-20 05:18:00	266459.57180906925	35810.6190229199	4	J
2019-07-20 05:19:00	266459.7931202645	35811.09771130761	4	J
2019-07-20 05:20:00	266460.3700336975	35811.72029657884	4	J
2019-07-20 05:21:00	266460.0140333442	35812.34252198478	4	J
2019-07-20 05:22:00	266459.22050844564	35813.32467209489	4	J
2019-07-20 05:23:00	266459.55579980253	35813.96592585652	4	J
2019-07-20 05:24:00	266459.2457492037	35814.229598035854	4	J
2019-07-20 05:25:00	266458.1077005589	35813.89949417491	4	J
2019-07-20 05:26:00	266457.8637024908	35814.09476207728	4	J
2019-07-20 05:27:00	266458.6533914244	35814.30456323792	4	J
2019-07-20 05:28:00	266459.5851411953	35814.060855521704	4	J
2019-07-20 05:29:00	266481.80021006323	35832.677299155024	4	J
2019-07-20 05:30:00	266525.16968632943	35860.64890990294	4	J
2019-07-20 05:31:00	266539.2894233267	35869.738058073584	4	J
2019-07-20 05:32:00	266534.8263093372	35868.417257450434	4	J
2019-07-20 05:33:00	266533.59322235564	35864.40164080277	4	J
2019-07-20 05:34:00	266533.7117737757	35866.92045364541	4	J
2019-07-20 05:35:00	266540.4926325685	35875.54621427212	4	J
2019-07-20 05:36:00	266530.91990551964	35863.36398557518	4	J
2019-07-20 05:37:00	266537.0202357183	35867.491225527934	4	J
2019-07-20 05:38:00	266536.19452572835	35868.08571268034	4	J
2019-07-20 05:39:00	266528.7099112217	35865.56105309201	4	J
2019-07-20 05:40:00	266541.1733307283	35874.59745373437	4	J
2019-07-20 05:41:00	266548.1383206697	35882.49742432807	4	J
2019-07-20 05:42:00	266552.795919318	35888.27536903186	4	J
2019-07-20 05:43:00	266551.2601229236	35908.27965145543	4	J
2019-07-20 05:44:00	266550.9280702303	35928.60517514298	4	J
2019-07-20 05:45:00	266556.81262599473	35949.97314690936	4	J
2019-07-20 05:46:00	266563.0176905284	35957.09774869294	4	J
2019-07-20 05:47:00	266564.1882532441	35957.611079852926	4	J
2019-07-20 05:48:00	266564.503900358	35956.59640066927	4	J
2019-07-20 05:49:00	266579.1076983056	35964.22287625164	4	J
2019-07-20 05:50:00	266595.55112795654	35986.005811802	4	J
2019-07-20 05:51:00	266585.91546830424	35996.94588037649	4	J
2019-07-20 05:52:00	266556.96662867564	36014.08843843543	4	J
2019-07-20 05:53:00	266547.0842141937	36022.674156715126	4	J
2019-07-20 05:54:00	266542.0058620886	36024.7343046945	4	J
2019-07-20 05:55:00	266549.85042319447	36034.00281901401	4	J
2019-07-20 05:56:00	266553.13196162536	36042.52404247848	4	J
2019-07-20 05:57:00	266548.3490465644	36046.32965581034	4	J
2019-07-20 05:58:00	266544.4874823969	36057.88109261086	4	J
2019-07-20 05:59:00	266547.6265481716	36066.65120606775	4	J
2019-07-20 06:00:00	266549.73965826776	36067.97746884232	4	J
2019-07-20 06:01:00	266561.3662847643	36074.259603268365	4	J
2019-07-20 06:02:00	266576.70322836784	36082.360410320885	4	J
2019-07-20 06:03:00	266580.4709883456	36092.65728814544	4	J
2019-07-20 06:04:00	266585.4066531094	36104.95770973784	4	J
2019-07-20 06:05:00	266594.1677068616	36111.12522550984	4	J
2019-07-20 06:06:00	266611.73452066624	36118.040249655656	4	J
2019-07-20 06:07:00	266617.0879221616	36125.869757193046	4	J
2019-07-20 06:08:00	266612.9567949247	36143.13139662796	4	J
2019-07-20 06:09:00	266614.90439941705	36145.50216918912	4	J
2019-07-20 06:10:00	266632.170264575	36151.8358405153	4	J
2019-07-20 06:11:00	266637.40754901466	36148.3814856614	4	J
2019-07-20 06:12:00	266641.7748596075	36151.27712451382	4	J
2019-07-20 06:13:00	266650.3369000754	36157.11286410384	4	J
2019-07-20 06:14:00	266648.2798929761	36148.9503035951	4	J
2019-07-20 06:15:00	266640.9613642458	36149.92570579545	4	J
2019-07-20 06:16:00	266643.97842761426	36153.87992861063	4	J
2019-07-20 06:17:00	266640.5163992249	36151.97438091916	4	J
2019-07-20 06:18:00	266635.00664384087	36155.24076480863	4	J
2019-07-20 06:19:00	266632.1550909631	36154.71174858228	4	J
2019-07-20 06:20:00	266624.27149072656	36157.56533603543	4	J
2019-07-20 06:21:00	266618.84539502684	36190.84206140191	4	J
2019-07-20 06:22:00	266638.8420878731	36223.850597753066	4	J
2019-07-20 06:23:00	266646.03416483186	36235.83660676472	4	J
2019-07-20 06:24:00	266650.8526191954	36245.80918586934	4	J
2019-07-20 06:25:00	266652.9234011821	36272.75388190991	4	J
2019-07-20 06:26:00	266656.60633762844	36287.3752254444	4	J
2019-07-20 06:27:00	266665.00330453715	36310.45498961177	4	J
2019-07-20 06:28:00	266668.05372726754	36324.79681881405	4	J
2019-07-20 06:29:00	266668.6750449335	36323.88770286191	4	J
2019-07-20 06:30:00	266667.601862116	36324.90585917482	4	J
2019-07-20 06:31:00	266663.23632989894	36330.49212406365	4	J
2019-07-20 06:32:00	266661.6724182323	36333.0190304398	4	J
2019-07-20 06:33:00	266631.36619994073	36341.74656733976	4	J
2019-07-20 06:34:00	266623.6899609582	36343.13460817	4	J
2019-07-20 06:35:00	266623.7067154818	36343.38364943953	4	J
2019-07-20 06:36:00	266623.286326457	36342.26386570288	4	J
2019-07-20 06:37:00	266622.57923057646	36342.098291548624	4	J
2019-07-20 06:38:00	266622.6198277882	36342.76836282005	4	J
2019-07-20 06:39:00	266623.7117320539	36342.52793713479	4	J
2019-07-20 06:40:00	266624.9158755684	36342.11199518804	4	J
2019-07-20 06:41:00	266625.3802558438	36341.50559990668	4	J
2019-07-20 06:42:00	266625.9807574938	36340.4486464785	4	J
2019-07-20 06:43:00	266639.1242019206	36339.10462200664	4	J
2019-07-20 06:44:00	266669.48564089526	36328.220284162046	4	J
2019-07-20 06:45:00	266672.3767697977	36328.97824073493	4	J
2019-07-20 06:46:00	266688.20704798243	36333.85055392685	4	J
2019-07-20 06:47:00	266725.1028451364	36343.7196160816	4	J
2019-07-20 06:48:00	266773.0445791164	36343.98790942975	4	J
2019-07-20 06:49:00	266794.8457243171	36345.41455745616	4	J
2019-07-20 06:50:00	266795.7266138717	36346.89997582968	4	J
2019-07-20 06:51:00	266798.0196608104	36346.98816262149	4	J
2019-07-20 06:52:00	266797.7811818224	36345.17890687294	4	J
2019-07-20 06:53:00	266798.3586071407	36344.70171150179	4	J
2019-07-20 06:54:00	266797.59917901724	36344.539097851135	4	J
2019-07-20 06:55:00	266790.37595220405	36356.55687483087	4	J
2019-07-20 06:56:00	266783.0598717677	36374.456621513455	4	J
2019-07-20 06:57:00	266771.6376890989	36394.32654669524	4	J
2019-07-20 06:58:00	266752.8994582998	36405.73916052024	4	J
2019-07-20 06:59:00	266737.00864980003	36415.70115229884	4	J
2019-07-20 07:00:00	266725.6693597725	36423.795736502536	4	J
2019-07-20 07:01:00	266721.81574293546	36429.764217169424	4	J
2019-07-20 07:02:00	266721.23572846764	36430.283812039335	4	J
2019-07-20 07:03:00	266720.52119367087	36430.92380987088	4	J
2019-07-20 07:04:00	266721.78774568345	36430.76685357347	4	J
2019-07-20 07:05:00	266721.1937131454	36430.81324813668	4	J
2019-07-20 07:06:00	266721.578582818	36430.7005348318	4	J
2019-07-20 07:07:00	266734.3790095588	36442.31482403055	4	J
2019-07-20 07:08:00	266769.9972552206	36467.12293414004	4	J
2019-07-20 07:09:00	266793.5331133662	36489.27593818395	4	J
2019-07-20 07:10:00	266810.9425234543	36519.87267106139	4	J
2019-07-20 07:11:00	266824.88510972407	36539.89117676332	4	J
2019-07-20 07:12:00	266828.83981229126	36540.7272501088	4	J
2019-07-20 07:13:00	266831.6348918662	36539.24179499042	4	J
2019-07-20 07:14:00	266835.58937194454	36544.30259182055	4	J
2019-07-20 07:15:00	266842.9939367695	36561.51293394169	4	J
2019-07-20 07:16:00	266841.1580440966	36568.78907004548	4	J
2019-07-20 07:17:00	266841.1343465576	36588.39353905482	4	J
2019-07-20 07:18:00	266844.1881739399	36605.594474952006	4	J
2019-07-20 07:19:00	266841.1615314094	36632.72953315786	4	J
2019-07-20 07:20:00	266845.42322466854	36646.92490409416	4	J
2019-07-20 07:21:00	266850.1802269052	36650.57015950095	4	J
2019-07-20 07:22:00	266853.0990124692	36652.242066402905	4	J
2019-07-20 07:23:00	266843.6993115013	36660.67525191992	4	J
2019-07-20 07:24:00	266843.52120343543	36686.33000396051	4	J
2019-07-20 07:25:00	266844.6681685554	36686.70968754988	4	J
2019-07-20 07:26:00	266844.2265532468	36687.0176302644	4	J
2019-07-20 07:27:00	266844.02396155905	36686.432759688025	4	J
2019-07-20 07:28:00	266844.21486041555	36687.01154949226	4	J
2019-07-20 07:29:00	266844.5954599423	36687.76910973609	4	J
2019-07-20 07:30:00	266844.8154362714	36687.19484144645	4	J
2019-07-20 07:31:00	266844.881072466	36686.915551179816	4	J
2019-07-20 07:32:00	266844.4361253447	36687.26423392503	4	J
2019-07-20 07:33:00	266844.0553477335	36687.41842349975	4	J
2019-07-20 07:34:00	266844.0416850385	36687.75005555959	4	J
2019-07-20 07:35:00	266843.58308193245	36687.58572064917	4	J
2019-07-20 07:36:00	266844.1570822912	36687.59168234329	4	J
2019-07-20 07:37:00	266844.1975523255	36686.77946804413	4	J
2019-07-20 07:38:00	266843.4437336099	36686.81465243274	4	J
2019-07-20 07:39:00	266843.38400158554	36686.931537172975	4	J
2019-07-20 07:40:00	266843.3141439723	36686.5560496789	4	J
2019-07-20 07:41:00	266844.06649401394	36686.59626100463	4	J
2019-07-20 07:42:00	266843.96069117734	36687.36774981469	4	J
2019-07-20 07:43:00	266843.2097101884	36686.78170497934	4	J
2019-07-20 07:44:00	266843.712876202	36686.18156900145	4	J
2019-07-20 07:45:00	266843.33973727183	36686.47696203961	4	J
2019-07-20 07:46:00	266843.5445526445	36686.16999117264	4	J
2019-07-20 07:47:00	266843.1633284924	36685.96821868192	4	J
2019-07-20 07:48:00	266843.097034727	36685.77135670476	4	J
2019-07-20 07:49:00	266843.9062091771	36685.98594244435	4	J
2019-07-20 07:50:00	266858.58342794894	36683.66050888506	4	J
2019-07-20 07:51:00	266872.9675305104	36683.56768937673	4	J
2019-07-20 07:52:00	266904.2690975278	36688.70177401826	4	J
2019-07-20 07:53:00	266916.82553400914	36691.78000273527	4	J
2019-07-20 07:54:00	266935.20873684966	36704.15901558052	4	J
2019-07-20 07:55:00	266955.4180290591	36716.46408739261	4	J
2019-07-20 07:56:00	266979.6136316279	36718.521181698416	4	J
2019-07-20 07:57:00	266981.6281503676	36717.87593125051	4	J
2019-07-20 07:58:00	266981.73013133515	36717.46059007197	4	J
2019-07-20 07:59:00	266975.44115526543	36715.49887807444	4	J
2019-07-20 08:00:00	266974.03718628286	36714.3534980109	4	J
2019-07-20 08:01:00	266973.8897258529	36714.71041283759	4	J
2019-07-20 08:02:00	266973.61543153983	36714.67636790491	4	J
2019-07-20 08:03:00	266973.97930436925	36714.44328419127	4	J
2019-07-20 08:04:00	266976.4895199801	36709.477535869664	4	J
2019-07-20 08:05:00	266976.93075000064	36704.72255850439	4	J
2019-07-20 08:06:00	266979.9017271179	36702.227615516975	4	J
2019-07-20 08:07:00	266986.8001433239	36701.54096062051	4	J
2019-07-20 08:08:00	266989.7437166256	36701.092389598256	4	J
2019-07-20 08:09:00	266997.1780403433	36695.80115999944	4	J
2019-07-20 08:10:00	266995.63527583744	36683.34116289799	4	J
2019-07-20 08:11:00	266994.7603636003	36682.04524873053	4	J
2019-07-20 08:12:00	266994.2554028039	36681.17803269156	4	J
2019-07-20 08:13:00	266995.17908294714	36674.39244126858	4	J
2019-07-20 08:14:00	266993.3461665127	36658.8647076429	4	J
2019-07-20 08:15:00	266993.28787729883	36657.90614843735	4	J
2019-07-20 08:16:00	266988.51971098426	36661.12334868624	4	J
2019-07-20 08:17:00	266981.2270587722	36665.89470631006	4	J
2019-07-20 08:18:00	266977.21396963263	36667.133218574185	4	J
2019-07-20 08:19:00	266975.7263460641	36667.93965511744	4	J
2019-07-20 08:20:00	266974.20228492364	36665.81194844389	4	J
2019-07-20 08:21:00	266958.11692267127	36641.06521315562	4	J
2019-07-20 08:22:00	266949.9716213233	36628.71555377499	4	J
2019-07-20 08:23:00	266950.093044714	36628.97157738073	4	J
2019-07-20 08:24:00	266949.47362916305	36628.3314929443	4	J
2019-07-20 08:25:00	266950.11165221286	36620.423325379765	4	J
2019-07-20 08:26:00	266936.81201759994	36603.50881704702	4	J
2019-07-20 08:27:00	266932.1585600086	36599.80473537515	4	J
2019-07-20 08:28:00	266931.3472752783	36598.382902199846	4	J
2019-07-20 08:29:00	266927.1343048969	36588.148640356456	4	J
2019-07-20 08:30:00	266917.9918881231	36564.38701912363	4	J
2019-07-20 08:31:00	266920.14433815074	36559.55149129513	4	J
2019-07-20 08:32:00	266916.8540541746	36552.74706189693	4	J
2019-07-20 08:33:00	266910.5958414669	36545.3093103259	4	J
2019-07-20 08:34:00	266911.39390401286	36544.754276321495	4	J
2019-07-20 08:35:00	266912.1368106588	36544.89606204663	4	J
2019-07-20 08:36:00	266910.70216513344	36539.083731502	4	J
2019-07-20 08:37:00	266902.8860717086	36528.42476824979	4	J
2019-07-20 08:38:00	266899.69544234616	36525.130165096416	4	J
2019-07-20 08:39:00	266894.30802388384	36524.98567143379	4	J
2019-07-20 08:40:00	266893.3368139583	36524.65516878272	4	J
2019-07-20 08:41:00	266892.19391184225	36525.05966902748	4	J
2019-07-20 08:42:00	266882.10319252714	36522.46517137265	4	J
2019-07-20 08:43:00	266850.10480510443	36513.98025624197	4	J
2019-07-20 08:44:00	266850.20384397067	36512.81077714054	4	J
2019-07-20 08:45:00	266849.1524639804	36512.483978087126	4	J
2019-07-20 08:46:00	266849.0745401662	36512.57800833285	4	J
2019-07-20 08:47:00	266849.5721757772	36513.03082887746	4	J
2019-07-20 08:48:00	266849.97738423204	36512.56380815511	4	J
2019-07-20 08:49:00	266850.11386899074	36512.95955915354	4	J
2019-07-20 08:50:00	266850.1144981092	36513.30298598816	4	J
2019-07-20 08:51:00	266849.931058883	36513.77493717503	4	J
2019-07-20 08:52:00	266849.86615069467	36513.98768017347	4	J
2019-07-20 08:53:00	266849.6128218902	36513.05017609859	4	J
2019-07-20 08:54:00	266849.7208497296	36513.146194904126	4	J
2019-07-20 08:55:00	266850.1861992949	36512.741653048615	4	J
2019-07-20 08:56:00	266850.2471012149	36512.0112818449	4	J
2019-07-20 08:57:00	266849.7876560304	36513.13419867218	4	J
2019-07-20 08:58:00	266849.0896545625	36513.84958820385	4	J
2019-07-20 08:59:00	266848.9086142295	36513.37623910276	4	J
2019-07-20 09:00:00	266849.5352503167	36513.05443228609	4	J
2019-07-20 09:01:00	266849.22900272615	36512.86241368237	4	J
2019-07-20 09:02:00	266849.3878364964	36512.75435648082	4	J
2019-07-20 09:03:00	266848.89260484703	36513.14139225793	4	J
2019-07-20 09:04:00	266848.70721599413	36513.16816074967	4	J
2019-07-20 09:05:00	266849.2098048097	36513.3483401597	4	J
2019-07-20 09:06:00	266848.9290683544	36512.686984422304	4	J
2019-07-20 09:07:00	266849.5258041211	36514.02222363928	4	J
2019-07-20 09:08:00	266848.4399099261	36513.71294424587	4	J
2019-07-20 09:09:00	266848.7434323033	36515.06299252719	4	J
2019-07-20 09:10:00	266849.812476887	36514.672886353495	4	J
2019-07-20 09:11:00	266850.38531127974	36515.31003187068	4	J
2019-07-20 09:12:00	266850.5882332562	36514.82314496785	4	J
2019-07-20 09:13:00	266865.2439071042	36514.15642928038	4	J
2019-07-20 09:14:00	266874.9738490296	36520.22416842447	4	J
2019-07-20 09:15:00	266876.58139659546	36521.3571568606	4	J
2019-07-20 09:16:00	266877.9337593589	36519.79071236672	4	J
2019-07-20 09:17:00	266877.71426575474	36521.777399448925	4	J
2019-07-20 09:18:00	266878.2214758	36521.87130634954	4	J
2019-07-20 09:19:00	266879.0394901898	36520.00394596253	4	J
2019-07-20 09:20:00	266885.2451763114	36513.31586034726	4	J
2019-07-20 09:21:00	266898.50094291964	36499.082880479335	4	J
2019-07-20 09:22:00	266902.0432262873	36499.64068691884	4	J
2019-07-20 09:23:00	266901.793775507	36503.89753665032	4	J
2019-07-20 09:24:00	266902.283048796	36504.29800608804	4	J
2019-07-20 09:25:00	266906.6277238526	36499.30274638696	4	J
2019-07-20 09:26:00	266907.4137016937	36499.523421077305	4	J
2019-07-20 09:27:00	266908.4983853012	36495.84872808758	4	J
2019-07-20 09:28:00	266907.8940195199	36489.12318241561	4	J
2019-07-20 09:29:00	266907.60148373066	36484.423107418654	4	J
2019-07-20 09:30:00	266906.6247081287	36482.3373129141	4	J
2019-07-20 09:31:00	266905.76122807007	36484.213162050924	4	J
2019-07-20 09:32:00	266899.33133447374	36496.06375679585	4	J
2019-07-20 09:33:00	266879.67173665075	36519.00597606334	4	J
2019-07-20 09:34:00	266877.6899406868	36523.47131218463	4	J
2019-07-20 09:35:00	266874.206762856	36538.31166557899	4	J
2019-07-20 09:36:00	266869.2134606922	36545.82608131971	4	J
2019-07-20 09:37:00	266848.26986667304	36560.10659064245	4	J
2019-07-20 09:38:00	266819.0580979782	36574.27179285095	4	J
2019-07-20 09:39:00	266795.7671177071	36586.00595254684	4	J
2019-07-20 09:40:00	266775.35828542855	36594.65548366288	4	J
2019-07-20 09:41:00	266745.7535845498	36603.31009447784	4	J
2019-07-20 09:42:00	266739.5816619934	36608.18574224295	4	J
2019-07-20 09:43:00	266739.98460100126	36608.39599008443	4	J
2019-07-20 09:44:00	266738.8291372192	36608.19917387922	4	J
2019-07-20 09:45:00	266737.9664417724	36608.515132302135	4	J
2019-07-20 09:46:00	266737.7119686879	36608.31333275875	4	J
2019-07-20 09:47:00	266738.27930398827	36607.51446348759	4	J
2019-07-20 09:48:00	266740.4579907709	36606.52077389279	4	J
2019-07-20 09:49:00	266726.5361846502	36610.2593867902	4	J
2019-07-20 09:50:00	266700.2518603289	36628.48041494327	4	J
2019-07-20 09:51:00	266658.57352957013	36661.89330342227	4	J
2019-07-20 09:52:00	266637.95122163853	36678.19618523287	4	J
2019-07-20 09:53:00	266623.4019550768	36689.77662490428	4	J
2019-07-20 09:54:00	266619.0947520985	36691.19696421717	4	J
2019-07-20 09:55:00	266612.67800411803	36692.36409753384	4	J
2019-07-20 09:56:00	266607.12196688	36696.982835505856	4	J
2019-07-20 09:57:00	266592.27174495504	36704.45567026071	4	J
2019-07-20 09:58:00	266584.9637229647	36719.94463884699	4	J
2019-07-20 09:59:00	266580.78997658275	36726.72946202139	4	J
2019-07-20 10:00:00	266565.58700514893	36740.50536795173	4	J
2019-07-20 10:01:00	266548.2172356452	36751.839216191394	4	J
2019-07-20 10:02:00	266531.0900198991	36754.44261775139	4	J
2019-07-20 10:03:00	266510.44365257217	36765.83044138965	4	J
2019-07-20 10:04:00	266500.16241659067	36783.77768955015	4	J
2019-07-20 10:05:00	266499.71594821266	36792.68386103364	4	J
2019-07-20 10:06:00	266499.1361939655	36798.78641561975	4	J
2019-07-20 10:07:00	266470.3203475097	36825.66286291008	4	J
2019-07-20 10:08:00	266446.1731232561	36844.57957299739	4	J
2019-07-20 10:09:00	266439.6996843699	36846.22085195961	4	J
2019-07-20 10:10:00	266422.9859420937	36854.956844346576	4	J
2019-07-20 10:11:00	266403.6246257535	36865.0490484366	4	J
2019-07-20 10:12:00	266379.6756389058	36870.23359300727	4	J
2019-07-20 10:13:00	266360.756606787	36877.07540120895	4	J
2019-07-20 10:14:00	266351.72981441295	36881.569356947904	4	J
2019-07-20 10:15:00	266337.24495417514	36887.130708426375	4	J
2019-07-20 10:16:00	266321.9659435217	36888.10913464971	4	J
2019-07-20 10:17:00	266300.776282095	36889.52036615737	4	J
2019-07-20 10:18:00	266291.85602624883	36891.479422882745	4	J
2019-07-20 10:19:00	266288.6935999549	36891.72729972864	4	J
2019-07-20 10:20:00	266257.0720628029	36886.99334047765	4	J
2019-07-20 10:21:00	266240.89589043974	36889.439133671534	4	J
2019-07-20 10:22:00	266230.20221041545	36893.07921164659	4	J
2019-07-20 10:23:00	266220.1735735356	36898.09470449794	4	J
2019-07-20 10:24:00	266208.76399812545	36903.82776567915	4	J
2019-07-20 10:25:00	266197.4091504374	36905.1323795932	4	J
2019-07-20 10:26:00	266186.4488295153	36900.27547783296	4	J
2019-07-20 10:27:00	266174.1192929388	36884.11873099494	4	J
2019-07-20 10:28:00	266171.81948054297	36863.67260995115	4	J
2019-07-20 10:29:00	266168.19129483	36849.37124434118	4	J
2019-07-20 10:30:00	266156.81634312746	36847.795338330325	4	J
2019-07-20 10:31:00	266155.4008834624	36844.14991699847	4	J
2019-07-20 10:32:00	266151.8794646734	36824.89268803739	4	J
2019-07-20 10:33:00	266139.1023761303	36812.52793474964	4	J
2019-07-20 10:34:00	266121.78872091346	36806.92616549623	4	J
2019-07-20 10:35:00	266087.5952435589	36812.03234292132	4	J
2019-07-20 10:36:00	266052.6964308842	36803.51232080441	4	J
2019-07-20 10:37:00	266017.36615392176	36799.42949403825	4	J
2019-07-20 10:38:00	265984.9636308856	36794.64794010759	4	J
2019-07-20 10:39:00	265943.2073179375	36784.90128938985	4	J
2019-07-20 10:40:00	265893.9145979613	36767.55029720653	4	J
2019-07-20 10:41:00	265868.5070482996	36754.40642138982	4	J
2019-07-20 10:42:00	265856.08787320566	36753.12125478878	4	J
2019-07-20 10:43:00	265836.28313277324	36751.8693684023	4	J
2019-07-20 10:44:00	265814.6801613497	36746.50925211633	4	J
2019-07-20 10:45:00	265805.1909521684	36731.35154518719	4	J
2019-07-20 10:46:00	265794.94828923384	36722.32041768263	4	J
2019-07-20 10:47:00	265794.1861455683	36721.62819158113	4	J
2019-07-20 10:48:00	265794.1868023981	36722.0982634321	4	J
2019-07-20 10:49:00	265794.0325271858	36721.82934136417	4	J
2019-07-20 10:50:00	265792.8821591267	36721.19084139426	4	J
2019-07-20 10:51:00	265774.6010042569	36710.21809073377	4	J
2019-07-20 10:52:00	265758.0562027005	36703.00001499649	4	J
2019-07-20 10:53:00	265744.46520826133	36691.00943226031	4	J
2019-07-20 10:54:00	265733.9485760711	36686.109278417774	4	J
2019-07-20 10:55:00	265730.1843412977	36683.93982067057	4	J
2019-07-20 10:56:00	265729.7034910133	36683.89623391468	4	J
2019-07-20 10:57:00	265729.5416439353	36683.80114786313	4	J
2019-07-20 10:58:00	265729.5610705478	36683.52186556027	4	J
2019-07-20 10:59:00	265729.8203272253	36683.52033566642	4	J
2019-07-20 11:00:00	265729.3167030007	36683.72377206921	4	J
2019-07-20 11:01:00	265729.7914896222	36684.05179986239	4	J
2019-07-20 11:02:00	265730.1513218783	36684.00582214149	4	J
2019-07-20 11:03:00	265730.41841152	36684.18549879152	4	J
2019-07-20 11:04:00	265730.24334471935	36683.88616458896	4	J
2019-07-20 11:05:00	265730.1985122247	36684.25356778381	4	J
2019-07-20 11:06:00	265730.4196491392	36684.76894103822	4	J
2019-07-20 11:07:00	265730.5425391001	36684.934269688645	4	J
2019-07-20 11:08:00	265730.2329265794	36685.51040439152	4	J
2019-07-20 11:09:00	265730.2948983974	36685.45250780983	4	J
2019-07-20 11:10:00	265730.44426893786	36685.34740107503	4	J
2019-07-20 11:11:00	265719.035613507	36685.99576306759	4	J
2019-07-20 11:12:00	265681.4067363205	36686.65154830425	4	J
2019-07-20 11:13:00	265665.7894637397	36684.67798720193	4	J
2019-07-20 11:14:00	265627.9061015581	36667.7011345177	4	J
2019-07-20 11:15:00	265563.493798554	36673.94597619715	4	J
2019-07-20 11:16:00	265499.4157444829	36684.73091976546	4	J
2019-07-20 11:17:00	265481.4614118314	36683.55605891264	4	J
2019-07-20 11:18:00	265464.2972845545	36679.7731392871	4	J
2019-07-20 11:19:00	265462.8129586378	36678.69136603994	4	J
2019-07-20 11:20:00	265461.1837716167	36677.97628049332	4	J
2019-07-20 11:21:00	265437.7392507089	36684.05904061847	4	J
2019-07-20 11:22:00	265412.35469862126	36688.59263420923	4	J
2019-07-20 11:23:00	265393.365433782	36696.43510301764	4	J
2019-07-20 11:24:00	265378.34943597816	36709.3396909754	4	J
2019-07-20 11:25:00	265360.00145151897	36732.43083238478	4	J
2019-07-20 11:26:00	265337.73739323835	36755.84191305377	4	J
2019-07-20 11:27:00	265294.01748581376	36804.38494118066	4	J
2019-07-20 11:28:00	265243.1612215267	36861.57703276497	4	J
2019-07-20 11:29:00	265214.97204081464	36901.1494400685	4	J
2019-07-20 11:30:00	265201.61568830506	36911.38036939011	4	J
2019-07-20 11:31:00	265179.15562563034	36928.55006681531	4	J
2019-07-20 11:32:00	265159.13275833614	36935.11696323501	4	J
2019-07-20 11:33:00	265143.68507411995	36936.6667309812	4	J
2019-07-20 11:34:00	265110.46968498925	36942.09003763167	4	J
2019-07-20 11:35:00	265057.1832870406	36959.845581164496	4	J
2019-07-20 11:36:00	265012.3180841585	36962.321733216246	4	J
2019-07-20 11:37:00	264980.66290259524	36966.21614630648	4	J
2019-07-20 11:38:00	264939.4658261511	36965.78682466681	4	J
2019-07-20 11:39:00	264896.7739611958	36957.12230583878	4	J
2019-07-20 11:40:00	264870.27447272034	36953.518387135824	4	J
2019-07-20 11:41:00	264842.7494346819	36954.14296318161	4	J
2019-07-20 11:42:00	264827.225837488	36952.323703776536	4	J
2019-07-20 11:43:00	264825.4367240706	36954.440899331166	4	J
2019-07-20 11:44:00	264825.73003323463	36959.16868099311	4	J
2019-07-20 11:45:00	264828.8920852241	36962.23399322053	4	J
2019-07-20 11:46:00	264832.3509429524	36971.61372622277	4	J
2019-07-20 11:47:00	264831.49502077344	36965.49759430827	4	J
2019-07-20 11:48:00	264828.0647864545	36958.04534544343	4	J
2019-07-20 11:49:00	264827.6607331057	36957.855006072	4	J
2019-07-20 11:50:00	264827.09276502184	36958.314879707454	4	J
2019-07-20 11:51:00	264827.1303367106	36958.70567877011	4	J
2019-07-20 11:52:00	264826.556045439	36957.37834844388	4	J
2019-07-20 11:53:00	264825.1074996185	36958.745747778914	4	J
2019-07-20 11:54:00	264824.7809406352	36958.18836482554	4	J
2019-07-20 11:55:00	264825.027318444	36958.70078533961	4	J
2019-07-20 11:56:00	264825.2239242942	36959.046201810204	4	J
2019-07-20 11:57:00	264823.80730860337	36956.14771300326	4	J
2019-07-20 11:58:00	264825.75204050425	36954.498162133714	4	J
2019-07-20 11:59:00	264825.8713256142	36954.29259402958	4	J
2019-07-20 12:00:00	264827.45938082866	36953.56262279381	4	J
2019-07-20 12:01:00	264827.475020367	36949.48476807306	4	J
2019-07-20 12:02:00	264827.82881558617	36948.11078363543	4	J
2019-07-20 12:03:00	264819.6762356798	36950.046664170026	4	J
2019-07-20 12:04:00	264800.8512696831	36941.98072956091	4	J
2019-07-20 12:05:00	264791.7235404261	36929.64995992005	4	J
2019-07-20 12:06:00	264783.72346127906	36921.8790402761	4	J
2019-07-20 12:07:00	264774.13307702774	36911.28119243604	4	J
2019-07-20 12:08:00	264770.8378417987	36900.74761701371	4	J
2019-07-20 12:09:00	264770.51972199586	36900.59947355824	4	J
2019-07-20 12:10:00	264770.37513766723	36900.526136091874	4	J
2019-07-20 12:11:00	264771.23550064	36900.54327945837	4	J
2019-07-20 12:12:00	264774.2076895481	36904.413107455664	4	J
2019-07-20 12:13:00	264774.5483800757	36905.097684337416	4	J
2019-07-20 12:14:00	264774.5746464914	36905.55982671885	4	J
2019-07-20 12:15:00	264774.0892445111	36905.93746560823	4	J
2019-07-20 12:16:00	264764.761044944	36902.91163557024	4	J
2019-07-20 12:17:00	264739.29043412075	36893.40555948679	4	J
2019-07-20 12:18:00	264729.6925688466	36893.77391154317	4	J
2019-07-20 12:19:00	264723.91214979626	36894.231218609646	4	J
2019-07-20 12:20:00	264713.8254694286	36901.55272952046	4	J
2019-07-20 12:21:00	264709.50070559897	36906.084444336826	4	J
2019-07-20 12:22:00	264714.5561366216	36924.13202315544	4	J
2019-07-20 12:23:00	264716.229956374	36926.10413450264	4	J
2019-07-20 12:24:00	264711.2326727562	36921.28316192212	4	J
2019-07-20 12:25:00	264689.910595324	36905.03402868021	4	J
2019-07-20 12:26:00	264662.8045548493	36899.53592252192	4	J
2019-07-20 12:27:00	264660.03953552287	36898.54346027498	4	J
2019-07-20 12:28:00	264660.04468447185	36898.323169076735	4	J
2019-07-20 12:29:00	264656.70851262123	36901.97295956597	4	J
2019-07-20 12:30:00	264644.3467877556	36914.53252235767	4	J
2019-07-20 12:31:00	264643.4105014796	36919.60142411167	4	J
2019-07-20 12:32:00	264636.5404145112	36916.09153272423	4	J
2019-07-20 12:33:00	264633.300666045	36915.05806426207	4	J
2019-07-20 12:34:00	264633.5490277011	36911.850439152426	4	J
2019-07-20 12:35:00	264643.30936870043	36903.25094227074	4	J
2019-07-20 12:36:00	264654.52828206937	36870.84099924888	4	J
2019-07-20 12:37:00	264653.27910858585	36839.64431805285	4	J
2019-07-20 12:38:00	264656.3473246284	36813.6153247193	4	J
2019-07-20 12:39:00	264655.918172352	36810.619655753246	4	J
2019-07-20 12:40:00	264656.1439426141	36809.364967671965	4	J
2019-07-20 12:41:00	264656.4370839262	36807.26652642411	4	J
2019-07-20 12:42:00	264655.3442119252	36805.64140699013	4	J
2019-07-20 12:43:00	264653.2445782065	36803.25682517052	4	J
2019-07-20 12:44:00	264649.9799785512	36801.43344938394	4	J
2019-07-20 12:45:00	264640.6813703244	36796.22996016222	4	J
2019-07-20 12:46:00	264633.95957058884	36796.20706796635	4	J
2019-07-20 12:47:00	264619.53793345	36786.5572119009	4	J
2019-07-20 12:48:00	264601.5594405098	36759.66944322307	4	J
2019-07-20 12:49:00	264589.2363309904	36729.04363702301	4	J
2019-07-20 12:50:00	264587.478795424	36724.38363155365	4	J
2019-07-20 12:51:00	264584.7859921868	36721.77519777913	4	J
2019-07-20 12:52:00	264569.6977338682	36697.34188307119	4	J
2019-07-20 12:53:00	264563.9441294672	36650.501303190176	4	J
2019-07-20 12:54:00	264569.9948441545	36622.61311406942	4	J
2019-07-20 12:55:00	264568.0047389473	36621.25658802401	4	J
2019-07-20 12:56:00	264566.8103351483	36621.28117627689	4	J
2019-07-20 12:57:00	264566.5030867198	36622.50767764931	4	J
2019-07-20 12:58:00	264563.5775461927	36621.55506303183	4	J
2019-07-20 12:59:00	264561.3062550331	36620.065685475776	4	J
2019-07-20 13:00:00	264559.9806001586	36619.88328424404	4	J
2019-07-20 13:01:00	264554.8832114523	36618.1745882856	4	J
2019-07-20 13:02:00	264553.7940486114	36617.403528446215	4	J
2019-07-20 13:03:00	264559.0075029876	36619.47093167354	4	J
2019-07-20 13:04:00	264563.3511169317	36621.46791700346	4	J
2019-07-20 13:05:00	264565.1133408191	36621.15083911173	4	J
2019-07-20 13:06:00	264574.1310519112	36621.48534079212	4	J
2019-07-20 13:07:00	264602.1095208587	36630.42886471339	4	J
2019-07-20 13:08:00	264624.9985426866	36634.88416292661	4	J
2019-07-20 13:09:00	264631.44720300246	36637.68683077092	4	J
2019-07-20 13:10:00	264632.9222084068	36640.2767222292	4	J
2019-07-20 13:11:00	264633.28778981406	36640.201800839386	4	J
2019-07-20 13:12:00	264633.0730353257	36640.03501609133	4	J
2019-07-20 13:13:00	264632.5723360553	36640.045077520976	4	J
2019-07-20 13:14:00	264635.17140184355	36639.96912626992	4	J
2019-07-20 13:15:00	264645.8614854808	36643.34732942927	4	J
2019-07-20 13:16:00	264652.5768695323	36654.17108025512	4	J
2019-07-20 13:17:00	264657.3824858203	36672.22646786582	4	J
2019-07-20 13:18:00	264669.7229395303	36699.85558075544	4	J
2019-07-20 13:19:00	264687.472573142	36751.795996383786	4	J
2019-07-20 13:20:00	264693.7745864431	36772.63371748854	4	J
2019-07-20 13:21:00	264693.93273610075	36773.65641933081	4	J
2019-07-20 13:22:00	264694.4332944413	36773.85595571782	4	J
2019-07-20 13:23:00	264694.25480895344	36773.19844198742	4	J
2019-07-20 13:24:00	264693.2210864444	36773.06390859364	4	J
2019-07-20 13:25:00	264693.86760181544	36772.81398515066	4	J
2019-07-20 13:26:00	264694.38269761566	36773.30312149298	4	J
2019-07-20 13:27:00	264693.96473214426	36773.14430724423	4	J
2019-07-20 13:28:00	264696.0272048979	36780.5227523166	4	J
2019-07-20 13:29:00	264703.2707179895	36793.74081472014	4	J
2019-07-20 13:30:00	264703.57443913014	36795.112631169424	4	J
2019-07-20 13:31:00	264710.3637902496	36802.07252498178	4	J
2019-07-20 13:32:00	264730.3394050692	36818.07770372043	4	J
2019-07-20 13:33:00	264747.0748069261	36831.74518214867	4	J
2019-07-20 13:34:00	264773.054561707	36842.56017795606	4	J
2019-07-20 13:35:00	264790.7586991662	36858.81764745813	4	J
2019-07-20 13:36:00	264806.22606028226	36871.83668713148	4	J
2019-07-20 13:37:00	264813.22164202406	36887.674858412895	4	J
2019-07-20 13:38:00	264814.01356334065	36893.91857032197	4	J
2019-07-20 13:39:00	264813.04378351127	36902.8957301714	4	J
2019-07-20 13:40:00	264812.80082047894	36903.592230252485	4	J
2019-07-20 13:41:00	264807.1464004476	36905.71099345899	4	J
2019-07-20 13:42:00	264802.9418266769	36909.92044806636	4	J
2019-07-20 13:43:00	264805.84140899667	36912.724603907045	4	J
2019-07-20 13:44:00	264807.11664351885	36914.049571767166	4	J
2019-07-20 13:45:00	264809.23543308995	36914.03824013658	4	J
2019-07-20 13:46:00	264809.61231704406	36913.88238928584	4	J
2019-07-20 13:47:00	264810.1400856581	36913.756000891306	4	J
2019-07-20 13:48:00	264817.5369157646	36916.72104303594	4	J
2019-07-20 13:49:00	264823.0689281147	36921.00472271021	4	J
2019-07-20 13:50:00	264821.6704896744	36922.37469181224	4	J
2019-07-20 13:51:00	264820.38464464986	36923.48895297461	4	J
2019-07-20 13:52:00	264818.7036088844	36922.4754278429	4	J
2019-07-20 13:53:00	264813.00585064484	36932.76907596756	4	J
2019-07-20 13:54:00	264811.5457053364	36940.60710168191	4	J
2019-07-20 13:55:00	264816.9638603873	36951.34575979462	4	J
2019-07-20 13:56:00	264818.9937795129	36954.03193800307	4	J
2019-07-20 13:57:00	264818.620698753	36952.0252603414	4	J
2019-07-20 13:58:00	264818.58494874643	36949.75047538367	4	J
2019-07-20 13:59:00	264818.934956638	36948.88730614311	4	J
2019-07-20 14:00:00	264818.9675423144	36950.25567724014	4	J
2019-07-20 14:01:00	264821.1674196004	36949.32832737379	4	J
2019-07-20 14:02:00	264820.3484415191	36950.17279450237	4	J
2019-07-20 14:03:00	264814.1810253977	36961.55545867058	4	J
2019-07-20 14:04:00	264815.1980665077	36968.68968277917	4	J
2019-07-20 14:05:00	264816.47462333104	36970.12120014382	4	J
2019-07-20 14:06:00	264817.22159238165	36969.26255398696	4	J
2019-07-20 14:07:00	264816.96071379934	36969.49469798253	4	J
2019-07-20 14:08:00	264816.48256245453	36969.931140796536	4	J
2019-07-20 14:09:00	264817.0790234071	36969.93027503685	4	J
2019-07-20 14:10:00	264817.51367380365	36970.00889594168	4	J
2019-07-20 14:11:00	264817.3632956189	36969.745870843646	4	J
2019-07-20 14:12:00	264816.87196325994	36970.16056401943	4	J
2019-07-20 14:13:00	264816.630560133	36970.343115556	4	J
2019-07-20 14:14:00	264817.2442187251	36970.91868666888	4	J
2019-07-20 14:15:00	264816.78277691925	36970.52613539573	4	J
2019-07-20 14:16:00	264816.79760086624	36973.00738905173	4	J
2019-07-20 14:17:00	264815.88616733084	36973.68633620154	4	J
2019-07-20 14:18:00	264815.7789063501	36973.71198296963	4	J
2019-07-20 14:19:00	264815.79759498953	36973.45574216815	4	J
2019-07-20 14:20:00	264815.6787926344	36973.317510488	4	J
2019-07-20 14:21:00	264815.4630248115	36973.616008263896	4	J
2019-07-20 14:22:00	264815.40367153205	36973.76939442235	4	J
2019-07-20 14:23:00	264814.7933867185	36974.21065861626	4	J
2019-07-20 14:24:00	264815.21995827364	36973.83026716302	4	J
2019-07-20 14:25:00	264815.51574316586	36973.67646142118	4	J
2019-07-20 14:26:00	264815.5117076216	36973.89601481058	4	J
2019-07-20 14:27:00	264815.34245707374	36973.89789467572	4	J
2019-07-20 14:28:00	264814.94365601725	36973.96784652667	4	J
2019-07-20 14:29:00	264815.1872704523	36973.71247901859	4	J
2019-07-20 14:30:00	264815.12359425734	36973.612578816574	4	J
2019-07-20 14:31:00	264815.2351160892	36973.55190595986	4	J
2019-07-20 14:32:00	264815.1499508945	36973.63100744348	4	J
2019-07-20 14:33:00	264815.76364404685	36973.50496905941	4	J
2019-07-20 14:34:00	264815.26538844506	36973.656237584975	4	J
2019-07-20 14:35:00	264815.0976273167	36973.680238290144	4	J
2019-07-20 14:36:00	264815.8202386336	36973.46790393195	4	J
2019-07-20 14:37:00	264816.22356556763	36973.73198063473	4	J
2019-07-20 14:38:00	264816.2888931124	36973.744133209926	4	J
2019-07-20 14:39:00	264816.01175086753	36973.428044615786	4	J
2019-07-20 14:40:00	264815.9398940172	36973.25828017607	4	J
2019-07-20 14:41:00	264815.6538224558	36973.7050048626	4	J
2019-07-20 14:42:00	264816.10690587136	36973.20201960727	4	J
2019-07-20 14:43:00	264815.8037135663	36973.42956414416	4	J
2019-07-20 14:44:00	264815.8325482499	36973.75215819753	4	J
2019-07-20 14:45:00	264816.4467650497	36973.47237763461	4	J
2019-07-20 14:46:00	264816.0009524179	36973.26693115339	4	J
2019-07-20 14:47:00	264815.9345086816	36973.24224349392	4	J
2019-07-20 14:48:00	264816.162233765	36973.31537864497	4	J
2019-07-20 14:49:00	264816.1060427636	36973.50305192102	4	J
2019-07-20 14:50:00	264815.92935896874	36973.4586632915	4	J
2019-07-20 14:51:00	264815.59084037377	36973.38112775888	4	J
2019-07-20 14:52:00	264816.04936400807	36973.14912555125	4	J
2019-07-20 14:53:00	264816.13253569626	36973.29252650561	4	J
2019-07-20 14:54:00	264815.9629647401	36973.53018114342	4	J
2019-07-20 14:55:00	264815.6804545403	36973.27879809924	4	J
2019-07-20 14:56:00	264816.04359675414	36973.08313199676	4	J
2019-07-20 14:57:00	264815.9600212198	36973.650004730895	4	J
2019-07-20 14:58:00	264815.64240279334	36974.10650638912	4	J
2019-07-20 14:59:00	264815.8905676908	36973.43728785344	4	J
2019-07-20 15:00:00	264816.36266974465	36973.52426486065	4	J
2019-07-21 04:00:00	264844.8716466958	36988.14161880608	4	J
2019-07-21 04:01:00	264845.76208919706	36995.12599807199	4	J
2019-07-21 04:02:00	264845.48430401814	36995.27132016268	4	J
2019-07-21 04:03:00	264845.8444729618	36993.3343509575	4	J
2019-07-21 04:04:00	264856.0629890623	36998.46812963863	4	J
2019-07-21 04:05:00	264861.14541665546	36999.67927431079	4	J
2019-07-21 04:06:00	264862.0865328668	36998.953313390855	4	J
2019-07-21 04:07:00	264862.63666652434	36999.27008044599	4	J
2019-07-21 04:08:00	264862.9565736814	37000.82420700293	4	J
2019-07-21 04:09:00	264862.927016775	36999.73345610119	4	J
2019-07-21 04:10:00	264862.3789325029	36999.45374154057	4	J
2019-07-21 04:11:00	264869.63590262586	37011.36073298942	4	J
2019-07-21 04:12:00	264872.8508036203	37020.2608551502	4	J
2019-07-21 04:13:00	264876.22050533904	37048.214076949305	4	J
2019-07-21 04:14:00	264877.5990095636	37059.40229014282	4	J
2019-07-21 04:15:00	264878.4580865435	37062.06383252187	4	J
2019-07-21 04:16:00	264880.1814331216	37075.11014779383	4	J
2019-07-21 04:17:00	264883.0703059222	37079.02201881043	4	J
2019-07-21 04:18:00	264882.34440713614	37078.61791141837	4	J
2019-07-21 04:19:00	264882.7863096708	37078.76418433446	4	J
2019-07-21 04:20:00	264883.7247828926	37076.11294606656	4	J
2019-07-21 04:21:00	264883.4224484319	37076.01457218404	4	J
2019-07-21 04:22:00	264887.4898299122	37083.65452438588	4	J
2019-07-21 04:23:00	264894.2108693321	37118.88321827167	4	J
2019-07-21 04:24:00	264897.7705722955	37144.89194480629	4	J
2019-07-21 04:25:00	264889.82454120734	37149.35218072759	4	J
2019-07-21 04:26:00	264890.34067658166	37153.78938767823	4	J
2019-07-21 04:27:00	264896.7142650673	37170.75437870516	4	J
2019-07-21 04:28:00	264897.798647114	37178.59480151394	4	J
2019-07-21 04:29:00	264897.2207304586	37189.67688553903	4	J
2019-07-21 04:30:00	264895.6518177024	37196.52593337232	4	J
2019-07-21 04:31:00	264890.8493795261	37207.91918154701	4	J
2019-07-21 04:32:00	264889.6813356595	37231.9481663284	4	J
2019-07-21 04:33:00	264891.98217576265	37244.76447839698	4	J
2019-07-21 04:34:00	264893.36153178377	37244.41669297346	4	J
2019-07-21 04:35:00	264894.13310220715	37244.0487615821	4	J
2019-07-21 04:36:00	264893.8047796016	37246.488058313975	4	J
2019-07-21 04:37:00	264887.7682912138	37265.034265810325	4	J
2019-07-21 04:38:00	264883.3807061432	37282.74946737274	4	J
2019-07-21 04:39:00	264888.9401351118	37294.47781706287	4	J
2019-07-21 04:40:00	264892.2079399722	37298.24821102344	4	J
2019-07-21 04:41:00	264893.80751808395	37289.91261413077	4	J
2019-07-21 04:42:00	264895.5702347619	37286.76144233828	4	J
2019-07-21 04:43:00	264896.36346164235	37283.567529095366	4	J
2019-07-21 04:44:00	264899.3252433926	37280.50568789033	4	J
2019-07-21 04:45:00	264904.6549900655	37290.84211321859	4	J
2019-07-21 04:46:00	264906.65458897897	37294.89851368813	4	J
2019-07-21 04:47:00	264903.30569497537	37292.883450844456	4	J
2019-07-21 04:48:00	264902.9756026074	37293.15100405862	4	J
2019-07-21 04:49:00	264903.9213005255	37293.02139006943	4	J
2019-07-21 04:50:00	264905.0130622865	37293.796499386495	4	J
2019-07-21 04:51:00	264911.2216109446	37299.32912576383	4	J
2019-07-21 04:52:00	264912.6496394953	37305.1971878062	4	J
2019-07-21 04:53:00	264910.09116186306	37299.01137974371	4	J
2019-07-21 04:54:00	264914.09444606694	37298.590946248805	4	J
2019-07-21 04:55:00	264919.6772835136	37308.72730312622	4	J
2019-07-21 04:56:00	264931.16990860173	37313.40619548359	4	J
2019-07-21 04:57:00	264931.690364654	37312.9389575967	4	J
2019-07-21 04:58:00	264931.7067248643	37312.21780468309	4	J
2019-07-21 04:59:00	264931.192533895	37311.62451659376	4	J
2019-07-21 05:00:00	264937.35521796526	37310.20392275233	4	J
2019-07-21 05:01:00	264953.8208501556	37305.33240593336	4	J
2019-07-21 05:02:00	264956.2963464054	37310.54526890448	4	J
2019-07-21 05:03:00	264954.6873449152	37317.35690247369	4	J
2019-07-21 05:04:00	264955.5638010591	37318.8473085001	4	J
2019-07-21 05:05:00	264956.2049693366	37322.18524970553	4	J
2019-07-21 05:06:00	264956.92964595323	37323.79772364305	4	J
2019-07-21 05:07:00	264956.8517754794	37324.13822181004	4	J
2019-07-21 05:08:00	264952.6242100721	37341.18698338389	4	J
2019-07-21 05:09:00	264953.74447191	37343.30502375262	4	J
2019-07-21 05:10:00	264951.2456979224	37346.26869390506	4	J
2019-07-21 05:11:00	264949.605681176	37346.99001523841	4	J
2019-07-21 05:12:00	264950.0832880184	37347.47049328895	4	J
2019-07-21 05:13:00	264949.7464105574	37347.25801917877	4	J
2019-07-21 05:14:00	264950.42449858	37347.12680403928	4	J
2019-07-21 05:15:00	264950.4005710856	37347.18469289831	4	J
2019-07-21 05:16:00	264950.54536279786	37347.35849675137	4	J
2019-07-21 05:17:00	264950.30370270734	37347.209600236245	4	J
2019-07-21 05:18:00	264949.798046308	37346.60635593403	4	J
2019-07-21 05:19:00	264953.89229780843	37348.04739602118	4	J
2019-07-21 05:20:00	264956.54663420416	37348.70566054844	4	J
2019-07-21 05:21:00	264963.5382338863	37356.32045021398	4	J
2019-07-21 05:22:00	264977.82501630747	37353.48934159549	4	J
2019-07-21 05:23:00	264988.04612356296	37342.36977333785	4	J
2019-07-21 05:24:00	265002.0900014801	37326.83086348511	4	J
2019-07-21 05:25:00	265002.0591601336	37315.55996648731	4	J
2019-07-21 05:26:00	265002.1459564468	37315.30186771484	4	J
2019-07-21 05:27:00	265005.4090435056	37299.05429071564	4	J
2019-07-21 05:28:00	265006.52470795944	37286.83138339301	4	J
2019-07-21 05:29:00	265007.51814843505	37288.63662129613	4	J
2019-07-21 05:30:00	265007.7160833682	37289.11881912664	4	J
2019-07-21 05:31:00	265007.8854263306	37289.54406123301	4	J
2019-07-21 05:32:00	265006.7271117972	37293.37016294633	4	J
2019-07-21 05:33:00	265013.1734201253	37318.72327255546	4	J
2019-07-21 05:34:00	265016.9574810317	37318.93426101391	4	J
2019-07-21 05:35:00	265028.0601549478	37317.459504853854	4	J
2019-07-21 05:36:00	265043.08458821033	37329.86417055139	4	J
2019-07-21 05:37:00	265056.087254552	37333.550045686105	4	J
2019-07-21 05:38:00	265064.37440329784	37338.63555285621	4	J
2019-07-21 05:39:00	265071.42399148725	37338.131134968535	4	J
2019-07-21 05:40:00	265072.3228858636	37337.83599139127	4	J
2019-07-21 05:41:00	265077.0621274896	37338.011746914	4	J
2019-07-21 05:42:00	265093.3203753192	37342.19427077482	4	J
2019-07-21 05:43:00	265107.8773429202	37333.32496362803	4	J
2019-07-21 05:44:00	265122.4695589101	37323.54702516658	4	J
2019-07-21 05:45:00	265127.9285990766	37310.56129572694	4	J
2019-07-21 05:46:00	265138.0898321496	37289.5084498338	4	J
2019-07-21 05:47:00	265163.7533056793	37276.332341965564	4	J
2019-07-21 05:48:00	265172.947669206	37275.87557618029	4	J
2019-07-21 05:49:00	265186.9773888902	37266.96749771047	4	J
2019-07-21 05:50:00	265202.939540299	37257.06318357064	4	J
2019-07-21 05:51:00	265232.3375389933	37244.21109037266	4	J
2019-07-21 05:52:00	265267.82470894005	37223.03388323062	4	J
2019-07-21 05:53:00	265287.0475845274	37209.10781034568	4	J
2019-07-21 05:54:00	265318.07851248904	37206.587223429975	4	J
2019-07-21 05:55:00	265346.8366829726	37205.220560043264	4	J
2019-07-21 05:56:00	265353.980624477	37191.381904654176	4	J
2019-07-21 05:57:00	265356.77280856867	37185.87536172169	4	J
2019-07-21 05:58:00	265377.8849076241	37187.46149231549	4	J
2019-07-21 05:59:00	265404.4896082187	37178.48564584309	4	J
2019-07-21 06:00:00	265407.7174627659	37177.78960944735	4	J
2019-07-21 06:01:00	265408.2333571016	37177.68645068178	4	J
2019-07-21 06:02:00	265414.1064997353	37164.13823089881	4	J
2019-07-21 06:03:00	265426.27961092565	37148.159573669225	4	J
2019-07-21 06:04:00	265432.12632907444	37135.98968973898	4	J
2019-07-21 06:05:00	265439.26186636864	37127.91487833085	4	J
2019-07-21 06:06:00	265458.8919471599	37116.79056471994	4	J
2019-07-21 06:07:00	265475.607153422	37111.94834576837	4	J
2019-07-21 06:08:00	265500.6702528444	37104.850008163456	4	J
2019-07-21 06:09:00	265523.1294494988	37094.27037736537	4	J
2019-07-21 06:10:00	265536.20665627223	37080.60817076756	4	J
2019-07-21 06:11:00	265553.9562369285	37071.21893532686	4	J
2019-07-21 06:12:00	265566.677271914	37063.40469746368	4	J
2019-07-21 06:13:00	265573.27196266915	37054.17916429815	4	J
2019-07-21 06:14:00	265587.4490918627	37036.1137158774	4	J
2019-07-21 06:15:00	265593.5779543199	37027.658466469424	4	J
2019-07-21 06:16:00	265613.8438089533	37032.855141435735	4	J
2019-07-21 06:17:00	265623.8057337384	37024.70802773939	4	J
2019-07-21 06:18:00	265623.1664599569	37023.2308471672	4	J
2019-07-21 06:19:00	265623.4476892275	37024.437306066015	4	J
2019-07-21 06:20:00	265623.67027326743	37016.1326447985	4	J
2019-07-21 06:21:00	265620.67475182854	37000.32723974079	4	J
2019-07-21 06:22:00	265620.38960536226	36994.704865615415	4	J
2019-07-21 06:23:00	265630.00486439315	36988.281059068526	4	J
2019-07-21 06:24:00	265635.8322949217	36984.785234772215	4	J
2019-07-21 06:25:00	265651.2726848676	36983.17980429787	4	J
2019-07-21 06:26:00	265662.19698417414	36976.52731916336	4	J
2019-07-21 06:27:00	265664.24986911315	36970.40045353796	4	J
2019-07-21 06:28:00	265666.14931031526	36961.82574227147	4	J
2019-07-21 06:29:00	265668.33258381975	36958.808884458136	4	J
2019-07-21 06:30:00	265666.06697164866	36949.983992404894	4	J
2019-07-21 06:31:00	265659.75336360873	36938.10689378037	4	J
2019-07-21 06:32:00	265658.6438353999	36933.20105082107	4	J
2019-07-21 06:33:00	265659.1144899213	36927.23287443158	4	J
2019-07-21 06:34:00	265661.01542088616	36923.86988293349	4	J
2019-07-21 06:35:00	265662.7512430913	36925.11197684978	4	J
2019-07-21 06:36:00	265662.59760916553	36925.2397588347	4	J
2019-07-21 06:37:00	265665.87621844246	36924.98245236297	4	J
2019-07-21 06:38:00	265689.3422728693	36910.465280905606	4	J
2019-07-21 06:39:00	265705.35449726426	36905.6802040935	4	J
2019-07-21 06:40:00	265726.8846014931	36900.00375995691	4	J
2019-07-21 06:41:00	265752.13776318607	36895.733050465686	4	J
2019-07-21 06:42:00	265782.1655441582	36881.87590803997	4	J
2019-07-21 06:43:00	265817.66515098204	36869.61289626979	4	J
2019-07-21 06:44:00	265855.0629308872	36862.81983106656	4	J
2019-07-21 06:45:00	265863.00121391524	36859.58993955014	4	J
2019-07-21 06:46:00	265863.54978847323	36859.575443678485	4	J
2019-07-21 06:47:00	265863.1845351996	36859.43634359307	4	J
2019-07-21 06:48:00	265861.9455363714	36859.15751469437	4	J
2019-07-21 06:49:00	265862.9258022271	36859.28210471635	4	J
2019-07-21 06:50:00	265874.4499435424	36850.25832023659	4	J
2019-07-21 06:51:00	265890.46150527115	36843.3037378141	4	J
2019-07-21 06:52:00	265921.89376454114	36831.26890700476	4	J
2019-07-21 06:53:00	265956.0704487585	36822.98300782439	4	J
2019-07-21 06:54:00	265975.3490541356	36819.89117006433	4	J
2019-07-21 06:55:00	265975.8209118557	36817.801186829536	4	J
2019-07-21 06:56:00	265979.22914899874	36818.00212972881	4	J
2019-07-21 06:57:00	265992.618802129	36801.40833250891	4	J
2019-07-21 06:58:00	266003.7182007889	36784.81060139032	4	J
2019-07-21 06:59:00	266011.5680431712	36772.4019935091	4	J
2019-07-21 07:00:00	266018.3608685497	36757.6198430026	4	J
2019-07-21 07:01:00	266020.6011809876	36757.52369264928	4	J
2019-07-21 07:02:00	266032.4279815749	36744.04413728284	4	J
2019-07-21 07:03:00	266040.52737760334	36734.8669897884	4	J
2019-07-21 07:04:00	266043.20380940306	36731.30254252367	4	J
2019-07-21 07:05:00	266066.1690888546	36708.68667704306	4	J
2019-07-21 07:06:00	266088.7202032317	36698.535718807965	4	J
2019-07-21 07:07:00	266095.15623120853	36697.18349551856	4	J
2019-07-21 07:08:00	266096.2431673939	36697.13238627077	4	J
2019-07-21 07:09:00	266104.78268402594	36689.33716075432	4	J
2019-07-21 07:10:00	266111.5336036222	36686.05647356208	4	J
2019-07-21 07:11:00	266129.50471212046	36685.2679140366	4	J
2019-07-21 07:12:00	266143.895002359	36680.818538634994	4	J
2019-07-21 07:13:00	266166.18194255175	36681.62914864836	4	J
2019-07-21 07:14:00	266192.93317815976	36686.65636091676	4	J
2019-07-21 07:15:00	266223.3869357558	36690.83518385098	4	J
2019-07-21 07:16:00	266252.8014955205	36697.91576144872	4	J
2019-07-21 07:17:00	266281.0458915447	36701.15804438751	4	J
2019-07-21 07:18:00	266287.3038310175	36700.16348383376	4	J
2019-07-21 07:19:00	266303.95823344146	36707.2727609405	4	J
2019-07-21 07:20:00	266327.7076443309	36711.253915606336	4	J
2019-07-21 07:21:00	266342.26427566	36715.90913088561	4	J
2019-07-21 07:22:00	266358.9135553871	36712.903411643136	4	J
2019-07-21 07:23:00	266375.59554901614	36705.77821063445	4	J
2019-07-21 07:24:00	266390.40090622974	36699.31482587261	4	J
2019-07-21 07:25:00	266400.30270671454	36698.27875388687	4	J
2019-07-21 07:26:00	266404.4484313804	36699.34815966216	4	J
2019-07-21 07:27:00	266404.3696807407	36701.66737440672	4	J
2019-07-21 07:28:00	266427.1802328507	36684.69152191817	4	J
2019-07-21 07:29:00	266436.8291702269	36680.556175010206	4	J
2019-07-21 07:30:00	266449.7719406583	36677.133715364966	4	J
2019-07-21 07:31:00	266457.23894910543	36670.09711677767	4	J
2019-07-21 07:32:00	266470.792027831	36660.24083589038	4	J
2019-07-21 07:33:00	266483.0469736141	36657.40307043008	4	J
2019-07-21 07:34:00	266495.7131959174	36654.71121674853	4	J
2019-07-21 07:35:00	266499.9160368853	36652.08844125424	4	J
2019-07-21 07:36:00	266500.6665899875	36650.6474713881	4	J
2019-07-21 07:37:00	266504.21373010223	36637.296546033256	4	J
2019-07-21 07:38:00	266502.19354555785	36619.098994687934	4	J
2019-07-21 07:39:00	266501.15310519945	36616.984268322434	4	J
2019-07-21 07:40:00	266503.08638937905	36608.65421777812	4	J
2019-07-21 07:41:00	266522.1731476085	36582.32257153459	4	J
2019-07-21 07:42:00	266526.77110955724	36573.64816253677	4	J
2019-07-21 07:43:00	266528.72491112584	36565.7979494714	4	J
2019-07-21 07:44:00	266542.1871366817	36545.77417975988	4	J
2019-07-21 07:45:00	266555.47170889843	36538.67553018804	4	J
2019-07-21 07:46:00	266569.9393714059	36514.06717442008	4	J
2019-07-21 07:47:00	266571.88588098605	36510.34583794708	4	J
2019-07-21 07:48:00	266574.91648936627	36509.84987393026	4	J
2019-07-21 07:49:00	266582.5628051473	36508.249838908654	4	J
2019-07-21 07:50:00	266593.7035829145	36508.33486631505	4	J
2019-07-21 07:51:00	266598.8008384192	36509.71561189464	4	J
2019-07-21 07:52:00	266605.33741709584	36509.15807589539	4	J
2019-07-21 07:53:00	266609.57781267667	36506.85310214447	4	J
2019-07-21 07:54:00	266622.82158591284	36506.9430322403	4	J
2019-07-21 07:55:00	266627.3352299884	36504.9917517026	4	J
2019-07-21 07:56:00	266631.9106641904	36501.24276431893	4	J
2019-07-21 07:57:00	266645.2324973639	36490.448630022816	4	J
2019-07-21 07:58:00	266655.4668954694	36487.88468532646	4	J
2019-07-21 07:59:00	266680.3635364746	36466.431914262976	4	J
2019-07-21 08:00:00	266685.82386206114	36458.49027515645	4	J
2019-07-21 08:01:00	266685.09022207966	36456.53199080272	4	J
2019-07-21 08:02:00	266685.1118138276	36456.83799232684	4	J
2019-07-21 08:03:00	266684.5655150131	36456.19162345496	4	J
2019-07-21 08:04:00	266685.1412880529	36456.68111192395	4	J
2019-07-21 08:05:00	266684.88836254977	36456.77794421227	4	J
2019-07-21 08:06:00	266684.54012961645	36457.258594545456	4	J
2019-07-21 08:07:00	266683.9147104967	36458.95632258157	4	J
2019-07-21 08:08:00	266684.7849498115	36460.09149557252	4	J
2019-07-21 08:09:00	266685.32043762074	36460.512970682204	4	J
2019-07-21 08:10:00	266684.24229536625	36460.888331685965	4	J
2019-07-21 08:11:00	266683.7863608816	36460.179083510266	4	J
2019-07-21 08:12:00	266684.0320704124	36458.42263065262	4	J
2019-07-21 08:13:00	266685.6869362158	36460.40652873241	4	J
2019-07-21 08:14:00	266685.5065617906	36461.33324895887	4	J
2019-07-21 08:15:00	266685.8255046696	36461.00284270745	4	J
2019-07-21 08:16:00	266686.88936378626	36461.53978834483	4	J
2019-07-21 08:17:00	266687.38860871043	36460.8202002664	4	J
2019-07-21 08:18:00	266686.96953460685	36461.5405088256	4	J
2019-07-21 08:19:00	266684.6872243593	36462.21162206736	4	J
2019-07-21 08:20:00	266685.8953335758	36463.006061702974	4	J
2019-07-21 08:21:00	266686.3004882217	36463.16248188534	4	J
2019-07-21 08:22:00	266686.42266727	36462.600584771375	4	J
2019-07-21 08:23:00	266693.9406350382	36462.250781276	4	J
2019-07-21 08:24:00	266726.91863310296	36472.038609221854	4	J
2019-07-21 08:25:00	266738.2865149175	36470.18340404341	4	J
2019-07-21 08:26:00	266734.66841869045	36467.42292292028	4	J
2019-07-21 08:27:00	266735.751889532	36466.79630420704	4	J
2019-07-21 08:28:00	266755.04532472685	36465.73301841396	4	J
2019-07-21 08:29:00	266782.6983100096	36470.40447754816	4	J
2019-07-21 08:30:00	266803.1562288819	36482.434126955006	4	J
2019-07-21 08:31:00	266819.40392750065	36491.119427340585	4	J
2019-07-21 08:32:00	266830.6246078118	36496.169662173255	4	J
2019-07-21 08:33:00	266832.32412710384	36496.05943698451	4	J
2019-07-21 08:34:00	266834.6267986743	36496.02982602727	4	J
2019-07-21 08:35:00	266836.8294274112	36495.92852756952	4	J
2019-07-21 08:36:00	266846.6541182545	36496.31394230135	4	J
2019-07-21 08:37:00	266866.6449800987	36495.39116104275	4	J
2019-07-21 08:38:00	266870.63657417893	36492.522898929885	4	J
2019-07-21 08:39:00	266870.7744659771	36492.55052100906	4	J
2019-07-21 08:40:00	266870.9199499777	36491.61827890155	4	J
2019-07-21 08:41:00	266870.4782288191	36492.30651617046	4	J
2019-07-21 08:42:00	266870.3940368969	36491.71701199651	4	J
2019-07-21 08:43:00	266870.9923840052	36491.89274710944	4	J
2019-07-21 08:44:00	266870.6870142915	36492.34407772249	4	J
2019-07-21 08:45:00	266870.87389215565	36492.33813945725	4	J
2019-07-21 08:46:00	266871.0095407643	36492.28870755119	4	J
2019-07-21 08:47:00	266870.8723630222	36492.126885213176	4	J
2019-07-21 08:48:00	266870.831925635	36492.21740506664	4	J
2019-07-21 08:49:00	266871.02513193415	36492.30031773855	4	J
2019-07-21 08:50:00	266870.7209900381	36492.4133827108	4	J
2019-07-21 08:51:00	266870.6986785793	36492.21466801807	4	J
2019-07-21 08:52:00	266870.4332062466	36492.65492978101	4	J
2019-07-21 08:53:00	266870.97957719694	36492.76541918943	4	J
2019-07-21 08:54:00	266873.986947912	36493.86474737642	4	J
2019-07-21 08:55:00	266871.9080643229	36492.02730738416	4	J
2019-07-21 08:56:00	266870.75717135204	36491.499966384974	4	J
2019-07-21 08:57:00	266870.3644989201	36491.57102029708	4	J
2019-07-21 08:58:00	266870.3080858868	36491.58670114675	4	J
2019-07-21 08:59:00	266870.3403516179	36491.46705716637	4	J
2019-07-21 09:00:00	266870.6879936332	36491.70718002301	4	J
2019-07-21 09:01:00	266870.6287907641	36491.693735612746	4	J
2019-07-21 09:02:00	266870.2054303041	36491.44514902584	4	J
2019-07-21 09:03:00	266870.70454302494	36491.862760179625	4	J
2019-07-21 09:04:00	266870.77442094014	36492.33668568093	4	J
2019-07-21 09:05:00	266870.28666583827	36492.977004038425	4	J
2019-07-21 09:06:00	266871.83841190854	36491.74288419153	4	J
2019-07-21 09:07:00	266870.89502440416	36492.22476540959	4	J
2019-07-21 09:08:00	266870.5906042142	36491.897624589496	4	J
2019-07-21 09:09:00	266870.6594414441	36491.83604026145	4	J
2019-07-21 09:10:00	266871.12346237525	36492.17218016695	4	J
2019-07-21 09:11:00	266871.0549986355	36492.24482486482	4	J
2019-07-21 09:12:00	266870.1961464103	36492.30307310587	4	J
2019-07-21 09:13:00	266870.47557168466	36492.02631870121	4	J
2019-07-21 09:14:00	266874.4254057908	36491.78105091142	4	J
2019-07-21 09:15:00	266903.1158125911	36497.565521230936	4	J
2019-07-21 09:16:00	266917.3563063662	36498.50044786149	4	J
2019-07-21 09:17:00	266931.6918079822	36498.5195497918	4	J
2019-07-21 09:18:00	266984.5745545434	36494.43135155517	4	J
2019-07-21 09:19:00	267030.4985499611	36488.353743411	4	J
2019-07-21 09:20:00	267066.8388792315	36492.26149035383	4	J
2019-07-21 09:21:00	267091.23622806906	36487.42663362437	4	J
2019-07-21 09:22:00	267101.31883854955	36495.64573276196	4	J
2019-07-21 09:23:00	267101.47416847444	36497.40781152195	4	J
2019-07-21 09:24:00	267100.2254062535	36494.78251165613	4	J
2019-07-21 09:25:00	267111.27538665314	36499.20325364438	4	J
2019-07-21 09:26:00	267139.06453522714	36500.375526706426	4	J
2019-07-21 09:27:00	267161.442641336	36485.24125589013	4	J
2019-07-21 09:28:00	267165.87974344305	36480.30810855546	4	J
2019-07-21 09:29:00	267183.2294063189	36455.58255924862	4	J
2019-07-21 09:30:00	267186.7371427109	36441.0135788497	4	J
2019-07-21 09:31:00	267187.0036838148	36441.24505450059	4	J
2019-07-21 09:32:00	267186.0212509737	36440.486331118336	4	J
2019-07-21 09:33:00	267186.5997412547	36439.784978463016	4	J
2019-07-21 09:34:00	267196.042989748	36421.33954776156	4	J
2019-07-21 09:35:00	267205.1151076028	36397.71570477651	4	J
2019-07-21 09:36:00	267206.999736382	36385.64727740185	4	J
2019-07-21 09:37:00	267208.9742712077	36381.94825659684	4	J
2019-07-21 09:38:00	267225.1296418949	36373.57747299061	4	J
2019-07-21 09:39:00	267232.5915667104	36370.68692567744	4	J
2019-07-21 09:40:00	267228.71952201653	36365.73432555183	4	J
2019-07-21 09:41:00	267233.084038925	36361.56307760889	4	J
2019-07-21 09:42:00	267250.3754362592	36357.18505684615	4	J
2019-07-21 09:43:00	267259.7567984302	36345.37461459558	4	J
2019-07-21 09:44:00	267271.2570552665	36332.418791962526	4	J
2019-07-21 09:45:00	267286.8145491593	36325.23603127616	4	J
2019-07-21 09:46:00	267301.0894326805	36317.723386673766	4	J
2019-07-21 09:47:00	267307.04020812287	36312.30198263116	4	J
2019-07-21 09:48:00	267316.20371364505	36301.44094531662	4	J
2019-07-21 09:49:00	267315.99824903754	36299.53214411696	4	J
2019-07-21 09:50:00	267316.23939064326	36298.10953933661	4	J
2019-07-21 09:51:00	267317.1891536514	36296.17450460381	4	J
2019-07-21 09:52:00	267317.8334239431	36297.652595026055	4	J
2019-07-21 09:53:00	267328.6428702503	36276.29967074336	4	J
2019-07-21 09:54:00	267342.6689253994	36244.07055172299	4	J
2019-07-21 09:55:00	267351.3048486206	36223.50835388766	4	J
2019-07-21 09:56:00	267352.68604316824	36196.45649608817	4	J
2019-07-21 09:57:00	267361.15091836214	36173.4662073212	4	J
2019-07-21 09:58:00	267362.2938605178	36173.262273177046	4	J
2019-07-21 09:59:00	267361.4986397227	36172.31253334074	4	J
2019-07-21 10:00:00	267342.22929267905	36164.00169399964	4	J
2019-07-21 10:01:00	267335.45569287444	36162.48819624774	4	J
2019-07-21 10:02:00	267318.0941375653	36157.02280371035	4	J
2019-07-21 10:03:00	267308.9339433081	36153.538282829	4	J
2019-07-21 10:04:00	267289.37841913366	36147.863566557775	4	J
2019-07-21 10:05:00	267289.3875828878	36147.31017488197	4	J
2019-07-21 10:06:00	267288.7785836903	36149.4442257475	4	J
2019-07-21 10:07:00	267287.2638652963	36150.25287370119	4	J
2019-07-21 10:08:00	267290.3150942263	36151.689724372976	4	J
2019-07-21 10:09:00	267291.3940648044	36150.84872327028	4	J
2019-07-21 10:10:00	267290.3561137571	36149.04738108593	4	J
2019-07-21 10:11:00	267284.9091771703	36143.75886862722	4	J
2019-07-21 10:12:00	267283.12200446246	36139.10814894945	4	J
2019-07-21 10:13:00	267281.883763211	36137.95904455611	4	J
2019-07-21 10:14:00	267280.0376661254	36138.19685931471	4	J
2019-07-21 10:15:00	267279.04317696614	36135.67805516157	4	J
2019-07-21 10:16:00	267276.41593168594	36133.0336864348	4	J
2019-07-21 10:17:00	267275.4552968132	36132.67608174569	4	J
2019-07-21 10:18:00	267274.5129518177	36131.92214143589	4	J
2019-07-21 10:19:00	267274.3476276509	36132.05342620111	4	J
2019-07-21 10:20:00	267274.26092410524	36131.87168463766	4	J
2019-07-21 10:21:00	267274.4227736424	36131.987232362015	4	J
2019-07-21 10:22:00	267274.3897290628	36131.93249014871	4	J
2019-07-21 10:23:00	267274.54800503986	36131.81964088868	4	J
2019-07-21 10:24:00	267274.0828799016	36131.51963157943	4	J
2019-07-21 10:25:00	267274.332489668	36131.54409688786	4	J
2019-07-21 10:26:00	267272.52332556027	36127.33727296475	4	J
2019-07-21 10:27:00	267267.8070244661	36117.63015267599	4	J
2019-07-21 10:28:00	267265.68431115814	36109.34965554412	4	J
2019-07-21 10:29:00	267264.9774050762	36110.08292433952	4	J
2019-07-21 10:30:00	267264.4900978877	36109.311561201546	4	J
2019-07-21 10:31:00	267264.9863163054	36109.207305643	4	J
2019-07-21 10:32:00	267265.85436616064	36109.65728426773	4	J
2019-07-21 10:33:00	267262.61551294423	36107.31407005909	4	J
2019-07-21 10:34:00	267262.59051913285	36106.70777971832	4	J
2019-07-21 10:35:00	267262.3703711567	36103.78897977315	4	J
2019-07-21 10:36:00	267262.7502394832	36098.37187404608	4	J
2019-07-21 10:37:00	267263.4868705463	36097.79326069022	4	J
2019-07-21 10:38:00	267263.2740224867	36097.85026614016	4	J
2019-07-21 10:39:00	267261.9184645767	36096.55518814285	4	J
2019-07-21 10:40:00	267249.53244465904	36089.133270050894	4	J
2019-07-21 10:41:00	267232.27663206967	36089.77080545122	4	J
2019-07-21 10:42:00	267209.01619810256	36085.04878509694	4	J
2019-07-21 10:43:00	267189.8270121957	36068.73366738994	4	J
2019-07-21 10:44:00	267183.1869558516	36066.89219611786	4	J
2019-07-21 10:45:00	267180.86370310484	36065.20614805306	4	J
2019-07-21 10:46:00	267180.3660974493	36063.99476586895	4	J
2019-07-21 10:47:00	267177.74197835	36060.32343330608	4	J
2019-07-21 10:48:00	267174.8877599243	36055.85358548201	4	J
2019-07-21 10:49:00	267171.23493816145	36052.01932513746	4	J
2019-07-21 10:50:00	267170.71042239683	36049.90965725956	4	J
2019-07-21 10:51:00	267168.1082079977	36044.48155480538	4	J
2019-07-21 10:52:00	267163.21643464186	36036.08070010997	4	J
2019-07-21 10:53:00	267163.1490298844	36035.8915807625	4	J
2019-07-21 10:54:00	267161.8825964107	36034.82100987121	4	J
2019-07-21 10:55:00	267159.13217245066	36030.61622134072	4	J
2019-07-21 10:56:00	267150.27813422395	36022.45546250029	4	J
2019-07-21 10:57:00	267144.8175204972	36019.23155916238	4	J
2019-07-21 10:58:00	267144.6303262328	36018.60649934418	4	J
2019-07-21 10:59:00	267144.4274461069	36020.19481935167	4	J
2019-07-21 11:00:00	267144.26570263726	36020.5904476839	4	J
2019-07-21 11:01:00	267144.02203405905	36020.57962219071	4	J
2019-07-21 11:02:00	267144.2354658816	36019.758156533164	4	J
2019-07-21 11:03:00	267144.1871957569	36019.66489025526	4	J
2019-07-21 11:04:00	267143.43743355863	36019.57029491276	4	J
2019-07-21 11:05:00	267141.1895638626	36018.066727344696	4	J
2019-07-21 11:06:00	267127.3268161742	36009.45205449877	4	J
2019-07-21 11:07:00	267111.8323257643	35985.03881235929	4	J
2019-07-21 11:08:00	267104.4620188153	35976.979313308024	4	J
2019-07-21 11:09:00	267099.1620871752	35970.036119350065	4	J
2019-07-21 11:10:00	267097.688117878	35968.689264196946	4	J
2019-07-21 11:11:00	267096.42653992184	35964.18682315961	4	J
2019-07-21 11:12:00	267081.2037226726	35947.74569365134	4	J
2019-07-21 11:13:00	267048.3307746189	35928.65168663641	4	J
2019-07-21 11:14:00	267030.9988400808	35926.54715853053	4	J
2019-07-21 11:15:00	267024.0765453058	35923.08077672779	4	J
2019-07-21 11:16:00	267024.45987894706	35921.82496884538	4	J
2019-07-21 11:17:00	267025.6423199219	35922.36023342632	4	J
2019-07-21 11:18:00	267019.7521098858	35932.68692656536	4	J
2019-07-21 11:19:00	267018.65057137544	35941.95119414002	4	J
2019-07-21 11:20:00	267014.881230253	35943.616387312846	4	J
2019-07-21 11:21:00	267011.24823270564	35943.2130657854	4	J
2019-07-21 11:22:00	267011.5160365191	35944.16549843711	4	J
2019-07-21 11:23:00	267010.5020344242	35944.19925866575	4	J
2019-07-21 11:24:00	267005.57179824053	35942.73532559327	4	J
2019-07-21 11:25:00	267002.3301816888	35928.86804935107	4	J
2019-07-21 11:26:00	267007.3832986423	35888.35095263576	4	J
2019-07-21 11:27:00	267007.1323154086	35879.00327394444	4	J
2019-07-21 11:28:00	267009.44055687595	35865.53689547542	4	J
2019-07-21 11:29:00	267008.1266843949	35860.318483203715	4	J
2019-07-21 11:30:00	267003.47788974136	35849.476526872306	4	J
2019-07-21 11:31:00	267004.2094011623	35839.38575199929	4	J
2019-07-21 11:32:00	266991.732040136	35839.03089503697	4	J
2019-07-21 11:33:00	266965.68543268694	35828.78490896862	4	J
2019-07-21 11:34:00	266950.92663427506	35824.36064870474	4	J
2019-07-21 11:35:00	266943.2574797932	35821.38863355621	4	J
2019-07-21 11:36:00	266935.32982423675	35815.78225808906	4	J
2019-07-21 11:37:00	266925.7835008429	35797.41596581076	4	J
2019-07-21 11:38:00	266917.6091916456	35789.03014994725	4	J
2019-07-21 11:39:00	266916.3870665562	35786.845411336864	4	J
2019-07-21 11:40:00	266917.8481936577	35778.122658074164	4	J
2019-07-21 11:41:00	266910.7520302076	35768.47333110868	4	J
2019-07-21 11:42:00	266900.4324396487	35761.10625435932	4	J
2019-07-21 11:43:00	266894.065302802	35761.67773438306	4	J
2019-07-21 11:44:00	266890.92102408217	35761.705850075574	4	J
2019-07-21 11:45:00	266888.1450074431	35759.380779600964	4	J
2019-07-21 11:46:00	266884.94209554425	35757.66006629767	4	J
2019-07-21 11:47:00	266881.23080335377	35756.46962194911	4	J
2019-07-21 11:48:00	266869.6117555547	35752.58740584508	4	J
2019-07-21 11:49:00	266849.7679773846	35746.90237400702	4	J
2019-07-21 11:50:00	266821.55215201003	35731.49471964699	4	J
2019-07-21 11:51:00	266800.2316298858	35732.63613227176	4	J
2019-07-21 11:52:00	266781.93899383425	35735.38584801869	4	J
2019-07-21 11:53:00	266769.99349177344	35737.742899264675	4	J
2019-07-21 11:54:00	266759.9158867123	35739.35464369083	4	J
2019-07-21 11:55:00	266758.79620947246	35740.80766558188	4	J
2019-07-21 11:56:00	266758.68180732493	35741.29656132458	4	J
2019-07-21 11:57:00	266759.34994324105	35741.5235314545	4	J
2019-07-21 11:58:00	266760.1763955388	35741.82991984794	4	J
2019-07-21 11:59:00	266760.5763703679	35742.06874313707	4	J
2019-07-21 12:00:00	266756.32969723555	35742.778410462684	4	J
2019-07-21 12:01:00	266751.59541484364	35744.85137964168	4	J
2019-07-21 12:02:00	266751.2959415876	35745.10988744254	4	J
2019-07-21 12:03:00	266750.65372367733	35744.576721680045	4	J
2019-07-21 12:04:00	266749.34826754616	35740.57181562497	4	J
2019-07-21 12:05:00	266747.6435892654	35739.0760564177	4	J
2019-07-21 12:06:00	266750.27673798136	35741.53001252206	4	J
2019-07-21 12:07:00	266751.31753722054	35742.743498430755	4	J
2019-07-21 12:08:00	266750.9959739581	35742.074038530365	4	J
2019-07-21 12:09:00	266750.6007457896	35742.35450266224	4	J
2019-07-21 12:10:00	266750.2548153344	35743.21120637877	4	J
2019-07-21 12:11:00	266749.69562468043	35743.03103636032	4	J
2019-07-21 12:12:00	266749.45046789123	35743.005832251794	4	J
2019-07-21 12:13:00	266748.4378896419	35742.75349416285	4	J
2019-07-21 12:14:00	266746.7761343369	35743.3173674018	4	J
2019-07-21 12:15:00	266731.7858777708	35745.08497308931	4	J
2019-07-21 12:16:00	266725.49974669545	35731.74993960945	4	J
2019-07-21 12:17:00	266725.1021252131	35730.32525038528	4	J
2019-07-21 12:18:00	266724.13837984734	35725.69885977186	4	J
2019-07-21 12:19:00	266702.906391388	35713.463920824644	4	J
2019-07-21 12:20:00	266672.81614457216	35720.37572698983	4	J
2019-07-21 12:21:00	266641.3330097221	35718.6993737243	4	J
2019-07-21 12:22:00	266621.03373495245	35714.5433534101	4	J
2019-07-21 12:23:00	266608.71761633427	35709.69956779806	4	J
2019-07-21 12:24:00	266588.2973525562	35708.30795035562	4	J
2019-07-21 12:25:00	266561.6401167927	35709.7116787215	4	J
2019-07-21 12:26:00	266542.43429597147	35719.15409389275	4	J
2019-07-21 12:27:00	266537.7781764544	35722.31650592997	4	J
2019-07-21 12:28:00	266537.0916856779	35722.17912915988	4	J
2019-07-21 12:29:00	266537.09930201824	35723.11447463652	4	J
2019-07-21 12:30:00	266533.68699378247	35733.7105563107	4	J
2019-07-21 12:31:00	266523.65039681754	35746.14312343549	4	J
2019-07-21 12:32:00	266514.1253948885	35760.12405219557	4	J
2019-07-21 12:33:00	266513.9062532207	35762.059864266	4	J
2019-07-21 12:34:00	266504.8398920628	35759.326668172245	4	J
2019-07-21 12:35:00	266493.13341125625	35761.7380589352	4	J
2019-07-21 12:36:00	266481.13135859225	35760.8439044601	4	J
2019-07-21 12:37:00	266470.3198913434	35754.98169205777	4	J
2019-07-21 12:38:00	266471.2958861905	35755.10960746241	4	J
2019-07-21 12:39:00	266471.4651605396	35755.22976295399	4	J
2019-07-21 12:40:00	266471.17564314825	35755.17341438424	4	J
2019-07-21 12:41:00	266467.5476849243	35749.57848603367	4	J
2019-07-21 12:42:00	266458.8165891131	35736.59676822403	4	J
2019-07-21 12:43:00	266454.24459548725	35733.759963705175	4	J
2019-07-21 12:44:00	266452.388493604	35732.32912171151	4	J
2019-07-21 12:45:00	266452.6143609068	35731.506728729124	4	J
2019-07-21 12:46:00	266458.6653427029	35724.92707701393	4	J
2019-07-21 12:47:00	266458.85062252224	35723.470742906946	4	J
2019-07-21 12:48:00	266457.9690288056	35721.2584613683	4	J
2019-07-21 12:49:00	266461.4447814447	35708.73931419523	4	J
2019-07-21 12:50:00	266463.2174764469	35681.00130620895	4	J
2019-07-21 12:51:00	266466.818644593	35643.98263125769	4	J
2019-07-21 12:52:00	266466.39591027907	35619.74958805345	4	J
2019-07-21 12:53:00	266453.96767135616	35600.38765218711	4	J
2019-07-21 12:54:00	266441.60506614944	35575.30890917547	4	J
2019-07-21 12:55:00	266434.87989215145	35563.987130178786	4	J
2019-07-21 12:56:00	266417.11108386406	35536.83307214659	4	J
2019-07-21 12:57:00	266392.0352770921	35481.92645021508	4	J
2019-07-21 12:58:00	266359.19754552434	35443.22003114095	4	J
2019-07-21 12:59:00	266335.7410797235	35402.55065341424	4	J
2019-07-21 13:00:00	266317.7200132586	35376.90028982448	4	J
2019-07-21 13:01:00	266309.4447405752	35344.05695429696	4	J
2019-07-21 13:02:00	266307.8471633251	35311.801775114895	4	J
2019-07-21 13:03:00	266299.7427154511	35277.527726041255	4	J
2019-07-21 13:04:00	266287.40825066005	35240.14617079497	4	J
2019-07-21 13:05:00	266268.68033449096	35196.33571519323	4	J
2019-07-21 13:06:00	266260.94077362336	35187.67139966118	4	J
2019-07-21 13:07:00	266255.8338083461	35185.11470186862	4	J
2019-07-21 13:08:00	266254.719373016	35185.918841883526	4	J
2019-07-21 13:09:00	266252.32779604767	35191.40901760661	4	J
2019-07-21 13:10:00	266244.96767078084	35199.68154969847	4	J
2019-07-21 13:11:00	266226.6078811257	35213.85727899312	4	J
2019-07-21 13:12:00	266225.77262870414	35215.000735127105	4	J
2019-07-21 13:13:00	266227.6421141669	35216.54181765267	4	J
2019-07-21 13:14:00	266225.0281023523	35215.12070883852	4	J
2019-07-21 13:15:00	266224.8262526113	35215.42657251663	4	J
2019-07-21 13:16:00	266210.0008904529	35217.0457161263	4	J
2019-07-21 13:17:00	266233.8821347628	35198.55490106931	4	J
2019-07-21 13:18:00	266254.6180331268	35180.387512799534	4	J
2019-07-21 13:19:00	266265.396908427	35173.828477383344	4	J
2019-07-21 13:20:00	266261.1390766762	35169.03019855463	4	J
2019-07-21 13:21:00	266258.2172236922	35147.72110520717	4	J
2019-07-21 13:22:00	266259.3240080829	35136.6697942408	4	J
2019-07-21 13:23:00	266260.1290492816	35124.758960527295	4	J
2019-07-21 13:24:00	266259.414687935	35124.46213163918	4	J
2019-07-21 13:25:00	266259.48090488825	35123.374687939286	4	J
2019-07-21 13:26:00	266263.2558258844	35121.643138844935	4	J
2019-07-21 13:27:00	266272.7282983444	35119.15371041647	4	J
2019-07-21 13:28:00	266281.09507277573	35112.06500386356	4	J
2019-07-21 13:29:00	266288.7601057301	35109.24892182541	4	J
2019-07-21 13:30:00	266294.9260242154	35102.818578082006	4	J
2019-07-21 13:31:00	266306.071227012	35106.26036491908	4	J
2019-07-21 13:32:00	266316.34957759647	35114.254085440574	4	J
2019-07-21 13:33:00	266327.30742722075	35117.19947821414	4	J
2019-07-21 13:34:00	266336.0316880354	35117.71459913324	4	J
2019-07-21 13:35:00	266338.96101232845	35119.19979550702	4	J
2019-07-21 13:36:00	266342.8077759452	35118.50183498976	4	J
2019-07-21 13:37:00	266342.69444960257	35118.8146853094	4	J
2019-07-21 13:38:00	266346.08471018326	35112.76225408968	4	J
2019-07-21 13:39:00	266351.3260107474	35083.21864364843	4	J
2019-07-21 13:40:00	266345.63860967883	35058.98904739345	4	J
2019-07-21 13:41:00	266344.9069036027	35054.606848568525	4	J
2019-07-21 13:42:00	266344.39111540763	35054.31587814223	4	J
2019-07-21 13:43:00	266344.86520352564	35053.9659021035	4	J
2019-07-21 13:44:00	266344.5422609308	35053.80854006154	4	J
2019-07-21 13:45:00	266342.23801717086	35054.369405043035	4	J
2019-07-21 13:46:00	266344.39905967016	35055.97015593175	4	J
2019-07-21 13:47:00	266344.487594182	35056.03152365265	4	J
2019-07-21 13:48:00	266344.7053589405	35056.41822767464	4	J
2019-07-21 13:49:00	266349.62757801224	35065.85532263101	4	J
2019-07-21 13:50:00	266351.9251597722	35069.96327252644	4	J
2019-07-21 13:51:00	266352.86639559467	35069.81431811922	4	J
2019-07-21 13:52:00	266353.41683224065	35069.83337796226	4	J
2019-07-21 13:53:00	266353.3616407747	35070.383648100746	4	J
2019-07-21 13:54:00	266352.9365816478	35069.994221043584	4	J
2019-07-21 13:55:00	266353.27239086473	35070.45500630984	4	J
2019-07-21 13:56:00	266350.6254533041	35068.63535666156	4	J
2019-07-21 13:57:00	266345.5059619499	35058.283968605945	4	J
2019-07-21 13:58:00	266344.3924065205	35055.191868042595	4	J
2019-07-21 13:59:00	266345.56381154124	35054.36873066649	4	J
2019-07-21 14:00:00	266345.5602252133	35054.07138877611	4	J
2019-07-21 14:01:00	266346.3212498792	35054.77744622147	4	J
2019-07-21 14:02:00	266354.28042608703	35076.660837613024	4	J
2019-07-21 14:03:00	266369.2470598096	35106.39537719576	4	J
2019-07-21 14:04:00	266371.83676814585	35109.696589003965	4	J
2019-07-21 14:05:00	266372.9888395196	35114.195205317024	4	J
2019-07-21 14:06:00	266373.3109227434	35115.60387637678	4	J
2019-07-21 14:07:00	266373.5641577358	35116.10984190353	4	J
2019-07-21 14:08:00	266373.0052071801	35116.202679118745	4	J
2019-07-21 14:09:00	266372.77879254514	35117.08664180074	4	J
2019-07-21 14:10:00	266372.2995647372	35117.71405269822	4	J
2019-07-21 14:11:00	266372.61678818264	35118.95184032328	4	J
2019-07-21 14:12:00	266373.7700250078	35120.05083344581	4	J
2019-07-21 14:13:00	266373.0762546092	35119.70957421835	4	J
2019-07-21 14:14:00	266372.0454300835	35121.00164768745	4	J
2019-07-21 14:15:00	266370.87679972214	35127.258614349084	4	J
2019-07-21 14:16:00	266369.89576077176	35127.88280909249	4	J
2019-07-21 14:17:00	266370.2899587908	35127.08932388875	4	J
2019-07-21 14:18:00	266370.0697095773	35127.26264949314	4	J
2019-07-21 14:19:00	266369.3718770129	35127.02296319255	4	J
2019-07-21 14:20:00	266367.67573796667	35128.27904100646	4	J
2019-07-21 14:21:00	266366.8167241344	35128.474801697565	4	J
2019-07-21 14:22:00	266366.69500331004	35128.574186411344	4	J
2019-07-21 14:23:00	266366.85261562665	35129.75430764747	4	J
2019-07-21 14:24:00	266366.8397495871	35130.367613900926	4	J
2019-07-21 14:25:00	266366.929197515	35130.3576412935	4	J
2019-07-21 14:26:00	266366.482848509	35130.224084515816	4	J
2019-07-21 14:27:00	266366.564009539	35130.53025899129	4	J
2019-07-21 14:28:00	266366.4566094155	35130.78209108591	4	J
2019-07-21 14:29:00	266366.5581280603	35131.72460773145	4	J
2019-07-21 14:30:00	266366.2108776504	35133.409926831846	4	J
2019-07-21 14:31:00	266365.606350891	35133.88012009872	4	J
2019-07-21 14:32:00	266366.1631196217	35134.009414577544	4	J
2019-07-21 14:33:00	266366.3404856168	35133.76696967138	4	J
2019-07-21 14:34:00	266366.1669802574	35133.82949664408	4	J
2019-07-21 14:35:00	266365.99702303525	35134.00078428739	4	J
2019-07-21 14:36:00	266365.3144550872	35133.99244329298	4	J
2019-07-21 14:37:00	266365.7301128387	35133.77944457636	4	J
2019-07-21 14:38:00	266365.99176294	35133.68666771104	4	J
2019-07-21 14:39:00	266365.9886760944	35134.02143221373	4	J
2019-07-21 14:40:00	266366.0334166161	35134.097924778434	4	J
2019-07-21 14:41:00	266366.16167820507	35134.222144778	4	J
2019-07-21 14:42:00	266365.817098693	35134.43900021897	4	J
2019-07-21 14:43:00	266365.6315045832	35134.37359675836	4	J
2019-07-21 14:44:00	266366.5713334194	35134.60770361389	4	J
2019-07-21 14:45:00	266369.09464964696	35135.392300590705	4	J
2019-07-21 14:46:00	266371.70594953164	35136.267391277484	4	J
2019-07-21 14:47:00	266371.040681451	35134.63352487293	4	J
2019-07-21 14:48:00	266370.9704164924	35134.06558349659	4	J
2019-07-21 14:49:00	266371.03321645583	35134.427985794486	4	J
2019-07-21 14:50:00	266371.9340013316	35136.1344348283	4	J
2019-07-21 14:51:00	266370.83686031215	35136.19714950405	4	J
2019-07-21 14:52:00	266372.9351963177	35136.06805282766	4	J
2019-07-21 14:53:00	266373.89791392576	35135.695856375816	4	J
2019-07-21 14:54:00	266373.61137237225	35135.67231891524	4	J
2019-07-21 14:55:00	266374.647900227	35135.96281455651	4	J
2019-07-21 14:56:00	266371.73038700945	35135.97612700133	4	J
2019-07-21 14:57:00	266369.84117449884	35142.36873113367	4	J
2019-07-21 14:58:00	266370.33833367075	35142.310562560495	4	J
2019-07-21 14:59:00	266370.64005164354	35143.04436409268	4	J
2019-07-21 15:00:00	266371.1295528943	35143.301692584675	4	J
2019-07-22 04:00:00	266310.8727952157	35235.93877190489	4	J
2019-07-22 04:01:00	266307.6431803724	35235.26842754996	4	J
2019-07-22 04:02:00	266306.2739973771	35234.51806846322	4	J
2019-07-22 04:03:00	266303.80253583443	35232.299286025205	4	J
2019-07-22 04:04:00	266300.4350837116	35229.1399919945	4	J
2019-07-22 04:05:00	266301.47138836805	35238.3465281496	4	J
2019-07-22 04:06:00	266300.0044207342	35257.697698323005	4	J
2019-07-22 04:07:00	266297.58225480164	35267.879184360856	4	J
2019-07-22 04:08:00	266293.6684878178	35270.3529231108	4	J
2019-07-22 04:09:00	266286.7174564227	35276.23004022079	4	J
2019-07-22 04:10:00	266273.5553321104	35280.84734601225	4	J
2019-07-22 04:11:00	266262.2675079822	35283.32203803891	4	J
2019-07-22 04:12:00	266255.0318055145	35294.703650957694	4	J
2019-07-22 04:13:00	266252.1858644485	35294.42089938698	4	J
2019-07-22 04:14:00	266239.41121019353	35304.384769057506	4	J
2019-07-22 04:15:00	266229.0272932827	35314.758864521325	4	J
[truncated: 1,306 more rows]
