# Supplementary material for: Estimating individual exposure to predation risk in group-living baboons, Papio anubis
Source: PLoS One. 2023 Nov 8;18(11):e0287357. doi: 10.1371/journal.pone.0287357 (PMC10631679; doi:10.1371/journal.pone.0287357)
Supplement: S1 Data — (ZIP) [file pone.0287357.s006.zip › S6 Data/05.csv]

Unnamed: 0	x	y	id	agesex
2019-07-19 04:00:00	265575.8140676288	35311.428210802704	5	AM
2019-07-19 04:01:00	265595.22051137703	35326.756524979115	5	AM
2019-07-19 04:02:00	265600.4386347951	35330.987951214214	5	AM
2019-07-19 04:03:00	265606.4135677654	35339.78316514585	5	AM
2019-07-19 04:04:00	265614.29694558977	35345.491546410245	5	AM
2019-07-19 04:05:00	265617.4956166532	35349.04611299476	5	AM
2019-07-19 04:06:00	265643.58725820284	35346.26291040635	5	AM
2019-07-19 04:07:00	265695.02868176706	35356.603905677686	5	AM
2019-07-19 04:08:00	265754.6265772844	35379.59295654888	5	AM
2019-07-19 04:09:00	265814.2568032865	35408.29953769918	5	AM
2019-07-19 04:10:00	265864.6445702756	35436.414604639416	5	AM
2019-07-19 04:11:00	265868.4297239653	35436.596325657214	5	AM
2019-07-19 04:12:00	265868.501338581	35436.50008448982	5	AM
2019-07-19 04:13:00	265868.2786630617	35436.607417197665	5	AM
2019-07-19 04:14:00	265883.9048229877	35443.97825047067	5	AM
2019-07-19 04:15:00	265893.81471840065	35448.69186365585	5	AM
2019-07-19 04:16:00	265920.3644620859	35454.683786159934	5	AM
2019-07-19 04:17:00	265928.0770758983	35453.98889197469	5	AM
2019-07-19 04:18:00	265936.45771251	35459.28072928287	5	AM
2019-07-19 04:19:00	265946.1500563819	35469.18250059394	5	AM
2019-07-19 04:20:00	265946.5916411477	35471.41183944829	5	AM
2019-07-19 04:21:00	265951.8533080461	35479.87020249585	5	AM
2019-07-19 04:22:00	265958.3427059105	35482.55085694553	5	AM
2019-07-19 04:23:00	265975.39748047845	35490.00895219516	5	AM
2019-07-19 04:24:00	265992.7788004572	35488.07347714657	5	AM
2019-07-19 04:25:00	266004.18600335333	35491.19848933994	5	AM
2019-07-19 04:26:00	266010.15962582536	35491.8629192225	5	AM
2019-07-19 04:27:00	266018.1967986168	35491.08076397699	5	AM
2019-07-19 04:28:00	266015.33981696947	35484.0527703243	5	AM
2019-07-19 04:29:00	266015.31667619344	35479.81494340137	5	AM
2019-07-19 04:30:00	266019.2252102009	35478.05607322471	5	AM
2019-07-19 04:31:00	266029.40091085783	35474.03533298026	5	AM
2019-07-19 04:32:00	266030.9935107533	35472.853191099035	5	AM
2019-07-19 04:33:00	266033.3582585227	35472.3057634209	5	AM
2019-07-19 04:34:00	266038.3360318	35466.549593054624	5	AM
2019-07-19 04:35:00	266037.0992203666	35465.164887982784	5	AM
2019-07-19 04:36:00	266036.63621363346	35465.25328276338	5	AM
2019-07-19 04:37:00	266037.06350284006	35466.55335695184	5	AM
2019-07-19 04:38:00	266041.3193251219	35458.79261930856	5	AM
2019-07-19 04:39:00	266054.43051114783	35460.02022312134	5	AM
2019-07-19 04:40:00	266061.9158869659	35459.834713295306	5	AM
2019-07-19 04:41:00	266023.9159265557	35485.12387664687	5	AM
2019-07-19 04:42:00	266037.5158171092	35471.3280825671	5	AM
2019-07-19 04:43:00	266040.7712860874	35460.51190247911	5	AM
2019-07-19 04:44:00	266044.29215070134	35460.607958721725	5	AM
2019-07-19 04:45:00	266044.81621048047	35461.40789400173	5	AM
2019-07-19 04:46:00	266048.20854202576	35449.215207163295	5	AM
2019-07-19 04:47:00	266061.05253194075	35421.701236306464	5	AM
2019-07-19 04:48:00	266102.92376559647	35374.01305574218	5	AM
2019-07-19 04:49:00	266170.1663644804	35330.96124573141	5	AM
2019-07-19 04:50:00	266173.7641719981	35312.55787734177	5	AM
2019-07-19 04:51:00	266168.8190183284	35296.32632410492	5	AM
2019-07-19 04:52:00	266168.7830302259	35283.68013252808	5	AM
2019-07-19 04:53:00	266198.9452652867	35248.84485511982	5	AM
2019-07-19 04:54:00	266217.014465782	35217.53297590397	5	AM
2019-07-19 04:55:00	266217.3276910252	35218.26954069607	5	AM
2019-07-19 04:56:00	266218.5423001767	35230.01424292982	5	AM
2019-07-19 04:57:00	266243.6705578997	35238.40624241316	5	AM
2019-07-19 04:58:00	266253.8232837117	35239.14043190006	5	AM
2019-07-19 04:59:00	266253.06773933815	35238.92251002073	5	AM
2019-07-19 05:00:00	266257.2942272896	35231.97400314702	5	AM
2019-07-19 05:01:00	266259.31420502893	35206.13149991068	5	AM
2019-07-19 05:02:00	266243.13888074365	35203.867026569074	5	AM
2019-07-19 05:03:00	266225.60387360764	35212.8756809972	5	AM
2019-07-19 05:04:00	266182.8507136119	35210.43357301053	5	AM
2019-07-19 05:05:00	266091.717449317	35198.71843810635	5	AM
2019-07-19 05:06:00	265965.92010522383	35194.91033061455	5	AM
2019-07-19 05:07:00	265882.4455224105	35208.87115844752	5	AM
2019-07-19 05:08:00	265798.87422997283	35224.7143400403	5	AM
2019-07-19 05:09:00	265729.089733517	35244.117134671695	5	AM
2019-07-19 05:10:00	265660.7218133598	35268.32877773069	5	AM
2019-07-19 05:11:00	265602.6915499249	35278.2272892409	5	AM
2019-07-19 05:12:00	265612.8122337264	35283.62367765224	5	AM
2019-07-19 05:13:00	265697.143457126	35255.47600356995	5	AM
2019-07-19 05:14:00	265824.16747807595	35221.04298535425	5	AM
2019-07-19 05:15:00	266001.5927843827	35195.27708670472	5	AM
2019-07-19 05:16:00	266112.9672005534	35200.412999472974	5	AM
2019-07-19 05:17:00	266197.47482691094	35210.239615234714	5	AM
2019-07-19 05:18:00	266256.49925418454	35216.769681591344	5	AM
2019-07-19 05:19:00	266261.7868756082	35211.5497131756	5	AM
2019-07-19 05:20:00	266261.2843469421	35213.49111539778	5	AM
2019-07-19 05:21:00	266264.98650544934	35222.621530391494	5	AM
2019-07-19 05:22:00	266265.9158797746	35223.45898852182	5	AM
2019-07-19 05:23:00	266262.2032751306	35229.545225234804	5	AM
2019-07-19 05:24:00	266261.8548363641	35230.85872911595	5	AM
2019-07-19 05:25:00	266261.58938094886	35231.4025905189	5	AM
2019-07-19 05:26:00	266262.4696931873	35231.90271375195	5	AM
2019-07-19 05:27:00	266262.4401977348	35231.96115600563	5	AM
2019-07-19 05:28:00	266262.62357279786	35231.15444042701	5	AM
2019-07-19 05:29:00	266262.74331263785	35229.53073651146	5	AM
2019-07-19 05:30:00	266262.03120311105	35229.356310324314	5	AM
2019-07-19 05:31:00	266262.3481420668	35230.103565961246	5	AM
2019-07-19 05:32:00	266262.7652007757	35229.47966946745	5	AM
2019-07-19 05:33:00	266262.86130173475	35229.33272973976	5	AM
2019-07-19 05:34:00	266263.21352335886	35229.279014575295	5	AM
2019-07-19 05:35:00	266262.87262378563	35229.34065411439	5	AM
2019-07-19 05:36:00	266262.9647294863	35229.62304644161	5	AM
2019-07-19 05:37:00	266270.897482916	35220.99590910995	5	AM
2019-07-19 05:38:00	266279.54537061707	35216.45860984039	5	AM
2019-07-19 05:39:00	266279.96475863806	35216.33685903799	5	AM
2019-07-19 05:40:00	266281.72355220333	35215.63913703041	5	AM
2019-07-19 05:41:00	266282.88091003	35217.83035212205	5	AM
2019-07-19 05:42:00	266280.6912450165	35225.13514324647	5	AM
2019-07-19 05:43:00	266284.9580995314	35225.030120688294	5	AM
2019-07-19 05:44:00	266285.0825331394	35225.49334533547	5	AM
2019-07-19 05:45:00	266285.792331174	35225.25355681476	5	AM
2019-07-19 05:46:00	266284.93025537324	35224.99565451411	5	AM
2019-07-19 05:47:00	266282.6119234083	35219.25979038746	5	AM
2019-07-19 05:48:00	266282.87142961135	35219.57440832593	5	AM
2019-07-19 05:49:00	266282.24437263847	35220.58749227103	5	AM
2019-07-19 05:50:00	266282.0464183556	35219.973859987906	5	AM
2019-07-19 05:51:00	266282.0301339388	35219.29235303597	5	AM
2019-07-19 05:52:00	266281.5460390893	35219.71293448996	5	AM
2019-07-19 05:53:00	266283.83553819987	35222.38412823739	5	AM
2019-07-19 05:54:00	266286.92196767346	35225.281162137835	5	AM
2019-07-19 05:55:00	266287.94800327945	35225.98993014186	5	AM
2019-07-19 05:56:00	266287.02809854253	35226.08671253849	5	AM
2019-07-19 05:57:00	266291.2116697478	35223.45954768385	5	AM
2019-07-19 05:58:00	266302.64544371155	35225.03776078134	5	AM
2019-07-19 05:59:00	266316.5334304859	35226.158491328555	5	AM
2019-07-19 06:00:00	266336.7588413059	35233.77670120624	5	AM
2019-07-19 06:01:00	266351.0191099909	35236.765470720646	5	AM
2019-07-19 06:02:00	266359.1168337839	35239.94094344542	5	AM
2019-07-19 06:03:00	266369.20910725737	35240.03124151923	5	AM
2019-07-19 06:04:00	266387.5028236057	35231.366051702804	5	AM
2019-07-19 06:05:00	266396.4702101377	35229.2393222228	5	AM
2019-07-19 06:06:00	266400.1307582615	35229.99050462066	5	AM
2019-07-19 06:07:00	266399.2006014196	35229.8627612644	5	AM
2019-07-19 06:08:00	266408.11813844944	35226.269423146085	5	AM
2019-07-19 06:09:00	266419.95794557565	35215.04357642447	5	AM
2019-07-19 06:10:00	266425.2469174143	35212.83114146149	5	AM
2019-07-19 06:11:00	266444.45496086363	35210.42452664828	5	AM
2019-07-19 06:12:00	266465.3573567402	35208.9405642448	5	AM
2019-07-19 06:13:00	266497.4067568115	35205.23117892873	5	AM
2019-07-19 06:14:00	266504.5832574941	35205.70421269508	5	AM
2019-07-19 06:15:00	266506.2243439365	35205.688025387084	5	AM
2019-07-19 06:16:00	266520.51266706845	35202.520532738105	5	AM
2019-07-19 06:17:00	266521.3993312784	35202.32347594374	5	AM
2019-07-19 06:18:00	266521.39313528914	35201.97046385285	5	AM
2019-07-19 06:19:00	266521.94139917905	35202.25884623683	5	AM
2019-07-19 06:20:00	266522.3518497847	35201.99460181822	5	AM
2019-07-19 06:21:00	266554.1712918465	35202.78208551819	5	AM
2019-07-19 06:22:00	266596.46641816874	35197.366388250724	5	AM
2019-07-19 06:23:00	266614.9115967581	35188.93769675981	5	AM
2019-07-19 06:24:00	266628.0530962004	35193.42723231972	5	AM
2019-07-19 06:25:00	266628.8099976567	35193.026320952486	5	AM
2019-07-19 06:26:00	266633.02838489355	35190.073241337246	5	AM
2019-07-19 06:27:00	266662.89617801434	35176.84641547329	5	AM
2019-07-19 06:28:00	266682.3730450837	35178.719602230514	5	AM
2019-07-19 06:29:00	266697.8760855673	35195.25349756127	5	AM
2019-07-19 06:30:00	266722.8594991113	35202.64620685935	5	AM
2019-07-19 06:31:00	266747.4046318665	35191.17963487341	5	AM
2019-07-19 06:32:00	266777.5760497804	35195.47270264887	5	AM
2019-07-19 06:33:00	266787.1950135155	35208.98422566144	5	AM
2019-07-19 06:34:00	266813.4183942676	35209.655242064786	5	AM
2019-07-19 06:35:00	266829.7504708289	35196.35320517655	5	AM
2019-07-19 06:36:00	266849.9773118269	35209.4979425377	5	AM
2019-07-19 06:37:00	266850.3490081089	35211.22090071514	5	AM
2019-07-19 06:38:00	266859.3101295929	35202.12001697017	5	AM
2019-07-19 06:39:00	266875.5032440813	35199.98261345152	5	AM
2019-07-19 06:40:00	266882.291949544	35201.779663089634	5	AM
2019-07-19 06:41:00	266887.3812651409	35206.16409638203	5	AM
2019-07-19 06:42:00	266906.3531406726	35215.335619272344	5	AM
2019-07-19 06:43:00	266915.3708078183	35249.78947019664	5	AM
2019-07-19 06:44:00	266936.241107097	35288.76020271054	5	AM
2019-07-19 06:45:00	266946.50168354326	35289.83871903524	5	AM
2019-07-19 06:46:00	266955.39657083165	35289.07447479315	5	AM
2019-07-19 06:47:00	266969.32541215874	35291.50051209039	5	AM
2019-07-19 06:48:00	266970.7396340523	35290.174445856814	5	AM
2019-07-19 06:49:00	266972.4334567143	35295.80386586589	5	AM
2019-07-19 06:50:00	266974.6325133809	35297.29270655673	5	AM
2019-07-19 06:51:00	266988.71867461427	35300.38362787094	5	AM
2019-07-19 06:52:00	267016.6418327118	35317.85601630543	5	AM
2019-07-19 06:53:00	267041.6355198135	35339.46007042337	5	AM
2019-07-19 06:54:00	267050.00812103954	35360.25530350458	5	AM
2019-07-19 06:55:00	267062.383908734	35381.23774497251	5	AM
2019-07-19 06:56:00	267067.9721562385	35412.45136643726	5	AM
2019-07-19 06:57:00	267070.9777482563	35422.14393408695	5	AM
2019-07-19 06:58:00	267071.2496072852	35422.97562330386	5	AM
2019-07-19 06:59:00	267070.88770827785	35421.07053721332	5	AM
2019-07-19 07:00:00	267071.0038443879	35420.88949103061	5	AM
2019-07-19 07:01:00	267070.20567568595	35420.9431128326	5	AM
2019-07-19 07:02:00	267070.28800076817	35420.58842471819	5	AM
2019-07-19 07:03:00	267069.3430759274	35420.82641708984	5	AM
2019-07-19 07:04:00	267069.0595572393	35421.967911951695	5	AM
2019-07-19 07:05:00	267077.3457462006	35428.53021874537	5	AM
2019-07-19 07:06:00	267120.5270023089	35452.80236472713	5	AM
2019-07-19 07:07:00	267168.7176990718	35502.01160938837	5	AM
2019-07-19 07:08:00	267219.7426696134	35529.06861374948	5	AM
2019-07-19 07:09:00	267224.1485701274	35529.31048799468	5	AM
2019-07-19 07:10:00	267234.53345596814	35524.89598955731	5	AM
2019-07-19 07:11:00	267245.1045289379	35511.66168714224	5	AM
2019-07-19 07:12:00	267251.94096841273	35501.93098598742	5	AM
2019-07-19 07:13:00	267251.6204042928	35501.59960752451	5	AM
2019-07-19 07:14:00	267252.1964107777	35501.43708580352	5	AM
2019-07-19 07:15:00	267251.51730806456	35501.11352297874	5	AM
2019-07-19 07:16:00	267251.59338450886	35501.05838963707	5	AM
2019-07-19 07:17:00	267251.50907060574	35500.76180318052	5	AM
2019-07-19 07:18:00	267251.9369084098	35501.1350049721	5	AM
2019-07-19 07:19:00	267251.0410784505	35501.86517621063	5	AM
2019-07-19 07:20:00	267251.6186171025	35501.02778396944	5	AM
2019-07-19 07:21:00	267262.1283626076	35493.72040923824	5	AM
2019-07-19 07:22:00	267277.6628586377	35488.19070769776	5	AM
2019-07-19 07:23:00	267292.40659607144	35491.72776550381	5	AM
2019-07-19 07:24:00	267301.4811557374	35491.213628254205	5	AM
2019-07-19 07:25:00	267308.8507283	35491.28622631632	5	AM
2019-07-19 07:26:00	267309.49028256355	35491.51338719603	5	AM
2019-07-19 07:27:00	267312.4358625514	35490.89045199677	5	AM
2019-07-19 07:28:00	267327.8831700774	35495.53396020989	5	AM
2019-07-19 07:29:00	267341.1296083693	35500.701260271526	5	AM
2019-07-19 07:30:00	267340.75607690134	35500.89931813895	5	AM
2019-07-19 07:31:00	267341.0091016144	35501.28840878447	5	AM
2019-07-19 07:32:00	267341.9936998356	35502.67444652596	5	AM
2019-07-19 07:33:00	267354.90235221985	35528.5616629983	5	AM
2019-07-19 07:34:00	267371.9355007511	35545.31489314227	5	AM
2019-07-19 07:35:00	267372.6760226366	35544.696464279565	5	AM
2019-07-19 07:36:00	267371.7096777284	35544.54236928709	5	AM
2019-07-19 07:37:00	267372.36313890404	35544.71404065464	5	AM
2019-07-19 07:38:00	267371.5134356471	35545.03681007036	5	AM
2019-07-19 07:39:00	267363.17289067287	35541.22838801244	5	AM
2019-07-19 07:40:00	267351.4723852976	35535.41134450304	5	AM
2019-07-19 07:41:00	267351.78910037887	35535.97867910537	5	AM
2019-07-19 07:42:00	267351.55167027056	35535.61871110618	5	AM
2019-07-19 07:43:00	267350.6589617822	35535.27602086857	5	AM
2019-07-19 07:44:00	267351.3563600456	35536.132691820705	5	AM
2019-07-19 07:45:00	267351.98569661664	35536.30768629242	5	AM
2019-07-19 07:46:00	267352.1818695055	35535.47498103536	5	AM
2019-07-19 07:47:00	267351.5969673347	35535.6950187169	5	AM
2019-07-19 07:48:00	267351.0156076165	35535.08865813554	5	AM
2019-07-19 07:49:00	267350.44208190404	35535.58280750833	5	AM
2019-07-19 07:50:00	267348.49235240475	35533.62680298766	5	AM
2019-07-19 07:51:00	267348.80957272765	35533.942512994414	5	AM
2019-07-19 07:52:00	267348.3840706722	35534.09984235221	5	AM
2019-07-19 07:53:00	267348.61674339074	35533.8837479047	5	AM
2019-07-19 07:54:00	267349.0483390928	35533.577470340926	5	AM
2019-07-19 07:55:00	267348.99309972656	35532.98040342503	5	AM
2019-07-19 07:56:00	267348.51019084244	35532.831370955246	5	AM
2019-07-19 07:57:00	267347.7002792186	35532.62710331899	5	AM
2019-07-19 07:58:00	267348.70218260254	35532.42467696846	5	AM
2019-07-19 07:59:00	267349.4140852447	35532.517070102724	5	AM
2019-07-19 08:00:00	267348.9707711947	35533.59905403092	5	AM
2019-07-19 08:01:00	267351.7819896743	35531.15818198431	5	AM
2019-07-19 08:02:00	267371.65612919815	35512.3005293295	5	AM
2019-07-19 08:03:00	267376.5564527559	35497.322617728045	5	AM
2019-07-19 08:04:00	267401.5075560554	35494.19608396456	5	AM
2019-07-19 08:05:00	267436.65528950695	35489.97156565769	5	AM
2019-07-19 08:06:00	267467.05938852794	35488.33320557653	5	AM
2019-07-19 08:07:00	267469.9073511512	35488.61871967308	5	AM
2019-07-19 08:08:00	267469.6263755828	35488.579143938856	5	AM
2019-07-19 08:09:00	267469.7903761135	35489.233886711685	5	AM
2019-07-19 08:10:00	267469.4884492888	35488.38008473399	5	AM
2019-07-19 08:11:00	267469.6208520623	35487.8854730132	5	AM
2019-07-19 08:12:00	267462.1127973437	35488.492933034875	5	AM
2019-07-19 08:13:00	267460.36763919966	35488.65090042094	5	AM
2019-07-19 08:14:00	267460.2459195948	35488.75175936618	5	AM
2019-07-19 08:15:00	267460.3958936319	35486.15253221376	5	AM
2019-07-19 08:16:00	267460.8865918371	35485.37027659428	5	AM
2019-07-19 08:17:00	267460.9348078452	35486.10891783666	5	AM
2019-07-19 08:18:00	267462.1577714824	35486.080279612666	5	AM
2019-07-19 08:19:00	267461.86248695455	35485.94614028682	5	AM
2019-07-19 08:20:00	267461.3443625865	35486.01389897788	5	AM
2019-07-19 08:21:00	267461.5583606979	35486.135519777374	5	AM
2019-07-19 08:22:00	267461.56788182	35486.41239677844	5	AM
2019-07-19 08:23:00	267461.9367276371	35485.98944506194	5	AM
2019-07-19 08:24:00	267462.22326691507	35486.010954326244	5	AM
2019-07-19 08:25:00	267461.577341596	35486.388983643505	5	AM
2019-07-19 08:26:00	267461.4506175919	35485.61201568486	5	AM
2019-07-19 08:27:00	267460.83628207195	35485.28364698881	5	AM
2019-07-19 08:28:00	267461.23615884525	35485.96083111175	5	AM
2019-07-19 08:29:00	267461.07212641684	35486.0583805753	5	AM
2019-07-19 08:30:00	267460.9942229862	35486.25416575846	5	AM
2019-07-19 08:31:00	267461.4135423863	35486.71972338371	5	AM
2019-07-19 08:32:00	267461.8778554147	35485.77654418528	5	AM
2019-07-19 08:33:00	267461.9105939425	35485.242688344675	5	AM
2019-07-19 08:34:00	267461.4223321084	35485.23320239967	5	AM
2019-07-19 08:35:00	267461.3135985161	35485.31175352766	5	AM
2019-07-19 08:36:00	267461.38563736074	35485.47801365105	5	AM
2019-07-19 08:37:00	267461.06071511743	35485.61320137783	5	AM
2019-07-19 08:38:00	267461.4460640006	35486.03249655848	5	AM
2019-07-19 08:39:00	267462.03440290515	35487.19353514109	5	AM
2019-07-19 08:40:00	267462.3788611601	35486.39545614891	5	AM
2019-07-19 08:41:00	267461.99075178173	35485.18128669139	5	AM
2019-07-19 08:42:00	267460.9729035897	35485.45468676384	5	AM
2019-07-19 08:43:00	267461.75164650043	35485.704124277894	5	AM
2019-07-19 08:44:00	267462.53509946924	35486.299014317854	5	AM
2019-07-19 08:45:00	267462.3923004634	35485.86676577685	5	AM
2019-07-19 08:46:00	267461.9530168764	35485.78500847866	5	AM
2019-07-19 08:47:00	267460.9965785432	35485.97525858895	5	AM
2019-07-19 08:48:00	267452.653496387	35482.438368666386	5	AM
2019-07-19 08:49:00	267438.8424889824	35477.04758017465	5	AM
2019-07-19 08:50:00	267439.2216687074	35477.246221461035	5	AM
2019-07-19 08:51:00	267438.7254324176	35477.263835139296	5	AM
2019-07-19 08:52:00	267439.971904108	35477.84646425268	5	AM
2019-07-19 08:53:00	267438.5066223914	35477.206734371284	5	AM
2019-07-19 08:54:00	267438.9522504814	35475.641410701945	5	AM
2019-07-19 08:55:00	267438.06849720137	35474.6194247844	5	AM
2019-07-19 08:56:00	267438.01334083	35473.51874070675	5	AM
2019-07-19 08:57:00	267437.6057217947	35473.09668489457	5	AM
2019-07-19 08:58:00	267437.4188328132	35473.04621384828	5	AM
2019-07-19 08:59:00	267437.4964984156	35474.41179020597	5	AM
2019-07-19 09:00:00	267437.21260668593	35473.723890551904	5	AM
2019-07-19 09:01:00	267436.14429693966	35473.168323026475	5	AM
2019-07-19 09:02:00	267435.7777169298	35473.78188209641	5	AM
2019-07-19 09:03:00	267435.21363348904	35474.16671531108	5	AM
2019-07-19 09:04:00	267434.2458836161	35471.675002064454	5	AM
2019-07-19 09:05:00	267434.7499335793	35471.75195332906	5	AM
2019-07-19 09:06:00	267434.5716400627	35471.9894199272	5	AM
2019-07-19 09:07:00	267434.7001462761	35472.40618688629	5	AM
2019-07-19 09:08:00	267434.9299884839	35472.869571220544	5	AM
2019-07-19 09:09:00	267435.0836221235	35472.740870380374	5	AM
2019-07-19 09:10:00	267436.4328954477	35473.27702480425	5	AM
2019-07-19 09:11:00	267440.7842426285	35472.67168460188	5	AM
2019-07-19 09:12:00	267442.5465421733	35470.11950334923	5	AM
2019-07-19 09:13:00	267447.4279203201	35461.41119754916	5	AM
2019-07-19 09:14:00	267448.8576928864	35459.92272728608	5	AM
2019-07-19 09:15:00	267451.46245706	35455.22428594792	5	AM
2019-07-19 09:16:00	267457.4082716675	35442.63908977064	5	AM
2019-07-19 09:17:00	267460.8927055527	35432.5905487346	5	AM
2019-07-19 09:18:00	267461.5096146187	35429.15966784615	5	AM
2019-07-19 09:19:00	267465.14108458976	35418.475492574624	5	AM
2019-07-19 09:20:00	267470.0779800945	35402.61551688364	5	AM
2019-07-19 09:21:00	267480.04308591125	35382.76318544557	5	AM
2019-07-19 09:22:00	267504.86174086115	35336.189021016944	5	AM
2019-07-19 09:23:00	267544.82754955406	35319.537747682334	5	AM
2019-07-19 09:24:00	267568.4962963786	35318.3057853066	5	AM
2019-07-19 09:25:00	267592.4299102302	35317.31414932786	5	AM
2019-07-19 09:26:00	267608.484619889	35320.27157209026	5	AM
2019-07-19 09:27:00	267615.1975979287	35325.81183753304	5	AM
2019-07-19 09:28:00	267615.5205014184	35326.70158115307	5	AM
2019-07-19 09:29:00	267615.4092994162	35327.41831772389	5	AM
2019-07-19 09:30:00	267625.42774023104	35317.04992170506	5	AM
2019-07-19 09:31:00	267646.28336726327	35297.070788743324	5	AM
2019-07-19 09:32:00	267650.08872224734	35269.880606767576	5	AM
2019-07-19 09:33:00	267663.5870533859	35248.96744920681	5	AM
2019-07-19 09:34:00	267671.27910955384	35243.352922345606	5	AM
2019-07-19 09:35:00	267676.7814307862	35236.410670592566	5	AM
2019-07-19 09:36:00	267680.85080032254	35224.42756531947	5	AM
2019-07-19 09:37:00	267678.01564378233	35217.718718553	5	AM
2019-07-19 09:38:00	267676.87057394383	35213.83158967016	5	AM
2019-07-19 09:39:00	267674.8821570225	35200.412781425606	5	AM
2019-07-19 09:40:00	267677.5074425925	35192.55383798392	5	AM
2019-07-19 09:41:00	267675.6208751875	35189.04844270542	5	AM
2019-07-19 09:42:00	267676.2301736094	35182.83311368194	5	AM
2019-07-19 09:43:00	267685.17019837594	35176.030451442326	5	AM
2019-07-19 09:44:00	267692.5248111048	35171.02616203355	5	AM
2019-07-19 09:45:00	267695.1820772694	35168.96802229994	5	AM
2019-07-19 09:46:00	267690.8003615428	35149.69119113523	5	AM
2019-07-19 09:47:00	267675.30147520435	35127.471959161136	5	AM
2019-07-19 09:48:00	267665.3733155729	35113.53546796094	5	AM
2019-07-19 09:49:00	267665.0872797829	35113.248877093094	5	AM
2019-07-19 09:50:00	267666.62915267545	35113.63991942104	5	AM
2019-07-19 09:51:00	267666.722496444	35113.626628092	5	AM
2019-07-19 09:52:00	267666.57901264966	35113.47365490561	5	AM
2019-07-19 09:53:00	267666.5983150474	35114.40309307622	5	AM
2019-07-19 09:54:00	267665.7007989373	35114.13579706765	5	AM
2019-07-19 09:55:00	267666.059926581	35114.291491799995	5	AM
2019-07-19 09:56:00	267665.849006568	35113.78754895179	5	AM
2019-07-19 09:57:00	267665.00888959697	35113.793064486934	5	AM
2019-07-19 09:58:00	267664.8626711587	35110.20712877139	5	AM
2019-07-19 09:59:00	267669.6775747388	35089.288180147574	5	AM
2019-07-19 10:00:00	267669.879577034	35063.98858659943	5	AM
2019-07-19 10:01:00	267667.984645566	35043.83858362818	5	AM
2019-07-19 10:02:00	267666.4418034282	35026.665599864056	5	AM
2019-07-19 10:03:00	267663.8990524964	35020.50823575738	5	AM
2019-07-19 10:04:00	267661.7603082376	35018.95799880848	5	AM
2019-07-19 10:05:00	267653.78189715085	35008.9256125016	5	AM
2019-07-19 10:06:00	267647.9967587208	35001.20569760619	5	AM
2019-07-19 10:07:00	267643.7534069967	35000.822756104615	5	AM
2019-07-19 10:08:00	267616.12022101536	35006.20699295452	5	AM
2019-07-19 10:09:00	267604.3169687864	35011.61385087961	5	AM
2019-07-19 10:10:00	267600.5980452731	35004.68912943178	5	AM
2019-07-19 10:11:00	267611.5822227693	34984.89396120323	5	AM
2019-07-19 10:12:00	267617.98741050734	34983.53021493703	5	AM
2019-07-19 10:13:00	267611.89776218426	34988.851677759834	5	AM
2019-07-19 10:14:00	267608.3203031631	34990.48270099284	5	AM
2019-07-19 10:15:00	267608.2034666727	34990.87315667447	5	AM
2019-07-19 10:16:00	267608.2987070697	34991.06245470158	5	AM
2019-07-19 10:17:00	267609.8389782716	34991.79194674132	5	AM
2019-07-19 10:18:00	267614.0419344119	34994.316190158504	5	AM
2019-07-19 10:19:00	267613.3826648709	34994.78528388215	5	AM
2019-07-19 10:20:00	267613.29243419203	34994.591376353164	5	AM
2019-07-19 10:21:00	267613.0359966893	34994.757149654055	5	AM
2019-07-19 10:22:00	267613.0127004952	34994.26662556539	5	AM
2019-07-19 10:23:00	267613.95377305424	34994.261090243184	5	AM
2019-07-19 10:24:00	267613.41495265986	34994.77016150088	5	AM
2019-07-19 10:25:00	267612.8764643979	34994.16360692486	5	AM
2019-07-19 10:26:00	267613.0631804572	34994.27822882346	5	AM
2019-07-19 10:27:00	267613.093444241	34994.34937797608	5	AM
2019-07-19 10:28:00	267613.3934771737	34995.02713580402	5	AM
2019-07-19 10:29:00	267612.2920870099	34995.14736289701	5	AM
2019-07-19 10:30:00	267612.7149634555	34994.85307109468	5	AM
2019-07-19 10:31:00	267612.8228064472	34994.95886055143	5	AM
2019-07-19 10:32:00	267612.9757333066	34995.00528344648	5	AM
2019-07-19 10:33:00	267612.5878049053	34994.671337440835	5	AM
2019-07-19 10:34:00	267612.6850202829	34994.530850777264	5	AM
2019-07-19 10:35:00	267612.4375897769	34994.26747871006	5	AM
2019-07-19 10:36:00	267612.703385268	34994.49416341691	5	AM
2019-07-19 10:37:00	267612.8756602335	34994.77819669608	5	AM
2019-07-19 10:38:00	267612.7414112881	34994.40585689395	5	AM
2019-07-19 10:39:00	267612.6242440448	34994.07517449582	5	AM
2019-07-19 10:40:00	267613.6971883472	34994.61747114738	5	AM
2019-07-19 10:41:00	267613.29586712446	34994.12905090598	5	AM
2019-07-19 10:42:00	267613.56288655533	34993.9826311773	5	AM
2019-07-19 10:43:00	267613.58183782	34994.092678350375	5	AM
2019-07-19 10:44:00	267613.59686478664	34994.06797376321	5	AM
2019-07-19 10:45:00	267613.4495052755	34994.02136540637	5	AM
2019-07-19 10:46:00	267612.7548437662	34993.835506183714	5	AM
2019-07-19 10:47:00	267613.4879309567	34994.07463193451	5	AM
2019-07-19 10:48:00	267613.36763038824	34993.85086737658	5	AM
2019-07-19 10:49:00	267613.33220782486	34993.9657183371	5	AM
2019-07-19 10:50:00	267613.1950614952	34993.9504457268	5	AM
2019-07-19 10:51:00	267613.49330441246	34994.03315434977	5	AM
2019-07-19 10:52:00	267611.2845854358	34993.35135659848	5	AM
2019-07-19 10:53:00	267608.51907541126	34987.79940765618	5	AM
2019-07-19 10:54:00	267609.48630673165	34987.75423399603	5	AM
2019-07-19 10:55:00	267608.9489583607	34988.2008136858	5	AM
2019-07-19 10:56:00	267608.86924360105	34987.69831884016	5	AM
2019-07-19 10:57:00	267608.2438441973	34987.715957029155	5	AM
2019-07-19 10:58:00	267609.08296687406	34988.30069900039	5	AM
2019-07-19 10:59:00	267609.238116274	34988.32518499189	5	AM
2019-07-19 11:00:00	267611.9542632731	34990.19532072905	5	AM
2019-07-19 11:01:00	267610.85219817224	34988.80654054558	5	AM
2019-07-19 11:02:00	267610.3092419209	34987.20805321503	5	AM
2019-07-19 11:03:00	267609.41716273344	34987.21560638042	5	AM
2019-07-19 11:04:00	267609.0636508843	34987.30065828663	5	AM
2019-07-19 11:05:00	267612.6565000058	34986.52699744866	5	AM
2019-07-19 11:06:00	267617.3581459328	34986.47296114589	5	AM
2019-07-19 11:07:00	267615.9819892015	34986.97408994187	5	AM
2019-07-19 11:08:00	267615.97007463896	34986.78790892882	5	AM
2019-07-19 11:09:00	267616.03950767755	34986.918592021575	5	AM
2019-07-19 11:10:00	267615.9941613857	34986.59619046886	5	AM
2019-07-19 11:11:00	267609.8371785294	34987.460878400256	5	AM
2019-07-19 11:12:00	267607.7224730227	34991.0144579587	5	AM
2019-07-19 11:13:00	267607.73748406983	34990.910671505735	5	AM
2019-07-19 11:14:00	267607.5252042728	34991.02574241267	5	AM
2019-07-19 11:15:00	267606.3877712648	34990.9454147994	5	AM
2019-07-19 11:16:00	267605.38998146274	34989.455595266685	5	AM
2019-07-19 11:17:00	267604.1207280368	34987.23860896359	5	AM
2019-07-19 11:18:00	267603.8953934722	34987.03477425558	5	AM
2019-07-19 11:19:00	267603.79924265505	34986.93230055688	5	AM
2019-07-19 11:20:00	267602.8462619248	34986.7837299856	5	AM
2019-07-19 11:21:00	267598.7467334634	34983.636027476045	5	AM
2019-07-19 11:22:00	267579.8823199435	34996.20112441317	5	AM
2019-07-19 11:23:00	267575.04754852765	35001.466112505856	5	AM
2019-07-19 11:24:00	267565.9574473238	35014.14703721577	5	AM
2019-07-19 11:25:00	267561.7304206025	35013.743999790386	5	AM
2019-07-19 11:26:00	267557.7936110544	35016.880417719454	5	AM
2019-07-19 11:27:00	267546.22069212573	35022.447976898664	5	AM
2019-07-19 11:28:00	267533.4155632809	35036.491558801106	5	AM
2019-07-19 11:29:00	267534.8373923379	35052.65034070212	5	AM
2019-07-19 11:30:00	267533.827624821	35060.78491991894	5	AM
2019-07-19 11:31:00	267537.530967338	35069.56724085677	5	AM
2019-07-19 11:32:00	267538.23082649003	35082.62907000606	5	AM
2019-07-19 11:33:00	267539.30122314685	35086.175372948426	5	AM
2019-07-19 11:34:00	267541.24198336696	35092.45526359243	5	AM
2019-07-19 11:35:00	267548.01394556806	35098.78026337859	5	AM
2019-07-19 11:36:00	267548.6019670537	35102.97701532626	5	AM
2019-07-19 11:37:00	267550.77701796574	35130.81598348515	5	AM
2019-07-19 11:38:00	267556.94086358225	35141.862791186555	5	AM
2019-07-19 11:39:00	267563.71301370504	35142.68947733578	5	AM
2019-07-19 11:40:00	267562.5885298846	35158.92011044264	5	AM
2019-07-19 11:41:00	267562.0493684837	35167.83048105032	5	AM
2019-07-19 11:42:00	267568.0741635558	35187.78112426381	5	AM
2019-07-19 11:43:00	267574.2245470305	35195.57027405219	5	AM
2019-07-19 11:44:00	267578.93625763414	35203.9765165474	5	AM
2019-07-19 11:45:00	267583.73034896364	35208.635846214114	5	AM
2019-07-19 11:46:00	267583.0511775819	35227.195524163726	5	AM
2019-07-19 11:47:00	267580.45612528606	35253.2740839587	5	AM
2019-07-19 11:48:00	267568.85171233467	35258.14117222754	5	AM
2019-07-19 11:49:00	267533.7607542761	35278.69520867378	5	AM
2019-07-19 11:50:00	267512.7593101718	35319.069959690554	5	AM
2019-07-19 11:51:00	267480.03738533665	35364.794814372515	5	AM
2019-07-19 11:52:00	267440.2701580355	35395.20835151279	5	AM
2019-07-19 11:53:00	267391.6197239179	35408.93207523769	5	AM
2019-07-19 11:54:00	267349.8185686174	35414.95414812162	5	AM
2019-07-19 11:55:00	267312.6937689495	35406.13089750406	5	AM
2019-07-19 11:56:00	267288.8671381649	35404.096953224886	5	AM
2019-07-19 11:57:00	267266.51509273297	35414.65739587333	5	AM
2019-07-19 11:58:00	267264.0233042427	35416.435129941856	5	AM
2019-07-19 11:59:00	267263.1191345757	35421.76901928311	5	AM
2019-07-19 12:00:00	267246.07927399763	35442.151697666166	5	AM
2019-07-19 12:01:00	267234.80711839994	35448.33235309432	5	AM
2019-07-19 12:02:00	267223.17736168613	35461.83600639839	5	AM
2019-07-19 12:03:00	267208.96635576815	35470.70513279818	5	AM
2019-07-19 12:04:00	267208.87747603154	35471.67662511226	5	AM
2019-07-19 12:05:00	267209.415940923	35471.24681745928	5	AM
2019-07-19 12:06:00	267209.3851110029	35471.13105796195	5	AM
2019-07-19 12:07:00	267199.76923431	35470.85798772308	5	AM
2019-07-19 12:08:00	267188.6620611973	35464.34640370808	5	AM
2019-07-19 12:09:00	267186.5570892774	35476.443071320566	5	AM
2019-07-19 12:10:00	267178.1138001892	35498.40915011522	5	AM
2019-07-19 12:11:00	267168.0679659333	35530.93089548174	5	AM
2019-07-19 12:12:00	267165.7306393977	35535.71703761786	5	AM
2019-07-19 12:13:00	267164.6495797502	35533.62794391653	5	AM
2019-07-19 12:14:00	267164.78964348254	35533.38827258879	5	AM
2019-07-19 12:15:00	267164.6530586919	35532.49203709009	5	AM
2019-07-19 12:16:00	267163.98889487574	35530.809881768684	5	AM
2019-07-19 12:17:00	267152.3642381474	35518.45757761667	5	AM
2019-07-19 12:18:00	267145.81234417134	35517.57555939083	5	AM
2019-07-19 12:19:00	267133.0224906012	35520.92653954278	5	AM
2019-07-19 12:20:00	267120.7381782438	35531.63463189723	5	AM
2019-07-19 12:21:00	267115.6543162692	35533.03205294747	5	AM
2019-07-19 12:22:00	267107.2132099174	35533.02198445008	5	AM
2019-07-19 12:23:00	267085.6872138028	35527.49765203065	5	AM
2019-07-19 12:24:00	267070.20230724546	35518.796077248044	5	AM
2019-07-19 12:25:00	267064.03020531195	35514.77078971338	5	AM
2019-07-19 12:26:00	267051.96357569395	35515.523158708056	5	AM
2019-07-19 12:27:00	267048.30345021404	35524.921039948254	5	AM
2019-07-19 12:28:00	267048.3936386981	35523.99858102459	5	AM
2019-07-19 12:29:00	267047.71647028526	35523.156651820536	5	AM
2019-07-19 12:30:00	267040.057445257	35522.48740538674	5	AM
2019-07-19 12:31:00	267025.2453349948	35520.483523453404	5	AM
2019-07-19 12:32:00	267007.06256733165	35526.80110069436	5	AM
2019-07-19 12:33:00	266998.95811521617	35529.59165141576	5	AM
2019-07-19 12:34:00	266999.0002832602	35529.79349580556	5	AM
2019-07-19 12:35:00	266998.87775765726	35528.67936591367	5	AM
2019-07-19 12:36:00	266994.90355609456	35532.280906863656	5	AM
2019-07-19 12:37:00	266978.073023364	35541.80500020018	5	AM
2019-07-19 12:38:00	266953.3718001522	35539.316488174874	5	AM
2019-07-19 12:39:00	266935.94476880995	35540.49578680881	5	AM
2019-07-19 12:40:00	266924.52978326264	35547.975172704915	5	AM
2019-07-19 12:41:00	266920.160904222	35551.83266173174	5	AM
2019-07-19 12:42:00	266918.8480516804	35553.356691715526	5	AM
2019-07-19 12:43:00	266913.13343396445	35548.60058205264	5	AM
2019-07-19 12:44:00	266895.5574858324	35553.02154580237	5	AM
2019-07-19 12:45:00	266887.1819432046	35555.13415050394	5	AM
2019-07-19 12:46:00	266880.2448803209	35556.57638158275	5	AM
2019-07-19 12:47:00	266863.32923065615	35561.032236962004	5	AM
2019-07-19 12:48:00	266825.6872304048	35598.88643127724	5	AM
2019-07-19 12:49:00	266802.9941527377	35643.341025885624	5	AM
2019-07-19 12:50:00	266788.555957752	35661.132708762394	5	AM
2019-07-19 12:51:00	266775.89255695767	35673.04816253073	5	AM
2019-07-19 12:52:00	266774.72013703943	35673.41892923798	5	AM
2019-07-19 12:53:00	266774.6151388828	35679.92083902423	5	AM
2019-07-19 12:54:00	266771.65662742086	35683.570476852685	5	AM
2019-07-19 12:55:00	266767.2844394244	35681.27504280306	5	AM
2019-07-19 12:56:00	266761.4627010595	35673.65909106879	5	AM
2019-07-19 12:57:00	266748.1935317796	35652.07402599742	5	AM
2019-07-19 12:58:00	266740.75022356294	35649.11504295902	5	AM
2019-07-19 12:59:00	266736.4376900674	35648.128047612925	5	AM
2019-07-19 13:00:00	266722.9242730767	35647.16322385974	5	AM
2019-07-19 13:01:00	266721.6949326316	35645.08724465471	5	AM
2019-07-19 13:02:00	266713.54596362746	35628.198680534544	5	AM
2019-07-19 13:03:00	266712.1986604534	35625.542973061914	5	AM
2019-07-19 13:04:00	266706.0775689024	35615.16233272929	5	AM
2019-07-19 13:05:00	266702.24148123345	35609.06198832557	5	AM
2019-07-19 13:06:00	266700.102757275	35605.88991978093	5	AM
2019-07-19 13:07:00	266675.5811791445	35590.97403240964	5	AM
2019-07-19 13:08:00	266661.8928000908	35581.20197950257	5	AM
2019-07-19 13:09:00	266659.5894170017	35581.40246295991	5	AM
2019-07-19 13:10:00	266657.4871877012	35583.33386737252	5	AM
2019-07-19 13:11:00	266655.97552695085	35584.61350487445	5	AM
2019-07-19 13:12:00	266656.6373541186	35584.8437951183	5	AM
2019-07-19 13:13:00	266657.31693410035	35584.7680755972	5	AM
2019-07-19 13:14:00	266655.9160354865	35584.09920561242	5	AM
2019-07-19 13:15:00	266652.64223736303	35568.87607409314	5	AM
2019-07-19 13:16:00	266654.5934644879	35561.81799222895	5	AM
2019-07-19 13:17:00	266654.42675778054	35561.54796685926	5	AM
2019-07-19 13:18:00	266653.8990451478	35560.12145996921	5	AM
2019-07-19 13:19:00	266640.3622091593	35544.5599572882	5	AM
2019-07-19 13:20:00	266637.0848542776	35540.02160052152	5	AM
2019-07-19 13:21:00	266630.88140785595	35531.6515779973	5	AM
2019-07-19 13:22:00	266626.185214685	35524.93644406723	5	AM
2019-07-19 13:23:00	266626.4210674092	35523.93450197143	5	AM
2019-07-19 13:24:00	266626.3797166427	35521.38581089337	5	AM
2019-07-19 13:25:00	266619.0760101584	35517.7633486821	5	AM
2019-07-19 13:26:00	266609.8067326938	35512.80905630374	5	AM
2019-07-19 13:27:00	266598.01688725635	35500.554267632026	5	AM
2019-07-19 13:28:00	266596.8549163693	35499.3994246769	5	AM
2019-07-19 13:29:00	266593.9947561797	35494.90817179536	5	AM
2019-07-19 13:30:00	266592.48497412703	35494.495926073	5	AM
2019-07-19 13:31:00	266587.66252786503	35493.83070640337	5	AM
2019-07-19 13:32:00	266577.1978581341	35487.64618048228	5	AM
2019-07-19 13:33:00	266574.049401284	35485.4312302591	5	AM
2019-07-19 13:34:00	266563.6153821519	35475.775000533984	5	AM
2019-07-19 13:35:00	266554.74745588657	35467.82544800023	5	AM
2019-07-19 13:36:00	266548.0408928312	35449.45722716102	5	AM
2019-07-19 13:37:00	266539.69595934666	35449.790751130975	5	AM
2019-07-19 13:38:00	266538.3659512284	35453.647624997	5	AM
2019-07-19 13:39:00	266530.43774187146	35443.58090374828	5	AM
2019-07-19 13:40:00	266527.2867069502	35443.278308074965	5	AM
2019-07-19 13:41:00	266507.2273709233	35442.7236791681	5	AM
2019-07-19 13:42:00	266492.50904813927	35415.91223846158	5	AM
2019-07-19 13:43:00	266482.2318629466	35399.103713996155	5	AM
2019-07-19 13:44:00	266468.5607306967	35394.75587415723	5	AM
2019-07-19 13:45:00	266449.47374001576	35365.63625857759	5	AM
2019-07-19 13:46:00	266437.2845801148	35345.49891493977	5	AM
2019-07-19 13:47:00	266432.5236422208	35335.26286418165	5	AM
2019-07-19 13:48:00	266431.6733835924	35327.44070035181	5	AM
2019-07-19 13:49:00	266430.6977642746	35303.7064078531	5	AM
2019-07-19 13:50:00	266431.11977918766	35293.72700685167	5	AM
2019-07-19 13:51:00	266429.85454685043	35283.092616989576	5	AM
2019-07-19 13:52:00	266426.8478355843	35276.147066696365	5	AM
2019-07-19 13:53:00	266421.492056424	35265.62429982994	5	AM
2019-07-19 13:54:00	266424.9102729988	35263.828671706906	5	AM
2019-07-19 13:55:00	266417.8120002247	35256.57131215242	5	AM
2019-07-19 13:56:00	266410.4246681051	35235.114938789964	5	AM
2019-07-19 13:57:00	266404.56978752214	35226.95036517201	5	AM
2019-07-19 13:58:00	266392.754004316	35216.72643791342	5	AM
2019-07-19 13:59:00	266387.8036214559	35203.89083857192	5	AM
2019-07-19 14:00:00	266384.76867979794	35197.738511772266	5	AM
2019-07-19 14:01:00	266371.155952806	35188.59961176736	5	AM
2019-07-19 14:02:00	266365.43224946555	35181.20518645299	5	AM
2019-07-19 14:03:00	266364.1360619331	35174.37283833187	5	AM
2019-07-19 14:04:00	266364.24957479286	35174.06514953638	5	AM
2019-07-19 14:05:00	266358.8830288858	35175.371746870485	5	AM
2019-07-19 14:06:00	266348.7171231536	35178.23663651806	5	AM
2019-07-19 14:07:00	266331.0579160318	35186.066258852275	5	AM
2019-07-19 14:08:00	266331.9951865728	35172.81597858538	5	AM
2019-07-19 14:09:00	266331.9697554059	35170.047360590805	5	AM
2019-07-19 14:10:00	266323.5261375655	35171.57616265946	5	AM
2019-07-19 14:11:00	266284.7335336112	35178.49888768691	5	AM
2019-07-19 14:12:00	266255.53772638284	35177.4273545922	5	AM
2019-07-19 14:13:00	266258.1925627666	35179.74748873824	5	AM
2019-07-19 14:14:00	266262.3409349447	35182.88413582808	5	AM
2019-07-19 14:15:00	266251.13153349666	35189.5483345361	5	AM
2019-07-19 14:16:00	266228.49191772274	35212.12795635014	5	AM
2019-07-19 14:17:00	266210.1282180722	35221.691280528255	5	AM
2019-07-19 14:18:00	266201.3494477838	35220.54646589917	5	AM
2019-07-19 14:19:00	266202.6832173011	35209.615663844874	5	AM
2019-07-19 14:20:00	266203.5777819546	35207.19931730088	5	AM
2019-07-19 14:21:00	266206.8044846833	35205.4085193714	5	AM
2019-07-19 14:22:00	266220.09348169545	35205.90150591141	5	AM
2019-07-19 14:23:00	266239.38433807885	35195.39840673337	5	AM
2019-07-19 14:24:00	266246.17368676444	35189.29237175665	5	AM
2019-07-19 14:25:00	266254.20352204976	35179.85226951444	5	AM
2019-07-19 14:26:00	266270.38431060617	35164.29258585997	5	AM
2019-07-19 14:27:00	266293.2740539124	35146.99965292618	5	AM
2019-07-19 14:28:00	266310.52185083454	35119.16317486269	5	AM
2019-07-19 14:29:00	266316.3961378881	35114.15287258455	5	AM
2019-07-19 14:30:00	266316.57147544244	35113.060245523746	5	AM
2019-07-19 14:31:00	266315.78407076054	35112.22036173838	5	AM
2019-07-19 14:32:00	266331.99993910483	35110.382134027444	5	AM
2019-07-19 14:33:00	266351.8224756194	35108.08121447775	5	AM
2019-07-19 14:34:00	266379.557222082	35111.13601748656	5	AM
2019-07-19 14:35:00	266386.0238661461	35109.70605903692	5	AM
2019-07-19 14:36:00	266391.1472092523	35115.258485061386	5	AM
2019-07-19 14:37:00	266397.2144716647	35120.16994887383	5	AM
2019-07-19 14:38:00	266396.8639866116	35119.63561460635	5	AM
2019-07-19 14:39:00	266404.77587651927	35122.49682804158	5	AM
2019-07-19 14:40:00	266410.79276599654	35129.75422875587	5	AM
2019-07-19 14:41:00	266412.2800806125	35131.01389934456	5	AM
2019-07-19 14:42:00	266412.9966890883	35131.41322134035	5	AM
2019-07-19 14:43:00	266413.0019448584	35131.70613858419	5	AM
2019-07-19 14:44:00	266413.9421008738	35132.63853014737	5	AM
2019-07-19 14:45:00	266417.2189581928	35137.48972709817	5	AM
2019-07-19 14:46:00	266417.58013045846	35138.56104526653	5	AM
2019-07-19 14:47:00	266416.7034514873	35139.496755435495	5	AM
2019-07-19 14:48:00	266416.29667967244	35139.60117526221	5	AM
2019-07-19 14:49:00	266410.8583741269	35143.02439235589	5	AM
2019-07-19 14:50:00	266386.668689538	35150.465821557584	5	AM
2019-07-19 14:51:00	266387.9934610638	35148.198338331975	5	AM
2019-07-19 14:52:00	266388.3884087132	35148.35439514446	5	AM
2019-07-19 14:53:00	266388.1913758425	35148.6197023527	5	AM
2019-07-19 14:54:00	266388.66390079376	35148.798048693614	5	AM
2019-07-19 14:55:00	266386.50462304486	35148.57580332672	5	AM
2019-07-19 14:56:00	266370.6139030944	35167.77670884658	5	AM
2019-07-19 14:57:00	266386.38364750834	35181.539558327546	5	AM
2019-07-19 14:58:00	266386.3864466358	35181.6153220404	5	AM
2019-07-19 14:59:00	266385.8964623612	35181.36471754267	5	AM
2019-07-19 15:00:00	266385.6597329641	35181.145074598186	5	AM
2019-07-20 04:00:00	266272.1573491745	35226.24938287635	5	AM
2019-07-20 04:01:00	266275.66332848795	35239.831498750755	5	AM
2019-07-20 04:02:00	266275.6035416337	35239.68532818108	5	AM
2019-07-20 04:03:00	266275.28256284527	35242.7891504263	5	AM
2019-07-20 04:04:00	266274.58294964954	35242.92054419703	5	AM
2019-07-20 04:05:00	266278.20782699785	35242.55609935685	5	AM
2019-07-20 04:06:00	266278.67218947463	35242.74771975614	5	AM
2019-07-20 04:07:00	266279.4772425564	35242.763224613474	5	AM
2019-07-20 04:08:00	266278.72206029174	35243.410417044164	5	AM
2019-07-20 04:09:00	266278.6900414018	35242.92505257585	5	AM
2019-07-20 04:10:00	266278.83010189404	35242.66473390987	5	AM
2019-07-20 04:11:00	266278.5591764281	35242.77576270072	5	AM
2019-07-20 04:12:00	266278.9110915041	35242.12902118573	5	AM
2019-07-20 04:13:00	266279.66348494723	35242.36685255331	5	AM
2019-07-20 04:14:00	266279.14406956953	35242.49212630382	5	AM
2019-07-20 04:15:00	266280.51832349494	35246.266605569785	5	AM
2019-07-20 04:16:00	266283.468915507	35249.199797702524	5	AM
2019-07-20 04:17:00	266284.2721274758	35248.37747112128	5	AM
2019-07-20 04:18:00	266284.3841579494	35248.081395938694	5	AM
2019-07-20 04:19:00	266284.92305865826	35247.9529843992	5	AM
2019-07-20 04:20:00	266283.6157340661	35247.49792768828	5	AM
2019-07-20 04:21:00	266274.63861540303	35200.98580467283	5	AM
2019-07-20 04:22:00	266277.0022899252	35183.3340780009	5	AM
2019-07-20 04:23:00	266276.4645421276	35176.36313167898	5	AM
2019-07-20 04:24:00	266276.09534435166	35175.98309478201	5	AM
2019-07-20 04:25:00	266277.33779811504	35171.372646930606	5	AM
2019-07-20 04:26:00	266278.6939054978	35168.05735895054	5	AM
2019-07-20 04:27:00	266279.15724117524	35179.61602565644	5	AM
2019-07-20 04:28:00	266279.0546959972	35196.42263935456	5	AM
2019-07-20 04:29:00	266282.5266628628	35196.09749137134	5	AM
2019-07-20 04:30:00	266279.1442745001	35209.80875867744	5	AM
2019-07-20 04:31:00	266282.1982627636	35214.70184845997	5	AM
2019-07-20 04:32:00	266277.6511239964	35233.64865035597	5	AM
2019-07-20 04:33:00	266278.2740845847	35233.47966660521	5	AM
2019-07-20 04:34:00	266278.97798379743	35235.255468470285	5	AM
2019-07-20 04:35:00	266281.4234638852	35240.20195656139	5	AM
2019-07-20 04:36:00	266283.3431133196	35245.66599813435	5	AM
2019-07-20 04:37:00	266291.20219054417	35262.522787140195	5	AM
2019-07-20 04:38:00	266290.8636755284	35265.17571360508	5	AM
2019-07-20 04:39:00	266296.6054783164	35273.01974390438	5	AM
2019-07-20 04:40:00	266301.3173536344	35297.452499058134	5	AM
2019-07-20 04:41:00	266306.64017609466	35316.49387918188	5	AM
2019-07-20 04:42:00	266312.061546588	35329.194078286244	5	AM
2019-07-20 04:43:00	266320.5632372328	35336.68581816472	5	AM
2019-07-20 04:44:00	266325.49076740333	35349.33376364553	5	AM
2019-07-20 04:45:00	266328.7404713531	35363.84224061801	5	AM
2019-07-20 04:46:00	266329.238874435	35383.46656915433	5	AM
2019-07-20 04:47:00	266326.15751320485	35390.8301634031	5	AM
2019-07-20 04:48:00	266326.5810429989	35390.99801169345	5	AM
2019-07-20 04:49:00	266326.86805454106	35390.59756344665	5	AM
2019-07-20 04:50:00	266326.3469732484	35390.74237811555	5	AM
2019-07-20 04:51:00	266327.31852344703	35392.72421773738	5	AM
2019-07-20 04:52:00	266338.6777690636	35412.804778240745	5	AM
2019-07-20 04:53:00	266346.54260879767	35425.12306931406	5	AM
2019-07-20 04:54:00	266342.2202741682	35427.06930948937	5	AM
2019-07-20 04:55:00	266340.52935215447	35427.50949450904	5	AM
2019-07-20 04:56:00	266339.7683856742	35427.99926113954	5	AM
2019-07-20 04:57:00	266334.8506578161	35441.47138366634	5	AM
2019-07-20 04:58:00	266337.2599187324	35443.53035153737	5	AM
2019-07-20 04:59:00	266353.6348971196	35449.31291629248	5	AM
2019-07-20 05:00:00	266388.5053413336	35473.76509419529	5	AM
2019-07-20 05:01:00	266408.22026491805	35514.15926082011	5	AM
2019-07-20 05:02:00	266428.0077229801	35559.80805150843	5	AM
2019-07-20 05:03:00	266446.0615307472	35611.039411008096	5	AM
2019-07-20 05:04:00	266455.43609130336	35639.65000806666	5	AM
2019-07-20 05:05:00	266461.8734968406	35652.18093629559	5	AM
2019-07-20 05:06:00	266468.10769892304	35669.24522566331	5	AM
2019-07-20 05:07:00	266463.0152570286	35686.706524854264	5	AM
2019-07-20 05:08:00	266465.2344598017	35703.937364252764	5	AM
2019-07-20 05:09:00	266466.31436431746	35705.78811169054	5	AM
2019-07-20 05:10:00	266458.99999401195	35711.68688258698	5	AM
2019-07-20 05:11:00	266441.5188175158	35737.55873270632	5	AM
2019-07-20 05:12:00	266435.6908140159	35772.42587576864	5	AM
2019-07-20 05:13:00	266439.67577302986	35786.71205263231	5	AM
2019-07-20 05:14:00	266444.4966584357	35788.78305078067	5	AM
2019-07-20 05:15:00	266456.6183137069	35809.81940905676	5	AM
2019-07-20 05:16:00	266459.5063249434	35811.640102628684	5	AM
2019-07-20 05:17:00	266460.8133483457	35811.539550373025	5	AM
2019-07-20 05:18:00	266461.562969094	35813.625216311455	5	AM
2019-07-20 05:19:00	266478.72150078544	35832.13118118923	5	AM
2019-07-20 05:20:00	266489.7351841611	35843.038765984085	5	AM
2019-07-20 05:21:00	266517.8130781843	35865.969230769355	5	AM
2019-07-20 05:22:00	266546.9576804561	35906.760282209805	5	AM
2019-07-20 05:23:00	266564.1103361505	35929.150115520235	5	AM
2019-07-20 05:24:00	266563.93489641603	35934.19354099347	5	AM
2019-07-20 05:25:00	266563.48619568825	35936.13917050879	5	AM
2019-07-20 05:26:00	266570.5195492532	35944.36964681591	5	AM
2019-07-20 05:27:00	266601.74426281307	35967.88766579652	5	AM
2019-07-20 05:28:00	266634.141580515	35995.506100145554	5	AM
2019-07-20 05:29:00	266586.7170605547	35996.39029311136	5	AM
2019-07-20 05:30:00	266572.69900617184	35987.228689865304	5	AM
2019-07-20 05:31:00	266550.637875673	35951.19790179329	5	AM
2019-07-20 05:32:00	266553.5396177749	35931.57068190541	5	AM
2019-07-20 05:33:00	266554.85751092306	35931.0916742858	5	AM
2019-07-20 05:34:00	266555.60224894475	35930.21497750683	5	AM
2019-07-20 05:35:00	266559.2876520367	35926.44849154128	5	AM
2019-07-20 05:36:00	266564.53513798764	35922.03833077263	5	AM
2019-07-20 05:37:00	266570.99174386496	35920.61479867173	5	AM
2019-07-20 05:38:00	266583.3467840573	35925.1848153309	5	AM
2019-07-20 05:39:00	266583.98874871945	35926.280405636266	5	AM
2019-07-20 05:40:00	266583.40326594224	35926.39389696733	5	AM
2019-07-20 05:41:00	266583.5690560633	35926.71553778943	5	AM
2019-07-20 05:42:00	266582.5898556953	35929.022032753026	5	AM
2019-07-20 05:43:00	266579.33244880027	35934.80309343652	5	AM
2019-07-20 05:44:00	266579.9636079372	35940.164892420216	5	AM
2019-07-20 05:45:00	266578.2915548662	35941.18777985919	5	AM
2019-07-20 05:46:00	266577.6816766513	35947.148945245375	5	AM
2019-07-20 05:47:00	266607.852604182	35966.81002849795	5	AM
2019-07-20 05:48:00	266650.7800310075	35996.66638446009	5	AM
2019-07-20 05:49:00	266684.969438118	36007.97062423001	5	AM
2019-07-20 05:50:00	266702.3604977638	36017.574675202675	5	AM
2019-07-20 05:51:00	266716.84537751816	36004.916839087586	5	AM
2019-07-20 05:52:00	266729.3734594465	35990.284935434	5	AM
2019-07-20 05:53:00	266734.5705985441	35993.679231217124	5	AM
2019-07-20 05:54:00	266730.7743536183	36012.35117851741	5	AM
2019-07-20 05:55:00	266735.4955664165	36037.57301571943	5	AM
2019-07-20 05:56:00	266735.02326733223	36040.26117376339	5	AM
2019-07-20 05:57:00	266734.03472790547	36042.26885247348	5	AM
2019-07-20 05:58:00	266733.48568213475	36040.900050836055	5	AM
2019-07-20 05:59:00	266734.08664559963	36041.16205858984	5	AM
2019-07-20 06:00:00	266734.63479702943	36040.90884437492	5	AM
2019-07-20 06:01:00	266733.13450368313	36040.60904956173	5	AM
2019-07-20 06:02:00	266733.6533824719	36041.483086365166	5	AM
2019-07-20 06:03:00	266732.7257044253	36040.7728294024	5	AM
2019-07-20 06:04:00	266727.878968515	36030.38051056847	5	AM
2019-07-20 06:05:00	266727.95857125346	36025.86690564232	5	AM
2019-07-20 06:06:00	266733.5409843026	36017.70589200877	5	AM
2019-07-20 06:07:00	266739.0395014227	36013.94013749559	5	AM
2019-07-20 06:08:00	266731.5267277859	36010.72107911795	5	AM
2019-07-20 06:09:00	266725.9548418543	36017.747103070484	5	AM
2019-07-20 06:10:00	266708.4515850674	36028.13540897855	5	AM
2019-07-20 06:11:00	266702.3448745263	36037.03002606352	5	AM
2019-07-20 06:12:00	266698.3712514053	36038.02979693701	5	AM
2019-07-20 06:13:00	266696.9027730256	36055.94472884493	5	AM
2019-07-20 06:14:00	266698.9466520777	36095.532452663145	5	AM
2019-07-20 06:15:00	266693.80794466304	36138.28883721409	5	AM
2019-07-20 06:16:00	266677.02466577623	36173.17371572006	5	AM
2019-07-20 06:17:00	266658.14372126485	36185.59542567486	5	AM
2019-07-20 06:18:00	266658.2641315719	36186.33331766037	5	AM
2019-07-20 06:19:00	266658.230361078	36186.35784207565	5	AM
2019-07-20 06:20:00	266670.68691973964	36209.60524909649	5	AM
2019-07-20 06:21:00	266689.7437108359	36238.496899491554	5	AM
2019-07-20 06:22:00	266714.489444524	36266.396888198295	5	AM
2019-07-20 06:23:00	266732.2835863133	36277.74745839632	5	AM
2019-07-20 06:24:00	266739.4388704761	36270.02520739071	5	AM
2019-07-20 06:25:00	266739.8337853474	36270.02586204008	5	AM
2019-07-20 06:26:00	266739.9805831486	36270.93020797303	5	AM
2019-07-20 06:27:00	266743.5823005613	36277.90473052391	5	AM
2019-07-20 06:28:00	266748.70096236665	36276.96186042576	5	AM
2019-07-20 06:29:00	266753.24742361327	36271.31878506929	5	AM
2019-07-20 06:30:00	266753.76996383787	36269.29037234838	5	AM
2019-07-20 06:31:00	266748.23268867	36274.92812497677	5	AM
2019-07-20 06:32:00	266748.21581844747	36292.72606154525	5	AM
2019-07-20 06:33:00	266756.9628146541	36312.41368314714	5	AM
2019-07-20 06:34:00	266755.9687925663	36319.233215764994	5	AM
2019-07-20 06:35:00	266739.5981521504	36349.0530599145	5	AM
2019-07-20 06:36:00	266733.85337324475	36360.74701236193	5	AM
2019-07-20 06:37:00	266737.567760751	36373.99905629693	5	AM
2019-07-20 06:38:00	266748.6964244826	36394.19716740031	5	AM
2019-07-20 06:39:00	266754.9733130334	36398.65745188201	5	AM
2019-07-20 06:40:00	266760.48268567544	36404.20956433711	5	AM
2019-07-20 06:41:00	266760.9657700176	36405.18333589604	5	AM
2019-07-20 06:42:00	266759.4781649057	36407.85861982008	5	AM
2019-07-20 06:43:00	266758.8910914402	36416.28883809519	5	AM
2019-07-20 06:44:00	266762.3973718721	36421.24355356648	5	AM
2019-07-20 06:45:00	266761.52447686106	36425.12558833075	5	AM
2019-07-20 06:46:00	266761.87247382937	36439.40290403924	5	AM
2019-07-20 06:47:00	266764.7480477917	36446.501452203775	5	AM
2019-07-20 06:48:00	266764.06390570925	36454.87436085418	5	AM
2019-07-20 06:49:00	266764.24925778137	36461.72498347533	5	AM
2019-07-20 06:50:00	266762.8338326948	36463.463800747646	5	AM
2019-07-20 06:51:00	266754.10496495327	36473.54466352703	5	AM
2019-07-20 06:52:00	266754.6003196509	36482.55108833183	5	AM
2019-07-20 06:53:00	266755.4543477351	36485.1372116831	5	AM
2019-07-20 06:54:00	266755.87494501617	36489.00514880707	5	AM
2019-07-20 06:55:00	266761.020947829	36496.28884922063	5	AM
2019-07-20 06:56:00	266766.35934879	36504.22231038497	5	AM
2019-07-20 06:57:00	266776.1967377014	36515.526049304455	5	AM
2019-07-20 06:58:00	266775.67419458024	36515.7659869987	5	AM
2019-07-20 06:59:00	266782.38865137857	36519.199026680246	5	AM
2019-07-20 07:00:00	266788.3318000267	36519.81623735007	5	AM
2019-07-20 07:01:00	266794.52279259585	36520.00259102464	5	AM
2019-07-20 07:02:00	266820.924503441	36533.06236741706	5	AM
2019-07-20 07:03:00	266839.2756994657	36540.61647214139	5	AM
2019-07-20 07:04:00	266839.5340812834	36539.99426730136	5	AM
2019-07-20 07:05:00	266839.3649994083	36539.906925404524	5	AM
2019-07-20 07:06:00	266838.680088459	36538.45593875151	5	AM
2019-07-20 07:07:00	266836.14579791215	36535.773760930046	5	AM
2019-07-20 07:08:00	266835.8792023519	36534.407482815215	5	AM
2019-07-20 07:09:00	266833.97324332065	36536.80284109626	5	AM
2019-07-20 07:10:00	266831.04336508847	36556.4409211092	5	AM
2019-07-20 07:11:00	266838.1062904634	36567.555183522905	5	AM
2019-07-20 07:12:00	266850.62954919983	36576.96277088942	5	AM
2019-07-20 07:13:00	266856.21611861	36579.85002791235	5	AM
2019-07-20 07:14:00	266858.2190586404	36596.42590043608	5	AM
2019-07-20 07:15:00	266854.60232588096	36605.38525985392	5	AM
2019-07-20 07:16:00	266845.9162746046	36631.83447495175	5	AM
2019-07-20 07:17:00	266826.03173762484	36658.136561660096	5	AM
2019-07-20 07:18:00	266823.37795255554	36662.568677381765	5	AM
2019-07-20 07:19:00	266823.53603021835	36662.39591654124	5	AM
2019-07-20 07:20:00	266823.3797023176	36662.06763855599	5	AM
2019-07-20 07:21:00	266823.5812538589	36662.12234513539	5	AM
2019-07-20 07:22:00	266823.89126900607	36660.82415119799	5	AM
2019-07-20 07:23:00	266823.20306648617	36660.485847023214	5	AM
2019-07-20 07:24:00	266823.77191785217	36661.59158744956	5	AM
2019-07-20 07:25:00	266824.1144220079	36662.98310410704	5	AM
2019-07-20 07:26:00	266823.72315518215	36663.55740869042	5	AM
2019-07-20 07:27:00	266827.09797607106	36674.30118547197	5	AM
2019-07-20 07:28:00	266835.91495914914	36687.79878341637	5	AM
2019-07-20 07:29:00	266842.1217532981	36691.63046812816	5	AM
2019-07-20 07:30:00	266842.53008955606	36691.914450879885	5	AM
2019-07-20 07:31:00	266843.3192686562	36690.59974922863	5	AM
2019-07-20 07:32:00	266844.99453678454	36688.14563355405	5	AM
2019-07-20 07:33:00	266844.413530214	36686.603376808765	5	AM
2019-07-20 07:34:00	266843.6883974375	36686.26563360726	5	AM
2019-07-20 07:35:00	266843.35886704986	36685.67157286646	5	AM
2019-07-20 07:36:00	266843.8846042255	36685.61910874141	5	AM
2019-07-20 07:37:00	266844.0624994859	36685.26015946145	5	AM
2019-07-20 07:38:00	266843.0582115269	36686.473150499245	5	AM
2019-07-20 07:39:00	266842.81583575375	36686.43430590597	5	AM
2019-07-20 07:40:00	266842.6089071733	36686.40209007818	5	AM
2019-07-20 07:41:00	266842.248437924	36686.93472709672	5	AM
2019-07-20 07:42:00	266842.0972331671	36687.13771838104	5	AM
2019-07-20 07:43:00	266842.39633034804	36687.74081826832	5	AM
2019-07-20 07:44:00	266842.5128931583	36687.82835548272	5	AM
2019-07-20 07:45:00	266841.4813472228	36687.39389823023	5	AM
2019-07-20 07:46:00	266841.29477197817	36687.07613413297	5	AM
2019-07-20 07:47:00	266850.1926802349	36690.99352030016	5	AM
2019-07-20 07:48:00	266853.3247604567	36692.08636677799	5	AM
2019-07-20 07:49:00	266877.99364839715	36703.10343202744	5	AM
2019-07-20 07:50:00	266890.3721238419	36707.096212386845	5	AM
2019-07-20 07:51:00	266901.23264504405	36708.89012834061	5	AM
2019-07-20 07:52:00	266911.21143441735	36709.61652922184	5	AM
2019-07-20 07:53:00	266912.79466497333	36709.84201127882	5	AM
2019-07-20 07:54:00	266916.1555088856	36731.692315616594	5	AM
2019-07-20 07:55:00	266928.56914337334	36753.602637987264	5	AM
2019-07-20 07:56:00	266944.0296845503	36757.39659426479	5	AM
2019-07-20 07:57:00	266965.7511395888	36764.71529106784	5	AM
2019-07-20 07:58:00	266971.51808096084	36768.43111387268	5	AM
2019-07-20 07:59:00	266985.5798430741	36775.44229424838	5	AM
2019-07-20 08:00:00	267004.01190858113	36773.22666507641	5	AM
2019-07-20 08:01:00	267014.23166762374	36767.39269623325	5	AM
2019-07-20 08:02:00	267018.9983748019	36765.18549644514	5	AM
2019-07-20 08:03:00	267022.74076218315	36760.73471963024	5	AM
2019-07-20 08:04:00	267024.39884697244	36760.39923677647	5	AM
2019-07-20 08:05:00	267024.9357733695	36760.60632182191	5	AM
2019-07-20 08:06:00	267024.39027289697	36760.22282459623	5	AM
2019-07-20 08:07:00	267029.15393550944	36755.03502215174	5	AM
2019-07-20 08:08:00	267045.5611998329	36746.11756882416	5	AM
2019-07-20 08:09:00	267043.112100112	36743.47740837108	5	AM
2019-07-20 08:10:00	267042.09384493745	36743.57808978994	5	AM
2019-07-20 08:11:00	267040.8999102577	36742.23210316738	5	AM
2019-07-20 08:12:00	267041.1403995072	36725.48323148294	5	AM
2019-07-20 08:13:00	267041.84969249245	36707.987680962295	5	AM
2019-07-20 08:14:00	267043.87412600976	36699.82907370081	5	AM
2019-07-20 08:15:00	267041.81548537564	36698.93582604032	5	AM
2019-07-20 08:16:00	267030.2551508142	36696.26072509568	5	AM
2019-07-20 08:17:00	267029.9999424589	36696.9671724405	5	AM
2019-07-20 08:18:00	267024.683496166	36691.04322065273	5	AM
2019-07-20 08:19:00	267021.1409518952	36677.83706876202	5	AM
2019-07-20 08:20:00	267011.9426098036	36653.78587690294	5	AM
2019-07-20 08:21:00	267010.33312099136	36647.856346877976	5	AM
2019-07-20 08:22:00	266995.57929938484	36636.27715664737	5	AM
2019-07-20 08:23:00	266988.51835250785	36634.50695062683	5	AM
2019-07-20 08:24:00	266988.1562316648	36627.22243630925	5	AM
2019-07-20 08:25:00	266980.726156425	36599.04808446319	5	AM
2019-07-20 08:26:00	266977.2189510892	36596.74069516996	5	AM
2019-07-20 08:27:00	266985.1785220515	36592.574021304485	5	AM
2019-07-20 08:28:00	266989.2944787973	36574.88953499489	5	AM
2019-07-20 08:29:00	266962.77389798284	36546.28268723029	5	AM
2019-07-20 08:30:00	266957.7275376834	36539.787215912416	5	AM
2019-07-20 08:31:00	266956.0544133126	36537.45215607455	5	AM
2019-07-20 08:32:00	266956.4171725743	36538.097456457705	5	AM
2019-07-20 08:33:00	266956.4974618151	36537.78018915832	5	AM
2019-07-20 08:34:00	266947.66889851564	36518.55973643889	5	AM
2019-07-20 08:35:00	266936.4326428593	36511.77504684253	5	AM
2019-07-20 08:36:00	266930.59386074234	36512.34865488511	5	AM
2019-07-20 08:37:00	266928.8171261759	36509.74503178174	5	AM
2019-07-20 08:38:00	266922.52789477824	36503.05110052735	5	AM
2019-07-20 08:39:00	266917.5807764011	36498.11217894892	5	AM
2019-07-20 08:40:00	266917.2140562761	36498.04552482762	5	AM
2019-07-20 08:41:00	266917.489118946	36498.20270956436	5	AM
2019-07-20 08:42:00	266916.914640111	36498.56764091621	5	AM
2019-07-20 08:43:00	266916.6525252957	36498.20749427587	5	AM
2019-07-20 08:44:00	266916.5406128304	36499.051982865545	5	AM
2019-07-20 08:45:00	266917.12164434616	36498.95950577325	5	AM
2019-07-20 08:46:00	266916.9294829054	36497.66934527106	5	AM
2019-07-20 08:47:00	266917.9222258879	36498.028047651984	5	AM
2019-07-20 08:48:00	266918.629728028	36498.36597959792	5	AM
2019-07-20 08:49:00	266917.7731670283	36497.84705641981	5	AM
2019-07-20 08:50:00	266917.12160661275	36497.89917773508	5	AM
2019-07-20 08:51:00	266917.4146535761	36497.97580177349	5	AM
2019-07-20 08:52:00	266915.8021292746	36497.00134743902	5	AM
2019-07-20 08:53:00	266916.43682597816	36497.94466978013	5	AM
2019-07-20 08:54:00	266914.81426508824	36496.89777163547	5	AM
2019-07-20 08:55:00	266915.4360269533	36497.22466120162	5	AM
2019-07-20 08:56:00	266916.4574233386	36497.93507972216	5	AM
2019-07-20 08:57:00	266916.18869672966	36496.14057901941	5	AM
2019-07-20 08:58:00	266916.4997909855	36497.3169762333	5	AM
2019-07-20 08:59:00	266916.3373349588	36496.96786904697	5	AM
2019-07-20 09:00:00	266916.35556131933	36497.15552410191	5	AM
2019-07-20 09:01:00	266915.9771061327	36496.88222645762	5	AM
2019-07-20 09:02:00	266916.7746936593	36497.59564156564	5	AM
2019-07-20 09:03:00	266917.53481898893	36498.42759566555	5	AM
2019-07-20 09:04:00	266917.4985922607	36498.24418423973	5	AM
2019-07-20 09:05:00	266917.17403214995	36497.45472112324	5	AM
2019-07-20 09:06:00	266916.7062787454	36497.01885373792	5	AM
2019-07-20 09:07:00	266916.4339642927	36496.693180964256	5	AM
2019-07-20 09:08:00	266916.8133938865	36497.1873186333	5	AM
2019-07-20 09:09:00	266916.3530266844	36496.57577294635	5	AM
2019-07-20 09:10:00	266916.2825734088	36496.8945129575	5	AM
2019-07-20 09:11:00	266915.8247895617	36497.094066069214	5	AM
2019-07-20 09:12:00	266915.8950107392	36497.43563470955	5	AM
2019-07-20 09:13:00	266916.4062204197	36498.01656912216	5	AM
2019-07-20 09:14:00	266916.24927331915	36498.27099242517	5	AM
2019-07-20 09:15:00	266916.1944039563	36497.68572206786	5	AM
2019-07-20 09:16:00	266915.3969630204	36497.66837764044	5	AM
2019-07-20 09:17:00	266915.4685157157	36498.164054876426	5	AM
2019-07-20 09:18:00	266915.7424416523	36498.21081973879	5	AM
2019-07-20 09:19:00	266915.2731236992	36498.276728232864	5	AM
2019-07-20 09:20:00	266915.477055152	36498.17714127214	5	AM
2019-07-20 09:21:00	266914.7634518864	36497.06737583711	5	AM
2019-07-20 09:22:00	266915.3503322819	36497.43021919751	5	AM
2019-07-20 09:23:00	266916.0471420335	36498.1064186965	5	AM
2019-07-20 09:24:00	266917.5238914735	36497.64949562412	5	AM
2019-07-20 09:25:00	266919.563636843	36496.937142050985	5	AM
2019-07-20 09:26:00	266923.1993769764	36493.61326563573	5	AM
2019-07-20 09:27:00	266923.6432958406	36493.6679213596	5	AM
2019-07-20 09:28:00	266917.2472831088	36495.44004558965	5	AM
2019-07-20 09:29:00	266914.07569935586	36497.98166651979	5	AM
2019-07-20 09:30:00	266904.1749456896	36507.38789645704	5	AM
2019-07-20 09:31:00	266884.2474785504	36518.50784462608	5	AM
2019-07-20 09:32:00	266876.71085331764	36520.9864202164	5	AM
2019-07-20 09:33:00	266876.4989136029	36521.83222048886	5	AM
2019-07-20 09:34:00	266876.2404577599	36523.86407931154	5	AM
2019-07-20 09:35:00	266871.7217694462	36542.34851592101	5	AM
2019-07-20 09:36:00	266849.58438671875	36561.25199185664	5	AM
2019-07-20 09:37:00	266832.9240981294	36576.9681681819	5	AM
2019-07-20 09:38:00	266821.6424786161	36589.17409957897	5	AM
2019-07-20 09:39:00	266795.96585326706	36605.232296631206	5	AM
2019-07-20 09:40:00	266774.43117790594	36616.84682278781	5	AM
2019-07-20 09:41:00	266751.1669937735	36634.19619577728	5	AM
2019-07-20 09:42:00	266746.18306682614	36647.417445012674	5	AM
2019-07-20 09:43:00	266734.99677067774	36666.32582052194	5	AM
2019-07-20 09:44:00	266721.4876966005	36679.70169654558	5	AM
2019-07-20 09:45:00	266707.9649592001	36703.91258774274	5	AM
2019-07-20 09:46:00	266698.5878405803	36712.96424339338	5	AM
2019-07-20 09:47:00	266699.9807514063	36710.08306703229	5	AM
2019-07-20 09:48:00	266686.23908588965	36700.41766348972	5	AM
2019-07-20 09:49:00	266661.97258726816	36684.52763388715	5	AM
2019-07-20 09:50:00	266647.41740128	36686.55607351455	5	AM
2019-07-20 09:51:00	266642.9040619175	36689.92918093561	5	AM
2019-07-20 09:52:00	266637.1195731293	36709.41249174405	5	AM
2019-07-20 09:53:00	266624.9790538012	36705.7083362895	5	AM
2019-07-20 09:54:00	266618.2532073496	36712.4925926097	5	AM
2019-07-20 09:55:00	266621.683801104	36717.536726986094	5	AM
2019-07-20 09:56:00	266641.0443479627	36739.73447218308	5	AM
2019-07-20 09:57:00	266647.0360039012	36756.397999928406	5	AM
2019-07-20 09:58:00	266665.0156506609	36777.72962844271	5	AM
2019-07-20 09:59:00	266672.23925565946	36780.7282440381	5	AM
2019-07-20 10:00:00	266673.3899588169	36778.60568139567	5	AM
2019-07-20 10:01:00	266657.1146855492	36785.251684490686	5	AM
2019-07-20 10:02:00	266622.244364284	36806.30623681134	5	AM
2019-07-20 10:03:00	266618.6793950482	36814.29043815325	5	AM
2019-07-20 10:04:00	266619.5612944869	36814.39385026025	5	AM
2019-07-20 10:05:00	266605.8874290448	36819.04031097553	5	AM
2019-07-20 10:06:00	266578.1636871241	36835.20278705471	5	AM
2019-07-20 10:07:00	266544.7160823219	36839.13213368041	5	AM
2019-07-20 10:08:00	266507.8812802848	36836.19678562458	5	AM
2019-07-20 10:09:00	266473.2352627764	36824.80874097487	5	AM
2019-07-20 10:10:00	266462.088889934	36818.5136485992	5	AM
2019-07-20 10:11:00	266446.03524447454	36820.21521776439	5	AM
2019-07-20 10:12:00	266443.4297913126	36818.92464621698	5	AM
2019-07-20 10:13:00	266433.0582984064	36827.84012385748	5	AM
2019-07-20 10:14:00	266415.79995480576	36838.6898878537	5	AM
2019-07-20 10:15:00	266382.18708026386	36850.98948174097	5	AM
2019-07-20 10:16:00	266344.59780818946	36864.356344298576	5	AM
2019-07-20 10:17:00	266298.7777712553	36866.06832415767	5	AM
2019-07-20 10:18:00	266278.68118296243	36865.76955369164	5	AM
2019-07-20 10:19:00	266247.3534177988	36870.60395533492	5	AM
2019-07-20 10:20:00	266220.2546156737	36857.83265946481	5	AM
2019-07-20 10:21:00	266207.41554033995	36856.7468616937	5	AM
2019-07-20 10:22:00	266198.45467301004	36858.87478412001	5	AM
2019-07-20 10:23:00	266197.188835087	36859.78275184125	5	AM
2019-07-20 10:24:00	266190.57211456826	36859.66286680292	5	AM
2019-07-20 10:25:00	266190.29178616696	36858.31723340986	5	AM
2019-07-20 10:26:00	266186.7704236594	36853.24656453871	5	AM
2019-07-20 10:27:00	266182.53144177864	36831.7392350906	5	AM
2019-07-20 10:28:00	266178.3919976553	36796.59761364127	5	AM
2019-07-20 10:29:00	266175.98273829086	36788.52064881005	5	AM
2019-07-20 10:30:00	266172.1265202356	36779.63805058184	5	AM
2019-07-20 10:31:00	266169.1531787373	36777.1799359544	5	AM
2019-07-20 10:32:00	266159.18864444405	36776.49298861412	5	AM
2019-07-20 10:33:00	266146.5918718697	36773.37919180007	5	AM
2019-07-20 10:34:00	266140.2477621037	36775.85053539872	5	AM
2019-07-20 10:35:00	266124.833316322	36764.89765837115	5	AM
2019-07-20 10:36:00	266111.64285510627	36749.51605230947	5	AM
2019-07-20 10:37:00	266093.36294019903	36747.69182632069	5	AM
2019-07-20 10:38:00	266064.5149697004	36737.31049632935	5	AM
2019-07-20 10:39:00	266042.66381223616	36730.63404988588	5	AM
2019-07-20 10:40:00	266025.1616529982	36723.54541059824	5	AM
2019-07-20 10:41:00	266012.8256568322	36720.64391514311	5	AM
2019-07-20 10:42:00	265975.9193937812	36711.21881395012	5	AM
2019-07-20 10:43:00	265933.10891388886	36714.24762324464	5	AM
2019-07-20 10:44:00	265896.33059037704	36710.485841882735	5	AM
2019-07-20 10:45:00	265878.1885744092	36710.57284004465	5	AM
2019-07-20 10:46:00	265857.48042706086	36707.576344755005	5	AM
2019-07-20 10:47:00	265846.43347904825	36703.86715555509	5	AM
2019-07-20 10:48:00	265843.9958186856	36701.004291410594	5	AM
2019-07-20 10:49:00	265838.970994199	36692.13962065519	5	AM
2019-07-20 10:50:00	265837.2092408323	36678.02733174348	5	AM
2019-07-20 10:51:00	265839.2090009794	36665.5143307878	5	AM
2019-07-20 10:52:00	265835.9663996549	36647.44619408922	5	AM
2019-07-20 10:53:00	265815.4334295278	36631.316213345664	5	AM
2019-07-20 10:54:00	265807.7583325701	36630.3638738137	5	AM
2019-07-20 10:55:00	265804.247358422	36631.40762619422	5	AM
2019-07-20 10:56:00	265799.0315427365	36631.14088509478	5	AM
2019-07-20 10:57:00	265796.15134106664	36630.35325061756	5	AM
2019-07-20 10:58:00	265790.8740082282	36631.412494349606	5	AM
2019-07-20 10:59:00	265777.8986620923	36646.82660830929	5	AM
2019-07-20 11:00:00	265763.0110113618	36661.882216918166	5	AM
2019-07-20 11:01:00	265763.737706844	36661.6914528077	5	AM
2019-07-20 11:02:00	265763.3736367657	36661.88084943128	5	AM
2019-07-20 11:03:00	265738.46082851326	36664.44038922068	5	AM
2019-07-20 11:04:00	265718.4266350766	36667.26803188014	5	AM
2019-07-20 11:05:00	265718.31783519353	36667.90901228517	5	AM
2019-07-20 11:06:00	265718.314838058	36667.77813007535	5	AM
2019-07-20 11:07:00	265715.86169806385	36667.18193660222	5	AM
2019-07-20 11:08:00	265676.5910813227	36666.56444777711	5	AM
2019-07-20 11:09:00	265653.5481902459	36668.302164992674	5	AM
2019-07-20 11:10:00	265652.8553478494	36667.98598131466	5	AM
2019-07-20 11:11:00	265621.604110246	36664.99153993082	5	AM
2019-07-20 11:12:00	265572.10248270055	36671.886516185084	5	AM
2019-07-20 11:13:00	265516.9224361498	36683.213373147344	5	AM
2019-07-20 11:14:00	265482.7154548668	36683.00700487369	5	AM
2019-07-20 11:15:00	265481.8619827708	36683.95949891491	5	AM
2019-07-20 11:16:00	265481.6205502617	36684.00194906244	5	AM
2019-07-20 11:17:00	265482.09272508934	36684.26232415529	5	AM
2019-07-20 11:18:00	265482.79080454324	36683.89514997762	5	AM
2019-07-20 11:19:00	265481.7307145159	36685.41048505106	5	AM
2019-07-20 11:20:00	265480.02980065864	36685.13230610706	5	AM
2019-07-20 11:21:00	265458.97700619424	36684.00400682532	5	AM
2019-07-20 11:22:00	265436.6572038895	36682.68776396431	5	AM
2019-07-20 11:23:00	265415.98084364744	36695.00144612238	5	AM
2019-07-20 11:24:00	265368.81252374954	36722.99062157	5	AM
2019-07-20 11:25:00	265346.8657239263	36746.87004462174	5	AM
2019-07-20 11:26:00	265316.543682481	36775.3625909494	5	AM
2019-07-20 11:27:00	265303.9984175049	36792.12716449598	5	AM
2019-07-20 11:28:00	265271.8613859486	36827.54291486647	5	AM
2019-07-20 11:29:00	265232.4906543187	36870.297615220166	5	AM
2019-07-20 11:30:00	265187.7682038664	36891.81703199096	5	AM
2019-07-20 11:31:00	265150.97352338553	36914.62958373596	5	AM
2019-07-20 11:32:00	265109.0520471392	36945.64686603307	5	AM
2019-07-20 11:33:00	265063.9645569248	36974.1496736076	5	AM
2019-07-20 11:34:00	265014.85948514903	36996.159150164895	5	AM
2019-07-20 11:35:00	264975.1815678975	37008.543177515545	5	AM
2019-07-20 11:36:00	264970.3286066341	37010.30469657927	5	AM
2019-07-20 11:37:00	264970.19893902226	37009.69473403981	5	AM
2019-07-20 11:38:00	264950.3184535078	37012.22690903358	5	AM
2019-07-20 11:39:00	264933.1490793186	37017.952425414325	5	AM
2019-07-20 11:40:00	264902.64484769263	36999.3599031405	5	AM
2019-07-20 11:41:00	264868.3260134535	36984.41394712033	5	AM
2019-07-20 11:42:00	264840.8543027265	36982.75192665169	5	AM
2019-07-20 11:43:00	264838.521416134	36985.64735099515	5	AM
2019-07-20 11:44:00	264840.13442762644	36985.328643352805	5	AM
2019-07-20 11:45:00	264840.26968847297	36985.1960716261	5	AM
2019-07-20 11:46:00	264835.6322511084	36988.99269230885	5	AM
2019-07-20 11:47:00	264826.51543358865	37012.67812172808	5	AM
2019-07-20 11:48:00	264827.47130254906	37031.32107573036	5	AM
2019-07-20 11:49:00	264821.8268799714	37023.84663085616	5	AM
2019-07-20 11:50:00	264815.79657764576	37010.9531376059	5	AM
2019-07-20 11:51:00	264815.9348558171	37008.45968431698	5	AM
2019-07-20 11:52:00	264812.90819614293	37012.76622049175	5	AM
2019-07-20 11:53:00	264815.4161262671	37012.638852042095	5	AM
2019-07-20 11:54:00	264814.6908348964	37010.74838645389	5	AM
2019-07-20 11:55:00	264813.6600952648	37009.81196174639	5	AM
2019-07-20 11:56:00	264811.34300555254	37011.088114671424	5	AM
2019-07-20 11:57:00	264808.37066782685	37009.11757535149	5	AM
2019-07-20 11:58:00	264805.9943542514	37005.98038492512	5	AM
2019-07-20 11:59:00	264807.21862776706	37004.20121103736	5	AM
2019-07-20 12:00:00	264807.52783328993	37002.59717584453	5	AM
2019-07-20 12:01:00	264808.11138649384	36991.78201414381	5	AM
2019-07-20 12:02:00	264808.62726838765	36989.88888462817	5	AM
2019-07-20 12:03:00	264808.5103142939	36989.71562738328	5	AM
2019-07-20 12:04:00	264809.611971842	36989.90913462572	5	AM
2019-07-20 12:05:00	264809.70361767715	36989.76164047621	5	AM
2019-07-20 12:06:00	264810.1250165138	36986.04390418924	5	AM
2019-07-20 12:07:00	264809.1271982875	36982.86235866279	5	AM
2019-07-20 12:08:00	264808.5892487747	36983.10967848216	5	AM
2019-07-20 12:09:00	264808.74916579644	36982.85506634464	5	AM
2019-07-20 12:10:00	264808.7948720853	36983.10152311166	5	AM
2019-07-20 12:11:00	264808.9573502542	36983.53690632252	5	AM
2019-07-20 12:12:00	264809.0069583349	36983.80456169549	5	AM
2019-07-20 12:13:00	264809.091516962	36983.49410985226	5	AM
2019-07-20 12:14:00	264808.4968238859	36983.08665550488	5	AM
2019-07-20 12:15:00	264809.0467884807	36983.47937204289	5	AM
2019-07-20 12:16:00	264808.59232634574	36982.7505776285	5	AM
2019-07-20 12:17:00	264808.3845989129	36982.46747148904	5	AM
2019-07-20 12:18:00	264807.91403855366	36982.82077403066	5	AM
2019-07-20 12:19:00	264806.8806392349	36982.460052931165	5	AM
2019-07-20 12:20:00	264807.2267207045	36983.18573685996	5	AM
2019-07-20 12:21:00	264807.87890464644	36983.40920449862	5	AM
2019-07-20 12:22:00	264806.5654335376	36983.779095088335	5	AM
2019-07-20 12:23:00	264803.3038783154	36984.01981203434	5	AM
2019-07-20 12:24:00	264800.4953368945	36979.98717584871	5	AM
2019-07-20 12:25:00	264800.3825713835	36978.58140024571	5	AM
2019-07-20 12:26:00	264800.5225484224	36978.80460950641	5	AM
2019-07-20 12:27:00	264800.32485671074	36978.58786467741	5	AM
2019-07-20 12:28:00	264800.2014388383	36978.56134585631	5	AM
2019-07-20 12:29:00	264788.8360726083	36974.52741781611	5	AM
2019-07-20 12:30:00	264769.1693033567	36960.43586040574	5	AM
2019-07-20 12:31:00	264750.3091569642	36926.02859778805	5	AM
2019-07-20 12:32:00	264721.3220357731	36904.864132385104	5	AM
2019-07-20 12:33:00	264699.7263545321	36903.88585737262	5	AM
2019-07-20 12:34:00	264693.538998651	36904.55709039266	5	AM
2019-07-20 12:35:00	264684.5530705194	36900.09478405431	5	AM
2019-07-20 12:36:00	264662.1698540281	36868.40160314976	5	AM
2019-07-20 12:37:00	264649.3011542591	36849.173686760296	5	AM
2019-07-20 12:38:00	264639.5952302855	36832.91006423833	5	AM
2019-07-20 12:39:00	264631.67550878914	36820.83802175485	5	AM
2019-07-20 12:40:00	264613.2075097649	36798.57645656217	5	AM
2019-07-20 12:41:00	264590.04851525615	36787.43842648027	5	AM
2019-07-20 12:42:00	264560.82450342644	36755.548143276086	5	AM
2019-07-20 12:43:00	264550.61647333787	36738.785230152855	5	AM
2019-07-20 12:44:00	264547.2114452607	36744.1706269415	5	AM
2019-07-20 12:45:00	264534.2749562616	36739.42618887017	5	AM
2019-07-20 12:46:00	264518.6346450267	36717.0215012378	5	AM
2019-07-20 12:47:00	264511.3174057444	36703.59273424352	5	AM
2019-07-20 12:48:00	264509.74571901886	36701.0467360736	5	AM
2019-07-20 12:49:00	264504.40288723604	36697.1315050112	5	AM
2019-07-20 12:50:00	264504.314089836	36696.71582977824	5	AM
2019-07-20 12:51:00	264495.2694320147	36679.73697701364	5	AM
2019-07-20 12:52:00	264488.59362944803	36675.27748001693	5	AM
2019-07-20 12:53:00	264484.88537493075	36679.882432712206	5	AM
2019-07-20 12:54:00	264464.8936437498	36663.24769003909	5	AM
2019-07-20 12:55:00	264433.02419368585	36634.188708610825	5	AM
2019-07-20 12:56:00	264409.9228768739	36609.92188076066	5	AM
2019-07-20 12:57:00	264405.66133302817	36588.14703731929	5	AM
2019-07-20 12:58:00	264434.32557552704	36560.634118274735	5	AM
2019-07-20 12:59:00	264441.3447635064	36555.7884454492	5	AM
2019-07-20 13:00:00	264441.3149060768	36555.88873462725	5	AM
2019-07-20 13:01:00	264441.3661954264	36556.2102185964	5	AM
2019-07-20 13:02:00	264440.5619597345	36558.3244402402	5	AM
2019-07-20 13:03:00	264440.65402971616	36558.42285999098	5	AM
2019-07-20 13:04:00	264446.1925175722	36561.71294627265	5	AM
2019-07-20 13:05:00	264458.45001016813	36563.19282257405	5	AM
2019-07-20 13:06:00	264508.07069025305	36482.85721968906	5	AM
2019-07-20 13:07:00	264493.69767852715	36355.2185410636	5	AM
2019-07-20 13:08:00	264525.1790656913	36359.10206588552	5	AM
2019-07-20 13:09:00	264546.77485270496	36380.57108665617	5	AM
2019-07-20 13:10:00	264552.4940684615	36398.62371776904	5	AM
2019-07-20 13:11:00	264558.5248182186	36424.25647754125	5	AM
2019-07-20 13:12:00	264575.58242199995	36471.29412282437	5	AM
2019-07-20 13:13:00	264609.7107224863	36499.45303900552	5	AM
2019-07-20 13:14:00	264645.68553371646	36527.464446112506	5	AM
2019-07-20 13:15:00	264659.21569053084	36561.85060150456	5	AM
2019-07-20 13:16:00	264663.2943581112	36580.71688712613	5	AM
2019-07-20 13:17:00	264670.30519104504	36627.24379132867	5	AM
2019-07-20 13:18:00	264692.0038780292	36657.78408164124	5	AM
2019-07-20 13:19:00	264719.45477538323	36671.3431079173	5	AM
2019-07-20 13:20:00	264724.57782788016	36671.58645257994	5	AM
2019-07-20 13:21:00	264724.8556528112	36671.62473660342	5	AM
2019-07-20 13:22:00	264724.7273821064	36672.33761877991	5	AM
2019-07-20 13:23:00	264724.86718218005	36672.60248995663	5	AM
2019-07-20 13:24:00	264724.6138566766	36672.57618300379	5	AM
2019-07-20 13:25:00	264724.09827602346	36671.55318890842	5	AM
2019-07-20 13:26:00	264723.9725079022	36672.68747888804	5	AM
2019-07-20 13:27:00	264724.4465900604	36673.17846764962	5	AM
2019-07-20 13:28:00	264724.81566495553	36672.08320644087	5	AM
2019-07-20 13:29:00	264724.9728069675	36670.997945031486	5	AM
2019-07-20 13:30:00	264725.23662087205	36672.341565554736	5	AM
2019-07-20 13:31:00	264725.2284130741	36673.01294488627	5	AM
2019-07-20 13:32:00	264726.09612203337	36672.66637885344	5	AM
2019-07-20 13:33:00	264725.50525783986	36672.8066058198	5	AM
2019-07-20 13:34:00	264725.240053065	36671.90209086584	5	AM
2019-07-20 13:35:00	264725.13535573304	36671.76680539196	5	AM
2019-07-20 13:36:00	264725.25087782805	36673.05644505944	5	AM
2019-07-20 13:37:00	264724.9980089382	36672.56135350008	5	AM
2019-07-20 13:38:00	264725.4568645649	36672.14242796044	5	AM
2019-07-20 13:39:00	264725.78899352514	36672.71437366279	5	AM
2019-07-20 13:40:00	264725.2326166207	36671.84052185787	5	AM
2019-07-20 13:41:00	264739.3620219902	36701.80800143398	5	AM
2019-07-20 13:42:00	264762.0261258387	36792.23983672964	5	AM
2019-07-20 13:43:00	264805.41322777065	36840.789994610815	5	AM
2019-07-20 13:44:00	264842.8457449572	36874.6599654589	5	AM
2019-07-20 13:45:00	264839.8138762434	36896.20865164352	5	AM
2019-07-20 13:46:00	264838.11020627816	36900.40908808848	5	AM
2019-07-20 13:47:00	264834.85624484165	36902.30630777808	5	AM
2019-07-20 13:48:00	264830.6813423051	36904.684123229774	5	AM
2019-07-20 13:49:00	264824.1030469421	36913.489205121885	5	AM
2019-07-20 13:50:00	264824.5079538663	36915.92428908253	5	AM
2019-07-20 13:51:00	264824.5209234609	36915.82584713512	5	AM
2019-07-20 13:52:00	264815.0054867569	36924.08185047331	5	AM
2019-07-20 13:53:00	264812.1398736648	36927.35602965749	5	AM
2019-07-20 13:54:00	264810.0635980698	36931.75526903725	5	AM
2019-07-20 13:55:00	264809.4807215181	36932.79103340663	5	AM
2019-07-20 13:56:00	264808.93522484065	36933.32574544953	5	AM
2019-07-20 13:57:00	264810.7850802487	36940.96175680166	5	AM
2019-07-20 13:58:00	264814.4633053359	36950.38716110732	5	AM
2019-07-20 13:59:00	264815.4727955397	36950.02968718163	5	AM
2019-07-20 14:00:00	264815.37064777367	36951.394400434685	5	AM
2019-07-20 14:01:00	264813.7429109726	36959.17808114764	5	AM
2019-07-20 14:02:00	264812.5235752982	36961.483368508685	5	AM
2019-07-20 14:03:00	264810.7723389088	36963.68535395865	5	AM
2019-07-20 14:04:00	264811.8813419361	36970.41529424531	5	AM
2019-07-20 14:05:00	264812.05997162574	36970.015968838685	5	AM
2019-07-20 14:06:00	264813.7080948624	36969.86648057759	5	AM
2019-07-20 14:07:00	264813.47322063654	36970.20480055494	5	AM
2019-07-20 14:08:00	264814.0562757162	36969.99968562601	5	AM
2019-07-20 14:09:00	264813.58225232793	36969.78373765443	5	AM
2019-07-20 14:10:00	264813.76679934235	36970.1475910286	5	AM
2019-07-20 14:11:00	264813.98244337336	36970.13611534411	5	AM
2019-07-20 14:12:00	264813.86999025504	36970.18111924396	5	AM
2019-07-20 14:13:00	264813.6675376772	36970.26282677517	5	AM
2019-07-20 14:14:00	264814.3578843725	36970.17437787454	5	AM
2019-07-20 14:15:00	264813.8369335721	36970.07402307173	5	AM
2019-07-20 14:16:00	264813.18071034615	36970.05259619384	5	AM
2019-07-20 14:17:00	264813.62709607894	36970.333991881584	5	AM
2019-07-20 14:18:00	264813.6199003559	36970.52902833324	5	AM
2019-07-20 14:19:00	264812.4568558472	36970.524670110346	5	AM
2019-07-20 14:20:00	264812.8500669872	36970.35038132538	5	AM
2019-07-20 14:21:00	264812.79552225425	36970.42671107208	5	AM
2019-07-20 14:22:00	264813.2382764947	36970.21830816732	5	AM
2019-07-20 14:23:00	264813.1802815268	36969.78474589398	5	AM
2019-07-20 14:24:00	264813.6482672459	36969.54057501651	5	AM
2019-07-20 14:25:00	264814.43079761404	36969.21670025682	5	AM
2019-07-20 14:26:00	264814.58406778023	36969.12044021548	5	AM
2019-07-20 14:27:00	264813.8564448583	36969.32872009	5	AM
2019-07-20 14:28:00	264813.8045291463	36969.548468130575	5	AM
2019-07-20 14:29:00	264813.44172923977	36969.61011678768	5	AM
2019-07-20 14:30:00	264813.5287667265	36969.607517251	5	AM
2019-07-20 14:31:00	264813.5757902432	36969.07623057928	5	AM
2019-07-20 14:32:00	264813.18349780765	36969.20775158399	5	AM
2019-07-20 14:33:00	264813.0278338433	36968.52903413087	5	AM
2019-07-20 14:34:00	264813.165349405	36968.525133328425	5	AM
2019-07-20 14:35:00	264813.514062129	36968.54275519901	5	AM
2019-07-20 14:36:00	264813.5858552129	36968.41628044226	5	AM
2019-07-20 14:37:00	264813.8091416427	36968.56057295682	5	AM
2019-07-20 14:38:00	264814.4012267199	36968.92249518166	5	AM
2019-07-20 14:39:00	264813.85635236587	36968.89901655836	5	AM
2019-07-20 14:40:00	264813.8244573854	36969.01589688702	5	AM
2019-07-20 14:41:00	264817.5047345184	36971.58761135388	5	AM
2019-07-20 14:42:00	264819.473715865	36975.686238506925	5	AM
2019-07-20 14:43:00	264819.7514213951	36976.03274357125	5	AM
2019-07-20 14:44:00	264818.8916558252	36976.20307725468	5	AM
2019-07-20 14:45:00	264819.3533466859	36976.02840503721	5	AM
2019-07-20 14:46:00	264819.3751291315	36976.350447572	5	AM
2019-07-20 14:47:00	264819.34812600806	36976.7772074362	5	AM
2019-07-20 14:48:00	264819.30193839065	36976.88100248991	5	AM
2019-07-20 14:49:00	264819.46320629114	36976.00496982513	5	AM
2019-07-20 14:50:00	264819.10215398826	36976.42590262807	5	AM
2019-07-20 14:51:00	264819.1193738016	36976.24321500526	5	AM
2019-07-20 14:52:00	264819.5126681805	36976.45567781726	5	AM
2019-07-20 14:53:00	264819.24157144164	36976.63602363623	5	AM
2019-07-20 14:54:00	264819.35269924614	36976.46916929494	5	AM
2019-07-20 14:55:00	264819.0547744588	36976.16543616557	5	AM
2019-07-20 14:56:00	264819.2126947668	36976.11839470213	5	AM
2019-07-20 14:57:00	264819.63535717	36976.54468907395	5	AM
2019-07-20 14:58:00	264819.84710074443	36981.690025354124	5	AM
2019-07-20 14:59:00	264820.6838977736	36985.17005669202	5	AM
2019-07-20 15:00:00	264817.0782712424	36986.42299703467	5	AM
2019-07-21 04:00:00	264843.6507730618	36986.74953926126	5	AM
2019-07-21 04:01:00	264843.8335966779	36986.86655768468	5	AM
2019-07-21 04:02:00	264844.11814062385	36987.08254638289	5	AM
2019-07-21 04:03:00	264844.06162788306	36990.08513693642	5	AM
2019-07-21 04:04:00	264851.5837009601	37002.416061599855	5	AM
2019-07-21 04:05:00	264844.435264233	36999.83974928133	5	AM
2019-07-21 04:06:00	264850.71878305654	37012.26477106055	5	AM
2019-07-21 04:07:00	264861.77696642966	37027.30569548085	5	AM
2019-07-21 04:08:00	264871.63746070646	37040.89167310806	5	AM
2019-07-21 04:09:00	264873.26693169994	37044.61302150543	5	AM
2019-07-21 04:10:00	264874.19774881424	37058.0895803672	5	AM
2019-07-21 04:11:00	264876.1786856081	37072.86755796881	5	AM
2019-07-21 04:12:00	264883.38449739054	37080.74629477382	5	AM
2019-07-21 04:13:00	264885.8233736417	37087.42248503728	5	AM
2019-07-21 04:14:00	264885.6926751505	37088.9162440317	5	AM
2019-07-21 04:15:00	264885.5381498146	37090.07487271653	5	AM
2019-07-21 04:16:00	264883.27658383665	37090.64442759488	5	AM
2019-07-21 04:17:00	264885.95330792456	37097.00202170457	5	AM
2019-07-21 04:18:00	264891.110654251	37105.68954328516	5	AM
2019-07-21 04:19:00	264891.19226363575	37108.91018092106	5	AM
2019-07-21 04:20:00	264893.4706536058	37116.63679110326	5	AM
2019-07-21 04:21:00	264894.0683172924	37123.06340931438	5	AM
2019-07-21 04:22:00	264899.2459521088	37139.75159217263	5	AM
2019-07-21 04:23:00	264899.9615968476	37169.97427438082	5	AM
2019-07-21 04:24:00	264904.69729181245	37185.468746286766	5	AM
2019-07-21 04:25:00	264908.65346769773	37187.75355781392	5	AM
2019-07-21 04:26:00	264908.7867998448	37187.28529797333	5	AM
2019-07-21 04:27:00	264909.12334478286	37187.67658512555	5	AM
2019-07-21 04:28:00	264907.39827763813	37195.01233162315	5	AM
2019-07-21 04:29:00	264893.20049149496	37248.04717766114	5	AM
2019-07-21 04:30:00	264873.58006234275	37292.75441167899	5	AM
2019-07-21 04:31:00	264863.80487362435	37308.88432964368	5	AM
2019-07-21 04:32:00	264864.1198628076	37311.70747357919	5	AM
2019-07-21 04:33:00	264867.1534936923	37314.76008703606	5	AM
2019-07-21 04:34:00	264869.3646568002	37341.0179694446	5	AM
2019-07-21 04:35:00	264874.3478528869	37373.20500792431	5	AM
2019-07-21 04:36:00	264874.6038893719	37380.57516756449	5	AM
2019-07-21 04:37:00	264870.6808166482	37388.85633770259	5	AM
2019-07-21 04:38:00	264866.28199368843	37410.29711831373	5	AM
2019-07-21 04:39:00	264859.19969906594	37439.59886786174	5	AM
2019-07-21 04:40:00	264870.498024734	37431.49748271781	5	AM
2019-07-21 04:41:00	264884.9392527459	37425.42410747329	5	AM
2019-07-21 04:42:00	264884.1118436166	37425.88846322347	5	AM
2019-07-21 04:43:00	264884.00712519645	37423.95435996824	5	AM
2019-07-21 04:44:00	264885.509557004	37424.62116976651	5	AM
2019-07-21 04:45:00	264883.2455290825	37426.65957410118	5	AM
2019-07-21 04:46:00	264884.8131471226	37425.83798483057	5	AM
2019-07-21 04:47:00	264883.40701525315	37425.944472676136	5	AM
2019-07-21 04:48:00	264883.56055264326	37425.37279178596	5	AM
2019-07-21 04:49:00	264883.7913804449	37426.05831287741	5	AM
2019-07-21 04:50:00	264883.992747904	37426.10859463255	5	AM
2019-07-21 04:51:00	264885.1712879004	37425.68858903738	5	AM
2019-07-21 04:52:00	264884.80578620604	37426.12427100987	5	AM
2019-07-21 04:53:00	264884.786163398	37425.49677193857	5	AM
2019-07-21 04:54:00	264873.81463642203	37420.76689425277	5	AM
2019-07-21 04:55:00	264872.832066355	37420.31362464007	5	AM
2019-07-21 04:56:00	264873.008430646	37420.59526224971	5	AM
2019-07-21 04:57:00	264873.5124232268	37418.66969039702	5	AM
2019-07-21 04:58:00	264874.4506765291	37415.88609191559	5	AM
2019-07-21 04:59:00	264872.7139119344	37415.48294346447	5	AM
2019-07-21 05:00:00	264879.5674756659	37419.82973199	5	AM
2019-07-21 05:01:00	264886.22131236293	37435.916259172576	5	AM
2019-07-21 05:02:00	264889.6169033296	37449.52518905809	5	AM
2019-07-21 05:03:00	264896.68971318816	37453.360560998815	5	AM
2019-07-21 05:04:00	264913.50858449313	37456.514872956	5	AM
2019-07-21 05:05:00	264917.95238441403	37458.396413972536	5	AM
2019-07-21 05:06:00	264919.1798623801	37458.57385293759	5	AM
2019-07-21 05:07:00	264919.30049533	37458.59521041536	5	AM
2019-07-21 05:08:00	264919.86412347754	37458.66698127449	5	AM
2019-07-21 05:09:00	264919.7229829571	37459.06777349977	5	AM
2019-07-21 05:10:00	264920.3133098745	37459.875988405074	5	AM
2019-07-21 05:11:00	264918.99045411486	37457.19666843978	5	AM
2019-07-21 05:12:00	264917.89322475257	37456.03057010566	5	AM
2019-07-21 05:13:00	264909.9864725701	37440.56002482805	5	AM
2019-07-21 05:14:00	264909.1558349596	37437.27927078344	5	AM
2019-07-21 05:15:00	264910.2752548873	37432.97093319929	5	AM
2019-07-21 05:16:00	264929.5708132569	37427.19937814406	5	AM
2019-07-21 05:17:00	264934.3889608678	37423.25136326636	5	AM
2019-07-21 05:18:00	264947.41142704274	37406.1752440248	5	AM
2019-07-21 05:19:00	264965.0799109778	37415.4053157173	5	AM
2019-07-21 05:20:00	264990.9478527387	37429.26005247784	5	AM
2019-07-21 05:21:00	265000.1445231649	37435.10208568694	5	AM
2019-07-21 05:22:00	265001.34687687544	37434.95766775166	5	AM
2019-07-21 05:23:00	265017.6738972791	37442.151407670135	5	AM
2019-07-21 05:24:00	265037.4805723791	37439.10156682968	5	AM
2019-07-21 05:25:00	265046.276587169	37438.20946010713	5	AM
2019-07-21 05:26:00	265049.67727083963	37437.73274656676	5	AM
2019-07-21 05:27:00	265050.34028665593	37436.567555969945	5	AM
2019-07-21 05:28:00	265049.9311252281	37435.929081760696	5	AM
2019-07-21 05:29:00	265051.7248288232	37432.772374540655	5	AM
2019-07-21 05:30:00	265057.39747768024	37430.923103441375	5	AM
2019-07-21 05:31:00	265061.27371792257	37430.0350178981	5	AM
2019-07-21 05:32:00	265061.3651278852	37430.51133964888	5	AM
2019-07-21 05:33:00	265056.9207012185	37412.08632759225	5	AM
2019-07-21 05:34:00	265062.2627809757	37377.59242620285	5	AM
2019-07-21 05:35:00	265068.97513608704	37368.4099611151	5	AM
2019-07-21 05:36:00	265068.6173293859	37367.533489171976	5	AM
2019-07-21 05:37:00	265070.15956694225	37364.35895645232	5	AM
2019-07-21 05:38:00	265070.0198756978	37367.15952163782	5	AM
2019-07-21 05:39:00	265075.73222123523	37369.496114699454	5	AM
2019-07-21 05:40:00	265091.4617066438	37358.97446980285	5	AM
2019-07-21 05:41:00	265095.60498629964	37351.19338574811	5	AM
2019-07-21 05:42:00	265107.97983761464	37332.71679476349	5	AM
2019-07-21 05:43:00	265123.02006284497	37323.86194740026	5	AM
2019-07-21 05:44:00	265131.0003113896	37315.52184343965	5	AM
2019-07-21 05:45:00	265133.753880323	37297.978645055526	5	AM
2019-07-21 05:46:00	265160.9756987927	37277.16764740565	5	AM
2019-07-21 05:47:00	265181.76727730455	37280.25604196336	5	AM
2019-07-21 05:48:00	265181.33295620827	37279.979990874206	5	AM
2019-07-21 05:49:00	265198.53607832664	37265.72805499725	5	AM
2019-07-21 05:50:00	265216.75889784755	37251.13505199245	5	AM
2019-07-21 05:51:00	265241.32164630166	37241.23459433759	5	AM
2019-07-21 05:52:00	265273.82261242566	37220.01876989569	5	AM
2019-07-21 05:53:00	265303.6058562924	37207.09913727902	5	AM
2019-07-21 05:54:00	265340.7833684609	37208.58869881341	5	AM
2019-07-21 05:55:00	265359.269481518	37210.986684813135	5	AM
2019-07-21 05:56:00	265370.5939143676	37203.54122817227	5	AM
2019-07-21 05:57:00	265399.9175683457	37183.39364301872	5	AM
2019-07-21 05:58:00	265405.0899751445	37178.53528864672	5	AM
2019-07-21 05:59:00	265407.79464263574	37178.54705558801	5	AM
2019-07-21 06:00:00	265410.9405683131	37177.44640541866	5	AM
2019-07-21 06:01:00	265420.88432842813	37165.95548978389	5	AM
2019-07-21 06:02:00	265429.6641508601	37146.85738652203	5	AM
2019-07-21 06:03:00	265437.36523477634	37133.99139529332	5	AM
2019-07-21 06:04:00	265467.1192070119	37110.1913651783	5	AM
2019-07-21 06:05:00	265502.16052820906	37099.08106434646	5	AM
2019-07-21 06:06:00	265519.69960463763	37088.56480144151	5	AM
2019-07-21 06:07:00	265522.75639926683	37081.19285000232	5	AM
2019-07-21 06:08:00	265554.85583162366	37052.61861293838	5	AM
2019-07-21 06:09:00	265581.0601179165	37035.41366699812	5	AM
2019-07-21 06:10:00	265592.46868581936	37033.47635949558	5	AM
2019-07-21 06:11:00	265591.7059260538	37025.60843072439	5	AM
2019-07-21 06:12:00	265595.3718397501	37022.73780413693	5	AM
2019-07-21 06:13:00	265597.69069696986	37018.504441083045	5	AM
2019-07-21 06:14:00	265609.1915573465	37011.6593742042	5	AM
2019-07-21 06:15:00	265616.7366043568	37005.85632193652	5	AM
2019-07-21 06:16:00	265616.8603719514	36999.73521428796	5	AM
2019-07-21 06:17:00	265616.1495157719	36995.041647157945	5	AM
2019-07-21 06:18:00	265617.801167257	36995.802625671386	5	AM
2019-07-21 06:19:00	265620.6123789212	36996.787883991696	5	AM
2019-07-21 06:20:00	265623.00107985566	36994.58503564953	5	AM
2019-07-21 06:21:00	265618.7379169823	36986.854641160346	5	AM
2019-07-21 06:22:00	265617.9967113075	36981.69451053636	5	AM
2019-07-21 06:23:00	265618.3105375356	36980.00310400461	5	AM
2019-07-21 06:24:00	265619.1705127648	36978.233234881576	5	AM
2019-07-21 06:25:00	265620.5081343026	36971.95167367792	5	AM
2019-07-21 06:26:00	265623.1265790982	36968.85490140362	5	AM
2019-07-21 06:27:00	265635.1141876209	36957.53077388542	5	AM
2019-07-21 06:28:00	265637.4198808891	36955.07963524137	5	AM
2019-07-21 06:29:00	265638.5720550547	36954.61263394073	5	AM
2019-07-21 06:30:00	265639.04049235565	36953.0218453143	5	AM
2019-07-21 06:31:00	265638.84471014	36948.72192290575	5	AM
2019-07-21 06:32:00	265635.86489089776	36948.13487901005	5	AM
2019-07-21 06:33:00	265634.0003808247	36948.25288898351	5	AM
2019-07-21 06:34:00	265645.17500164907	36938.8617652396	5	AM
2019-07-21 06:35:00	265654.59441823873	36934.776753116064	5	AM
2019-07-21 06:36:00	265664.6413137579	36933.42632230902	5	AM
2019-07-21 06:37:00	265688.0841286404	36916.983701783465	5	AM
2019-07-21 06:38:00	265706.0680369345	36907.31958953018	5	AM
2019-07-21 06:39:00	265727.512650952	36901.937373397246	5	AM
2019-07-21 06:40:00	265754.0236631988	36894.11025313063	5	AM
2019-07-21 06:41:00	265782.9182419384	36882.65237954417	5	AM
2019-07-21 06:42:00	265804.2014988719	36875.16243895787	5	AM
2019-07-21 06:43:00	265834.9415467955	36867.4455824956	5	AM
2019-07-21 06:44:00	265897.02519955	36843.62401951837	5	AM
2019-07-21 06:45:00	266038.6027940849	36745.68715165451	5	AM
2019-07-21 06:46:00	266046.5902947232	36735.687863733656	5	AM
2019-07-21 06:47:00	266046.7113212053	36734.073742167166	5	AM
2019-07-21 06:48:00	266046.1205091814	36733.5660065168	5	AM
2019-07-21 06:49:00	266045.2461816785	36735.92005156563	5	AM
2019-07-21 06:50:00	266046.2835181184	36736.50659044176	5	AM
2019-07-21 06:51:00	266044.99117407703	36735.82867234415	5	AM
2019-07-21 06:52:00	266030.7402733256	36744.7497878279	5	AM
2019-07-21 06:53:00	266023.90033231955	36757.02434590649	5	AM
2019-07-21 06:54:00	266020.9437506811	36763.5648663964	5	AM
2019-07-21 06:55:00	266020.29607398814	36764.43970576324	5	AM
2019-07-21 06:56:00	266019.68264064234	36765.76746543998	5	AM
2019-07-21 06:57:00	266019.52033748	36773.11425477304	5	AM
2019-07-21 06:58:00	266023.9453584976	36772.38202869941	5	AM
2019-07-21 06:59:00	266045.6132156292	36759.2511794481	5	AM
2019-07-21 07:00:00	266056.0017007866	36750.71118294753	5	AM
2019-07-21 07:01:00	266076.950072876	36725.429796563694	5	AM
2019-07-21 07:02:00	266087.4692855641	36712.8945396456	5	AM
2019-07-21 07:03:00	266107.28100594453	36699.97332623111	5	AM
2019-07-21 07:04:00	266130.90460064623	36700.36445616006	5	AM
2019-07-21 07:05:00	266143.7254935057	36700.56635123058	5	AM
2019-07-21 07:06:00	266153.3579628644	36692.225244747206	5	AM
2019-07-21 07:07:00	266157.2724891525	36690.810697729576	5	AM
2019-07-21 07:08:00	266156.87376244663	36689.470066184775	5	AM
2019-07-21 07:09:00	266157.5491095655	36689.55785366352	5	AM
2019-07-21 07:10:00	266183.40410170413	36697.72569750616	5	AM
2019-07-21 07:11:00	266211.5095110699	36698.35662783496	5	AM
2019-07-21 07:12:00	266236.90440610977	36692.380044769794	5	AM
2019-07-21 07:13:00	266276.07387632347	36683.09290143851	5	AM
2019-07-21 07:14:00	266290.4958504889	36679.33720223062	5	AM
2019-07-21 07:15:00	266344.82158363727	36676.60461131931	5	AM
2019-07-21 07:16:00	266377.26443174586	36676.71570742768	5	AM
2019-07-21 07:17:00	266390.7885820317	36673.064723910415	5	AM
2019-07-21 07:18:00	266393.2848558973	36666.205960101135	5	AM
2019-07-21 07:19:00	266398.2165931174	36674.6479308284	5	AM
2019-07-21 07:20:00	266406.35147531104	36670.08320515032	5	AM
2019-07-21 07:21:00	266402.0703015553	36677.00502312479	5	AM
2019-07-21 07:22:00	266397.623568468	36673.32577631996	5	AM
2019-07-21 07:23:00	266396.65833783284	36674.07680320712	5	AM
2019-07-21 07:24:00	266398.34993098857	36682.07648867175	5	AM
2019-07-21 07:25:00	266401.13153421856	36682.65288691816	5	AM
2019-07-21 07:26:00	266422.99358667346	36675.302802270126	5	AM
2019-07-21 07:27:00	266445.0028906164	36666.61750480951	5	AM
2019-07-21 07:28:00	266462.5935734984	36649.4186090784	5	AM
2019-07-21 07:29:00	266489.7672262156	36622.42142626225	5	AM
2019-07-21 07:30:00	266500.6595312403	36618.19162333677	5	AM
2019-07-21 07:31:00	266500.5891270486	36616.11116345003	5	AM
2019-07-21 07:32:00	266513.2878992236	36609.38204993806	5	AM
2019-07-21 07:33:00	266528.03846774163	36616.7794893076	5	AM
2019-07-21 07:34:00	266543.94799995667	36622.49604415714	5	AM
2019-07-21 07:35:00	266553.4756289694	36621.29931256784	5	AM
2019-07-21 07:36:00	266552.8005033562	36612.604452214335	5	AM
2019-07-21 07:37:00	266545.35591538734	36599.29954525121	5	AM
2019-07-21 07:38:00	266528.81986515294	36579.54646260849	5	AM
2019-07-21 07:39:00	266524.4186896986	36572.75810759812	5	AM
2019-07-21 07:40:00	266524.70297636924	36571.7736656182	5	AM
2019-07-21 07:41:00	266526.0552187856	36557.335779072346	5	AM
2019-07-21 07:42:00	266545.7370740223	36544.75365467552	5	AM
2019-07-21 07:43:00	266562.45153955667	36533.245762852304	5	AM
2019-07-21 07:44:00	266570.0308225053	36533.22148864694	5	AM
2019-07-21 07:45:00	266579.6121767682	36535.98015847394	5	AM
2019-07-21 07:46:00	266599.0049018062	36541.01576553127	5	AM
2019-07-21 07:47:00	266606.8805699404	36541.06350616443	5	AM
2019-07-21 07:48:00	266632.0962916148	36539.28758658317	5	AM
2019-07-21 07:49:00	266642.11484114936	36539.27385822211	5	AM
2019-07-21 07:50:00	266643.31159698655	36536.39235498531	5	AM
2019-07-21 07:51:00	266644.86244098167	36510.64621939137	5	AM
2019-07-21 07:52:00	266652.97499815887	36493.52106921388	5	AM
2019-07-21 07:53:00	266662.87915960007	36476.44642100791	5	AM
2019-07-21 07:54:00	266661.172704598	36470.9513900932	5	AM
2019-07-21 07:55:00	266678.92911169154	36461.67124100468	5	AM
2019-07-21 07:56:00	266684.2393344373	36458.284331248	5	AM
2019-07-21 07:57:00	266685.24048958137	36459.80769882751	5	AM
2019-07-21 07:58:00	266686.288295953	36461.66618851902	5	AM
2019-07-21 07:59:00	266684.9499064144	36459.09509770206	5	AM
2019-07-21 08:00:00	266684.52515261254	36456.638474553096	5	AM
2019-07-21 08:01:00	266684.93688698806	36456.31450070503	5	AM
2019-07-21 08:02:00	266685.1808789492	36456.97697090086	5	AM
2019-07-21 08:03:00	266686.553610985	36457.83386750515	5	AM
2019-07-21 08:04:00	266685.133775454	36457.13791051559	5	AM
2019-07-21 08:05:00	266684.01509512664	36456.24464522856	5	AM
2019-07-21 08:06:00	266683.57017318206	36457.598539276056	5	AM
2019-07-21 08:07:00	266682.84707165667	36457.21470922922	5	AM
2019-07-21 08:08:00	266682.6207840644	36458.667364026274	5	AM
2019-07-21 08:09:00	266683.4679303777	36459.41763786905	5	AM
2019-07-21 08:10:00	266684.5502304707	36460.27994151247	5	AM
2019-07-21 08:11:00	266693.78018397593	36462.61101738016	5	AM
2019-07-21 08:12:00	266720.8212133891	36471.17459701745	5	AM
2019-07-21 08:13:00	266731.3856894222	36475.348247629074	5	AM
2019-07-21 08:14:00	266733.2794007048	36475.58970407063	5	AM
2019-07-21 08:15:00	266735.7491168866	36473.89803995208	5	AM
2019-07-21 08:16:00	266735.6263813625	36473.57989332122	5	AM
2019-07-21 08:17:00	266735.8546937545	36472.93022771706	5	AM
2019-07-21 08:18:00	266735.85130607133	36473.587035242206	5	AM
2019-07-21 08:19:00	266735.0865348651	36473.609870261855	5	AM
2019-07-21 08:20:00	266735.07044361794	36472.98624820796	5	AM
2019-07-21 08:21:00	266735.5248045706	36472.3929433243	5	AM
2019-07-21 08:22:00	266735.464209536	36472.81878368648	5	AM
2019-07-21 08:23:00	266735.5530031806	36473.22855492112	5	AM
2019-07-21 08:24:00	266735.2910721441	36472.86121857291	5	AM
2019-07-21 08:25:00	266750.8730369966	36468.90658880895	5	AM
2019-07-21 08:26:00	266776.42678758653	36473.80283240082	5	AM
2019-07-21 08:27:00	266799.6265022082	36488.63628219186	5	AM
2019-07-21 08:28:00	266822.1054345692	36486.797724445634	5	AM
2019-07-21 08:29:00	266853.82546443044	36480.33690270271	5	AM
2019-07-21 08:30:00	266870.16724216886	36478.42184759901	5	AM
2019-07-21 08:31:00	266870.6232544972	36478.6219457112	5	AM
2019-07-21 08:32:00	266874.37020722363	36479.05656979822	5	AM
2019-07-21 08:33:00	266891.10685613414	36483.99927826416	5	AM
2019-07-21 08:34:00	266921.86043276626	36489.28043380159	5	AM
2019-07-21 08:35:00	266947.8160464091	36497.3365576194	5	AM
2019-07-21 08:36:00	266976.4147301874	36498.549396727685	5	AM
2019-07-21 08:37:00	266975.85577258177	36500.35568456	5	AM
2019-07-21 08:38:00	266975.5331318748	36499.86761833152	5	AM
2019-07-21 08:39:00	266975.05680536287	36500.13925247572	5	AM
2019-07-21 08:40:00	266974.91068878333	36499.82977520974	5	AM
2019-07-21 08:41:00	266974.05563632405	36499.42293099136	5	AM
2019-07-21 08:42:00	266974.2606323961	36499.972960471685	5	AM
2019-07-21 08:43:00	266974.9008931046	36500.02001687341	5	AM
2019-07-21 08:44:00	266974.2199241325	36499.65829947133	5	AM
2019-07-21 08:45:00	266972.883377752	36499.66005562472	5	AM
2019-07-21 08:46:00	266973.606518751	36500.23725842705	5	AM
2019-07-21 08:47:00	266974.07076514285	36499.88285784991	5	AM
2019-07-21 08:48:00	266973.8083172316	36499.70299659032	5	AM
2019-07-21 08:49:00	266975.0326683268	36500.083955349	5	AM
2019-07-21 08:50:00	266974.5948247119	36499.79647605577	5	AM
2019-07-21 08:51:00	266974.2525915193	36499.68354726884	5	AM
2019-07-21 08:52:00	266975.0006769637	36499.74385349824	5	AM
2019-07-21 08:53:00	266974.3992139893	36499.751538112825	5	AM
2019-07-21 08:54:00	266974.25188693305	36498.98139369814	5	AM
2019-07-21 08:55:00	266974.4726177454	36499.343576692205	5	AM
2019-07-21 08:56:00	266976.06413603184	36500.15231289744	5	AM
2019-07-21 08:57:00	266966.5834388159	36500.27413073306	5	AM
2019-07-21 08:58:00	266957.39713785134	36500.71203091925	5	AM
2019-07-21 08:59:00	266957.8708859199	36499.65234072283	5	AM
2019-07-21 09:00:00	266956.6646540291	36498.95080961877	5	AM
2019-07-21 09:01:00	266956.5617869176	36498.685749329095	5	AM
2019-07-21 09:02:00	266956.12218991254	36500.647411471255	5	AM
2019-07-21 09:03:00	266956.34705151845	36502.11877172358	5	AM
2019-07-21 09:04:00	266956.4689851364	36501.27354385627	5	AM
2019-07-21 09:05:00	266956.2262718287	36501.39360077713	5	AM
2019-07-21 09:06:00	266955.6634835296	36501.75318369491	5	AM
2019-07-21 09:07:00	266955.3576593145	36500.92684865813	5	AM
2019-07-21 09:08:00	266955.7174797699	36499.95492861992	5	AM
2019-07-21 09:09:00	266955.9770513909	36499.694953546896	5	AM
2019-07-21 09:10:00	266965.61092413217	36499.9146868807	5	AM
2019-07-21 09:11:00	266992.47865721426	36492.987590042205	5	AM
2019-07-21 09:12:00	267013.9281533536	36477.03963618079	5	AM
2019-07-21 09:13:00	267036.6227696676	36479.04915111974	5	AM
2019-07-21 09:14:00	267071.8311366525	36490.37426701991	5	AM
2019-07-21 09:15:00	267102.08599438774	36485.798467362816	5	AM
2019-07-21 09:16:00	267133.1766206648	36479.96455448978	5	AM
2019-07-21 09:17:00	267156.56982588663	36462.06385894599	5	AM
2019-07-21 09:18:00	267185.90957987023	36439.8312086478	5	AM
2019-07-21 09:19:00	267211.84429666505	36429.88206978382	5	AM
2019-07-21 09:20:00	267235.69734436856	36429.565342277005	5	AM
2019-07-21 09:21:00	267266.4433352592	36436.14076191748	5	AM
2019-07-21 09:22:00	267280.36338009895	36436.55758277061	5	AM
2019-07-21 09:23:00	267281.5033075717	36436.137600447655	5	AM
2019-07-21 09:24:00	267282.47506337584	36433.77544329062	5	AM
2019-07-21 09:25:00	267280.6224850656	36434.07593828608	5	AM
2019-07-21 09:26:00	267281.032397559	36436.57145219597	5	AM
2019-07-21 09:27:00	267281.30617182906	36435.89855236957	5	AM
2019-07-21 09:28:00	267288.9302338245	36429.20650281097	5	AM
2019-07-21 09:29:00	267290.44774261565	36426.66929225934	5	AM
2019-07-21 09:30:00	267288.64345405594	36409.46370974542	5	AM
2019-07-21 09:31:00	267278.50228199625	36373.23226177661	5	AM
2019-07-21 09:32:00	267274.25671742467	36360.55127094143	5	AM
2019-07-21 09:33:00	267283.2159013616	36349.7074154688	5	AM
2019-07-21 09:34:00	267292.57783116	36344.36161206521	5	AM
2019-07-21 09:35:00	267300.7963341392	36346.656587725614	5	AM
2019-07-21 09:36:00	267309.6471287609	36353.48933689618	5	AM
2019-07-21 09:37:00	267319.6175909123	36362.40950541514	5	AM
2019-07-21 09:38:00	267340.8024842366	36367.99223857062	5	AM
2019-07-21 09:39:00	267351.27927929064	36362.20120573776	5	AM
2019-07-21 09:40:00	267355.07745264185	36359.14423248688	5	AM
2019-07-21 09:41:00	267362.8770766425	36364.874107374686	5	AM
2019-07-21 09:42:00	267365.2799935446	36365.91733878899	5	AM
2019-07-21 09:43:00	267381.258711054	36371.87260718701	5	AM
2019-07-21 09:44:00	267390.22160658566	36366.37075386706	5	AM
2019-07-21 09:45:00	267390.0802666676	36364.94067176028	5	AM
2019-07-21 09:46:00	267389.4562493554	36365.35427763264	5	AM
2019-07-21 09:47:00	267390.2295444357	36365.28369771561	5	AM
2019-07-21 09:48:00	267390.2005433076	36365.04148069276	5	AM
2019-07-21 09:49:00	267390.04762532644	36365.03930063263	5	AM
2019-07-21 09:50:00	267386.5518295285	36357.78439983843	5	AM
2019-07-21 09:51:00	267375.82247426827	36313.97099189981	5	AM
2019-07-21 09:52:00	267379.1721934966	36297.14887330677	5	AM
2019-07-21 09:53:00	267375.11063355976	36274.22018893477	5	AM
2019-07-21 09:54:00	267378.5597616301	36244.6370952856	5	AM
2019-07-21 09:55:00	267374.3843860282	36230.30809140622	5	AM
2019-07-21 09:56:00	267385.010025799	36228.99337174226	5	AM
2019-07-21 09:57:00	267385.77210262005	36224.96353466499	5	AM
2019-07-21 09:58:00	267384.9115564598	36216.88979506352	5	AM
2019-07-21 09:59:00	267377.62745740806	36207.50433915088	5	AM
2019-07-21 10:00:00	267376.3990372457	36206.28315667713	5	AM
2019-07-21 10:01:00	267375.6039416903	36203.26401313656	5	AM
2019-07-21 10:02:00	267373.26180295093	36180.40686063819	5	AM
2019-07-21 10:03:00	267369.3781265888	36165.008620265646	5	AM
2019-07-21 10:04:00	267364.83724021364	36143.909608884256	5	AM
2019-07-21 10:05:00	267364.1785492785	36142.686648222734	5	AM
2019-07-21 10:06:00	267364.3341548841	36142.2270555084	5	AM
2019-07-21 10:07:00	267364.1274589304	36141.52623677789	5	AM
2019-07-21 10:08:00	267363.8716508268	36142.036175246845	5	AM
2019-07-21 10:09:00	267362.9996071955	36142.90294043943	5	AM
2019-07-21 10:10:00	267362.7683227793	36142.651917115865	5	AM
2019-07-21 10:11:00	267363.39186475007	36142.62579534195	5	AM
2019-07-21 10:12:00	267363.5352435386	36143.16072099911	5	AM
2019-07-21 10:13:00	267363.8003981519	36142.975219480046	5	AM
2019-07-21 10:14:00	267364.4134092976	36142.28436883968	5	AM
2019-07-21 10:15:00	267364.49321848986	36142.33228069849	5	AM
2019-07-21 10:16:00	267365.8466583005	36143.26181135498	5	AM
2019-07-21 10:17:00	267357.5990912058	36138.61704675067	5	AM
2019-07-21 10:18:00	267341.13211189565	36126.39871197879	5	AM
2019-07-21 10:19:00	267326.31744736165	36107.5262672311	5	AM
2019-07-21 10:20:00	267316.55461144826	36078.73231005033	5	AM
2019-07-21 10:21:00	267310.14611409104	36069.50943584712	5	AM
2019-07-21 10:22:00	267310.3999053596	36068.22305622629	5	AM
2019-07-21 10:23:00	267306.75697020214	36053.00449001322	5	AM
2019-07-21 10:24:00	267307.71044945216	36048.39688950913	5	AM
2019-07-21 10:25:00	267303.783025477	36035.87564959768	5	AM
2019-07-21 10:26:00	267296.43865870533	36026.68872940478	5	AM
2019-07-21 10:27:00	267277.9965332049	36018.84039459614	5	AM
2019-07-21 10:28:00	267274.07269247394	36013.74640951202	5	AM
2019-07-21 10:29:00	267269.85128714255	36010.05402589345	5	AM
2019-07-21 10:30:00	267267.8540176832	36008.86728820195	5	AM
2019-07-21 10:31:00	267261.6555265758	36002.879907852424	5	AM
2019-07-21 10:32:00	267247.1306903086	35990.026283763444	5	AM
2019-07-21 10:33:00	267244.553586766	35989.335173005165	5	AM
2019-07-21 10:34:00	267243.0127057582	35989.27521323581	5	AM
2019-07-21 10:35:00	267238.90057523	35989.011906202344	5	AM
2019-07-21 10:36:00	267236.3850929324	35989.25852232683	5	AM
2019-07-21 10:37:00	267239.9734813044	35995.61088617154	5	AM
2019-07-21 10:38:00	267238.4813506314	35997.065088548465	5	AM
2019-07-21 10:39:00	267233.9323378337	35996.66933155641	5	AM
2019-07-21 10:40:00	267233.114565033	35995.251923347234	5	AM
2019-07-21 10:41:00	267232.49653534265	35994.12038568932	5	AM
2019-07-21 10:42:00	267231.76789103093	35992.94499794711	5	AM
2019-07-21 10:43:00	267231.868441599	35991.88796910863	5	AM
2019-07-21 10:44:00	267229.2933550226	35983.92112565364	5	AM
2019-07-21 10:45:00	267227.7684837971	35975.15218341883	5	AM
2019-07-21 10:46:00	267228.4851502518	35957.93316441003	5	AM
2019-07-21 10:47:00	267232.0342093147	35935.690466602675	5	AM
2019-07-21 10:48:00	267229.0017895125	35934.56993609817	5	AM
2019-07-21 10:49:00	267216.31264802447	35944.71976758866	5	AM
2019-07-21 10:50:00	267216.8450294096	35946.28470761999	5	AM
2019-07-21 10:51:00	267216.9075242686	35945.16906634059	5	AM
2019-07-21 10:52:00	267213.93213617604	35941.64564645542	5	AM
2019-07-21 10:53:00	267211.7226904238	35940.177648142424	5	AM
2019-07-21 10:54:00	267212.03355248715	35941.15053261604	5	AM
2019-07-21 10:55:00	267212.1097699896	35940.88119544129	5	AM
2019-07-21 10:56:00	267212.0004208922	35940.67549415549	5	AM
2019-07-21 10:57:00	267211.6769211753	35940.510576463894	5	AM
2019-07-21 10:58:00	267211.6340510118	35941.40058100671	5	AM
2019-07-21 10:59:00	267208.6872477455	35937.904068696975	5	AM
2019-07-21 11:00:00	267199.56270576245	35929.16066293782	5	AM
2019-07-21 11:01:00	267167.5759894396	35913.95366636884	5	AM
2019-07-21 11:02:00	267147.0202647613	35924.83622422221	5	AM
2019-07-21 11:03:00	267129.83659815567	35935.17870598452	5	AM
2019-07-21 11:04:00	267095.71577352576	35929.29093241248	5	AM
2019-07-21 11:05:00	267065.8621807785	35920.78039750095	5	AM
2019-07-21 11:06:00	267036.2942587549	35931.40970463629	5	AM
2019-07-21 11:07:00	267033.1088547282	35934.46378287142	5	AM
2019-07-21 11:08:00	267032.5973487593	35935.12972725258	5	AM
2019-07-21 11:09:00	267032.2233618032	35934.920762482965	5	AM
2019-07-21 11:10:00	267032.7670588771	35934.66865615293	5	AM
2019-07-21 11:11:00	267033.04788942647	35934.900498467745	5	AM
2019-07-21 11:12:00	267031.99677293	35935.83679805874	5	AM
2019-07-21 11:13:00	267032.06373295054	35935.671061949724	5	AM
2019-07-21 11:14:00	267022.903122289	35932.929234379764	5	AM
2019-07-21 11:15:00	266997.00317773205	35935.47537000728	5	AM
2019-07-21 11:16:00	266984.0498015051	35934.21071294106	5	AM
2019-07-21 11:17:00	266977.1896602244	35935.15466899108	5	AM
2019-07-21 11:18:00	266967.7366654959	35937.3375636225	5	AM
2019-07-21 11:19:00	266935.53714986524	35935.1808167371	5	AM
2019-07-21 11:20:00	266895.7652815258	35930.649487557734	5	AM
2019-07-21 11:21:00	266863.5056992775	35909.158535764254	5	AM
2019-07-21 11:22:00	266842.8320249303	35892.828932378594	5	AM
2019-07-21 11:23:00	266839.59722490964	35885.89488456521	5	AM
2019-07-21 11:24:00	266839.17200216814	35875.756042127774	5	AM
2019-07-21 11:25:00	266839.6555513425	35874.50832319264	5	AM
2019-07-21 11:26:00	266840.24650478165	35873.93139833651	5	AM
2019-07-21 11:27:00	266839.5813628396	35872.92632547247	5	AM
2019-07-21 11:28:00	266838.79135605466	35872.96538497453	5	AM
2019-07-21 11:29:00	266838.9058696874	35873.913057519894	5	AM
2019-07-21 11:30:00	266838.6610042759	35874.398108976755	5	AM
2019-07-21 11:31:00	266837.6302240429	35874.966645241184	5	AM
2019-07-21 11:32:00	266838.2814485984	35875.977066874664	5	AM
2019-07-21 11:33:00	266838.7954318956	35874.72436442769	5	AM
2019-07-21 11:34:00	266839.3418043318	35873.94577992026	5	AM
2019-07-21 11:35:00	266840.330050027	35874.09636608698	5	AM
2019-07-21 11:36:00	266839.1435618206	35872.842541044425	5	AM
2019-07-21 11:37:00	266838.55666398886	35871.495868391954	5	AM
2019-07-21 11:38:00	266837.9112190852	35871.51038062359	5	AM
2019-07-21 11:39:00	266838.17139956687	35870.59986733806	5	AM
2019-07-21 11:40:00	266837.2678924721	35871.00007404087	5	AM
2019-07-21 11:41:00	266837.279921132	35871.731904692475	5	AM
2019-07-21 11:42:00	266849.48301222594	35873.91252638549	5	AM
2019-07-21 11:43:00	266850.5905116977	35874.600810062824	5	AM
2019-07-21 11:44:00	266856.8091998232	35871.41208539052	5	AM
2019-07-21 11:45:00	266877.4839791357	35866.207551076935	5	AM
2019-07-21 11:46:00	266906.97935010755	35851.88793849868	5	AM
2019-07-21 11:47:00	266903.3889593865	35832.283671159654	5	AM
2019-07-21 11:48:00	266880.7099326042	35793.57771557713	5	AM
2019-07-21 11:49:00	266867.21850123466	35779.497786637694	5	AM
2019-07-21 11:50:00	266861.4352965103	35769.758596653155	5	AM
2019-07-21 11:51:00	266859.45360620023	35767.64553827625	5	AM
2019-07-21 11:52:00	266832.36872186913	35749.61356229219	5	AM
2019-07-21 11:53:00	266816.51416955626	35741.21586829428	5	AM
2019-07-21 11:54:00	266810.11458323785	35741.93445904823	5	AM
2019-07-21 11:55:00	266810.141501045	35741.976483210914	5	AM
2019-07-21 11:56:00	266809.66010534327	35741.97381742812	5	AM
2019-07-21 11:57:00	266815.1242308112	35741.49377248385	5	AM
2019-07-21 11:58:00	266853.5918534698	35737.888793711594	5	AM
2019-07-21 11:59:00	266868.9642724612	35736.42472181288	5	AM
2019-07-21 12:00:00	266869.2547940599	35736.854360313926	5	AM
2019-07-21 12:01:00	266868.7928267597	35736.57204547971	5	AM
2019-07-21 12:02:00	266868.62430228194	35736.48636176288	5	AM
2019-07-21 12:03:00	266867.25076588785	35729.90862759094	5	AM
2019-07-21 12:04:00	266864.1650904975	35720.74531345417	5	AM
2019-07-21 12:05:00	266856.3143417805	35719.11901827206	5	AM
2019-07-21 12:06:00	266824.27935327834	35717.58066246958	5	AM
2019-07-21 12:07:00	266803.6054026353	35715.169138117766	5	AM
2019-07-21 12:08:00	266797.08207853726	35716.10546013198	5	AM
2019-07-21 12:09:00	266793.80649337947	35716.55224052474	5	AM
2019-07-21 12:10:00	266782.0954881322	35718.53558281595	5	AM
2019-07-21 12:11:00	266769.2440037714	35720.99365410441	5	AM
2019-07-21 12:12:00	266763.4920263003	35726.79770846195	5	AM
2019-07-21 12:13:00	266749.3512735508	35735.354229201585	5	AM
2019-07-21 12:14:00	266745.61746177793	35733.866446540706	5	AM
2019-07-21 12:15:00	266734.4269179353	35729.12437275412	5	AM
2019-07-21 12:16:00	266733.9599933259	35729.10253252143	5	AM
2019-07-21 12:17:00	266732.1438237233	35721.515986623934	5	AM
2019-07-21 12:18:00	266728.227372519	35718.09302992118	5	AM
2019-07-21 12:19:00	266703.58045528684	35709.13969534201	5	AM
2019-07-21 12:20:00	266663.473024727	35711.01958269318	5	AM
2019-07-21 12:21:00	266639.7572409958	35718.67278516188	5	AM
2019-07-21 12:22:00	266628.32561620534	35721.10162559523	5	AM
2019-07-21 12:23:00	266612.3628654843	35726.26278354178	5	AM
2019-07-21 12:24:00	266590.467375355	35730.931502016465	5	AM
2019-07-21 12:25:00	266588.2698958783	35731.728493630704	5	AM
2019-07-21 12:26:00	266585.442391463	35731.72778704904	5	AM
2019-07-21 12:27:00	266581.61128462554	35731.80895082069	5	AM
2019-07-21 12:28:00	266575.90506995807	35736.371834451355	5	AM
2019-07-21 12:29:00	266571.0254422973	35747.279016122	5	AM
2019-07-21 12:30:00	266563.4682003368	35759.69539954413	5	AM
2019-07-21 12:31:00	266557.6507180227	35763.74915742097	5	AM
2019-07-21 12:32:00	266552.8963523737	35765.64885384321	5	AM
2019-07-21 12:33:00	266544.75978227914	35763.063676230144	5	AM
2019-07-21 12:34:00	266519.35547313874	35762.14740597135	5	AM
2019-07-21 12:35:00	266517.9846867213	35763.51494784992	5	AM
2019-07-21 12:36:00	266515.2998042353	35762.18861502392	5	AM
2019-07-21 12:37:00	266512.50387244934	35760.51353159751	5	AM
2019-07-21 12:38:00	266499.22254390456	35752.09612386084	5	AM
2019-07-21 12:39:00	266489.4534279964	35748.65593955728	5	AM
2019-07-21 12:40:00	266480.56105701014	35742.82595823105	5	AM
2019-07-21 12:41:00	266462.1938142159	35734.04239124119	5	AM
2019-07-21 12:42:00	266461.1302334933	35723.17348267728	5	AM
2019-07-21 12:43:00	266460.99002867314	35722.73072397228	5	AM
2019-07-21 12:44:00	266461.51258402487	35721.640053262585	5	AM
2019-07-21 12:45:00	266461.081178372	35721.07697986614	5	AM
2019-07-21 12:46:00	266461.3190710178	35720.97185622772	5	AM
2019-07-21 12:47:00	266461.1159076446	35721.20140303161	5	AM
2019-07-21 12:48:00	266461.40205075446	35721.093872992424	5	AM
2019-07-21 12:49:00	266461.2208975801	35720.9656088998	5	AM
2019-07-21 12:50:00	266461.9765280725	35714.413596529695	5	AM
2019-07-21 12:51:00	266463.2841488628	35675.83992210461	5	AM
2019-07-21 12:52:00	266452.27865836595	35625.410112326084	5	AM
2019-07-21 12:53:00	266431.38835605624	35572.00245330353	5	AM
2019-07-21 12:54:00	266413.16221089696	35528.28266006131	5	AM
2019-07-21 12:55:00	266396.3101559758	35486.57871661587	5	AM
2019-07-21 12:56:00	266384.7112175407	35471.414415170075	5	AM
2019-07-21 12:57:00	266364.978578518	35449.58728650666	5	AM
2019-07-21 12:58:00	266343.07805659925	35419.95890245094	5	AM
2019-07-21 12:59:00	266321.4098032401	35380.87909649993	5	AM
2019-07-21 13:00:00	266309.9855008856	35349.39334298045	5	AM
2019-07-21 13:01:00	266308.3923350495	35311.48367483932	5	AM
2019-07-21 13:02:00	266299.41259328707	35277.65793845102	5	AM
2019-07-21 13:03:00	266289.3789400136	35245.636194041894	5	AM
2019-07-21 13:04:00	266275.98331627075	35194.51957060656	5	AM
2019-07-21 13:05:00	266275.6025452792	35181.96341566373	5	AM
2019-07-21 13:06:00	266268.39714040013	35179.941919475445	5	AM
2019-07-21 13:07:00	266265.28869978595	35180.13703246248	5	AM
2019-07-21 13:08:00	266265.4312508809	35180.25959050702	5	AM
2019-07-21 13:09:00	266265.4027834368	35180.80985552616	5	AM
2019-07-21 13:10:00	266265.7925035378	35180.81069789761	5	AM
2019-07-21 13:11:00	266265.56412763905	35180.26361896936	5	AM
2019-07-21 13:12:00	266264.90395082143	35177.20681910464	5	AM
2019-07-21 13:13:00	266262.3758604596	35168.47452610894	5	AM
2019-07-21 13:14:00	266262.1562016396	35167.90163757963	5	AM
2019-07-21 13:15:00	266262.0839569438	35167.63767532216	5	AM
2019-07-21 13:16:00	266262.02568974986	35167.663310641576	5	AM
2019-07-21 13:17:00	266262.0099058438	35167.61649112436	5	AM
2019-07-21 13:18:00	266261.7309811387	35167.63332295756	5	AM
2019-07-21 13:19:00	266261.47589924774	35168.084827083825	5	AM
2019-07-21 13:20:00	266262.7421627686	35166.481351829614	5	AM
2019-07-21 13:21:00	266268.9281137084	35158.184359329505	5	AM
2019-07-21 13:22:00	266269.71782857954	35157.60665693697	5	AM
2019-07-21 13:23:00	266275.1041039518	35148.359363338415	5	AM
2019-07-21 13:24:00	266278.9027053628	35146.26742158511	5	AM
2019-07-21 13:25:00	266281.97793269216	35142.45000691211	5	AM
2019-07-21 13:26:00	266287.6902645508	35134.06739384796	5	AM
2019-07-21 13:27:00	266287.6738025485	35120.64033647279	5	AM
2019-07-21 13:28:00	266291.8032739242	35120.272289285	5	AM
2019-07-21 13:29:00	266307.09482801746	35116.912325221005	5	AM
2019-07-21 13:30:00	266315.004537945	35112.67547465079	5	AM
2019-07-21 13:31:00	266316.24636951706	35113.216633066775	5	AM
2019-07-21 13:32:00	266361.40147446416	35143.06891609232	5	AM
2019-07-21 13:33:00	266335.02908668394	35184.79146743694	5	AM
2019-07-21 13:34:00	266320.5097301499	35189.92998929601	5	AM
2019-07-21 13:35:00	266319.21355411044	35175.86371472361	5	AM
2019-07-21 13:36:00	266333.9739886086	35164.37734976157	5	AM
2019-07-21 13:37:00	266343.6957513837	35152.14469107402	5	AM
2019-07-21 13:38:00	266343.7937083001	35151.99830410969	5	AM
2019-07-21 13:39:00	266345.4427303905	35153.581461113	5	AM
2019-07-21 13:40:00	266345.6275626363	35152.63796443552	5	AM
2019-07-21 13:41:00	266346.23032429663	35151.70120340736	5	AM
2019-07-21 13:42:00	266346.0884840572	35151.423429814764	5	AM
2019-07-21 13:43:00	266345.7773005014	35151.59806435859	5	AM
2019-07-21 13:44:00	266345.81599937374	35151.16761940836	5	AM
2019-07-21 13:45:00	266345.64274787775	35151.5660163201	5	AM
2019-07-21 13:46:00	266345.66429633053	35148.93140517765	5	AM
2019-07-21 13:47:00	266346.6703754316	35145.50337305357	5	AM
2019-07-21 13:48:00	266355.8720093896	35136.27263693738	5	AM
2019-07-21 13:49:00	266357.8058464772	35136.69014575371	5	AM
2019-07-21 13:50:00	266355.4471039775	35133.90061876192	5	AM
2019-07-21 13:51:00	266353.1731517563	35132.8383529772	5	AM
2019-07-21 13:52:00	266352.53363679285	35133.73475060787	5	AM
2019-07-21 13:53:00	266352.3250572561	35133.80041852712	5	AM
2019-07-21 13:54:00	266338.20791796286	35140.168226364	5	AM
2019-07-21 13:55:00	266339.6731189304	35145.843430639354	5	AM
2019-07-21 13:56:00	266342.7258350106	35146.319516784795	5	AM
2019-07-21 13:57:00	266342.96101337054	35145.639986697584	5	AM
2019-07-21 13:58:00	266343.1430565883	35145.582988206304	5	AM
2019-07-21 13:59:00	266343.58216118976	35145.68299629753	5	AM
2019-07-21 14:00:00	266343.6428749792	35145.82492680547	5	AM
2019-07-21 14:01:00	266343.4044328406	35145.96876154597	5	AM
2019-07-21 14:02:00	266346.6771983872	35143.46345020483	5	AM
2019-07-21 14:03:00	266359.04247763474	35130.81972854021	5	AM
2019-07-21 14:04:00	266361.4785464678	35126.91709590247	5	AM
2019-07-21 14:05:00	266361.067003198	35127.28623089364	5	AM
2019-07-21 14:06:00	266369.1403737342	35129.34995091439	5	AM
2019-07-21 14:07:00	266373.6645347433	35130.61711573722	5	AM
2019-07-21 14:08:00	266376.1042292071	35129.94561758769	5	AM
2019-07-21 14:09:00	266377.1742818849	35129.00138822238	5	AM
2019-07-21 14:10:00	266377.3326203971	35129.18883118351	5	AM
2019-07-21 14:11:00	266378.53053763986	35128.241626398616	5	AM
2019-07-21 14:12:00	266378.8973242519	35127.71673211715	5	AM
2019-07-21 14:13:00	266379.3929883866	35128.520912624845	5	AM
2019-07-21 14:14:00	266379.1713609073	35128.30435659277	5	AM
2019-07-21 14:15:00	266379.3007978796	35127.81988128825	5	AM
2019-07-21 14:16:00	266379.45577454934	35127.90206603413	5	AM
2019-07-21 14:17:00	266378.9114665935	35127.904757397984	5	AM
2019-07-21 14:18:00	266378.7732424934	35128.070139651274	5	AM
2019-07-21 14:19:00	266378.21359327424	35130.20437293545	5	AM
2019-07-21 14:20:00	266368.449119777	35137.740018803175	5	AM
2019-07-21 14:21:00	266356.17298329	35138.823860146214	5	AM
2019-07-21 14:22:00	266361.0143095368	35135.561324642986	5	AM
2019-07-21 14:23:00	266362.29485114216	35135.72826200306	5	AM
2019-07-21 14:24:00	266362.9995643576	35136.03744356306	5	AM
2019-07-21 14:25:00	266362.9829547948	35135.580464745806	5	AM
2019-07-21 14:26:00	266363.73250933195	35135.54897438943	5	AM
2019-07-21 14:27:00	266363.37275054026	35134.12814442176	5	AM
2019-07-21 14:28:00	266363.51447992603	35133.86063633063	5	AM
2019-07-21 14:29:00	266364.3473914898	35133.98286972276	5	AM
2019-07-21 14:30:00	266364.2442745268	35133.39428876931	5	AM
2019-07-21 14:31:00	266363.85226630245	35133.09149560261	5	AM
2019-07-21 14:32:00	266364.00552226545	35132.92518856758	5	AM
2019-07-21 14:33:00	266363.4995591425	35132.58167911939	5	AM
2019-07-21 14:34:00	266363.6613726144	35132.51767979136	5	AM
2019-07-21 14:35:00	266364.16164585704	35132.25857854533	5	AM
2019-07-21 14:36:00	266364.1738416362	35131.9999451626	5	AM
2019-07-21 14:37:00	266364.1817779716	35131.78518588532	5	AM
2019-07-21 14:38:00	266364.7937679798	35131.5118676585	5	AM
2019-07-21 14:39:00	266365.3717936885	35132.137036035354	5	AM
2019-07-21 14:40:00	266365.30051845644	35131.16372824046	5	AM
2019-07-21 14:41:00	266368.1169825826	35128.86478812569	5	AM
2019-07-21 14:42:00	266368.2317699097	35128.43561816565	5	AM
2019-07-21 14:43:00	266367.7737999887	35127.736504516724	5	AM
2019-07-21 14:44:00	266368.0706409718	35128.21517866293	5	AM
2019-07-21 14:45:00	266368.1268488475	35128.101428636626	5	AM
2019-07-21 14:46:00	266369.28370088426	35127.812146373944	5	AM
2019-07-21 14:47:00	266369.56109258	35128.47147897267	5	AM
2019-07-21 14:48:00	266374.0178848249	35130.63787451156	5	AM
2019-07-21 14:49:00	266373.6323085196	35130.936217132585	5	AM
2019-07-21 14:50:00	266373.65141937183	35130.91667306812	5	AM
2019-07-21 14:51:00	266374.0788173178	35130.94294703642	5	AM
2019-07-21 14:52:00	266374.03581409866	35130.28319814492	5	AM
2019-07-21 14:53:00	266373.93499918707	35130.06403678552	5	AM
2019-07-21 14:54:00	266369.2939153496	35132.415884864175	5	AM
2019-07-21 14:55:00	266368.9544952811	35132.4515317135	5	AM
2019-07-21 14:56:00	266369.0850480402	35132.89171230044	5	AM
2019-07-21 14:57:00	266368.3036759258	35133.42664530161	5	AM
2019-07-21 14:58:00	266368.6230188052	35133.22140849895	5	AM
2019-07-21 14:59:00	266368.71773495415	35133.56555453053	5	AM
2019-07-21 15:00:00	266368.9337394232	35133.16792698753	5	AM
2019-07-22 04:00:00	266289.49868993537	35210.37349912317	5	AM
2019-07-22 04:01:00	266289.8622761804	35214.18044410536	5	AM
2019-07-22 04:02:00	266290.5996973637	35216.53378080087	5	AM
2019-07-22 04:03:00	266274.4284916033	35252.65712275885	5	AM
2019-07-22 04:04:00	266262.48747880734	35256.32408148467	5	AM
2019-07-22 04:05:00	266284.3706944951	35238.48218748522	5	AM
2019-07-22 04:06:00	266283.15956255054	35239.240077723945	5	AM
2019-07-22 04:07:00	266258.07670906227	35258.71828675161	5	AM
2019-07-22 04:08:00	266253.7267054332	35279.69667912426	5	AM
2019-07-22 04:09:00	266257.0033485569	35280.735511683	5	AM
2019-07-22 04:10:00	266253.26071321964	35290.6101577177	5	AM
2019-07-22 04:11:00	266248.08479016565	35297.5304715071	5	AM
2019-07-22 04:12:00	266247.562200983	35297.56320669132	5	AM
2019-07-22 04:13:00	266247.76778782456	35298.29149783584	5	AM
2019-07-22 04:14:00	266239.77932893496	35298.574250415004	5	AM
2019-07-22 04:15:00	266210.2609391434	35315.482553649366	5	AM
[truncated: 1,306 more rows]
