# Supplementary material for: Estimating individual exposure to predation risk in group-living baboons, Papio anubis
Source: PLoS One. 2023 Nov 8;18(11):e0287357. doi: 10.1371/journal.pone.0287357 (PMC10631679; doi:10.1371/journal.pone.0287357)
Supplement: S1 Data — (ZIP) [file pone.0287357.s006.zip › S6 Data/06.csv]

Unnamed: 0	x	y	id	agesex
2019-07-19 04:00:00	265581.60035824496	35309.81366236983	6	AF
2019-07-19 04:01:00	265596.1702605611	35316.51741325742	6	AF
2019-07-19 04:02:00	265607.16093971406	35323.65970987915	6	AF
2019-07-19 04:03:00	265607.56266101834	35324.2583708399	6	AF
2019-07-19 04:04:00	265612.74242264405	35335.99511082611	6	AF
2019-07-19 04:05:00	265630.41546090104	35341.93228119136	6	AF
2019-07-19 04:06:00	265657.167628662	35343.8846930484	6	AF
2019-07-19 04:07:00	265707.1819777649	35359.903901173886	6	AF
2019-07-19 04:08:00	265757.3871212166	35379.68990730122	6	AF
2019-07-19 04:09:00	265808.3641733849	35405.34132218961	6	AF
2019-07-19 04:10:00	265859.51872052584	35428.73044417208	6	AF
2019-07-19 04:11:00	265876.0632550912	35431.25013406655	6	AF
2019-07-19 04:12:00	265892.50558077754	35424.96807426315	6	AF
2019-07-19 04:13:00	265908.59258757526	35431.68587435445	6	AF
2019-07-19 04:14:00	265932.4090391192	35432.91644329538	6	AF
2019-07-19 04:15:00	265933.573352976	35429.189734667794	6	AF
2019-07-19 04:16:00	265942.94212367915	35425.93141357579	6	AF
2019-07-19 04:17:00	265958.0208195405	35419.779045370226	6	AF
2019-07-19 04:18:00	265965.69740188745	35416.23810800821	6	AF
2019-07-19 04:19:00	265968.3424280915	35415.02828326402	6	AF
2019-07-19 04:20:00	265968.0322997929	35414.920506963674	6	AF
2019-07-19 04:21:00	265973.57735389826	35417.08778140801	6	AF
2019-07-19 04:22:00	265986.0035119374	35423.480968562064	6	AF
2019-07-19 04:23:00	265987.8570207485	35423.11061431468	6	AF
2019-07-19 04:24:00	265993.52782233426	35424.003323665755	6	AF
2019-07-19 04:25:00	265999.3757987724	35425.53252867631	6	AF
2019-07-19 04:26:00	266002.3557302845	35424.89501643535	6	AF
2019-07-19 04:27:00	266003.82991200587	35423.62515243365	6	AF
2019-07-19 04:28:00	266008.8235903221	35423.91999617259	6	AF
2019-07-19 04:29:00	266017.81048308604	35431.76613180351	6	AF
2019-07-19 04:30:00	266027.42818205623	35441.499243275255	6	AF
2019-07-19 04:31:00	266032.3047358943	35448.01435255562	6	AF
2019-07-19 04:32:00	266031.47542434087	35446.45259562368	6	AF
2019-07-19 04:33:00	266036.894366133	35454.45504632929	6	AF
2019-07-19 04:34:00	266037.8380162172	35457.923978908766	6	AF
2019-07-19 04:35:00	266044.7650146396	35452.49074415749	6	AF
2019-07-19 04:36:00	266057.0348232005	35452.14129388605	6	AF
2019-07-19 04:37:00	266064.16831006017	35460.8625079971	6	AF
2019-07-19 04:38:00	266064.4708452384	35458.33659637937	6	AF
2019-07-19 04:39:00	266051.2660046056	35452.89938521697	6	AF
2019-07-19 04:40:00	266042.6579960156	35449.213212957686	6	AF
2019-07-19 04:41:00	266047.2698205098	35456.19144216294	6	AF
2019-07-19 04:42:00	266046.6854733038	35458.23111853882	6	AF
2019-07-19 04:43:00	266046.2916530936	35456.34059109998	6	AF
2019-07-19 04:44:00	266039.2658701974	35451.56334427387	6	AF
2019-07-19 04:45:00	266038.1300889662	35451.44264934767	6	AF
2019-07-19 04:46:00	266045.48810363887	35453.71093775971	6	AF
2019-07-19 04:47:00	266072.7927843829	35426.332623564726	6	AF
2019-07-19 04:48:00	266091.9877998701	35392.81390167466	6	AF
2019-07-19 04:49:00	266146.6197632079	35344.16473581151	6	AF
2019-07-19 04:50:00	266164.9687937691	35312.79139258376	6	AF
2019-07-19 04:51:00	266162.48120016744	35304.29817944698	6	AF
2019-07-19 04:52:00	266159.2550164863	35292.2786629115	6	AF
2019-07-19 04:53:00	266166.23547370895	35256.89951178337	6	AF
2019-07-19 04:54:00	266182.29431123025	35235.76516383416	6	AF
2019-07-19 04:55:00	266198.3905894916	35232.599686348294	6	AF
2019-07-19 04:56:00	266237.3138851891	35236.740170132914	6	AF
2019-07-19 04:57:00	266270.3339046256	35242.08560654894	6	AF
2019-07-19 04:58:00	266272.3392215201	35243.5606665486	6	AF
2019-07-19 04:59:00	266272.6734434021	35244.42497540849	6	AF
2019-07-19 05:00:00	266272.7431099025	35242.9660830345	6	AF
2019-07-19 05:01:00	266271.24091893254	35238.83953749681	6	AF
2019-07-19 05:02:00	266271.43080979824	35239.043564754524	6	AF
2019-07-19 05:03:00	266271.6250177387	35239.4864976403	6	AF
2019-07-19 05:04:00	266271.5636447487	35238.84260549628	6	AF
2019-07-19 05:05:00	266270.59651124536	35238.49236961384	6	AF
2019-07-19 05:06:00	266270.86921370315	35238.90487016084	6	AF
2019-07-19 05:07:00	266271.92812186806	35238.82409703535	6	AF
2019-07-19 05:08:00	266272.17506591574	35238.50956018414	6	AF
2019-07-19 05:09:00	266279.8225883066	35237.20286353082	6	AF
2019-07-19 05:10:00	266282.0779324914	35237.10267499378	6	AF
2019-07-19 05:11:00	266284.1287422556	35235.06307198296	6	AF
2019-07-19 05:12:00	266283.9495313332	35234.44814551096	6	AF
2019-07-19 05:13:00	266285.30122520204	35235.88941990556	6	AF
2019-07-19 05:14:00	266285.7342217403	35236.067589795544	6	AF
2019-07-19 05:15:00	266284.8301339628	35236.37322786241	6	AF
2019-07-19 05:16:00	266285.29940640053	35238.8016461553	6	AF
2019-07-19 05:17:00	266285.8838792214	35239.187169252844	6	AF
2019-07-19 05:18:00	266285.4410427984	35238.98890816774	6	AF
2019-07-19 05:19:00	266285.4761137143	35238.969913849745	6	AF
2019-07-19 05:20:00	266285.61412282125	35238.66056079608	6	AF
2019-07-19 05:21:00	266285.5759399536	35238.890073658134	6	AF
2019-07-19 05:22:00	266285.441233191	35239.01250383156	6	AF
2019-07-19 05:23:00	266285.5473898522	35239.0340501341	6	AF
2019-07-19 05:24:00	266284.9430172324	35239.349581543735	6	AF
2019-07-19 05:25:00	266285.0086755792	35239.16670146069	6	AF
2019-07-19 05:26:00	266286.0412946399	35238.48700841826	6	AF
2019-07-19 05:27:00	266286.7250154171	35238.6870638049	6	AF
2019-07-19 05:28:00	266286.36456277646	35238.4194735453	6	AF
2019-07-19 05:29:00	266282.34066488507	35234.12587600027	6	AF
2019-07-19 05:30:00	266281.5202405471	35233.35678645819	6	AF
2019-07-19 05:31:00	266279.2495284156	35227.25720698796	6	AF
2019-07-19 05:32:00	266280.3092955488	35225.927889243074	6	AF
2019-07-19 05:33:00	266280.1522232188	35225.580068973526	6	AF
2019-07-19 05:34:00	266279.6966865736	35225.89630737865	6	AF
2019-07-19 05:35:00	266279.7773817508	35226.64729793088	6	AF
2019-07-19 05:36:00	266279.3802924537	35226.91135580073	6	AF
2019-07-19 05:37:00	266279.3715005283	35226.56977291559	6	AF
2019-07-19 05:38:00	266279.9162645837	35225.161477671274	6	AF
2019-07-19 05:39:00	266279.7436916397	35225.246309903385	6	AF
2019-07-19 05:40:00	266282.2016334696	35215.76088932813	6	AF
2019-07-19 05:41:00	266282.8600106631	35211.80460371609	6	AF
2019-07-19 05:42:00	266283.2242063827	35211.31584038631	6	AF
2019-07-19 05:43:00	266283.2667209186	35212.3077729577	6	AF
2019-07-19 05:44:00	266283.1846533913	35211.196763880595	6	AF
2019-07-19 05:45:00	266283.5738917269	35212.47675146603	6	AF
2019-07-19 05:46:00	266283.0273863718	35211.714979679324	6	AF
2019-07-19 05:47:00	266282.8886238596	35211.05930548483	6	AF
2019-07-19 05:48:00	266283.04076363065	35211.79074128306	6	AF
2019-07-19 05:49:00	266282.7914241538	35212.18952259587	6	AF
2019-07-19 05:50:00	266282.510046534	35212.00800361412	6	AF
2019-07-19 05:51:00	266282.5163295435	35211.87675123537	6	AF
2019-07-19 05:52:00	266283.3922293711	35212.5814944098	6	AF
2019-07-19 05:53:00	266284.7912242874	35213.00427295313	6	AF
2019-07-19 05:54:00	266285.8879077478	35216.15868435632	6	AF
2019-07-19 05:55:00	266286.94316643564	35216.38318153746	6	AF
2019-07-19 05:56:00	266286.5964142281	35217.77724205598	6	AF
2019-07-19 05:57:00	266286.3743919997	35218.35685673619	6	AF
2019-07-19 05:58:00	266298.2703616377	35225.88459512407	6	AF
2019-07-19 05:59:00	266306.9921017114	35226.77484578139	6	AF
2019-07-19 06:00:00	266316.99167713866	35222.74863523395	6	AF
2019-07-19 06:01:00	266323.8250011552	35218.44674265196	6	AF
2019-07-19 06:02:00	266338.22439364047	35216.572744027544	6	AF
2019-07-19 06:03:00	266342.38115773856	35219.916955733475	6	AF
2019-07-19 06:04:00	266340.7251102769	35222.11113974871	6	AF
2019-07-19 06:05:00	266344.531764709	35220.96955927998	6	AF
2019-07-19 06:06:00	266354.6012247029	35221.44892359986	6	AF
2019-07-19 06:07:00	266361.26163466816	35223.76215667065	6	AF
2019-07-19 06:08:00	266361.65102371346	35223.96098165029	6	AF
2019-07-19 06:09:00	266359.9421146665	35223.56370553405	6	AF
2019-07-19 06:10:00	266380.6086095117	35227.36374714909	6	AF
2019-07-19 06:11:00	266420.3042031825	35218.512256258415	6	AF
2019-07-19 06:12:00	266450.18272453884	35208.60188459642	6	AF
2019-07-19 06:13:00	266461.6309067982	35196.22583276922	6	AF
2019-07-19 06:14:00	266462.9651965258	35186.93033862845	6	AF
2019-07-19 06:15:00	266481.2747649543	35179.59038695567	6	AF
2019-07-19 06:16:00	266515.89225916856	35176.02980161303	6	AF
2019-07-19 06:17:00	266542.102737958	35186.05723990571	6	AF
2019-07-19 06:18:00	266564.6708277326	35188.80984100617	6	AF
2019-07-19 06:19:00	266575.22303569	35194.754539626905	6	AF
2019-07-19 06:20:00	266585.7066301474	35193.65502496942	6	AF
2019-07-19 06:21:00	266589.54028957814	35189.68980553815	6	AF
2019-07-19 06:22:00	266591.7209997705	35188.54570993289	6	AF
2019-07-19 06:23:00	266609.892911514	35181.48433251617	6	AF
2019-07-19 06:24:00	266615.33011041407	35178.12748239045	6	AF
2019-07-19 06:25:00	266620.4879243384	35171.60721204427	6	AF
2019-07-19 06:26:00	266626.9315621367	35167.51316242412	6	AF
2019-07-19 06:27:00	266632.8430275669	35166.51707260657	6	AF
2019-07-19 06:28:00	266640.1598631385	35168.109583111946	6	AF
2019-07-19 06:29:00	266660.19496215327	35172.74021481895	6	AF
2019-07-19 06:30:00	266680.9382663989	35176.617300268226	6	AF
2019-07-19 06:31:00	266697.36471040815	35177.40718198507	6	AF
2019-07-19 06:32:00	266714.33014953	35179.458399653646	6	AF
2019-07-19 06:33:00	266720.68454894965	35176.42193468263	6	AF
2019-07-19 06:34:00	266742.4272770021	35181.610586324336	6	AF
2019-07-19 06:35:00	266769.1177787886	35193.280949002845	6	AF
2019-07-19 06:36:00	266779.89155339234	35193.731500979906	6	AF
2019-07-19 06:37:00	266782.28736386885	35196.31381447683	6	AF
2019-07-19 06:38:00	266802.4467168749	35200.60965330398	6	AF
2019-07-19 06:39:00	266810.4834454685	35206.02266446486	6	AF
2019-07-19 06:40:00	266823.51585950353	35197.979252176774	6	AF
2019-07-19 06:41:00	266835.3186162412	35196.32350087237	6	AF
2019-07-19 06:42:00	266873.30825232255	35202.97749124248	6	AF
2019-07-19 06:43:00	266898.0293442023	35227.37015455141	6	AF
2019-07-19 06:44:00	266917.3344050418	35259.6936998472	6	AF
2019-07-19 06:45:00	266926.1991381404	35271.24526809935	6	AF
2019-07-19 06:46:00	266938.93124456063	35286.775595751395	6	AF
2019-07-19 06:47:00	266944.2021999591	35293.68232267834	6	AF
2019-07-19 06:48:00	266949.54399024305	35293.0198204193	6	AF
2019-07-19 06:49:00	266953.01979410887	35293.37802405284	6	AF
2019-07-19 06:50:00	266956.59036276705	35293.409187953344	6	AF
2019-07-19 06:51:00	266966.4026606868	35298.547899160534	6	AF
2019-07-19 06:52:00	266989.4020330472	35307.021043292334	6	AF
2019-07-19 06:53:00	267010.2985531462	35314.37732570161	6	AF
2019-07-19 06:54:00	267044.9118238041	35346.193365210274	6	AF
2019-07-19 06:55:00	267051.0840071217	35368.83060933334	6	AF
2019-07-19 06:56:00	267065.7811266227	35401.19155279106	6	AF
2019-07-19 06:57:00	267069.47608499514	35421.48135204718	6	AF
2019-07-19 06:58:00	267070.30493113364	35420.796910468925	6	AF
2019-07-19 06:59:00	267069.9489172862	35420.447473423934	6	AF
2019-07-19 07:00:00	267068.7265916607	35419.97931363876	6	AF
2019-07-19 07:01:00	267068.594451987	35419.03791321392	6	AF
2019-07-19 07:02:00	267069.5733084784	35421.381235241424	6	AF
2019-07-19 07:03:00	267069.30181299377	35422.32935437398	6	AF
2019-07-19 07:04:00	267086.8434026515	35424.20033078299	6	AF
2019-07-19 07:05:00	267127.642189417	35433.07223395165	6	AF
2019-07-19 07:06:00	267147.3945274014	35461.8937093271	6	AF
2019-07-19 07:07:00	267155.23803093645	35482.61124093107	6	AF
2019-07-19 07:08:00	267183.41166354186	35522.54431670467	6	AF
2019-07-19 07:09:00	267195.8421530286	35539.65557160028	6	AF
2019-07-19 07:10:00	267211.0603808052	35560.18429316426	6	AF
2019-07-19 07:11:00	267223.5277255419	35558.818540843815	6	AF
2019-07-19 07:12:00	267229.64093711064	35556.23025457691	6	AF
2019-07-19 07:13:00	267232.1907435333	35553.21834710297	6	AF
2019-07-19 07:14:00	267248.4342262111	35538.07237682194	6	AF
2019-07-19 07:15:00	267253.0795716589	35530.39051425758	6	AF
2019-07-19 07:16:00	267258.183200918	35525.85358961781	6	AF
2019-07-19 07:17:00	267258.01025221177	35525.91058620156	6	AF
2019-07-19 07:18:00	267259.7075321999	35524.84346093326	6	AF
2019-07-19 07:19:00	267261.29571552627	35520.26799172052	6	AF
2019-07-19 07:20:00	267265.1142340008	35522.22158696129	6	AF
2019-07-19 07:21:00	267279.64140557713	35512.17685653458	6	AF
2019-07-19 07:22:00	267285.4813752307	35506.537242952814	6	AF
2019-07-19 07:23:00	267293.6724408658	35503.55017538033	6	AF
2019-07-19 07:24:00	267306.2049526526	35498.71771078583	6	AF
2019-07-19 07:25:00	267309.58648023737	35498.19607347556	6	AF
2019-07-19 07:26:00	267310.6503510762	35497.00557038678	6	AF
2019-07-19 07:27:00	267328.7062823576	35490.41042163232	6	AF
2019-07-19 07:28:00	267331.9097680722	35489.5437359356	6	AF
2019-07-19 07:29:00	267334.200341984	35492.9955930192	6	AF
2019-07-19 07:30:00	267336.43962194724	35497.90116827239	6	AF
2019-07-19 07:31:00	267337.017290772	35497.70140960424	6	AF
2019-07-19 07:32:00	267337.03909062734	35498.1270469207	6	AF
2019-07-19 07:33:00	267336.9639164459	35498.05664429317	6	AF
2019-07-19 07:34:00	267336.7056724837	35498.46261445712	6	AF
2019-07-19 07:35:00	267336.8232693375	35498.165802513984	6	AF
2019-07-19 07:36:00	267337.060401952	35497.97864861492	6	AF
2019-07-19 07:37:00	267338.9239442562	35498.64557947815	6	AF
2019-07-19 07:38:00	267358.41994298407	35511.880359633375	6	AF
2019-07-19 07:39:00	267361.18771508033	35522.94537218586	6	AF
2019-07-19 07:40:00	267358.150027868	35523.27172294376	6	AF
2019-07-19 07:41:00	267357.8404225382	35522.98624318311	6	AF
2019-07-19 07:42:00	267358.9320033016	35522.99118138385	6	AF
2019-07-19 07:43:00	267358.5568586207	35522.560454885024	6	AF
2019-07-19 07:44:00	267357.96489532973	35522.736067947466	6	AF
2019-07-19 07:45:00	267357.54212130886	35522.621310443035	6	AF
2019-07-19 07:46:00	267357.201983567	35521.86005464408	6	AF
2019-07-19 07:47:00	267357.61043479684	35520.905641412275	6	AF
2019-07-19 07:48:00	267358.7121329165	35520.47295371644	6	AF
2019-07-19 07:49:00	267357.51476347336	35521.33480517457	6	AF
2019-07-19 07:50:00	267357.2887522308	35521.45614732174	6	AF
2019-07-19 07:51:00	267356.8605428462	35521.079627717365	6	AF
2019-07-19 07:52:00	267357.277606739	35521.40379696013	6	AF
2019-07-19 07:53:00	267358.1847730735	35521.66187210939	6	AF
2019-07-19 07:54:00	267365.26611842285	35521.64033034835	6	AF
2019-07-19 07:55:00	267373.7130708652	35519.44495307376	6	AF
2019-07-19 07:56:00	267376.7014925704	35516.8805373859	6	AF
2019-07-19 07:57:00	267381.18557514227	35508.327153700644	6	AF
2019-07-19 07:58:00	267384.34031802404	35506.87446039182	6	AF
2019-07-19 07:59:00	267390.71502179734	35503.45069580559	6	AF
2019-07-19 08:00:00	267390.94287677045	35505.99343865199	6	AF
2019-07-19 08:01:00	267391.5522266975	35506.442919940804	6	AF
2019-07-19 08:02:00	267391.7614370643	35505.838978499225	6	AF
2019-07-19 08:03:00	267392.5596718358	35504.300680254375	6	AF
2019-07-19 08:04:00	267393.86845234624	35500.117916757205	6	AF
2019-07-19 08:05:00	267415.039731113	35492.76449730628	6	AF
2019-07-19 08:06:00	267444.2444770177	35488.618801252815	6	AF
2019-07-19 08:07:00	267464.7405868158	35486.59055859998	6	AF
2019-07-19 08:08:00	267466.8196370456	35487.50943831124	6	AF
2019-07-19 08:09:00	267466.73144295585	35488.20349707382	6	AF
2019-07-19 08:10:00	267466.48312746134	35487.24608495164	6	AF
2019-07-19 08:11:00	267467.1796334025	35486.4637873211	6	AF
2019-07-19 08:12:00	267463.39416377526	35484.56253870382	6	AF
2019-07-19 08:13:00	267456.7083181502	35482.893966776566	6	AF
2019-07-19 08:14:00	267437.2857483124	35480.197719221585	6	AF
2019-07-19 08:15:00	267435.2333287855	35482.46017710749	6	AF
2019-07-19 08:16:00	267433.5745549262	35482.15064009325	6	AF
2019-07-19 08:17:00	267431.5867799833	35481.99583171542	6	AF
2019-07-19 08:18:00	267428.7596582678	35479.26190656461	6	AF
2019-07-19 08:19:00	267426.12383583246	35464.55209591678	6	AF
2019-07-19 08:20:00	267428.9372368475	35459.16657516028	6	AF
2019-07-19 08:21:00	267429.5539799469	35459.47024191361	6	AF
2019-07-19 08:22:00	267429.17492610426	35458.97923698016	6	AF
2019-07-19 08:23:00	267430.19747913914	35459.024744587456	6	AF
2019-07-19 08:24:00	267429.3518152836	35459.134968344806	6	AF
2019-07-19 08:25:00	267430.80425742647	35458.696126456416	6	AF
2019-07-19 08:26:00	267429.0827340557	35458.271205051766	6	AF
2019-07-19 08:27:00	267428.0979518305	35458.706449001176	6	AF
2019-07-19 08:28:00	267428.0007532334	35458.92749275997	6	AF
2019-07-19 08:29:00	267429.04355669604	35459.081941297816	6	AF
2019-07-19 08:30:00	267430.11105627986	35459.30514369173	6	AF
2019-07-19 08:31:00	267429.1190923798	35459.10533708401	6	AF
2019-07-19 08:32:00	267428.42256709246	35458.88519273399	6	AF
2019-07-19 08:33:00	267429.2389844209	35458.2335677476	6	AF
2019-07-19 08:34:00	267428.1974642094	35458.001696053725	6	AF
2019-07-19 08:35:00	267427.7543964566	35458.4738817937	6	AF
2019-07-19 08:36:00	267428.3650842772	35457.29674486203	6	AF
2019-07-19 08:37:00	267428.9673963093	35457.816645635256	6	AF
2019-07-19 08:38:00	267427.98602505366	35456.779379270534	6	AF
2019-07-19 08:39:00	267428.7326635677	35457.94149187982	6	AF
2019-07-19 08:40:00	267429.4737720702	35458.37767385917	6	AF
2019-07-19 08:41:00	267429.1870700052	35457.55907751322	6	AF
2019-07-19 08:42:00	267429.5399858333	35458.19073936723	6	AF
2019-07-19 08:43:00	267429.1850532794	35457.6798207633	6	AF
2019-07-19 08:44:00	267429.4135300157	35457.81802927699	6	AF
2019-07-19 08:45:00	267430.10398002027	35458.2774484631	6	AF
2019-07-19 08:46:00	267429.0205051225	35457.97848549913	6	AF
2019-07-19 08:47:00	267428.81926726137	35458.54684745483	6	AF
2019-07-19 08:48:00	267429.2142700374	35458.98439047364	6	AF
2019-07-19 08:49:00	267428.27128628216	35458.72152951109	6	AF
2019-07-19 08:50:00	267429.11803780484	35458.4848481476	6	AF
2019-07-19 08:51:00	267429.14962484554	35457.76444015315	6	AF
2019-07-19 08:52:00	267428.44253529364	35457.61176647235	6	AF
2019-07-19 08:53:00	267427.5229184233	35457.26981877284	6	AF
2019-07-19 08:54:00	267425.821520403	35455.43229418353	6	AF
2019-07-19 08:55:00	267425.3221390691	35455.498205585565	6	AF
2019-07-19 08:56:00	267425.2849759539	35455.26705054224	6	AF
2019-07-19 08:57:00	267424.6478550982	35455.13980151655	6	AF
2019-07-19 08:58:00	267425.6468559202	35455.26550194558	6	AF
2019-07-19 08:59:00	267426.1455598494	35455.51757755233	6	AF
2019-07-19 09:00:00	267425.423031427	35455.18978380908	6	AF
2019-07-19 09:01:00	267427.4933940752	35454.458452220024	6	AF
2019-07-19 09:02:00	267427.46120185254	35454.94161448883	6	AF
2019-07-19 09:03:00	267428.7882238501	35454.65782834683	6	AF
2019-07-19 09:04:00	267431.0483606452	35455.38348308614	6	AF
2019-07-19 09:05:00	267443.9958427779	35450.657306892965	6	AF
2019-07-19 09:06:00	267452.4160322379	35437.3652140672	6	AF
2019-07-19 09:07:00	267461.1502031745	35425.79571725738	6	AF
2019-07-19 09:08:00	267461.698909618	35425.538635147284	6	AF
2019-07-19 09:09:00	267461.737220307	35425.02726768419	6	AF
2019-07-19 09:10:00	267462.4554311779	35425.114682799125	6	AF
2019-07-19 09:11:00	267461.1291007248	35425.14868753917	6	AF
2019-07-19 09:12:00	267460.5658576664	35426.014648221935	6	AF
2019-07-19 09:13:00	267461.74885044224	35422.90624724233	6	AF
2019-07-19 09:14:00	267461.90495121287	35422.13512044984	6	AF
2019-07-19 09:15:00	267462.86419106985	35422.94178178934	6	AF
2019-07-19 09:16:00	267465.5418924825	35422.81146026682	6	AF
2019-07-19 09:17:00	267465.7502102881	35417.828518581955	6	AF
2019-07-19 09:18:00	267465.3000579672	35409.0387179125	6	AF
2019-07-19 09:19:00	267464.3656599236	35406.2839445049	6	AF
2019-07-19 09:20:00	267469.62210621027	35397.61851651557	6	AF
2019-07-19 09:21:00	267478.6744803451	35376.599866789664	6	AF
2019-07-19 09:22:00	267500.29275905684	35338.863250634946	6	AF
2019-07-19 09:23:00	267522.99069964	35320.9837260432	6	AF
2019-07-19 09:24:00	267547.2288537375	35328.199768834194	6	AF
2019-07-19 09:25:00	267581.9274431487	35323.866069910284	6	AF
2019-07-19 09:26:00	267596.4423433796	35320.148299356835	6	AF
2019-07-19 09:27:00	267613.75095457	35318.25290059086	6	AF
2019-07-19 09:28:00	267622.43641219	35312.615493128615	6	AF
2019-07-19 09:29:00	267624.24877168174	35311.65600390113	6	AF
2019-07-19 09:30:00	267628.9750371388	35312.216359119695	6	AF
2019-07-19 09:31:00	267626.8627720081	35296.6822719423	6	AF
2019-07-19 09:32:00	267632.3320716263	35279.74639923121	6	AF
2019-07-19 09:33:00	267647.4527815202	35251.72641893475	6	AF
2019-07-19 09:34:00	267652.9665912179	35237.373512059	6	AF
2019-07-19 09:35:00	267654.31265958014	35231.26402822675	6	AF
2019-07-19 09:36:00	267652.28838707786	35227.73838343616	6	AF
2019-07-19 09:37:00	267654.25930379523	35225.3028530545	6	AF
2019-07-19 09:38:00	267658.2927676644	35223.869161221286	6	AF
2019-07-19 09:39:00	267655.17255352566	35219.873118350435	6	AF
2019-07-19 09:40:00	267642.7262397552	35188.42797613341	6	AF
2019-07-19 09:41:00	267644.0022332092	35180.841943268526	6	AF
2019-07-19 09:42:00	267644.209630499	35152.92121456025	6	AF
2019-07-19 09:43:00	267641.05238530115	35141.996759422094	6	AF
2019-07-19 09:44:00	267640.11248235643	35141.36060779305	6	AF
2019-07-19 09:45:00	267636.06713908084	35136.363046695245	6	AF
2019-07-19 09:46:00	267628.3418737874	35125.524678754584	6	AF
2019-07-19 09:47:00	267621.67761840555	35107.59342977804	6	AF
2019-07-19 09:48:00	267621.37052072445	35105.93572213059	6	AF
2019-07-19 09:49:00	267625.9400884582	35106.155454238644	6	AF
2019-07-19 09:50:00	267639.0239227602	35105.78413196177	6	AF
2019-07-19 09:51:00	267646.42310316063	35108.253899471856	6	AF
2019-07-19 09:52:00	267666.1743220159	35111.00468722269	6	AF
2019-07-19 09:53:00	267668.01344812324	35112.09173722496	6	AF
2019-07-19 09:54:00	267667.50678707793	35111.02819799529	6	AF
2019-07-19 09:55:00	267665.3287186925	35113.24919701363	6	AF
2019-07-19 09:56:00	267664.06193922606	35114.09741667742	6	AF
2019-07-19 09:57:00	267664.02270508587	35113.71676258172	6	AF
2019-07-19 09:58:00	267664.5882668765	35102.27061151408	6	AF
2019-07-19 09:59:00	267664.7901112524	35080.79662450527	6	AF
2019-07-19 10:00:00	267669.56051823485	35060.0708738884	6	AF
2019-07-19 10:01:00	267663.0261191291	35043.69303284873	6	AF
2019-07-19 10:02:00	267673.2507169244	35025.76354315573	6	AF
2019-07-19 10:03:00	267678.26706651936	35021.83977853601	6	AF
2019-07-19 10:04:00	267668.24275003286	35009.57507967847	6	AF
2019-07-19 10:05:00	267660.68961077865	34995.47238131034	6	AF
2019-07-19 10:06:00	267642.8222931117	34997.75128651635	6	AF
2019-07-19 10:07:00	267631.43638521293	35000.26742321558	6	AF
2019-07-19 10:08:00	267621.7148382385	35001.36159521098	6	AF
2019-07-19 10:09:00	267610.3641771814	35004.739699530284	6	AF
2019-07-19 10:10:00	267594.7326594432	35003.96917250119	6	AF
2019-07-19 10:11:00	267594.2414492693	35002.219700160735	6	AF
2019-07-19 10:12:00	267592.26647242275	35002.02340707908	6	AF
2019-07-19 10:13:00	267590.9115818697	35003.993353246515	6	AF
2019-07-19 10:14:00	267590.49505622	35003.57037674594	6	AF
2019-07-19 10:15:00	267590.94575070246	35004.10358170707	6	AF
2019-07-19 10:16:00	267591.1641883422	35004.15589028441	6	AF
2019-07-19 10:17:00	267590.7779010323	35004.59912153468	6	AF
2019-07-19 10:18:00	267591.10808902694	35004.807727956264	6	AF
2019-07-19 10:19:00	267591.9554289278	35004.72718504229	6	AF
2019-07-19 10:20:00	267591.7849495719	35004.14452051972	6	AF
2019-07-19 10:21:00	267592.4253464762	35003.95562734678	6	AF
2019-07-19 10:22:00	267592.1379540804	35004.304640916554	6	AF
2019-07-19 10:23:00	267590.8563849826	35004.51873347112	6	AF
2019-07-19 10:24:00	267590.4776917145	35003.96744868612	6	AF
2019-07-19 10:25:00	267591.57493681874	35004.45867824012	6	AF
2019-07-19 10:26:00	267592.4628314006	35004.86644391687	6	AF
2019-07-19 10:27:00	267593.1301427867	35004.7046433072	6	AF
2019-07-19 10:28:00	267596.363657357	35003.668738476284	6	AF
2019-07-19 10:29:00	267601.45326977904	35002.29290552276	6	AF
2019-07-19 10:30:00	267601.30809143826	35002.01900547892	6	AF
2019-07-19 10:31:00	267601.36156621604	35002.157434070454	6	AF
2019-07-19 10:32:00	267601.07119156927	35001.52041340995	6	AF
2019-07-19 10:33:00	267600.42412780545	34999.9355881558	6	AF
2019-07-19 10:34:00	267600.2945535136	34999.73800173797	6	AF
2019-07-19 10:35:00	267600.19784761977	34999.64382345705	6	AF
2019-07-19 10:36:00	267600.2282278704	34999.37173145781	6	AF
2019-07-19 10:37:00	267600.0597383778	34999.454718398665	6	AF
2019-07-19 10:38:00	267600.1525305466	34999.46668181523	6	AF
2019-07-19 10:39:00	267599.8685909239	34999.45199178901	6	AF
2019-07-19 10:40:00	267599.97455281625	34999.43206172875	6	AF
2019-07-19 10:41:00	267600.101895811	34999.6080808132	6	AF
2019-07-19 10:42:00	267600.5651258795	34999.72522779172	6	AF
2019-07-19 10:43:00	267600.1317156331	35000.239255065266	6	AF
2019-07-19 10:44:00	267599.7907138628	34999.781423101995	6	AF
2019-07-19 10:45:00	267599.9320966454	34999.63834676986	6	AF
2019-07-19 10:46:00	267599.8357036694	34999.2549389207	6	AF
2019-07-19 10:47:00	267599.3921595412	34999.209864928416	6	AF
2019-07-19 10:48:00	267599.8519495708	34999.753944106786	6	AF
2019-07-19 10:49:00	267600.2491310405	34999.95903457838	6	AF
2019-07-19 10:50:00	267600.001013201	34999.968854563274	6	AF
2019-07-19 10:51:00	267599.9724388562	34999.993193201044	6	AF
2019-07-19 10:52:00	267597.3294575263	34999.28125119008	6	AF
2019-07-19 10:53:00	267595.0779653352	34998.15391225482	6	AF
2019-07-19 10:54:00	267595.1491489916	34997.76217534966	6	AF
2019-07-19 10:55:00	267595.16019196826	34997.30630022275	6	AF
2019-07-19 10:56:00	267595.06940546347	34997.11700128908	6	AF
2019-07-19 10:57:00	267594.996083923	34997.029454537085	6	AF
2019-07-19 10:58:00	267595.10528051225	34997.406039238806	6	AF
2019-07-19 10:59:00	267594.74941026553	34997.76004376136	6	AF
2019-07-19 11:00:00	267594.8747161579	34997.95726236624	6	AF
2019-07-19 11:01:00	267594.2249691737	34998.71466206264	6	AF
2019-07-19 11:02:00	267595.35608518653	34997.83679139519	6	AF
2019-07-19 11:03:00	267595.483801927	34997.104014045006	6	AF
2019-07-19 11:04:00	267595.780943611	34997.247370759054	6	AF
2019-07-19 11:05:00	267595.5408671039	34996.64057171147	6	AF
2019-07-19 11:06:00	267595.5788875207	34996.52442983489	6	AF
2019-07-19 11:07:00	267595.30973539245	34997.13907370096	6	AF
2019-07-19 11:08:00	267592.87368263165	34997.38584253242	6	AF
2019-07-19 11:09:00	267587.2199601812	34994.41191702509	6	AF
2019-07-19 11:10:00	267587.07769723306	34991.10525399275	6	AF
2019-07-19 11:11:00	267586.29214124515	34991.11610387172	6	AF
2019-07-19 11:12:00	267585.1604910419	34992.10642208554	6	AF
2019-07-19 11:13:00	267584.2795099861	34994.697683143044	6	AF
2019-07-19 11:14:00	267582.056857724	34999.47382828311	6	AF
2019-07-19 11:15:00	267581.96250517824	34999.08581148379	6	AF
2019-07-19 11:16:00	267580.29843386146	34998.26564903397	6	AF
2019-07-19 11:17:00	267580.4981622097	34998.48792291504	6	AF
2019-07-19 11:18:00	267579.9742276447	34998.27179754593	6	AF
2019-07-19 11:19:00	267576.29767826933	35001.79361732959	6	AF
2019-07-19 11:20:00	267569.9117067617	35008.27427222858	6	AF
2019-07-19 11:21:00	267568.2127484549	35012.07054503132	6	AF
2019-07-19 11:22:00	267560.5249021409	35020.22250580069	6	AF
2019-07-19 11:23:00	267552.90657069464	35019.702174284816	6	AF
2019-07-19 11:24:00	267550.91566543875	35015.98038059669	6	AF
2019-07-19 11:25:00	267539.3380070858	35011.84520020513	6	AF
2019-07-19 11:26:00	267534.32866219163	34999.89359762508	6	AF
2019-07-19 11:27:00	267535.5335590163	34995.85354168683	6	AF
2019-07-19 11:28:00	267535.6229552837	34995.58991734393	6	AF
2019-07-19 11:29:00	267534.7711837147	34994.8608394645	6	AF
2019-07-19 11:30:00	267533.4981701896	35011.749967089534	6	AF
2019-07-19 11:31:00	267534.23129384365	35046.23192508414	6	AF
2019-07-19 11:32:00	267533.6964563152	35056.365761213165	6	AF
2019-07-19 11:33:00	267533.5673821259	35068.76358062067	6	AF
2019-07-19 11:34:00	267531.342288793	35081.66304396904	6	AF
2019-07-19 11:35:00	267542.2158627853	35096.8410706238	6	AF
2019-07-19 11:36:00	267553.4401378758	35113.63476558014	6	AF
2019-07-19 11:37:00	267551.7949961912	35125.67600771556	6	AF
2019-07-19 11:38:00	267560.02405021363	35147.21097918307	6	AF
2019-07-19 11:39:00	267563.3607308967	35151.60404991418	6	AF
2019-07-19 11:40:00	267560.8360983142	35159.81764810793	6	AF
2019-07-19 11:41:00	267557.9664992273	35172.74120521339	6	AF
2019-07-19 11:42:00	267566.6205381767	35196.123175136505	6	AF
2019-07-19 11:43:00	267568.4471695446	35198.73435089328	6	AF
2019-07-19 11:44:00	267568.42750889563	35199.70379925932	6	AF
2019-07-19 11:45:00	267579.8544673717	35210.203153133814	6	AF
2019-07-19 11:46:00	267577.36356656085	35230.08786654986	6	AF
2019-07-19 11:47:00	267569.6515072998	35258.7939423688	6	AF
2019-07-19 11:48:00	267566.546262542	35268.222276346765	6	AF
2019-07-19 11:49:00	267532.1703364856	35287.82681932262	6	AF
2019-07-19 11:50:00	267480.0195341771	35360.97049854912	6	AF
2019-07-19 11:51:00	267414.11993803305	35407.919331130186	6	AF
2019-07-19 11:52:00	267367.57022228366	35417.814069395405	6	AF
2019-07-19 11:53:00	267337.7170460953	35417.416822283856	6	AF
2019-07-19 11:54:00	267293.1818925917	35399.669323327435	6	AF
2019-07-19 11:55:00	267261.7953553974	35367.891755129065	6	AF
2019-07-19 11:56:00	267249.14432908857	35354.898703741004	6	AF
2019-07-19 11:57:00	267249.39455956075	35354.325722808535	6	AF
2019-07-19 11:58:00	267248.84140024864	35353.680828401986	6	AF
2019-07-19 11:59:00	267228.9841186969	35347.958522855486	6	AF
2019-07-19 12:00:00	267226.6922349302	35348.0933738635	6	AF
2019-07-19 12:01:00	267226.20232728287	35348.20721170043	6	AF
2019-07-19 12:02:00	267226.2292913455	35349.38809098335	6	AF
2019-07-19 12:03:00	267225.988631861	35356.86001051349	6	AF
2019-07-19 12:04:00	267226.5092934748	35358.31121660691	6	AF
2019-07-19 12:05:00	267222.4749286691	35360.82662650379	6	AF
2019-07-19 12:06:00	267216.3510956946	35375.9684918617	6	AF
2019-07-19 12:07:00	267211.23966058367	35383.20747702077	6	AF
2019-07-19 12:08:00	267211.7656790044	35388.1744229601	6	AF
2019-07-19 12:09:00	267201.86408508493	35417.378919768336	6	AF
2019-07-19 12:10:00	267177.23467392114	35446.50568753004	6	AF
2019-07-19 12:11:00	267162.9207228758	35450.20058322232	6	AF
2019-07-19 12:12:00	267161.0558979323	35451.43954810698	6	AF
2019-07-19 12:13:00	267150.2728567604	35468.173970880525	6	AF
2019-07-19 12:14:00	267123.62460149307	35455.02838126124	6	AF
2019-07-19 12:15:00	267095.657209931	35437.19343410385	6	AF
2019-07-19 12:16:00	267079.5854680242	35429.22620004633	6	AF
2019-07-19 12:17:00	267069.6341800516	35418.66201471597	6	AF
2019-07-19 12:18:00	267067.9028553841	35416.60641768532	6	AF
2019-07-19 12:19:00	267067.6309360836	35414.57080002556	6	AF
2019-07-19 12:20:00	267066.2975088647	35416.217971231046	6	AF
2019-07-19 12:21:00	267062.2889764148	35416.19906545619	6	AF
2019-07-19 12:22:00	267047.25355115795	35411.156180468824	6	AF
2019-07-19 12:23:00	267035.4843055725	35401.43148221445	6	AF
2019-07-19 12:24:00	267036.1142058159	35401.63486565852	6	AF
2019-07-19 12:25:00	267036.7396270947	35400.806679862515	6	AF
2019-07-19 12:26:00	267035.815106012	35400.087571488046	6	AF
2019-07-19 12:27:00	267033.0427877356	35401.30128320469	6	AF
2019-07-19 12:28:00	267026.22656696965	35416.50082340289	6	AF
2019-07-19 12:29:00	267016.1423870364	35441.29301385834	6	AF
2019-07-19 12:30:00	267012.87474983564	35453.3705753755	6	AF
2019-07-19 12:31:00	267006.69935874786	35455.04638873197	6	AF
2019-07-19 12:32:00	267002.71037515404	35453.52620969935	6	AF
2019-07-19 12:33:00	266987.5576154112	35455.53843773816	6	AF
2019-07-19 12:34:00	266980.7973541164	35467.57947938024	6	AF
2019-07-19 12:35:00	266979.34828165907	35480.874610670115	6	AF
2019-07-19 12:36:00	266978.27500050573	35487.77857355359	6	AF
2019-07-19 12:37:00	266975.5488623268	35504.25384391463	6	AF
2019-07-19 12:38:00	266961.7361171323	35523.1919661853	6	AF
2019-07-19 12:39:00	266952.9666593728	35526.54710546538	6	AF
2019-07-19 12:40:00	266940.4585554206	35530.15334617828	6	AF
2019-07-19 12:41:00	266927.8159220799	35537.46302098145	6	AF
2019-07-19 12:42:00	266902.86631397577	35556.338917585155	6	AF
2019-07-19 12:43:00	266891.6805385751	35562.1057331938	6	AF
2019-07-19 12:44:00	266882.983861692	35556.59222580346	6	AF
2019-07-19 12:45:00	266867.96468058566	35556.64342106567	6	AF
2019-07-19 12:46:00	266840.0388338447	35576.01618527779	6	AF
2019-07-19 12:47:00	266817.6407926309	35613.99832066856	6	AF
2019-07-19 12:48:00	266799.4076859025	35645.42463123599	6	AF
2019-07-19 12:49:00	266785.7111981954	35658.43159423684	6	AF
2019-07-19 12:50:00	266771.7754245083	35670.18177203012	6	AF
2019-07-19 12:51:00	266764.1135526701	35683.67728976618	6	AF
2019-07-19 12:52:00	266755.61005921284	35692.59469074863	6	AF
2019-07-19 12:53:00	266754.49640396255	35691.75340392868	6	AF
2019-07-19 12:54:00	266753.29463312577	35691.0822819416	6	AF
2019-07-19 12:55:00	266752.2023619275	35691.34685193487	6	AF
2019-07-19 12:56:00	266743.03974675684	35680.74360597258	6	AF
2019-07-19 12:57:00	266732.9973272712	35661.28443207972	6	AF
2019-07-19 12:58:00	266727.4612916447	35645.118132959746	6	AF
2019-07-19 12:59:00	266723.3343898839	35644.38217167377	6	AF
2019-07-19 13:00:00	266719.647271563	35637.13040404369	6	AF
2019-07-19 13:01:00	266718.8760522956	35623.85930353555	6	AF
2019-07-19 13:02:00	266717.4350819268	35621.45026352931	6	AF
2019-07-19 13:03:00	266715.4767446345	35598.4366179995	6	AF
2019-07-19 13:04:00	266718.5957563293	35589.226855026514	6	AF
2019-07-19 13:05:00	266715.436477207	35588.523874896615	6	AF
2019-07-19 13:06:00	266707.75436045905	35590.246092554524	6	AF
2019-07-19 13:07:00	266680.6869728697	35589.68259586938	6	AF
2019-07-19 13:08:00	266657.69296480727	35583.180268992044	6	AF
2019-07-19 13:09:00	266654.40421195823	35581.87857559859	6	AF
2019-07-19 13:10:00	266651.14586200553	35583.12870892326	6	AF
2019-07-19 13:11:00	266650.3329580645	35576.5086362377	6	AF
2019-07-19 13:12:00	266644.4225929469	35567.48248562109	6	AF
2019-07-19 13:13:00	266644.32307766913	35564.55793537742	6	AF
2019-07-19 13:14:00	266646.003878488	35561.841693434544	6	AF
2019-07-19 13:15:00	266641.332349278	35552.329733310944	6	AF
2019-07-19 13:16:00	266642.3555993789	35542.19187157464	6	AF
2019-07-19 13:17:00	266641.87338256714	35536.38504320208	6	AF
2019-07-19 13:18:00	266639.114477784	35533.35319932168	6	AF
2019-07-19 13:19:00	266636.62485121505	35532.13410997465	6	AF
2019-07-19 13:20:00	266629.7074381867	35525.38311688923	6	AF
2019-07-19 13:21:00	266626.6242199797	35524.555874007005	6	AF
2019-07-19 13:22:00	266624.5519142867	35518.57424734237	6	AF
2019-07-19 13:23:00	266618.996154715	35512.96939112121	6	AF
2019-07-19 13:24:00	266615.67422330944	35512.77098437497	6	AF
2019-07-19 13:25:00	266614.21942382376	35512.605191553	6	AF
2019-07-19 13:26:00	266608.37485494814	35495.91909844071	6	AF
2019-07-19 13:27:00	266610.07338925364	35483.745233735455	6	AF
2019-07-19 13:28:00	266603.022141611	35486.79789315033	6	AF
2019-07-19 13:29:00	266596.21232790285	35488.01096351913	6	AF
2019-07-19 13:30:00	266590.9099124841	35485.25246449088	6	AF
2019-07-19 13:31:00	266583.5331970196	35480.36027366251	6	AF
2019-07-19 13:32:00	266577.44027428096	35465.24868493787	6	AF
2019-07-19 13:33:00	266569.7632364462	35446.51216740922	6	AF
2019-07-19 13:34:00	266566.81814595853	35430.55694003914	6	AF
2019-07-19 13:35:00	266558.13308842044	35429.29469119655	6	AF
2019-07-19 13:36:00	266550.32769301644	35419.01945479852	6	AF
2019-07-19 13:37:00	266545.5433286946	35411.291931473235	6	AF
2019-07-19 13:38:00	266538.5604493703	35410.19653075764	6	AF
2019-07-19 13:39:00	266527.5289427628	35410.004308527794	6	AF
2019-07-19 13:40:00	266516.22222351097	35402.578410245755	6	AF
2019-07-19 13:41:00	266498.4049984208	35389.8772610074	6	AF
2019-07-19 13:42:00	266486.21662306	35369.02947273401	6	AF
2019-07-19 13:43:00	266480.06460076506	35348.940671581164	6	AF
2019-07-19 13:44:00	266482.13061773835	35336.87677576736	6	AF
2019-07-19 13:45:00	266478.0932408038	35331.99366416733	6	AF
2019-07-19 13:46:00	266462.7436528567	35325.51278080053	6	AF
2019-07-19 13:47:00	266453.39400890854	35325.077433007995	6	AF
2019-07-19 13:48:00	266434.58849591226	35309.317145901594	6	AF
2019-07-19 13:49:00	266427.26618501486	35292.76645354768	6	AF
2019-07-19 13:50:00	266424.1116454976	35268.01762144984	6	AF
2019-07-19 13:51:00	266423.6000323165	35264.539205837325	6	AF
2019-07-19 13:52:00	266423.4688957587	35264.87768316864	6	AF
2019-07-19 13:53:00	266423.75939582835	35264.292340365566	6	AF
2019-07-19 13:54:00	266423.8197899695	35263.776541148654	6	AF
2019-07-19 13:55:00	266419.80400788697	35260.133670067204	6	AF
2019-07-19 13:56:00	266409.5023756855	35236.241267675454	6	AF
2019-07-19 13:57:00	266405.0012293086	35227.69685954355	6	AF
2019-07-19 13:58:00	266392.07866544	35213.94154695364	6	AF
2019-07-19 13:59:00	266385.31298803224	35199.560614965434	6	AF
2019-07-19 14:00:00	266370.32662103296	35187.82923369525	6	AF
2019-07-19 14:01:00	266362.869312011	35176.3186346013	6	AF
2019-07-19 14:02:00	266361.8423680469	35176.61489574552	6	AF
2019-07-19 14:03:00	266356.30035233754	35174.71343626844	6	AF
2019-07-19 14:04:00	266349.80343701685	35177.86183387727	6	AF
2019-07-19 14:05:00	266345.71165335964	35180.118451668524	6	AF
2019-07-19 14:06:00	266344.892378002	35176.78517349891	6	AF
2019-07-19 14:07:00	266331.85916328046	35171.02863224014	6	AF
2019-07-19 14:08:00	266330.8746620942	35168.317723897264	6	AF
2019-07-19 14:09:00	266330.1434984825	35165.70372754181	6	AF
2019-07-19 14:10:00	266318.3666305204	35172.547954367314	6	AF
2019-07-19 14:11:00	266281.8358967071	35166.75766547416	6	AF
2019-07-19 14:12:00	266275.1875111188	35175.21181066131	6	AF
2019-07-19 14:13:00	266270.6204993518	35182.25421460065	6	AF
2019-07-19 14:14:00	266272.2546323558	35185.446122682326	6	AF
2019-07-19 14:15:00	266270.2019069929	35184.46141993368	6	AF
2019-07-19 14:16:00	266269.82650129	35184.58168698252	6	AF
2019-07-19 14:17:00	266270.4141953363	35184.38174121016	6	AF
2019-07-19 14:18:00	266271.238826358	35183.93694176634	6	AF
2019-07-19 14:19:00	266269.51696614607	35183.73801921044	6	AF
2019-07-19 14:20:00	266269.2573495295	35183.79245279066	6	AF
2019-07-19 14:21:00	266269.0981917412	35184.13941579215	6	AF
2019-07-19 14:22:00	266268.98198810767	35183.9921506352	6	AF
2019-07-19 14:23:00	266267.68648708327	35182.362282964306	6	AF
2019-07-19 14:24:00	266267.5622012841	35177.15447813662	6	AF
2019-07-19 14:25:00	266275.4576964543	35164.167675839024	6	AF
2019-07-19 14:26:00	266284.06324434746	35160.39946078823	6	AF
2019-07-19 14:27:00	266287.8664060948	35156.09505222568	6	AF
2019-07-19 14:28:00	266294.13433178427	35142.979544682625	6	AF
2019-07-19 14:29:00	266321.8029539029	35116.48737976666	6	AF
2019-07-19 14:30:00	266335.75663868524	35107.572930059585	6	AF
2019-07-19 14:31:00	266341.4283655587	35102.11361463452	6	AF
2019-07-19 14:32:00	266341.3806665316	35103.00417746437	6	AF
2019-07-19 14:33:00	266344.8247823841	35106.27037580976	6	AF
2019-07-19 14:34:00	266365.3974905983	35105.15572589658	6	AF
2019-07-19 14:35:00	266380.6057471119	35112.01714040347	6	AF
2019-07-19 14:36:00	266386.30072829884	35110.49977651785	6	AF
2019-07-19 14:37:00	266391.36407485406	35115.78639464223	6	AF
2019-07-19 14:38:00	266391.3269025793	35116.42385445309	6	AF
2019-07-19 14:39:00	266399.2039218572	35119.37521812429	6	AF
2019-07-19 14:40:00	266409.5384015366	35128.72235665343	6	AF
2019-07-19 14:41:00	266409.9494909995	35133.42795339239	6	AF
2019-07-19 14:42:00	266408.58857037296	35138.62831349798	6	AF
2019-07-19 14:43:00	266409.299787017	35140.80487099053	6	AF
2019-07-19 14:44:00	266409.7215520434	35141.42251296002	6	AF
2019-07-19 14:45:00	266409.4992525566	35142.46500815696	6	AF
2019-07-19 14:46:00	266410.2805122385	35142.291015545954	6	AF
2019-07-19 14:47:00	266414.690897402	35139.83782709526	6	AF
2019-07-19 14:48:00	266415.5023386605	35140.24210699171	6	AF
2019-07-19 14:49:00	266415.6494302871	35140.79159848212	6	AF
2019-07-19 14:50:00	266402.773212061	35145.025216809285	6	AF
2019-07-19 14:51:00	266394.9326202645	35147.81626298108	6	AF
2019-07-19 14:52:00	266392.1403036259	35151.1329465161	6	AF
2019-07-19 14:53:00	266387.1255005852	35154.59276209143	6	AF
2019-07-19 14:54:00	266387.5090562809	35155.30977183856	6	AF
2019-07-19 14:55:00	266385.2194240115	35164.74832872193	6	AF
2019-07-19 14:56:00	266383.75503608555	35167.63412118134	6	AF
2019-07-19 14:57:00	266383.2122032644	35170.3269053129	6	AF
2019-07-19 14:58:00	266380.5669529424	35175.89086457377	6	AF
2019-07-19 14:59:00	266380.5000028689	35176.11006003061	6	AF
2019-07-19 15:00:00	266380.28691934247	35175.74377967335	6	AF
2019-07-20 04:00:00	266296.5517718729	35239.907243876805	6	AF
2019-07-20 04:01:00	266295.290240121	35241.958299365506	6	AF
2019-07-20 04:02:00	266293.079656961	35244.96462127224	6	AF
2019-07-20 04:03:00	266291.8935239441	35245.454842642546	6	AF
2019-07-20 04:04:00	266291.90808594285	35243.14965021945	6	AF
2019-07-20 04:05:00	266293.7016589647	35241.00484076144	6	AF
2019-07-20 04:06:00	266293.8225541256	35241.40704908659	6	AF
2019-07-20 04:07:00	266296.77253637614	35246.81189085004	6	AF
2019-07-20 04:08:00	266303.66682706465	35256.63164220998	6	AF
2019-07-20 04:09:00	266305.0949622517	35256.165151490604	6	AF
2019-07-20 04:10:00	266305.510864363	35258.97000548881	6	AF
2019-07-20 04:11:00	266307.6603339396	35259.32313383629	6	AF
2019-07-20 04:12:00	266306.6631324177	35266.229872364114	6	AF
2019-07-20 04:13:00	266305.54316417885	35271.74725477119	6	AF
2019-07-20 04:14:00	266302.0063639372	35269.927605093115	6	AF
2019-07-20 04:15:00	266302.2751479502	35270.23595342474	6	AF
2019-07-20 04:16:00	266301.88365677214	35269.74033926006	6	AF
2019-07-20 04:17:00	266303.29149199923	35269.83240703131	6	AF
2019-07-20 04:18:00	266303.3756851245	35270.44495635184	6	AF
2019-07-20 04:19:00	266301.5249356767	35271.59212192976	6	AF
2019-07-20 04:20:00	266301.73248999816	35273.77799999739	6	AF
2019-07-20 04:21:00	266287.38816985703	35241.77722773314	6	AF
2019-07-20 04:22:00	266281.0571314286	35204.70893196717	6	AF
2019-07-20 04:23:00	266282.26250654383	35200.28670418508	6	AF
2019-07-20 04:24:00	266286.9956210434	35192.37657132712	6	AF
2019-07-20 04:25:00	266286.733256114	35195.3388071232	6	AF
2019-07-20 04:26:00	266288.372918707	35195.610929850816	6	AF
2019-07-20 04:27:00	266291.5110400905	35195.3581117565	6	AF
2019-07-20 04:28:00	266295.1520430254	35195.80753207435	6	AF
2019-07-20 04:29:00	266296.2488353138	35194.94164144417	6	AF
2019-07-20 04:30:00	266298.2078364681	35196.810280126905	6	AF
2019-07-20 04:31:00	266301.82798151503	35208.74749251777	6	AF
2019-07-20 04:32:00	266306.4311365616	35221.53560864156	6	AF
2019-07-20 04:33:00	266300.6547540073	35228.85772059295	6	AF
2019-07-20 04:34:00	266301.0279736996	35248.05459022056	6	AF
2019-07-20 04:35:00	266300.843279394	35258.7705785558	6	AF
2019-07-20 04:36:00	266303.1949485878	35284.1778750538	6	AF
2019-07-20 04:37:00	266302.7471312633	35294.12429171142	6	AF
2019-07-20 04:38:00	266299.25096292555	35302.25188108391	6	AF
2019-07-20 04:39:00	266294.6807373226	35305.341454994326	6	AF
2019-07-20 04:40:00	266294.58569422294	35311.57497944115	6	AF
2019-07-20 04:41:00	266293.1828837552	35316.09347425458	6	AF
2019-07-20 04:42:00	266292.79944738507	35320.50576445913	6	AF
2019-07-20 04:43:00	266304.44376456994	35319.8235338844	6	AF
2019-07-20 04:44:00	266313.8270363798	35322.21916069213	6	AF
2019-07-20 04:45:00	266321.7671217438	35334.97598997059	6	AF
2019-07-20 04:46:00	266330.62787108467	35344.08893831235	6	AF
2019-07-20 04:47:00	266335.84404756833	35349.80982812806	6	AF
2019-07-20 04:48:00	266333.9547097826	35358.27277400641	6	AF
2019-07-20 04:49:00	266324.9704397199	35369.493997119294	6	AF
2019-07-20 04:50:00	266323.25058338925	35371.829770026285	6	AF
2019-07-20 04:51:00	266322.3642004849	35372.497820254386	6	AF
2019-07-20 04:52:00	266324.725222342	35376.431182243694	6	AF
2019-07-20 04:53:00	266335.83035043057	35381.73480744136	6	AF
2019-07-20 04:54:00	266335.7983829098	35383.31554126841	6	AF
2019-07-20 04:55:00	266333.63652278314	35396.76921746302	6	AF
2019-07-20 04:56:00	266332.568838064	35416.51626878486	6	AF
2019-07-20 04:57:00	266332.97095091245	35428.99683500514	6	AF
2019-07-20 04:58:00	266333.27009283606	35432.54884768835	6	AF
2019-07-20 04:59:00	266337.7991594059	35434.19906502411	6	AF
2019-07-20 05:00:00	266347.3716994393	35443.725339279576	6	AF
2019-07-20 05:01:00	266360.4577680126	35450.186216956165	6	AF
2019-07-20 05:02:00	266396.576028336	35486.26288534674	6	AF
2019-07-20 05:03:00	266412.259380397	35523.860682062084	6	AF
2019-07-20 05:04:00	266437.89790949505	35569.006306083706	6	AF
2019-07-20 05:05:00	266458.3353440451	35612.262200482815	6	AF
2019-07-20 05:06:00	266465.6483287908	35644.668068564184	6	AF
2019-07-20 05:07:00	266475.24419323256	35675.50269148713	6	AF
2019-07-20 05:08:00	266476.56030503084	35696.96637508822	6	AF
2019-07-20 05:09:00	266478.8997662838	35717.799215495565	6	AF
2019-07-20 05:10:00	266483.767263854	35744.28564717899	6	AF
2019-07-20 05:11:00	266473.65567856544	35775.50739845871	6	AF
2019-07-20 05:12:00	266474.1164082981	35791.33189133133	6	AF
2019-07-20 05:13:00	266481.90246711805	35801.31788760432	6	AF
2019-07-20 05:14:00	266499.5889347696	35826.812854828975	6	AF
2019-07-20 05:15:00	266506.71684742306	35842.69311019454	6	AF
2019-07-20 05:16:00	266504.9783181829	35843.53756872671	6	AF
2019-07-20 05:17:00	266504.7632633297	35843.69688407785	6	AF
2019-07-20 05:18:00	266504.6554453864	35843.71792131351	6	AF
2019-07-20 05:19:00	266504.1355700772	35844.30386535207	6	AF
2019-07-20 05:20:00	266502.8934149229	35843.99258610143	6	AF
2019-07-20 05:21:00	266502.243197506	35843.37130664607	6	AF
2019-07-20 05:22:00	266503.48628881195	35842.82668952831	6	AF
2019-07-20 05:23:00	266504.1853655417	35842.801474282955	6	AF
2019-07-20 05:24:00	266504.12059369404	35840.989598084445	6	AF
2019-07-20 05:25:00	266504.01780712465	35841.11054720471	6	AF
2019-07-20 05:26:00	266504.1882274004	35840.49149415942	6	AF
2019-07-20 05:27:00	266503.3422447475	35839.977541829125	6	AF
2019-07-20 05:28:00	266503.31673623103	35839.57218082138	6	AF
2019-07-20 05:29:00	266504.3960041336	35840.13677865167	6	AF
2019-07-20 05:30:00	266503.7354187389	35839.63384838226	6	AF
2019-07-20 05:31:00	266503.9236021464	35839.65666770203	6	AF
2019-07-20 05:32:00	266505.6288569513	35840.33561172672	6	AF
2019-07-20 05:33:00	266505.7346509152	35841.294348362324	6	AF
2019-07-20 05:34:00	266506.3440097766	35840.87115907507	6	AF
2019-07-20 05:35:00	266505.4898190746	35841.04775056509	6	AF
2019-07-20 05:36:00	266503.51270729187	35840.458268357455	6	AF
2019-07-20 05:37:00	266502.53464100347	35841.080069509066	6	AF
2019-07-20 05:38:00	266502.61344520975	35841.64985182527	6	AF
2019-07-20 05:39:00	266495.59549665946	35875.501144254944	6	AF
2019-07-20 05:40:00	266516.02006838267	35918.1857177986	6	AF
2019-07-20 05:41:00	266542.57186188723	35930.92407864062	6	AF
2019-07-20 05:42:00	266556.6777276173	35927.72559573661	6	AF
2019-07-20 05:43:00	266571.1836082936	35934.79206604043	6	AF
2019-07-20 05:44:00	266582.47652751964	35940.042705386084	6	AF
2019-07-20 05:45:00	266583.0053108273	35941.24726473121	6	AF
2019-07-20 05:46:00	266584.92010438564	35942.91128294498	6	AF
2019-07-20 05:47:00	266585.94533904694	35943.33616060642	6	AF
2019-07-20 05:48:00	266592.0964018363	35948.6916511376	6	AF
2019-07-20 05:49:00	266597.6325099252	35948.97051532212	6	AF
2019-07-20 05:50:00	266602.77243924973	35963.71194207544	6	AF
2019-07-20 05:51:00	266615.8066571713	35998.41789325844	6	AF
2019-07-20 05:52:00	266637.3423977706	36019.23860756587	6	AF
2019-07-20 05:53:00	266647.65388724726	36029.46573102646	6	AF
2019-07-20 05:54:00	266649.97414872446	36031.00928865154	6	AF
2019-07-20 05:55:00	266653.3686058643	36032.82452564422	6	AF
2019-07-20 05:56:00	266658.3150816473	36036.47142073446	6	AF
2019-07-20 05:57:00	266661.42260666296	36038.167633025005	6	AF
2019-07-20 05:58:00	266664.7766832281	36035.89124483556	6	AF
2019-07-20 05:59:00	266669.9486647941	36030.74742241491	6	AF
2019-07-20 06:00:00	266670.93716489966	36030.33226505741	6	AF
2019-07-20 06:01:00	266662.9568726744	36050.10542295208	6	AF
2019-07-20 06:02:00	266654.52697681054	36070.14615528858	6	AF
2019-07-20 06:03:00	266642.4356020116	36077.8156034098	6	AF
2019-07-20 06:04:00	266640.352482777	36084.14575626658	6	AF
2019-07-20 06:05:00	266639.3389242895	36089.87731526198	6	AF
2019-07-20 06:06:00	266636.24735637114	36103.30001649433	6	AF
2019-07-20 06:07:00	266640.2977770214	36111.92614858453	6	AF
2019-07-20 06:08:00	266638.2700044733	36123.79518611812	6	AF
2019-07-20 06:09:00	266633.098409938	36136.11577841054	6	AF
2019-07-20 06:10:00	266643.6729338931	36140.41332577365	6	AF
2019-07-20 06:11:00	266653.6240383884	36152.448349190025	6	AF
2019-07-20 06:12:00	266666.5744060332	36158.74015335363	6	AF
2019-07-20 06:13:00	266669.4513376787	36157.276437721936	6	AF
2019-07-20 06:14:00	266643.4066154401	36145.69548971756	6	AF
2019-07-20 06:15:00	266641.0572072712	36148.54865815926	6	AF
2019-07-20 06:16:00	266642.13293342694	36150.81619713032	6	AF
2019-07-20 06:17:00	266632.57800623524	36149.2732302773	6	AF
2019-07-20 06:18:00	266630.28563648893	36149.77364198511	6	AF
2019-07-20 06:19:00	266631.06666239805	36151.15880195327	6	AF
2019-07-20 06:20:00	266630.80051911506	36153.72341049673	6	AF
2019-07-20 06:21:00	266627.0793534162	36186.132084344485	6	AF
2019-07-20 06:22:00	266650.7262183762	36224.43284005889	6	AF
2019-07-20 06:23:00	266666.2141116202	36258.60384505256	6	AF
2019-07-20 06:24:00	266682.4822408455	36275.31334667623	6	AF
2019-07-20 06:25:00	266696.33720269275	36280.19271480637	6	AF
2019-07-20 06:26:00	266710.8548274165	36306.99782809637	6	AF
2019-07-20 06:27:00	266716.345529296	36327.94241992535	6	AF
2019-07-20 06:28:00	266715.930155546	36327.72719681237	6	AF
2019-07-20 06:29:00	266715.67319575226	36326.2862573415	6	AF
2019-07-20 06:30:00	266717.03595121414	36329.129062222215	6	AF
2019-07-20 06:31:00	266721.5180359053	36335.08510019897	6	AF
2019-07-20 06:32:00	266721.786264791	36335.39694882972	6	AF
2019-07-20 06:33:00	266720.4572248103	36335.80535862233	6	AF
2019-07-20 06:34:00	266720.02037902136	36336.73784690901	6	AF
2019-07-20 06:35:00	266718.8413603743	36342.79701331134	6	AF
2019-07-20 06:36:00	266720.2734184071	36353.09787036167	6	AF
2019-07-20 06:37:00	266731.2772287947	36367.3152526674	6	AF
2019-07-20 06:38:00	266736.7111695784	36380.40748072173	6	AF
2019-07-20 06:39:00	266738.1923307118	36385.03965762901	6	AF
2019-07-20 06:40:00	266738.7837627	36395.57959574564	6	AF
2019-07-20 06:41:00	266739.0595499151	36395.65106206994	6	AF
2019-07-20 06:42:00	266740.2148649832	36396.9063654412	6	AF
2019-07-20 06:43:00	266741.38399716216	36396.79625250923	6	AF
2019-07-20 06:44:00	266741.279320368	36397.6337354262	6	AF
2019-07-20 06:45:00	266745.1938105881	36399.62305738335	6	AF
2019-07-20 06:46:00	266767.51179008087	36423.07501107712	6	AF
2019-07-20 06:47:00	266761.4345070862	36433.24011040269	6	AF
2019-07-20 06:48:00	266760.8979909181	36438.51421714029	6	AF
2019-07-20 06:49:00	266759.269837537	36440.0005319116	6	AF
2019-07-20 06:50:00	266756.85398656246	36445.44333750886	6	AF
2019-07-20 06:51:00	266749.168994354	36452.82485990805	6	AF
2019-07-20 06:52:00	266751.8942368688	36460.74633787666	6	AF
2019-07-20 06:53:00	266758.6737102336	36475.93589338302	6	AF
2019-07-20 06:54:00	266760.1889425065	36482.84246008501	6	AF
2019-07-20 06:55:00	266761.19029024657	36483.51988638014	6	AF
2019-07-20 06:56:00	266760.4809373418	36483.20905267354	6	AF
2019-07-20 06:57:00	266766.59182930324	36484.60322613691	6	AF
2019-07-20 06:58:00	266771.4485930034	36482.58108921275	6	AF
2019-07-20 06:59:00	266780.7390737122	36485.94777786794	6	AF
2019-07-20 07:00:00	266785.81821804505	36490.35816999524	6	AF
2019-07-20 07:01:00	266793.6658200351	36499.045240147774	6	AF
2019-07-20 07:02:00	266797.5020229578	36505.57009923268	6	AF
2019-07-20 07:03:00	266798.0419536044	36506.82092267638	6	AF
2019-07-20 07:04:00	266799.6113288991	36509.98295979055	6	AF
2019-07-20 07:05:00	266799.38755396404	36515.42972707144	6	AF
2019-07-20 07:06:00	266799.1796516687	36518.70163725565	6	AF
2019-07-20 07:07:00	266800.30937281804	36523.55269811095	6	AF
2019-07-20 07:08:00	266799.66954864067	36525.57892367224	6	AF
2019-07-20 07:09:00	266800.083541389	36528.04587042865	6	AF
2019-07-20 07:10:00	266805.0779093167	36535.25494190154	6	AF
2019-07-20 07:11:00	266817.25504977355	36554.27653521611	6	AF
2019-07-20 07:12:00	266818.8189192202	36569.15804320082	6	AF
2019-07-20 07:13:00	266819.2800739738	36576.134141491886	6	AF
2019-07-20 07:14:00	266822.6596697374	36584.02819388203	6	AF
2019-07-20 07:15:00	266832.93939460936	36583.49419969264	6	AF
2019-07-20 07:16:00	266838.45555694884	36588.67227511811	6	AF
2019-07-20 07:17:00	266838.28444835346	36602.71078821355	6	AF
2019-07-20 07:18:00	266837.19245273137	36619.19477723803	6	AF
2019-07-20 07:19:00	266835.94361546385	36633.7904120231	6	AF
2019-07-20 07:20:00	266844.5596945521	36649.43341252788	6	AF
2019-07-20 07:21:00	266843.1712960681	36645.57397778131	6	AF
2019-07-20 07:22:00	266840.0308099561	36651.24054218197	6	AF
2019-07-20 07:23:00	266840.84937565593	36651.98565902231	6	AF
2019-07-20 07:24:00	266840.8720201884	36652.88062901321	6	AF
2019-07-20 07:25:00	266840.0543001318	36655.25529640004	6	AF
2019-07-20 07:26:00	266842.89862995263	36662.88511491245	6	AF
2019-07-20 07:27:00	266843.9659890402	36665.05568674335	6	AF
2019-07-20 07:28:00	266844.3090260591	36668.08820526066	6	AF
2019-07-20 07:29:00	266843.5453721555	36676.01649763312	6	AF
2019-07-20 07:30:00	266845.6241985348	36680.204097007685	6	AF
2019-07-20 07:31:00	266845.4247716952	36681.41931400884	6	AF
2019-07-20 07:32:00	266847.2682962055	36684.79438870746	6	AF
2019-07-20 07:33:00	266844.6389502568	36684.568574917575	6	AF
2019-07-20 07:34:00	266844.96022329933	36685.60542409375	6	AF
2019-07-20 07:35:00	266844.65186026995	36687.69351805048	6	AF
2019-07-20 07:36:00	266842.58672716585	36688.57786970799	6	AF
2019-07-20 07:37:00	266832.1881732167	36701.09570960946	6	AF
2019-07-20 07:38:00	266830.3399414595	36704.41110265165	6	AF
2019-07-20 07:39:00	266830.0456281948	36705.36586628391	6	AF
2019-07-20 07:40:00	266831.39879900723	36704.99302671443	6	AF
2019-07-20 07:41:00	266831.5570082962	36704.56587544277	6	AF
2019-07-20 07:42:00	266830.4617985023	36704.08516220709	6	AF
2019-07-20 07:43:00	266830.1257528243	36704.27307673529	6	AF
2019-07-20 07:44:00	266835.7374453312	36696.96793490481	6	AF
2019-07-20 07:45:00	266843.40169827413	36689.87490360178	6	AF
2019-07-20 07:46:00	266846.5539875726	36685.61872783452	6	AF
2019-07-20 07:47:00	266852.7771223992	36684.23983107962	6	AF
2019-07-20 07:48:00	266857.3228035656	36682.88212015364	6	AF
2019-07-20 07:49:00	266858.17824686284	36681.62455026741	6	AF
2019-07-20 07:50:00	266859.77182610345	36677.25791621999	6	AF
2019-07-20 07:51:00	266879.1358409096	36681.82325681249	6	AF
2019-07-20 07:52:00	266907.4681937472	36688.14825870099	6	AF
2019-07-20 07:53:00	266917.2347584231	36691.877247995806	6	AF
2019-07-20 07:54:00	266928.39788627793	36718.7390459551	6	AF
2019-07-20 07:55:00	266954.9925623584	36729.92399958157	6	AF
2019-07-20 07:56:00	266975.35448395123	36725.10968307473	6	AF
2019-07-20 07:57:00	266981.7678371786	36729.00510220685	6	AF
2019-07-20 07:58:00	266981.6873008425	36729.906176567856	6	AF
2019-07-20 07:59:00	266980.4787009093	36729.417008114135	6	AF
2019-07-20 08:00:00	266979.7485011499	36729.6866689241	6	AF
2019-07-20 08:01:00	266985.1877796191	36724.98482900312	6	AF
2019-07-20 08:02:00	266995.396355293	36714.52612571063	6	AF
2019-07-20 08:03:00	266997.7745922094	36713.79489559329	6	AF
2019-07-20 08:04:00	266993.08661060553	36707.4330011881	6	AF
2019-07-20 08:05:00	266991.64188713336	36707.50833376601	6	AF
2019-07-20 08:06:00	266995.0012175224	36700.32239167026	6	AF
2019-07-20 08:07:00	267001.7352664781	36692.01512839194	6	AF
2019-07-20 08:08:00	267003.0756758626	36689.22337396883	6	AF
2019-07-20 08:09:00	267004.12396079337	36685.45191074092	6	AF
2019-07-20 08:10:00	267004.82654924603	36677.47755351213	6	AF
2019-07-20 08:11:00	267000.2786535074	36668.34978130702	6	AF
2019-07-20 08:12:00	267000.2093277594	36667.8559473137	6	AF
2019-07-20 08:13:00	266998.2983056304	36662.08980656915	6	AF
2019-07-20 08:14:00	266996.7978228536	36660.00670558641	6	AF
2019-07-20 08:15:00	266986.7731066855	36662.349583627634	6	AF
2019-07-20 08:16:00	266981.5279716863	36664.55540753505	6	AF
2019-07-20 08:17:00	266981.2874717937	36664.61057626854	6	AF
2019-07-20 08:18:00	266978.7163603648	36664.197459566174	6	AF
2019-07-20 08:19:00	266978.3263024896	36667.85393974508	6	AF
2019-07-20 08:20:00	266975.890294786	36663.061412554576	6	AF
2019-07-20 08:21:00	266972.5390100553	36655.6507035	6	AF
2019-07-20 08:22:00	266962.601972486	36645.23718573934	6	AF
2019-07-20 08:23:00	266950.4652172507	36628.49442493563	6	AF
2019-07-20 08:24:00	266950.2339971521	36628.55364717126	6	AF
2019-07-20 08:25:00	266952.85196175805	36619.71561540003	6	AF
2019-07-20 08:26:00	266954.9257919175	36621.35064810998	6	AF
2019-07-20 08:27:00	266954.86824749346	36621.281348157725	6	AF
2019-07-20 08:28:00	266952.42424879444	36619.06830108123	6	AF
2019-07-20 08:29:00	266942.3112898594	36604.29829307353	6	AF
2019-07-20 08:30:00	266928.1639918947	36584.176801532434	6	AF
2019-07-20 08:31:00	266921.5632782557	36572.72289177818	6	AF
2019-07-20 08:32:00	266914.4497234569	36548.55436973958	6	AF
2019-07-20 08:33:00	266909.33500342834	36540.87359995808	6	AF
2019-07-20 08:34:00	266904.00060821726	36538.71738473703	6	AF
2019-07-20 08:35:00	266903.3769685968	36523.32100613525	6	AF
2019-07-20 08:36:00	266903.8616409955	36518.62132028688	6	AF
2019-07-20 08:37:00	266893.8730924878	36515.62327902497	6	AF
2019-07-20 08:38:00	266883.9740313257	36511.04541804522	6	AF
2019-07-20 08:39:00	266883.2790313112	36507.50917068989	6	AF
2019-07-20 08:40:00	266883.0728473093	36508.36824223668	6	AF
2019-07-20 08:41:00	266882.74927306664	36508.735332936645	6	AF
2019-07-20 08:42:00	266883.03073326463	36508.428161869066	6	AF
2019-07-20 08:43:00	266883.06171301234	36508.37064101306	6	AF
2019-07-20 08:44:00	266883.0624368509	36507.40211432194	6	AF
2019-07-20 08:45:00	266883.3342757473	36507.23191049474	6	AF
2019-07-20 08:46:00	266883.8715964645	36507.54757306781	6	AF
2019-07-20 08:47:00	266884.45378191146	36507.64662575457	6	AF
2019-07-20 08:48:00	266883.6731094139	36507.944316277535	6	AF
2019-07-20 08:49:00	266883.8995983477	36507.44931352453	6	AF
2019-07-20 08:50:00	266883.4042415156	36507.24185015627	6	AF
2019-07-20 08:51:00	266883.54989546794	36509.75899301614	6	AF
2019-07-20 08:52:00	266884.02326079685	36511.28634110336	6	AF
2019-07-20 08:53:00	266883.71207917336	36511.4576592712	6	AF
2019-07-20 08:54:00	266883.5591762229	36511.5288470367	6	AF
2019-07-20 08:55:00	266883.8592563621	36510.63491529357	6	AF
2019-07-20 08:56:00	266884.50405560737	36510.20120988232	6	AF
2019-07-20 08:57:00	266884.6865372481	36509.58842263442	6	AF
2019-07-20 08:58:00	266884.2401346055	36511.8383960837	6	AF
2019-07-20 08:59:00	266887.13425925217	36510.97673043014	6	AF
2019-07-20 09:00:00	266890.49582788063	36514.36604919176	6	AF
2019-07-20 09:01:00	266886.4773563148	36521.78311038355	6	AF
2019-07-20 09:02:00	266886.8888844281	36523.12465591839	6	AF
2019-07-20 09:03:00	266888.0389981967	36524.35765339135	6	AF
2019-07-20 09:04:00	266887.662488581	36525.39114722503	6	AF
2019-07-20 09:05:00	266888.30726580985	36525.733700840414	6	AF
2019-07-20 09:06:00	266890.917278221	36524.92389462411	6	AF
2019-07-20 09:07:00	266893.6844109258	36523.8012290103	6	AF
2019-07-20 09:08:00	266894.83212896955	36525.11423084176	6	AF
2019-07-20 09:09:00	266888.89985222253	36525.87312189965	6	AF
2019-07-20 09:10:00	266881.23982295324	36521.33903127864	6	AF
2019-07-20 09:11:00	266880.74407275865	36521.02630944099	6	AF
2019-07-20 09:12:00	266880.5700501323	36521.27041333634	6	AF
2019-07-20 09:13:00	266881.01756311994	36521.64766462516	6	AF
2019-07-20 09:14:00	266882.3276824237	36520.40769663995	6	AF
2019-07-20 09:15:00	266891.07204644044	36510.80815059893	6	AF
2019-07-20 09:16:00	266893.85790644906	36506.08401541612	6	AF
2019-07-20 09:17:00	266898.0342275495	36500.93228547627	6	AF
2019-07-20 09:18:00	266898.8704051584	36500.714034204495	6	AF
2019-07-20 09:19:00	266903.95891121007	36502.010352744175	6	AF
2019-07-20 09:20:00	266903.8639485931	36504.03037894268	6	AF
2019-07-20 09:21:00	266903.80184832955	36505.23911447296	6	AF
2019-07-20 09:22:00	266901.1392875466	36505.90993842971	6	AF
2019-07-20 09:23:00	266900.73398673616	36505.05726337989	6	AF
2019-07-20 09:24:00	266900.73883317487	36505.158649786135	6	AF
2019-07-20 09:25:00	266900.6831729955	36505.22428682715	6	AF
2019-07-20 09:26:00	266901.50324718363	36505.20567999288	6	AF
2019-07-20 09:27:00	266902.50264770136	36506.33400368059	6	AF
2019-07-20 09:28:00	266903.153511967	36504.738950190746	6	AF
2019-07-20 09:29:00	266901.6798140389	36504.70571061359	6	AF
2019-07-20 09:30:00	266901.35926074174	36504.43700929013	6	AF
2019-07-20 09:31:00	266901.2633353732	36505.410533135175	6	AF
2019-07-20 09:32:00	266899.1998592565	36515.04295785621	6	AF
2019-07-20 09:33:00	266897.8456093344	36520.86343463733	6	AF
2019-07-20 09:34:00	266886.21151181083	36533.66227150823	6	AF
2019-07-20 09:35:00	266875.0460199997	36546.53566930331	6	AF
2019-07-20 09:36:00	266867.24863165646	36559.45942052539	6	AF
2019-07-20 09:37:00	266855.7773615826	36578.753845786334	6	AF
2019-07-20 09:38:00	266834.3083539381	36594.61003254323	6	AF
2019-07-20 09:39:00	266816.6228197366	36601.9321007886	6	AF
2019-07-20 09:40:00	266798.3581684223	36606.11939231237	6	AF
2019-07-20 09:41:00	266771.0485714762	36620.1811589889	6	AF
2019-07-20 09:42:00	266757.2646624072	36645.01240028514	6	AF
2019-07-20 09:43:00	266753.78416653007	36652.31137856633	6	AF
2019-07-20 09:44:00	266752.9282155547	36652.92688975858	6	AF
2019-07-20 09:45:00	266753.10623039585	36654.009117706126	6	AF
2019-07-20 09:46:00	266753.5406430245	36652.988145671225	6	AF
2019-07-20 09:47:00	266754.7163018092	36652.15154203543	6	AF
2019-07-20 09:48:00	266754.7055405014	36652.16260476892	6	AF
2019-07-20 09:49:00	266753.76838304044	36651.391151962656	6	AF
2019-07-20 09:50:00	266753.82392521616	36650.76806785401	6	AF
2019-07-20 09:51:00	266755.69891609176	36651.997409396085	6	AF
2019-07-20 09:52:00	266751.9754776894	36651.31834802532	6	AF
2019-07-20 09:53:00	266710.77643494034	36657.1824756181	6	AF
2019-07-20 09:54:00	266675.1552300595	36680.79064498052	6	AF
2019-07-20 09:55:00	266642.0214409634	36704.8042164216	6	AF
2019-07-20 09:56:00	266643.354733981	36721.82727651171	6	AF
2019-07-20 09:57:00	266645.5266752954	36747.63529987134	6	AF
2019-07-20 09:58:00	266663.47749745625	36777.42745167343	6	AF
2019-07-20 09:59:00	266672.1056903308	36779.22792084253	6	AF
2019-07-20 10:00:00	266665.583457593	36780.901279636746	6	AF
2019-07-20 10:01:00	266640.41936929955	36778.44991319193	6	AF
2019-07-20 10:02:00	266607.109090245	36793.66844954439	6	AF
2019-07-20 10:03:00	266609.02391077235	36805.90294465457	6	AF
2019-07-20 10:04:00	266618.25510982744	36812.31641979868	6	AF
2019-07-20 10:05:00	266607.0958462345	36816.03953389465	6	AF
2019-07-20 10:06:00	266582.2116160564	36824.107171143805	6	AF
2019-07-20 10:07:00	266544.9943882495	36830.98382654474	6	AF
2019-07-20 10:08:00	266523.30164038506	36815.812372656575	6	AF
2019-07-20 10:09:00	266508.2938035239	36816.04009394965	6	AF
2019-07-20 10:10:00	266486.10437272344	36823.2337552406	6	AF
2019-07-20 10:11:00	266460.6625013653	36826.278589979054	6	AF
2019-07-20 10:12:00	266437.8490869201	36827.10376608084	6	AF
2019-07-20 10:13:00	266423.09127600223	36831.95305684481	6	AF
2019-07-20 10:14:00	266416.07050376595	36840.303184992445	6	AF
2019-07-20 10:15:00	266395.7496237424	36847.265293100405	6	AF
2019-07-20 10:16:00	266365.58913099626	36859.704622682526	6	AF
2019-07-20 10:17:00	266321.1256467699	36867.29108746672	6	AF
2019-07-20 10:18:00	266286.0394846147	36864.17011249967	6	AF
2019-07-20 10:19:00	266264.54328325466	36871.00989474575	6	AF
2019-07-20 10:20:00	266224.0329632079	36861.82985173092	6	AF
2019-07-20 10:21:00	266211.7702096634	36856.831835899655	6	AF
2019-07-20 10:22:00	266203.95866077364	36860.7787795165	6	AF
2019-07-20 10:23:00	266201.32069908764	36862.837515401785	6	AF
2019-07-20 10:24:00	266194.28145983047	36859.46519864327	6	AF
2019-07-20 10:25:00	266193.8600313709	36862.19335887598	6	AF
2019-07-20 10:26:00	266191.89419141354	36862.27120173596	6	AF
2019-07-20 10:27:00	266184.49323341466	36848.3586813805	6	AF
2019-07-20 10:28:00	266181.6795680872	36821.01940287375	6	AF
2019-07-20 10:29:00	266179.5921093712	36797.28642675528	6	AF
2019-07-20 10:30:00	266178.86497202696	36795.3937626524	6	AF
2019-07-20 10:31:00	266172.44562542293	36791.39934238289	6	AF
2019-07-20 10:32:00	266160.6234688936	36789.16155727713	6	AF
2019-07-20 10:33:00	266154.0723765015	36786.11910443551	6	AF
2019-07-20 10:34:00	266136.4395161359	36785.707538150185	6	AF
2019-07-20 10:35:00	266118.97154616	36792.71716145169	6	AF
2019-07-20 10:36:00	266105.4059034159	36793.32598228917	6	AF
2019-07-20 10:37:00	266066.3935876142	36787.78597896253	6	AF
2019-07-20 10:38:00	266036.66729578114	36781.07047695928	6	AF
2019-07-20 10:39:00	266007.9429610356	36778.76310816662	6	AF
2019-07-20 10:40:00	265987.9213804631	36780.52765328223	6	AF
2019-07-20 10:41:00	265971.6641956749	36780.89887953819	6	AF
2019-07-20 10:42:00	265929.43562846666	36783.58857728021	6	AF
2019-07-20 10:43:00	265895.2157873344	36771.41198205143	6	AF
2019-07-20 10:44:00	265856.0280427976	36772.808059824485	6	AF
2019-07-20 10:45:00	265838.7769580033	36770.96260340019	6	AF
2019-07-20 10:46:00	265813.9771477954	36762.03633882569	6	AF
2019-07-20 10:47:00	265784.68648030626	36752.35412116103	6	AF
2019-07-20 10:48:00	265771.5906274715	36744.7717925818	6	AF
2019-07-20 10:49:00	265755.852741851	36736.73101409786	6	AF
2019-07-20 10:50:00	265745.33961569174	36729.99463178127	6	AF
2019-07-20 10:51:00	265746.9381216472	36720.85516764273	6	AF
2019-07-20 10:52:00	265753.6178970089	36711.102974992486	6	AF
2019-07-20 10:53:00	265750.4449915588	36706.63464727772	6	AF
2019-07-20 10:54:00	265735.6635139633	36696.48829094016	6	AF
2019-07-20 10:55:00	265734.7498476179	36691.89357621945	6	AF
2019-07-20 10:56:00	265733.66267945844	36689.12093487229	6	AF
2019-07-20 10:57:00	265729.6894445437	36685.03971048888	6	AF
2019-07-20 10:58:00	265726.4575956487	36691.3723626522	6	AF
2019-07-20 10:59:00	265714.501466239	36717.25726696019	6	AF
2019-07-20 11:00:00	265712.62386404985	36719.51198566101	6	AF
2019-07-20 11:01:00	265711.7289172082	36719.16450716726	6	AF
2019-07-20 11:02:00	265712.46802451805	36718.86940248489	6	AF
2019-07-20 11:03:00	265713.46803017275	36719.30995133976	6	AF
2019-07-20 11:04:00	265713.809598853	36720.64691142806	6	AF
2019-07-20 11:05:00	265711.9093701784	36719.48374915728	6	AF
2019-07-20 11:06:00	265712.2492129524	36718.81654291833	6	AF
2019-07-20 11:07:00	265714.0476853843	36717.09458955454	6	AF
2019-07-20 11:08:00	265717.9385192946	36716.80010408558	6	AF
2019-07-20 11:09:00	265714.1866269725	36716.818599926526	6	AF
2019-07-20 11:10:00	265713.4500112363	36713.99887655119	6	AF
2019-07-20 11:11:00	265713.4907499586	36713.58022710048	6	AF
2019-07-20 11:12:00	265712.8784844882	36714.29726368801	6	AF
2019-07-20 11:13:00	265713.39656321786	36717.48184650976	6	AF
2019-07-20 11:14:00	265713.4089368548	36718.07007933584	6	AF
2019-07-20 11:15:00	265712.7151288065	36717.5756373903	6	AF
2019-07-20 11:16:00	265690.33161838184	36691.44346334748	6	AF
2019-07-20 11:17:00	265623.9381917194	36666.86008877042	6	AF
2019-07-20 11:18:00	265545.5022013948	36678.14801555751	6	AF
2019-07-20 11:19:00	265495.22904769884	36684.832830931926	6	AF
2019-07-20 11:20:00	265463.57264188223	36680.02326176246	6	AF
2019-07-20 11:21:00	265431.72416814865	36679.64292643727	6	AF
2019-07-20 11:22:00	265404.3179114548	36684.28239412839	6	AF
2019-07-20 11:23:00	265386.99747479823	36686.39975422928	6	AF
2019-07-20 11:24:00	265384.51549416414	36695.05091877342	6	AF
2019-07-20 11:25:00	265368.9311200458	36722.16400490597	6	AF
2019-07-20 11:26:00	265359.5291169616	36749.6846464748	6	AF
2019-07-20 11:27:00	265356.3785072948	36749.7312204093	6	AF
2019-07-20 11:28:00	265296.15341041103	36800.34572654926	6	AF
2019-07-20 11:29:00	265235.3919658804	36872.54947584736	6	AF
2019-07-20 11:30:00	265200.35983303067	36899.160568020205	6	AF
2019-07-20 11:31:00	265162.4805782047	36907.961653062936	6	AF
2019-07-20 11:32:00	265122.9718346138	36935.437743266295	6	AF
2019-07-20 11:33:00	265077.8452451211	36966.79731304482	6	AF
2019-07-20 11:34:00	265027.0126957991	36991.87001197367	6	AF
2019-07-20 11:35:00	264988.0249134054	37004.89927273245	6	AF
2019-07-20 11:36:00	264973.36849431467	37010.55714468954	6	AF
2019-07-20 11:37:00	264971.4632846098	37011.30377476511	6	AF
2019-07-20 11:38:00	264954.8074170107	37010.13125429795	6	AF
2019-07-20 11:39:00	264942.52275210625	37015.874152685145	6	AF
2019-07-20 11:40:00	264905.8084123512	37001.698533341296	6	AF
2019-07-20 11:41:00	264870.93294230994	36984.67773363458	6	AF
2019-07-20 11:42:00	264841.8259163497	36978.00322657091	6	AF
2019-07-20 11:43:00	264833.08110872685	36977.18386109062	6	AF
2019-07-20 11:44:00	264825.6865785771	36969.384610469286	6	AF
2019-07-20 11:45:00	264829.7354922104	36972.28437591544	6	AF
2019-07-20 11:46:00	264835.8403599196	36978.11825476901	6	AF
2019-07-20 11:47:00	264828.3490251092	36998.22007441569	6	AF
2019-07-20 11:48:00	264826.5746571138	37003.310904042206	6	AF
2019-07-20 11:49:00	264825.0426791293	37004.185388566366	6	AF
2019-07-20 11:50:00	264818.9704174764	37009.29318235204	6	AF
2019-07-20 11:51:00	264817.3863233973	37011.17972127493	6	AF
2019-07-20 11:52:00	264815.22562421	37013.92155173915	6	AF
2019-07-20 11:53:00	264816.819263082	37015.8512795609	6	AF
2019-07-20 11:54:00	264817.1579600325	37015.89526454507	6	AF
2019-07-20 11:55:00	264817.6279626271	37015.53772216702	6	AF
2019-07-20 11:56:00	264817.1343971214	37014.20097306574	6	AF
2019-07-20 11:57:00	264816.679553028	37012.56134005697	6	AF
2019-07-20 11:58:00	264815.8471589232	37012.2920099604	6	AF
2019-07-20 11:59:00	264815.2234188811	37012.29970243757	6	AF
2019-07-20 12:00:00	264809.8020669933	37003.96709180614	6	AF
2019-07-20 12:01:00	264808.7482003208	36997.32912695808	6	AF
2019-07-20 12:02:00	264807.4203145721	36993.67315360037	6	AF
2019-07-20 12:03:00	264802.41416616825	36988.18412812382	6	AF
2019-07-20 12:04:00	264799.79708599	36983.87530490473	6	AF
2019-07-20 12:05:00	264798.4910291555	36980.75631783904	6	AF
2019-07-20 12:06:00	264798.055335653	36976.695334815	6	AF
2019-07-20 12:07:00	264796.01456413465	36972.73829809447	6	AF
2019-07-20 12:08:00	264796.1504933656	36969.67577812479	6	AF
2019-07-20 12:09:00	264794.1711162046	36961.25209646249	6	AF
2019-07-20 12:10:00	264789.37245639606	36961.83307243213	6	AF
2019-07-20 12:11:00	264784.9550698152	36958.50902776671	6	AF
2019-07-20 12:12:00	264779.9938921311	36955.88431317125	6	AF
2019-07-20 12:13:00	264776.4677133381	36957.06781701037	6	AF
2019-07-20 12:14:00	264772.6504585012	36955.27848314877	6	AF
2019-07-20 12:15:00	264767.58468109474	36951.249649752535	6	AF
2019-07-20 12:16:00	264765.80195728963	36950.29052774755	6	AF
2019-07-20 12:17:00	264766.8528316265	36947.3409970262	6	AF
2019-07-20 12:18:00	264759.52977056504	36937.05678248541	6	AF
2019-07-20 12:19:00	264746.4328150836	36936.850186264746	6	AF
2019-07-20 12:20:00	264744.2651139377	36937.24680585594	6	AF
2019-07-20 12:21:00	264740.3401205242	36937.57965213514	6	AF
2019-07-20 12:22:00	264724.4004233508	36931.37790805565	6	AF
2019-07-20 12:23:00	264708.2110638997	36916.302491650815	6	AF
2019-07-20 12:24:00	264679.512895729	36898.628127508986	6	AF
2019-07-20 12:25:00	264665.305588131	36894.93897239032	6	AF
2019-07-20 12:26:00	264660.2152329147	36897.45174223182	6	AF
2019-07-20 12:27:00	264659.6458582835	36896.55153257413	6	AF
2019-07-20 12:28:00	264659.15987733204	36896.82723008813	6	AF
2019-07-20 12:29:00	264659.0331357565	36896.87924210852	6	AF
2019-07-20 12:30:00	264659.20077642443	36897.15737992054	6	AF
2019-07-20 12:31:00	264650.02165181475	36905.62678887296	6	AF
2019-07-20 12:32:00	264637.5719048851	36911.02353204924	6	AF
2019-07-20 12:33:00	264635.39014390256	36910.770529372974	6	AF
2019-07-20 12:34:00	264627.6588555466	36910.25252866909	6	AF
2019-07-20 12:35:00	264636.7046813153	36899.81804875952	6	AF
2019-07-20 12:36:00	264655.1470503097	36870.14921066435	6	AF
2019-07-20 12:37:00	264643.01669657027	36839.285576725706	6	AF
2019-07-20 12:38:00	264637.2164058005	36821.53033204426	6	AF
2019-07-20 12:39:00	264637.6043090633	36806.1259783262	6	AF
2019-07-20 12:40:00	264637.9277206734	36802.39148450181	6	AF
2019-07-20 12:41:00	264636.83840321697	36797.437678975126	6	AF
2019-07-20 12:42:00	264600.1127240284	36780.85281871554	6	AF
2019-07-20 12:43:00	264577.5107865872	36765.099448878624	6	AF
2019-07-20 12:44:00	264575.11443921993	36753.34236476558	6	AF
2019-07-20 12:45:00	264575.61500392354	36747.5046593862	6	AF
2019-07-20 12:46:00	264552.0470153365	36730.45463492979	6	AF
2019-07-20 12:47:00	264545.74455112737	36729.20429331767	6	AF
2019-07-20 12:48:00	264543.0892147496	36725.63560683668	6	AF
2019-07-20 12:49:00	264513.88746733154	36704.99522117979	6	AF
2019-07-20 12:50:00	264503.3550706354	36698.78492026404	6	AF
2019-07-20 12:51:00	264509.05384302663	36685.317236232535	6	AF
2019-07-20 12:52:00	264535.1373179853	36656.821584753314	6	AF
2019-07-20 12:53:00	264562.7501574167	36627.35080805628	6	AF
2019-07-20 12:54:00	264571.3676366511	36622.794214811416	6	AF
2019-07-20 12:55:00	264571.3664317398	36625.84362139004	6	AF
2019-07-20 12:56:00	264569.7721824889	36627.1349176245	6	AF
2019-07-20 12:57:00	264569.41114546487	36626.76464906913	6	AF
2019-07-20 12:58:00	264568.5293450136	36626.30582256932	6	AF
2019-07-20 12:59:00	264569.546529865	36626.33915590261	6	AF
2019-07-20 13:00:00	264579.4033350853	36629.63808646283	6	AF
2019-07-20 13:01:00	264612.546324411	36632.24518280555	6	AF
2019-07-20 13:02:00	264622.7811817411	36635.65113534707	6	AF
2019-07-20 13:03:00	264625.70880763856	36637.68381596131	6	AF
2019-07-20 13:04:00	264626.58532787446	36638.62027667793	6	AF
2019-07-20 13:05:00	264627.4048370162	36640.25135475867	6	AF
2019-07-20 13:06:00	264628.674000481	36646.17218755481	6	AF
2019-07-20 13:07:00	264628.40428842686	36642.41109072112	6	AF
2019-07-20 13:08:00	264627.70354911184	36641.6355241224	6	AF
2019-07-20 13:09:00	264625.65621309035	36638.20312201606	6	AF
2019-07-20 13:10:00	264652.001705766	36640.0597325638	6	AF
2019-07-20 13:11:00	264658.9098183028	36662.61965003106	6	AF
2019-07-20 13:12:00	264671.1822376324	36707.09571509831	6	AF
2019-07-20 13:13:00	264671.2787301973	36735.676073889	6	AF
2019-07-20 13:14:00	264670.1860764513	36755.87294446668	6	AF
2019-07-20 13:15:00	264670.1150900685	36760.63435920383	6	AF
2019-07-20 13:16:00	264669.74213749415	36760.95187800417	6	AF
2019-07-20 13:17:00	264669.26899662364	36765.72407078297	6	AF
2019-07-20 13:18:00	264668.8340636494	36766.060774559366	6	AF
2019-07-20 13:19:00	264668.93457908934	36766.59940375042	6	AF
2019-07-20 13:20:00	264669.9841087534	36767.75206107787	6	AF
2019-07-20 13:21:00	264670.0705970864	36767.7844869476	6	AF
2019-07-20 13:22:00	264670.4877338582	36768.40618707794	6	AF
2019-07-20 13:23:00	264672.0023747589	36766.28849710128	6	AF
2019-07-20 13:24:00	264671.9444459362	36765.29545290377	6	AF
2019-07-20 13:25:00	264672.45080686896	36765.725970064166	6	AF
2019-07-20 13:26:00	264672.7657299147	36767.41098342876	6	AF
2019-07-20 13:27:00	264672.0302908698	36769.25530993146	6	AF
2019-07-20 13:28:00	264672.8309228871	36771.126405825	6	AF
2019-07-20 13:29:00	264673.82939622825	36772.180266113406	6	AF
2019-07-20 13:30:00	264675.020768313	36768.40337263877	6	AF
2019-07-20 13:31:00	264676.5070904797	36770.103251122266	6	AF
2019-07-20 13:32:00	264699.7241087682	36794.86348682639	6	AF
2019-07-20 13:33:00	264729.52400713746	36814.85242723081	6	AF
2019-07-20 13:34:00	264758.39462946187	36831.96009455065	6	AF
2019-07-20 13:35:00	264793.0713422558	36841.13552065774	6	AF
2019-07-20 13:36:00	264806.7655508107	36844.1786671288	6	AF
2019-07-20 13:37:00	264807.11371460964	36847.69272333258	6	AF
2019-07-20 13:38:00	264812.282155094	36850.17526782604	6	AF
2019-07-20 13:39:00	264828.67202959594	36859.67536992554	6	AF
2019-07-20 13:40:00	264842.2265856461	36864.885865060736	6	AF
2019-07-20 13:41:00	264861.5649143788	36866.26502452751	6	AF
2019-07-20 13:42:00	264864.85071592074	36871.777095394784	6	AF
2019-07-20 13:43:00	264858.7803785514	36883.27107583176	6	AF
2019-07-20 13:44:00	264850.35041198327	36890.66448583602	6	AF
2019-07-20 13:45:00	264835.4775297963	36902.10063193986	6	AF
2019-07-20 13:46:00	264828.3052776956	36907.87856041276	6	AF
2019-07-20 13:47:00	264830.83211342257	36914.54883721608	6	AF
2019-07-20 13:48:00	264815.0051002162	36929.189626684165	6	AF
2019-07-20 13:49:00	264810.3880492508	36932.86715630265	6	AF
2019-07-20 13:50:00	264809.9147598649	36933.47540567643	6	AF
2019-07-20 13:51:00	264810.65798114025	36931.58462392631	6	AF
2019-07-20 13:52:00	264812.045932652	36932.365202459936	6	AF
2019-07-20 13:53:00	264812.9083324732	36939.26589756543	6	AF
2019-07-20 13:54:00	264809.36950901576	36945.50722269555	6	AF
2019-07-20 13:55:00	264808.40608522826	36947.78572524657	6	AF
2019-07-20 13:56:00	264805.18823022384	36949.30061105888	6	AF
2019-07-20 13:57:00	264803.6389390905	36949.063879236295	6	AF
2019-07-20 13:58:00	264805.54412722966	36953.3826262375	6	AF
2019-07-20 13:59:00	264809.21612434	36958.00995186072	6	AF
2019-07-20 14:00:00	264810.28038628405	36957.76860218497	6	AF
2019-07-20 14:01:00	264808.9214187176	36958.00485367125	6	AF
2019-07-20 14:02:00	264808.7880555374	36958.33209121852	6	AF
2019-07-20 14:03:00	264808.8250527048	36964.676432404114	6	AF
2019-07-20 14:04:00	264808.5214516756	36969.902990881325	6	AF
2019-07-20 14:05:00	264808.02490255213	36969.36057627458	6	AF
2019-07-20 14:06:00	264809.0739733229	36969.242739617024	6	AF
2019-07-20 14:07:00	264810.45572789933	36972.27119786939	6	AF
2019-07-20 14:08:00	264811.6178783976	36974.15714538571	6	AF
2019-07-20 14:09:00	264811.7920995329	36974.83088158249	6	AF
2019-07-20 14:10:00	264812.4796103908	36974.50039090076	6	AF
2019-07-20 14:11:00	264811.39744827827	36974.35001562901	6	AF
2019-07-20 14:12:00	264811.0730896668	36975.39346689957	6	AF
2019-07-20 14:13:00	264810.97222782084	36974.97208049094	6	AF
2019-07-20 14:14:00	264812.1609290007	36974.32957353637	6	AF
2019-07-20 14:15:00	264812.17035537807	36973.28950823842	6	AF
2019-07-20 14:16:00	264810.7128994573	36969.47410600095	6	AF
2019-07-20 14:17:00	264810.477449753	36969.72541620703	6	AF
2019-07-20 14:18:00	264810.4783669896	36969.6758277396	6	AF
2019-07-20 14:19:00	264810.5056231669	36969.56245092024	6	AF
2019-07-20 14:20:00	264810.63022491813	36969.915993995375	6	AF
2019-07-20 14:21:00	264810.6878859054	36970.52228574877	6	AF
2019-07-20 14:22:00	264810.6675591177	36970.065488141576	6	AF
2019-07-20 14:23:00	264810.5703810758	36970.37686440652	6	AF
2019-07-20 14:24:00	264809.6370969311	36970.41725207995	6	AF
2019-07-20 14:25:00	264809.4182710937	36970.30374388863	6	AF
2019-07-20 14:26:00	264809.76101102907	36970.16264770643	6	AF
2019-07-20 14:27:00	264809.5013475456	36969.142549367134	6	AF
2019-07-20 14:28:00	264809.58166078693	36969.8010053213	6	AF
2019-07-20 14:29:00	264810.05587691243	36970.05013499672	6	AF
2019-07-20 14:30:00	264810.2754035401	36970.83280817165	6	AF
2019-07-20 14:31:00	264810.00210943585	36971.1508586968	6	AF
2019-07-20 14:32:00	264809.8263613232	36971.14260109341	6	AF
2019-07-20 14:33:00	264811.680950638	36969.72718493377	6	AF
2019-07-20 14:34:00	264812.59258677193	36968.26496428328	6	AF
2019-07-20 14:35:00	264812.5094652396	36968.35457287718	6	AF
2019-07-20 14:36:00	264813.1580645222	36968.30595105905	6	AF
2019-07-20 14:37:00	264814.14408862777	36968.426483495015	6	AF
2019-07-20 14:38:00	264813.9005759236	36968.29233419952	6	AF
2019-07-20 14:39:00	264813.4727673792	36968.09905046595	6	AF
2019-07-20 14:40:00	264813.8625681225	36968.46212229122	6	AF
2019-07-20 14:41:00	264813.1640195768	36970.10661228821	6	AF
2019-07-20 14:42:00	264813.53309368447	36969.87960660079	6	AF
2019-07-20 14:43:00	264814.1467873638	36968.89379243936	6	AF
2019-07-20 14:44:00	264814.3656315705	36968.23047919249	6	AF
2019-07-20 14:45:00	264813.9113781784	36968.47114459219	6	AF
2019-07-20 14:46:00	264813.5079204979	36968.46182994025	6	AF
2019-07-20 14:47:00	264813.71222581225	36967.503571007845	6	AF
2019-07-20 14:48:00	264814.05402437324	36968.16215500821	6	AF
2019-07-20 14:49:00	264813.2380800021	36968.44326937729	6	AF
2019-07-20 14:50:00	264813.9318904234	36968.92738912237	6	AF
2019-07-20 14:51:00	264815.1005564586	36971.769338027225	6	AF
2019-07-20 14:52:00	264816.8465114389	36975.207512287074	6	AF
2019-07-20 14:53:00	264816.81145581394	36975.29766356307	6	AF
2019-07-20 14:54:00	264817.13074141985	36974.82696713645	6	AF
2019-07-20 14:55:00	264816.82864649926	36974.97966817871	6	AF
2019-07-20 14:56:00	264816.42533248913	36975.63767518989	6	AF
2019-07-20 14:57:00	264814.23434456286	36972.16770539338	6	AF
2019-07-20 14:58:00	264815.05696386483	36964.96100716689	6	AF
2019-07-20 14:59:00	264816.18825299054	36956.24465770632	6	AF
2019-07-20 15:00:00	264818.5807572368	36953.22199871621	6	AF
2019-07-21 04:00:00	264845.77353277017	36993.974036374086	6	AF
2019-07-21 04:01:00	264844.1100231032	36997.64687538707	6	AF
2019-07-21 04:02:00	264845.0999540163	36999.53599331525	6	AF
2019-07-21 04:03:00	264848.36238666624	37001.64970446403	6	AF
2019-07-21 04:04:00	264859.2034002853	37005.31597856894	6	AF
2019-07-21 04:05:00	264861.15490287484	37004.9487157062	6	AF
2019-07-21 04:06:00	264863.1437515667	37003.06319622354	6	AF
2019-07-21 04:07:00	264863.79341949103	37002.80737260563	6	AF
2019-07-21 04:08:00	264868.5478247667	37007.00752433107	6	AF
2019-07-21 04:09:00	264871.65961721103	37009.36662807704	6	AF
2019-07-21 04:10:00	264873.8821614805	37010.28767965471	6	AF
2019-07-21 04:11:00	264875.6905319372	37011.41989311199	6	AF
2019-07-21 04:12:00	264875.2210054394	37011.40248168623	6	AF
2019-07-21 04:13:00	264876.4034635241	37011.93368764095	6	AF
2019-07-21 04:14:00	264876.5572833083	37015.25016833709	6	AF
2019-07-21 04:15:00	264880.75278947054	37036.15467510078	6	AF
2019-07-21 04:16:00	264882.71985072584	37064.907324667176	6	AF
2019-07-21 04:17:00	264880.69705018133	37073.71456049616	6	AF
2019-07-21 04:18:00	264881.3289109241	37081.238934102825	6	AF
2019-07-21 04:19:00	264887.01813106553	37097.64441122507	6	AF
2019-07-21 04:20:00	264891.2079005101	37103.11738544268	6	AF
2019-07-21 04:21:00	264891.7855913569	37103.855554100206	6	AF
2019-07-21 04:22:00	264897.68958536815	37113.63754207085	6	AF
2019-07-21 04:23:00	264906.9006852824	37122.71536241621	6	AF
2019-07-21 04:24:00	264919.136850928	37127.00348394184	6	AF
2019-07-21 04:25:00	264931.4195977742	37140.74101124977	6	AF
2019-07-21 04:26:00	264924.8527845113	37164.80673588412	6	AF
2019-07-21 04:27:00	264919.4830978074	37175.70071890042	6	AF
2019-07-21 04:28:00	264913.6719150601	37181.46269194164	6	AF
2019-07-21 04:29:00	264910.5542022199	37205.76879438412	6	AF
2019-07-21 04:30:00	264891.54118456534	37235.12436075984	6	AF
2019-07-21 04:31:00	264880.4961485639	37246.55767578748	6	AF
2019-07-21 04:32:00	264877.1219621905	37264.838037630296	6	AF
2019-07-21 04:33:00	264875.00909267884	37263.90111206376	6	AF
2019-07-21 04:34:00	264876.48387038376	37270.546723905565	6	AF
2019-07-21 04:35:00	264875.5667073811	37278.1693192563	6	AF
2019-07-21 04:36:00	264875.0026443153	37282.93581279293	6	AF
2019-07-21 04:37:00	264878.803881546	37293.865786742615	6	AF
2019-07-21 04:38:00	264882.7967930675	37303.79160275007	6	AF
2019-07-21 04:39:00	264883.80023620185	37308.06943136645	6	AF
2019-07-21 04:40:00	264883.4357862507	37308.22233080177	6	AF
2019-07-21 04:41:00	264883.1388089562	37309.7196286115	6	AF
2019-07-21 04:42:00	264883.17847267137	37309.48550446962	6	AF
2019-07-21 04:43:00	264887.2775022444	37312.41198003899	6	AF
2019-07-21 04:44:00	264889.07256301766	37316.3417814336	6	AF
2019-07-21 04:45:00	264890.81686195225	37318.96626152012	6	AF
2019-07-21 04:46:00	264888.1789977781	37328.35800074408	6	AF
2019-07-21 04:47:00	264885.56542171567	37341.05758450105	6	AF
2019-07-21 04:48:00	264886.1441115649	37347.24142671675	6	AF
2019-07-21 04:49:00	264886.04960706906	37347.042541236566	6	AF
2019-07-21 04:50:00	264887.80931567715	37347.13303977652	6	AF
2019-07-21 04:51:00	264889.7773972519	37353.03508815924	6	AF
2019-07-21 04:52:00	264885.0889351795	37357.68302423447	6	AF
2019-07-21 04:53:00	264878.6449894869	37370.57313071784	6	AF
2019-07-21 04:54:00	264877.2744558433	37370.52623705086	6	AF
2019-07-21 04:55:00	264879.1405549156	37371.708391086	6	AF
2019-07-21 04:56:00	264877.22526545695	37372.18127868125	6	AF
2019-07-21 04:57:00	264876.90053674544	37372.36458620495	6	AF
2019-07-21 04:58:00	264877.07958272274	37373.03057830369	6	AF
2019-07-21 04:59:00	264877.55131489947	37381.48057176418	6	AF
2019-07-21 05:00:00	264878.30551234225	37383.149632989225	6	AF
2019-07-21 05:01:00	264878.8311548009	37383.49018436367	6	AF
2019-07-21 05:02:00	264879.2760869245	37383.91278590703	6	AF
2019-07-21 05:03:00	264881.098202837	37382.53516332882	6	AF
2019-07-21 05:04:00	264880.8021216756	37382.17760245299	6	AF
2019-07-21 05:05:00	264880.36031757505	37387.60106781884	6	AF
2019-07-21 05:06:00	264884.1003221873	37406.21852158905	6	AF
2019-07-21 05:07:00	264886.4806832512	37427.91608811959	6	AF
2019-07-21 05:08:00	264887.865499304	37429.63349387447	6	AF
2019-07-21 05:09:00	264887.50871849427	37430.06235325961	6	AF
2019-07-21 05:10:00	264887.5656608487	37429.91855336796	6	AF
2019-07-21 05:11:00	264887.5581264454	37430.2603268031	6	AF
2019-07-21 05:12:00	264887.2517478469	37431.19169403932	6	AF
2019-07-21 05:13:00	264888.83636893256	37429.19491490364	6	AF
2019-07-21 05:14:00	264894.6655282386	37425.91547477773	6	AF
2019-07-21 05:15:00	264902.81784675934	37423.688680012725	6	AF
2019-07-21 05:16:00	264915.60055599443	37421.16058245499	6	AF
2019-07-21 05:17:00	264926.08599505643	37410.33958358484	6	AF
2019-07-21 05:18:00	264940.58724135644	37401.21790619895	6	AF
2019-07-21 05:19:00	264961.87960241514	37404.561491419714	6	AF
2019-07-21 05:20:00	264967.34192227875	37412.63138529936	6	AF
2019-07-21 05:21:00	264976.1550709677	37422.22838270039	6	AF
2019-07-21 05:22:00	264977.30117093376	37420.2753894964	6	AF
2019-07-21 05:23:00	264986.87962423963	37424.59835530582	6	AF
2019-07-21 05:24:00	264995.35903758573	37434.77850021928	6	AF
2019-07-21 05:25:00	264998.50275931926	37433.761902322665	6	AF
2019-07-21 05:26:00	264998.6558102326	37433.51319053243	6	AF
2019-07-21 05:27:00	265001.9358403593	37422.688050924895	6	AF
2019-07-21 05:28:00	265006.12962555094	37405.65994619238	6	AF
2019-07-21 05:29:00	265006.67783845944	37389.47157919325	6	AF
2019-07-21 05:30:00	265013.84266314097	37388.91312122953	6	AF
2019-07-21 05:31:00	265020.4407464575	37373.11221886439	6	AF
2019-07-21 05:32:00	265030.0077502213	37355.51203998956	6	AF
2019-07-21 05:33:00	265036.7131763612	37339.19569476186	6	AF
2019-07-21 05:34:00	265040.4423078324	37331.73139915613	6	AF
2019-07-21 05:35:00	265041.7085918784	37331.148048001945	6	AF
2019-07-21 05:36:00	265056.1317015426	37341.66904373658	6	AF
2019-07-21 05:37:00	265067.0741102813	37343.98256505268	6	AF
2019-07-21 05:38:00	265068.51800190256	37344.28107101455	6	AF
2019-07-21 05:39:00	265066.4362706073	37341.442829338994	6	AF
2019-07-21 05:40:00	265065.7788511065	37341.88945023335	6	AF
2019-07-21 05:41:00	265074.6852618728	37345.15499078951	6	AF
2019-07-21 05:42:00	265092.3467071672	37345.12460964585	6	AF
2019-07-21 05:43:00	265103.0225002262	37336.640130602085	6	AF
2019-07-21 05:44:00	265118.87343919056	37326.50079105004	6	AF
2019-07-21 05:45:00	265125.6120278572	37320.18374846269	6	AF
2019-07-21 05:46:00	265132.3184371703	37301.54893640556	6	AF
2019-07-21 05:47:00	265152.0363181538	37278.45187229156	6	AF
2019-07-21 05:48:00	265168.30984865694	37276.97636934159	6	AF
2019-07-21 05:49:00	265186.95554998505	37269.81301502301	6	AF
2019-07-21 05:50:00	265201.3101762248	37259.8338368306	6	AF
2019-07-21 05:51:00	265218.72060864826	37249.08197254344	6	AF
2019-07-21 05:52:00	265249.71497638343	37237.93194024922	6	AF
2019-07-21 05:53:00	265276.63238908816	37216.054613726046	6	AF
2019-07-21 05:54:00	265305.47753723344	37207.51663716275	6	AF
2019-07-21 05:55:00	265340.4075991236	37203.590703206806	6	AF
2019-07-21 05:56:00	265360.4626139716	37205.967520274535	6	AF
2019-07-21 05:57:00	265392.30615502776	37190.394029986455	6	AF
2019-07-21 05:58:00	265405.57968178444	37183.492886724605	6	AF
2019-07-21 05:59:00	265410.53676992777	37184.4468940684	6	AF
2019-07-21 06:00:00	265414.4072551291	37183.575224905326	6	AF
2019-07-21 06:01:00	265417.2735649399	37175.85600693124	6	AF
2019-07-21 06:02:00	265424.24082848843	37161.13458150307	6	AF
2019-07-21 06:03:00	265434.612308985	37145.99193787036	6	AF
2019-07-21 06:04:00	265434.226339141	37129.82575063584	6	AF
2019-07-21 06:05:00	265453.63615358336	37113.62045647878	6	AF
2019-07-21 06:06:00	265467.1128600671	37106.57346404882	6	AF
2019-07-21 06:07:00	265491.4844016072	37102.53535729393	6	AF
2019-07-21 06:08:00	265496.0539679594	37095.61785076629	6	AF
2019-07-21 06:09:00	265516.15784731245	37090.587430873	6	AF
2019-07-21 06:10:00	265527.61980805	37057.33515155596	6	AF
2019-07-21 06:11:00	265545.13304024306	37062.12280758693	6	AF
2019-07-21 06:12:00	265573.2312113789	37069.20435212891	6	AF
2019-07-21 06:13:00	265592.8868276671	37056.04730981639	6	AF
2019-07-21 06:14:00	265619.45526035863	37043.35314279317	6	AF
2019-07-21 06:15:00	265640.5462903857	37039.43981910952	6	AF
2019-07-21 06:16:00	265640.7998304078	37034.425658883294	6	AF
2019-07-21 06:17:00	265641.0011962426	37031.881694330055	6	AF
2019-07-21 06:18:00	265638.2660029425	37029.70612318489	6	AF
2019-07-21 06:19:00	265620.9249461497	37016.89069619545	6	AF
2019-07-21 06:20:00	265615.6332108293	37006.1961170908	6	AF
2019-07-21 06:21:00	265610.4386917431	36997.96082498166	6	AF
2019-07-21 06:22:00	265608.3113233623	36983.89615959832	6	AF
2019-07-21 06:23:00	265623.5136610007	36983.3708401454	6	AF
2019-07-21 06:24:00	265642.82309772546	36983.71289126281	6	AF
2019-07-21 06:25:00	265661.2851339036	36977.84058364651	6	AF
2019-07-21 06:26:00	265670.60516664	36969.84809196307	6	AF
2019-07-21 06:27:00	265669.9870486686	36968.36556108572	6	AF
2019-07-21 06:28:00	265666.77722476044	36958.79760433684	6	AF
2019-07-21 06:29:00	265658.4108577802	36957.10363521904	6	AF
2019-07-21 06:30:00	265654.8925376804	36949.851080664535	6	AF
2019-07-21 06:31:00	265652.7629256171	36947.80792058256	6	AF
2019-07-21 06:32:00	265652.3964644522	36947.2308239763	6	AF
2019-07-21 06:33:00	265644.5727602861	36940.45295098072	6	AF
2019-07-21 06:34:00	265647.9672082628	36936.89829195907	6	AF
2019-07-21 06:35:00	265659.41257080087	36927.40719819666	6	AF
2019-07-21 06:36:00	265663.2605415893	36927.14092122454	6	AF
2019-07-21 06:37:00	265676.3986656828	36919.73363850562	6	AF
2019-07-21 06:38:00	265695.113765703	36905.73825195949	6	AF
2019-07-21 06:39:00	265709.6601430957	36896.02860748714	6	AF
2019-07-21 06:40:00	265730.5351004507	36893.609444150985	6	AF
2019-07-21 06:41:00	265761.4246738588	36889.92945229225	6	AF
2019-07-21 06:42:00	265788.06971694814	36879.71065504762	6	AF
2019-07-21 06:43:00	265806.7534928704	36867.66691863726	6	AF
2019-07-21 06:44:00	265835.4296733088	36863.327832907766	6	AF
2019-07-21 06:45:00	265865.53787651256	36848.087017555925	6	AF
2019-07-21 06:46:00	265907.11023593263	36844.50172278516	6	AF
2019-07-21 06:47:00	265921.9702412261	36848.73509367788	6	AF
2019-07-21 06:48:00	265929.571472684	36849.69241669226	6	AF
2019-07-21 06:49:00	265929.2551728752	36849.3656461985	6	AF
2019-07-21 06:50:00	265932.5403447241	36849.44513339055	6	AF
2019-07-21 06:51:00	265950.7046166655	36851.9390861569	6	AF
2019-07-21 06:52:00	265965.69092659	36859.31047896442	6	AF
2019-07-21 06:53:00	265976.56706360664	36860.083129094586	6	AF
2019-07-21 06:54:00	265977.81337182963	36862.43967238317	6	AF
2019-07-21 06:55:00	265989.39852446143	36856.71523044381	6	AF
2019-07-21 06:56:00	266000.50728031114	36847.46535526568	6	AF
2019-07-21 06:57:00	266012.28788345715	36839.29373712242	6	AF
2019-07-21 06:58:00	266018.38987343444	36836.23439020965	6	AF
2019-07-21 06:59:00	266034.9443664037	36826.35696365177	6	AF
2019-07-21 07:00:00	266040.41098773223	36822.7120995368	6	AF
2019-07-21 07:01:00	266044.98159845296	36819.81585428472	6	AF
2019-07-21 07:02:00	266064.8076243099	36802.63890968367	6	AF
2019-07-21 07:03:00	266076.4929242851	36785.2926343592	6	AF
2019-07-21 07:04:00	266077.6584955726	36771.931855881725	6	AF
2019-07-21 07:05:00	266083.06943682383	36764.77198024352	6	AF
2019-07-21 07:06:00	266096.2044915612	36745.65314068526	6	AF
2019-07-21 07:07:00	266118.64812433615	36731.90090518782	6	AF
2019-07-21 07:08:00	266128.9624306902	36733.22412761013	6	AF
2019-07-21 07:09:00	266138.4894079182	36733.228553487184	6	AF
2019-07-21 07:10:00	266142.7005422789	36727.686534240565	6	AF
2019-07-21 07:11:00	266152.49240000296	36724.469903781406	6	AF
2019-07-21 07:12:00	266168.9753156979	36727.09953432863	6	AF
2019-07-21 07:13:00	266176.7270027898	36726.998526231146	6	AF
2019-07-21 07:14:00	266208.50880839	36715.60149241236	6	AF
2019-07-21 07:15:00	266242.24464421	36704.4634164672	6	AF
2019-07-21 07:16:00	266262.0293077375	36701.40430740022	6	AF
2019-07-21 07:17:00	266284.255427068	36700.772826613465	6	AF
2019-07-21 07:18:00	266300.3777910202	36712.34899345213	6	AF
2019-07-21 07:19:00	266321.6195061766	36711.34387701752	6	AF
2019-07-21 07:20:00	266349.0975720606	36696.839408941545	6	AF
2019-07-21 07:21:00	266368.7447304208	36687.76085165444	6	AF
2019-07-21 07:22:00	266375.1369689717	36683.86768084928	6	AF
2019-07-21 07:23:00	266384.84008261125	36686.65525943367	6	AF
2019-07-21 07:24:00	266391.8482463135	36690.5579373222	6	AF
2019-07-21 07:25:00	266395.19616911805	36690.79355254186	6	AF
2019-07-21 07:26:00	266412.7403329217	36680.00457377379	6	AF
2019-07-21 07:27:00	266429.72175100987	36677.659837567546	6	AF
2019-07-21 07:28:00	266434.6763484918	36681.01601001316	6	AF
2019-07-21 07:29:00	266441.21875246806	36686.02741450811	6	AF
2019-07-21 07:30:00	266442.84394598217	36684.58515239746	6	AF
2019-07-21 07:31:00	266447.6619887524	36680.2215102783	6	AF
2019-07-21 07:32:00	266469.16613577644	36668.89397363077	6	AF
2019-07-21 07:33:00	266480.9693411437	36671.13140163622	6	AF
2019-07-21 07:34:00	266499.6866157282	36670.27153757995	6	AF
2019-07-21 07:35:00	266498.98149758123	36654.0461584709	6	AF
2019-07-21 07:36:00	266499.2036058743	36628.4886781964	6	AF
2019-07-21 07:37:00	266498.53896050714	36620.21355786367	6	AF
2019-07-21 07:38:00	266504.3074177853	36612.610105807165	6	AF
2019-07-21 07:39:00	266522.9822414565	36612.855198456535	6	AF
2019-07-21 07:40:00	266530.90211734804	36613.0754692391	6	AF
2019-07-21 07:41:00	266537.0699915833	36607.45489229392	6	AF
2019-07-21 07:42:00	266544.4509234908	36599.695148827646	6	AF
2019-07-21 07:43:00	266550.53593040124	36595.36387234456	6	AF
2019-07-21 07:44:00	266552.3181634323	36595.85863573147	6	AF
2019-07-21 07:45:00	266558.21936298435	36589.380746068186	6	AF
2019-07-21 07:46:00	266565.9703438987	36574.60545558752	6	AF
2019-07-21 07:47:00	266568.0633523215	36573.00585387877	6	AF
2019-07-21 07:48:00	266567.6435943968	36569.6111163181	6	AF
2019-07-21 07:49:00	266570.21342342114	36568.31742025979	6	AF
2019-07-21 07:50:00	266594.0282425255	36561.45600490082	6	AF
2019-07-21 07:51:00	266593.740705398	36547.93022146589	6	AF
2019-07-21 07:52:00	266595.2677180309	36532.382201749824	6	AF
2019-07-21 07:53:00	266595.5534783212	36526.06919609701	6	AF
2019-07-21 07:54:00	266604.416985392	36514.65771787695	6	AF
2019-07-21 07:55:00	266614.48464733	36507.283241064215	6	AF
2019-07-21 07:56:00	266628.9931029724	36497.47010230674	6	AF
2019-07-21 07:57:00	266639.1797669	36489.430868642485	6	AF
2019-07-21 07:58:00	266639.944291306	36489.11566861216	6	AF
2019-07-21 07:59:00	266642.613998877	36484.473398169954	6	AF
2019-07-21 08:00:00	266649.2199010877	36483.52633626066	6	AF
2019-07-21 08:01:00	266653.08294565894	36489.714219460046	6	AF
2019-07-21 08:02:00	266659.3832125394	36497.64563910297	6	AF
2019-07-21 08:03:00	266669.654002948	36504.85618489541	6	AF
2019-07-21 08:04:00	266669.43992387294	36505.23818463947	6	AF
2019-07-21 08:05:00	266669.8896321555	36504.58238879444	6	AF
2019-07-21 08:06:00	266672.9732618298	36498.55360301446	6	AF
2019-07-21 08:07:00	266684.65441695176	36489.708855231016	6	AF
2019-07-21 08:08:00	266694.70814948354	36485.81880029866	6	AF
2019-07-21 08:09:00	266694.7027321117	36485.65012942928	6	AF
2019-07-21 08:10:00	266700.22441374656	36484.42383563316	6	AF
2019-07-21 08:11:00	266712.41625779704	36491.3038211887	6	AF
2019-07-21 08:12:00	266722.512950198	36497.53831701334	6	AF
2019-07-21 08:13:00	266721.5754069192	36499.336945103874	6	AF
2019-07-21 08:14:00	266723.451713721	36501.528732360704	6	AF
2019-07-21 08:15:00	266728.9613121278	36502.85150770107	6	AF
2019-07-21 08:16:00	266743.5387683691	36505.23730914314	6	AF
2019-07-21 08:17:00	266751.48792590754	36504.43227565358	6	AF
2019-07-21 08:18:00	266751.20322839863	36504.34919790389	6	AF
2019-07-21 08:19:00	266751.93006514804	36503.96579989025	6	AF
2019-07-21 08:20:00	266752.2222174175	36505.07897320999	6	AF
2019-07-21 08:21:00	266753.4765932914	36507.02682377656	6	AF
2019-07-21 08:22:00	266754.29202472017	36507.86982730501	6	AF
2019-07-21 08:23:00	266754.13777544367	36508.59763782384	6	AF
2019-07-21 08:24:00	266754.61421902693	36506.23778911279	6	AF
2019-07-21 08:25:00	266754.56640372163	36505.66283982427	6	AF
2019-07-21 08:26:00	266753.3699850823	36505.74235862747	6	AF
2019-07-21 08:27:00	266753.7272813884	36506.00072929848	6	AF
2019-07-21 08:28:00	266758.3234118519	36506.246777290246	6	AF
2019-07-21 08:29:00	266761.2400207561	36506.39345088589	6	AF
2019-07-21 08:30:00	266777.645748507	36511.13031907352	6	AF
2019-07-21 08:31:00	266790.84084418096	36515.41844064663	6	AF
2019-07-21 08:32:00	266793.376995926	36517.24361815264	6	AF
2019-07-21 08:33:00	266794.8552368377	36518.57516943216	6	AF
2019-07-21 08:34:00	266796.7588914323	36519.33038136237	6	AF
2019-07-21 08:35:00	266819.10685562633	36519.49821294717	6	AF
2019-07-21 08:36:00	266844.35283307213	36521.415012759	6	AF
2019-07-21 08:37:00	266865.9656009061	36517.55128212907	6	AF
2019-07-21 08:38:00	266890.2885401475	36508.22551691565	6	AF
2019-07-21 08:39:00	266890.59633440856	36507.83151579023	6	AF
2019-07-21 08:40:00	266893.61642824515	36505.02005128305	6	AF
2019-07-21 08:41:00	266896.4767951139	36501.60029584119	6	AF
2019-07-21 08:42:00	266897.2834642587	36502.25711646136	6	AF
2019-07-21 08:43:00	266897.44105236913	36502.40271248199	6	AF
2019-07-21 08:44:00	266897.077408855	36501.96479538875	6	AF
2019-07-21 08:45:00	266896.6950887808	36501.84505441584	6	AF
2019-07-21 08:46:00	266896.95790577	36502.01440823166	6	AF
2019-07-21 08:47:00	266896.99971285014	36501.37823939192	6	AF
2019-07-21 08:48:00	266897.27962055703	36501.62998993734	6	AF
2019-07-21 08:49:00	266896.4943994322	36501.47788985428	6	AF
2019-07-21 08:50:00	266896.3895215605	36501.358459120114	6	AF
2019-07-21 08:51:00	266897.00525858335	36501.27537606822	6	AF
2019-07-21 08:52:00	266897.54285479593	36502.01815617089	6	AF
2019-07-21 08:53:00	266897.5257650876	36501.94055230244	6	AF
2019-07-21 08:54:00	266896.9614268142	36502.8717764604	6	AF
2019-07-21 08:55:00	266897.67579295015	36503.19754047656	6	AF
2019-07-21 08:56:00	266898.656279322	36501.75412997885	6	AF
2019-07-21 08:57:00	266898.6474409597	36501.202952912194	6	AF
2019-07-21 08:58:00	266899.1112731358	36501.52434552767	6	AF
2019-07-21 08:59:00	266899.1944603682	36500.86825917573	6	AF
2019-07-21 09:00:00	266898.16145391704	36499.66417845544	6	AF
2019-07-21 09:01:00	266898.9127719391	36500.091875150734	6	AF
2019-07-21 09:02:00	266899.5623247643	36501.08091094692	6	AF
2019-07-21 09:03:00	266899.6051582583	36500.91241445396	6	AF
2019-07-21 09:04:00	266899.2477085138	36500.80501907256	6	AF
2019-07-21 09:05:00	266899.8852379881	36501.09983002949	6	AF
2019-07-21 09:06:00	266898.99959761056	36501.73156808432	6	AF
2019-07-21 09:07:00	266898.79199125007	36501.12439329261	6	AF
2019-07-21 09:08:00	266899.691948976	36500.62408719635	6	AF
2019-07-21 09:09:00	266899.8114910441	36500.75955248815	6	AF
2019-07-21 09:10:00	266899.20525797195	36501.91051966102	6	AF
2019-07-21 09:11:00	266912.3519578176	36496.74749961029	6	AF
2019-07-21 09:12:00	266943.9738149958	36494.769869305615	6	AF
2019-07-21 09:13:00	266971.2915252986	36482.27780014663	6	AF
2019-07-21 09:14:00	266979.8681252044	36480.62227464104	6	AF
2019-07-21 09:15:00	266981.13825359684	36479.83210748613	6	AF
2019-07-21 09:16:00	266984.9712549262	36477.34509813348	6	AF
2019-07-21 09:17:00	267026.2657347877	36479.01704286199	6	AF
2019-07-21 09:18:00	267056.9316757003	36489.50510220471	6	AF
2019-07-21 09:19:00	267075.7160690649	36495.68448621942	6	AF
2019-07-21 09:20:00	267107.3809250548	36486.5256828759	6	AF
2019-07-21 09:21:00	267130.4741930545	36489.59912757332	6	AF
2019-07-21 09:22:00	267139.7344801747	36488.03470931119	6	AF
2019-07-21 09:23:00	267143.8191085435	36489.001269166445	6	AF
2019-07-21 09:24:00	267147.7200771782	36488.50918115551	6	AF
2019-07-21 09:25:00	267162.7852394339	36478.72453704524	6	AF
2019-07-21 09:26:00	267172.3027559395	36471.94654804383	6	AF
2019-07-21 09:27:00	267181.9178607409	36461.510302734416	6	AF
2019-07-21 09:28:00	267206.2555628989	36459.03428883844	6	AF
2019-07-21 09:29:00	267221.3895624139	36454.49965273069	6	AF
2019-07-21 09:30:00	267250.2101471501	36425.62902490068	6	AF
2019-07-21 09:31:00	267264.0774900818	36417.20950056102	6	AF
2019-07-21 09:32:00	267264.6077047222	36415.50534674557	6	AF
2019-07-21 09:33:00	267275.50881492504	36409.20156821349	6	AF
2019-07-21 09:34:00	267294.73901564284	36398.911342436106	6	AF
2019-07-21 09:35:00	267308.4242643062	36396.50172527665	6	AF
2019-07-21 09:36:00	267310.751671718	36394.987250059225	6	AF
2019-07-21 09:37:00	267324.3303512346	36406.52355466158	6	AF
2019-07-21 09:38:00	267336.55232830346	36393.61440471067	6	AF
2019-07-21 09:39:00	267343.52422394225	36371.67663141584	6	AF
2019-07-21 09:40:00	267354.008667758	36358.99034786071	6	AF
2019-07-21 09:41:00	267360.7352558713	36363.76279962527	6	AF
2019-07-21 09:42:00	267364.57984062016	36365.2160706635	6	AF
2019-07-21 09:43:00	267365.7099571923	36364.029788600754	6	AF
2019-07-21 09:44:00	267364.4878953513	36363.93179116448	6	AF
2019-07-21 09:45:00	267362.6380920774	36364.18804288446	6	AF
2019-07-21 09:46:00	267363.014035884	36364.881452298	6	AF
2019-07-21 09:47:00	267364.65991809755	36365.65865490892	6	AF
2019-07-21 09:48:00	267364.3709140662	36367.16016704535	6	AF
2019-07-21 09:49:00	267363.63134044764	36366.973400898	6	AF
2019-07-21 09:50:00	267368.10520154634	36347.04011831575	6	AF
2019-07-21 09:51:00	267370.6184451006	36311.27204825931	6	AF
2019-07-21 09:52:00	267365.35929113603	36276.576620142776	6	AF
2019-07-21 09:53:00	267362.4133819897	36269.37911614029	6	AF
2019-07-21 09:54:00	267353.68681939464	36266.45269350493	6	AF
2019-07-21 09:55:00	267356.80149812513	36251.80860328389	6	AF
2019-07-21 09:56:00	267366.55154585093	36234.35378307293	6	AF
2019-07-21 09:57:00	267384.9144566878	36228.12478036943	6	AF
2019-07-21 09:58:00	267381.1833268217	36221.64341765517	6	AF
2019-07-21 09:59:00	267376.1067796891	36213.5476989843	6	AF
2019-07-21 10:00:00	267378.8458266427	36205.91322864509	6	AF
2019-07-21 10:01:00	267377.2085986548	36195.90499932141	6	AF
2019-07-21 10:02:00	267368.1555663554	36177.664572515365	6	AF
2019-07-21 10:03:00	267361.2669429668	36170.08206417508	6	AF
2019-07-21 10:04:00	267365.0320615571	36148.18773765774	6	AF
2019-07-21 10:05:00	267364.56738310395	36143.79242463956	6	AF
2019-07-21 10:06:00	267364.0908073852	36143.7571305089	6	AF
2019-07-21 10:07:00	267364.7016973756	36142.68303686327	6	AF
2019-07-21 10:08:00	267365.40483686153	36142.57947560229	6	AF
2019-07-21 10:09:00	267365.35040236224	36143.18430739567	6	AF
2019-07-21 10:10:00	267364.84930821013	36142.15210612433	6	AF
2019-07-21 10:11:00	267364.5888561316	36140.85735419579	6	AF
2019-07-21 10:12:00	267363.8020470332	36141.08960238145	6	AF
2019-07-21 10:13:00	267363.42416446126	36140.88524766198	6	AF
2019-07-21 10:14:00	267362.82973028085	36140.775873262806	6	AF
2019-07-21 10:15:00	267362.8838582764	36142.264778469565	6	AF
2019-07-21 10:16:00	267351.11157415644	36138.49470469319	6	AF
2019-07-21 10:17:00	267322.0578667622	36129.07285077611	6	AF
2019-07-21 10:18:00	267298.6269259962	36127.16427451116	6	AF
2019-07-21 10:19:00	267293.4352331935	36126.67464100672	6	AF
2019-07-21 10:20:00	267289.22072300385	36124.91064351978	6	AF
2019-07-21 10:21:00	267286.3355668447	36123.372001948046	6	AF
2019-07-21 10:22:00	267282.73071249743	36124.41169449354	6	AF
2019-07-21 10:23:00	267283.29861183633	36123.64269262352	6	AF
2019-07-21 10:24:00	267282.9759395528	36123.88664208527	6	AF
2019-07-21 10:25:00	267282.2576683906	36124.40441933028	6	AF
2019-07-21 10:26:00	267275.65064949763	36121.67589775946	6	AF
2019-07-21 10:27:00	267270.7945005692	36118.5904974073	6	AF
2019-07-21 10:28:00	267273.1648228385	36101.22311276771	6	AF
2019-07-21 10:29:00	267275.63821893616	36069.93321578363	6	AF
2019-07-21 10:30:00	267270.21234095056	36048.08963935914	6	AF
2019-07-21 10:31:00	267275.15290377545	36045.69845593442	6	AF
2019-07-21 10:32:00	267273.57792276336	36039.60541175576	6	AF
2019-07-21 10:33:00	267274.6968201527	36021.906475504366	6	AF
2019-07-21 10:34:00	267270.5058741152	36008.49289573181	6	AF
2019-07-21 10:35:00	267270.5444771038	35998.6636742392	6	AF
2019-07-21 10:36:00	267263.5317964941	35987.95274004234	6	AF
2019-07-21 10:37:00	267255.1044271633	35986.12122228343	6	AF
2019-07-21 10:38:00	267254.7080324371	35986.13844813295	6	AF
2019-07-21 10:39:00	267253.78961993096	35985.347449575456	6	AF
2019-07-21 10:40:00	267254.74615574174	35983.836581674565	6	AF
2019-07-21 10:41:00	267254.6694922074	35983.74442737125	6	AF
2019-07-21 10:42:00	267254.16442319634	35985.020536333635	6	AF
2019-07-21 10:43:00	267240.0438873976	35979.847001027	6	AF
2019-07-21 10:44:00	267231.509523902	35980.22298159898	6	AF
2019-07-21 10:45:00	267227.9207065559	35982.54125352934	6	AF
2019-07-21 10:46:00	267226.30449046416	35970.89459169153	6	AF
2019-07-21 10:47:00	267225.9945745664	35964.63869481659	6	AF
2019-07-21 10:48:00	267226.6773418118	35964.73182956792	6	AF
2019-07-21 10:49:00	267224.7948269876	35953.11969421099	6	AF
2019-07-21 10:50:00	267217.5148935173	35948.59140509707	6	AF
2019-07-21 10:51:00	267215.06948377367	35950.26203609265	6	AF
2019-07-21 10:52:00	267214.6483404993	35947.271752717046	6	AF
2019-07-21 10:53:00	267209.25123662536	35946.92114921078	6	AF
2019-07-21 10:54:00	267195.1242662075	35940.264039374655	6	AF
2019-07-21 10:55:00	267179.62403393834	35937.33420884435	6	AF
2019-07-21 10:56:00	267168.80174936564	35922.94093298245	6	AF
2019-07-21 10:57:00	267152.0248408755	35912.50225469715	6	AF
2019-07-21 10:58:00	267149.8117180988	35906.7219788855	6	AF
2019-07-21 10:59:00	267151.0782946077	35904.89987947558	6	AF
2019-07-21 11:00:00	267149.6871296345	35905.514390010576	6	AF
2019-07-21 11:01:00	267146.2362022736	35909.65907900639	6	AF
2019-07-21 11:02:00	267144.31118009595	35919.50768522426	6	AF
2019-07-21 11:03:00	267139.1102253412	35927.19060033307	6	AF
2019-07-21 11:04:00	267119.1286240323	35931.52139599885	6	AF
2019-07-21 11:05:00	267103.1196918599	35925.814763468305	6	AF
2019-07-21 11:06:00	267102.7583973248	35921.4774893087	6	AF
2019-07-21 11:07:00	267081.8858819701	35922.513382445126	6	AF
2019-07-21 11:08:00	267055.51833299384	35893.92650977476	6	AF
2019-07-21 11:09:00	267073.08251525	35866.86628403506	6	AF
2019-07-21 11:10:00	267075.90055491595	35864.21433044659	6	AF
2019-07-21 11:11:00	267076.59089487506	35863.23275839479	6	AF
2019-07-21 11:12:00	267077.23859367875	35860.66052024584	6	AF
2019-07-21 11:13:00	267076.3091510444	35859.48111702178	6	AF
2019-07-21 11:14:00	267077.96406772535	35859.96651226082	6	AF
2019-07-21 11:15:00	267078.21394461486	35860.38380767913	6	AF
2019-07-21 11:16:00	267078.09423984133	35857.66370275183	6	AF
2019-07-21 11:17:00	267076.6782995752	35856.933822457075	6	AF
2019-07-21 11:18:00	267077.79097704	35855.746807704614	6	AF
2019-07-21 11:19:00	267078.1302610326	35855.06135924985	6	AF
2019-07-21 11:20:00	267075.9577673232	35849.21618404729	6	AF
2019-07-21 11:21:00	267076.75652988045	35850.24205863385	6	AF
2019-07-21 11:22:00	267077.11984863575	35850.91353628352	6	AF
2019-07-21 11:23:00	267076.0013849386	35851.04225290058	6	AF
2019-07-21 11:24:00	267067.5842277596	35855.56347144293	6	AF
2019-07-21 11:25:00	267042.08645038883	35856.372468886264	6	AF
2019-07-21 11:26:00	267031.8676744091	35854.577813900694	6	AF
2019-07-21 11:27:00	267022.1755286252	35857.9493809096	6	AF
2019-07-21 11:28:00	267016.3652788653	35860.10386568807	6	AF
2019-07-21 11:29:00	267007.4524655013	35864.771740004515	6	AF
2019-07-21 11:30:00	267010.2531177536	35854.31572724556	6	AF
2019-07-21 11:31:00	266997.8151407579	35845.18311316067	6	AF
2019-07-21 11:32:00	266969.5095793229	35839.065905611045	6	AF
2019-07-21 11:33:00	266952.68317465874	35839.742043872604	6	AF
2019-07-21 11:34:00	266945.1770153355	35830.75698559064	6	AF
2019-07-21 11:35:00	266940.61213182367	35816.4659923773	6	AF
2019-07-21 11:36:00	266937.5227844369	35798.52271929224	6	AF
2019-07-21 11:37:00	266930.4626808404	35790.0492962766	6	AF
2019-07-21 11:38:00	266924.37888597406	35776.045632992864	6	AF
2019-07-21 11:39:00	266920.6365977844	35764.041582686485	6	AF
2019-07-21 11:40:00	266914.684606457	35761.925657377105	6	AF
2019-07-21 11:41:00	266902.01247525524	35757.53911866876	6	AF
2019-07-21 11:42:00	266897.1526199859	35759.90742579946	6	AF
2019-07-21 11:43:00	266896.6102816703	35755.056425737435	6	AF
2019-07-21 11:44:00	266889.0046874935	35749.84022916445	6	AF
2019-07-21 11:45:00	266883.24230724794	35750.17618089532	6	AF
2019-07-21 11:46:00	266881.2569160485	35749.01210972808	6	AF
2019-07-21 11:47:00	266866.939389047	35752.52988995692	6	AF
2019-07-21 11:48:00	266851.69995227933	35750.01180521392	6	AF
2019-07-21 11:49:00	266834.6163081528	35750.62918550072	6	AF
2019-07-21 11:50:00	266830.2590855712	35754.300310994586	6	AF
2019-07-21 11:51:00	266820.28112320934	35753.13033114331	6	AF
2019-07-21 11:52:00	266816.60847060854	35747.638837538856	6	AF
2019-07-21 11:53:00	266807.4654453158	35748.32757850787	6	AF
2019-07-21 11:54:00	266785.16243849206	35751.16292027725	6	AF
2019-07-21 11:55:00	266774.38296223944	35753.63660392338	6	AF
2019-07-21 11:56:00	266771.2877490546	35752.22777228341	6	AF
2019-07-21 11:57:00	266771.18103087	35753.9795859958	6	AF
2019-07-21 11:58:00	266771.78856238944	35755.49492720547	6	AF
2019-07-21 11:59:00	266772.92685532884	35757.019007191084	6	AF
2019-07-21 12:00:00	266772.829081318	35757.14880337779	6	AF
2019-07-21 12:01:00	266772.31907471904	35756.993877966845	6	AF
2019-07-21 12:02:00	266772.57524472533	35757.3291411944	6	AF
2019-07-21 12:03:00	266772.29269404284	35756.856918116806	6	AF
2019-07-21 12:04:00	266772.2802287769	35755.80599316013	6	AF
2019-07-21 12:05:00	266771.6840596296	35757.190700823405	6	AF
2019-07-21 12:06:00	266772.0373243676	35760.39797538671	6	AF
2019-07-21 12:07:00	266777.9844747825	35766.00753156208	6	AF
2019-07-21 12:08:00	266779.5910398714	35767.78867029157	6	AF
2019-07-21 12:09:00	266781.5105046453	35770.52333983595	6	AF
2019-07-21 12:10:00	266782.32653464866	35771.58442186932	6	AF
2019-07-21 12:11:00	266780.93897605425	35767.212879630555	6	AF
2019-07-21 12:12:00	266778.7636254518	35765.51886727641	6	AF
2019-07-21 12:13:00	266777.527294009	35759.2485823492	6	AF
2019-07-21 12:14:00	266772.8672912244	35756.15482929835	6	AF
2019-07-21 12:15:00	266767.5114131903	35752.408837244744	6	AF
2019-07-21 12:16:00	266765.5995363714	35748.673747584005	6	AF
2019-07-21 12:17:00	266759.6813043459	35739.31174056519	6	AF
2019-07-21 12:18:00	266732.8304703765	35721.51455427655	6	AF
2019-07-21 12:19:00	266706.20694602176	35706.30269901633	6	AF
2019-07-21 12:20:00	266700.2927993059	35704.155424552504	6	AF
2019-07-21 12:21:00	266663.4519327692	35711.33112333858	6	AF
2019-07-21 12:22:00	266626.3059235576	35714.706697757494	6	AF
2019-07-21 12:23:00	266622.304650729	35710.34085220106	6	AF
2019-07-21 12:24:00	266611.19665057753	35721.634588369234	6	AF
2019-07-21 12:25:00	266607.8912945282	35726.21504047351	6	AF
2019-07-21 12:26:00	266600.50715878204	35731.2476019097	6	AF
2019-07-21 12:27:00	266589.3839260625	35738.87258755684	6	AF
2019-07-21 12:28:00	266579.4898020135	35748.339256754385	6	AF
2019-07-21 12:29:00	266571.4771645028	35753.660628145844	6	AF
2019-07-21 12:30:00	266569.20429651334	35753.35269504897	6	AF
2019-07-21 12:31:00	266563.3617802773	35756.60254608123	6	AF
2019-07-21 12:32:00	266547.4407669844	35762.59342092201	6	AF
2019-07-21 12:33:00	266533.28450711595	35760.83865393678	6	AF
2019-07-21 12:34:00	266526.2919746465	35764.2203633463	6	AF
2019-07-21 12:35:00	266520.04739570647	35759.832122070766	6	AF
2019-07-21 12:36:00	266518.929995612	35747.16590183458	6	AF
2019-07-21 12:37:00	266508.49781547725	35741.09880801755	6	AF
2019-07-21 12:38:00	266501.2998222356	35741.681338629016	6	AF
2019-07-21 12:39:00	266499.95253676816	35743.62051772946	6	AF
2019-07-21 12:40:00	266500.4150118644	35745.45701354961	6	AF
2019-07-21 12:41:00	266499.2245661456	35745.71681195195	6	AF
2019-07-21 12:42:00	266494.1507252392	35748.98051540173	6	AF
2019-07-21 12:43:00	266494.7202301111	35751.47158476478	6	AF
2019-07-21 12:44:00	266494.38925620576	35752.86232323073	6	AF
2019-07-21 12:45:00	266495.326944623	35753.51709373338	6	AF
2019-07-21 12:46:00	266497.83607242146	35754.79424401827	6	AF
2019-07-21 12:47:00	266494.32219692355	35749.85536331392	6	AF
2019-07-21 12:48:00	266487.1698290847	35733.24216772273	6	AF
2019-07-21 12:49:00	266475.92555034324	35704.72358475278	6	AF
2019-07-21 12:50:00	266471.8369570855	35691.812062993995	6	AF
2019-07-21 12:51:00	266470.01537094783	35683.17162792827	6	AF
2019-07-21 12:52:00	266470.31426880084	35666.62399129917	6	AF
2019-07-21 12:53:00	266472.79618214467	35654.71835429299	6	AF
2019-07-21 12:54:00	266462.67213605886	35618.36742662117	6	AF
2019-07-21 12:55:00	266449.2855949894	35581.147813176736	6	AF
2019-07-21 12:56:00	266422.3310453302	35545.60867221121	6	AF
2019-07-21 12:57:00	266403.60777178395	35506.58875793756	6	AF
2019-07-21 12:58:00	266375.3911581727	35460.51622346396	6	AF
2019-07-21 12:59:00	266343.0678628674	35420.02397711192	6	AF
2019-07-21 13:00:00	266331.9906463137	35390.619188592	6	AF
2019-07-21 13:01:00	266313.0696304117	35373.699415973475	6	AF
2019-07-21 13:02:00	266309.2351485456	35350.96943110146	6	AF
2019-07-21 13:03:00	266307.8566794057	35327.4934665964	6	AF
2019-07-21 13:04:00	266308.43629241665	35308.63448513556	6	AF
2019-07-21 13:05:00	266308.4303041316	35287.490896151125	6	AF
2019-07-21 13:06:00	266303.8213974322	35277.46053070223	6	AF
2019-07-21 13:07:00	266303.0275825452	35273.403891323906	6	AF
2019-07-21 13:08:00	266292.789304318	35254.46379362039	6	AF
2019-07-21 13:09:00	266280.08729817404	35238.46370496342	6	AF
2019-07-21 13:10:00	266271.8797321432	35221.75685440333	6	AF
2019-07-21 13:11:00	266268.8112550163	35207.69056843595	6	AF
2019-07-21 13:12:00	266261.3491331796	35181.69072686415	6	AF
2019-07-21 13:13:00	266263.70568219695	35171.870746684304	6	AF
2019-07-21 13:14:00	266257.73217621166	35170.825456024126	6	AF
2019-07-21 13:15:00	266255.48179182	35171.58982502354	6	AF
2019-07-21 13:16:00	266247.8930437699	35168.077821176565	6	AF
2019-07-21 13:17:00	266246.1165974939	35166.84401659256	6	AF
2019-07-21 13:18:00	266245.4077475333	35165.36039635273	6	AF
2019-07-21 13:19:00	266248.08136064594	35156.89821031734	6	AF
2019-07-21 13:20:00	266253.22852469323	35139.939407717284	6	AF
2019-07-21 13:21:00	266258.52557404555	35119.00469921563	6	AF
2019-07-21 13:22:00	266257.0882157815	35116.098295216674	6	AF
2019-07-21 13:23:00	266256.3780487009	35115.436838032656	6	AF
2019-07-21 13:24:00	266256.0075694767	35112.40320593356	6	AF
2019-07-21 13:25:00	266259.1385676341	35110.88230579323	6	AF
2019-07-21 13:26:00	266269.66912741814	35107.00881171251	6	AF
2019-07-21 13:27:00	266277.347503075	35108.663375366545	6	AF
2019-07-21 13:28:00	266280.8832770459	35105.43428559107	6	AF
2019-07-21 13:29:00	266281.126978364	35105.59959035407	6	AF
2019-07-21 13:30:00	266289.28610409086	35105.90025301059	6	AF
2019-07-21 13:31:00	266303.7877389116	35112.159385131345	6	AF
2019-07-21 13:32:00	266312.4314574719	35115.40830552376	6	AF
2019-07-21 13:33:00	266320.7792269142	35117.090383953524	6	AF
2019-07-21 13:34:00	266330.60432604875	35118.3828331328	6	AF
2019-07-21 13:35:00	266336.6527663778	35126.54958619318	6	AF
2019-07-21 13:36:00	266341.98205032933	35131.82619671899	6	AF
2019-07-21 13:37:00	266342.04691506154	35131.39040055976	6	AF
2019-07-21 13:38:00	266349.910972501	35120.770924576456	6	AF
2019-07-21 13:39:00	266350.6648545817	35117.37630964971	6	AF
2019-07-21 13:40:00	266354.160165582	35110.46814478822	6	AF
2019-07-21 13:41:00	266356.9732885949	35109.99123542665	6	AF
2019-07-21 13:42:00	266357.9982716378	35109.17642284465	6	AF
2019-07-21 13:43:00	266358.53897535574	35108.788274500446	6	AF
2019-07-21 13:44:00	266358.3527132284	35109.0887887252	6	AF
2019-07-21 13:45:00	266359.37556726526	35108.75639789864	6	AF
2019-07-21 13:46:00	266361.4883880135	35109.58661095009	6	AF
2019-07-21 13:47:00	266362.00392806646	35108.65558246143	6	AF
2019-07-21 13:48:00	266362.43186697643	35107.690099938205	6	AF
2019-07-21 13:49:00	266362.9616914552	35107.646856474086	6	AF
2019-07-21 13:50:00	266364.36674905574	35107.77081722346	6	AF
2019-07-21 13:51:00	266364.9779545411	35108.203342241395	6	AF
2019-07-21 13:52:00	266364.15374672605	35108.903638029726	6	AF
2019-07-21 13:53:00	266363.3952699738	35109.77849173095	6	AF
2019-07-21 13:54:00	266363.4402523583	35111.04601367616	6	AF
2019-07-21 13:55:00	266363.5061774616	35111.262232683745	6	AF
2019-07-21 13:56:00	266363.61279710126	35111.736152625985	6	AF
2019-07-21 13:57:00	266362.41779807187	35112.432836920154	6	AF
2019-07-21 13:58:00	266359.49639754166	35113.4098863513	6	AF
2019-07-21 13:59:00	266359.320785342	35114.06396512218	6	AF
2019-07-21 14:00:00	266358.1694907439	35116.131955872675	6	AF
2019-07-21 14:01:00	266359.44060322497	35115.55987082734	6	AF
2019-07-21 14:02:00	266361.6110002365	35121.18534347993	6	AF
2019-07-21 14:03:00	266363.2172134052	35124.89433376203	6	AF
2019-07-21 14:04:00	266363.6033786851	35125.6679359265	6	AF
2019-07-21 14:05:00	266363.7411803385	35124.336594746885	6	AF
2019-07-21 14:06:00	266362.75986175507	35124.49809278788	6	AF
2019-07-21 14:07:00	266363.3908857766	35124.740373456254	6	AF
2019-07-21 14:08:00	266362.9042936673	35128.397988928715	6	AF
2019-07-21 14:09:00	266364.2940623581	35130.911200760645	6	AF
2019-07-21 14:10:00	266364.69370647176	35131.347271172315	6	AF
2019-07-21 14:11:00	266365.0382568485	35130.98699817735	6	AF
2019-07-21 14:12:00	266366.05962996016	35130.673410358206	6	AF
2019-07-21 14:13:00	266372.9981030075	35133.302735697005	6	AF
2019-07-21 14:14:00	266373.6691853733	35133.41172940032	6	AF
2019-07-21 14:15:00	266373.8792183174	35132.27927791369	6	AF
2019-07-21 14:16:00	266374.924244814	35133.29570801228	6	AF
2019-07-21 14:17:00	266374.3891735746	35132.176864852416	6	AF
2019-07-21 14:18:00	266373.95642450114	35132.30175186792	6	AF
2019-07-21 14:19:00	266374.15627152525	35133.0993562053	6	AF
2019-07-21 14:20:00	266374.9641470836	35133.30749774973	6	AF
2019-07-21 14:21:00	266374.59236696933	35133.00359443948	6	AF
2019-07-21 14:22:00	266375.515148858	35132.45499147118	6	AF
2019-07-21 14:23:00	266374.2113475573	35132.89527915915	6	AF
2019-07-21 14:24:00	266373.6632918877	35133.63367756289	6	AF
2019-07-21 14:25:00	266373.59975548985	35133.30021700184	6	AF
2019-07-21 14:26:00	266373.3617374669	35133.70452591187	6	AF
2019-07-21 14:27:00	266373.78981019737	35133.39843231252	6	AF
2019-07-21 14:28:00	266373.99301005166	35133.343641646046	6	AF
2019-07-21 14:29:00	266371.6596638339	35138.63250002695	6	AF
2019-07-21 14:30:00	266369.3547344237	35140.3814460449	6	AF
2019-07-21 14:31:00	266368.2705119962	35141.00271238093	6	AF
2019-07-21 14:32:00	266367.75449794595	35141.42680234186	6	AF
2019-07-21 14:33:00	266367.51296716655	35141.89636882596	6	AF
2019-07-21 14:34:00	266367.3351694743	35141.84091822143	6	AF
2019-07-21 14:35:00	266367.3577722272	35141.65343848501	6	AF
2019-07-21 14:36:00	266367.0229294203	35139.55662378336	6	AF
2019-07-21 14:37:00	266364.1291987664	35135.143711498255	6	AF
2019-07-21 14:38:00	266362.58721534925	35134.26803479521	6	AF
2019-07-21 14:39:00	266363.0117132953	35134.63515648791	6	AF
2019-07-21 14:40:00	266361.361957439	35137.65832114684	6	AF
2019-07-21 14:41:00	266360.57807964284	35138.64820915104	6	AF
2019-07-21 14:42:00	266360.29307974805	35137.992196220934	6	AF
2019-07-21 14:43:00	266360.4484521779	35138.195308807575	6	AF
2019-07-21 14:44:00	266360.9886554548	35138.08459420739	6	AF
2019-07-21 14:45:00	266361.347409136	35138.2122698468	6	AF
2019-07-21 14:46:00	266361.5486971247	35139.70779027636	6	AF
2019-07-21 14:47:00	266361.6859792692	35139.47328018177	6	AF
2019-07-21 14:48:00	266361.88202994206	35139.85372087208	6	AF
2019-07-21 14:49:00	266362.1608413779	35140.193405302176	6	AF
2019-07-21 14:50:00	266362.7300939849	35139.65538155793	6	AF
2019-07-21 14:51:00	266362.6276822329	35138.88430252717	6	AF
2019-07-21 14:52:00	266362.7306833688	35138.90290006806	6	AF
2019-07-21 14:53:00	266363.29624087445	35139.359214290205	6	AF
2019-07-21 14:54:00	266364.10675011086	35138.82888385504	6	AF
2019-07-21 14:55:00	266364.4073128728	35138.44428672573	6	AF
2019-07-21 14:56:00	266364.6395908504	35138.10376105783	6	AF
2019-07-21 14:57:00	266365.6042606637	35138.20569010392	6	AF
2019-07-21 14:58:00	266365.3985868665	35137.04530315753	6	AF
2019-07-21 14:59:00	266364.8044382025	35136.53129590345	6	AF
2019-07-21 15:00:00	266365.7797005172	35135.728975410515	6	AF
2019-07-22 04:00:00	266334.3554058623	35242.987807950594	6	AF
2019-07-22 04:01:00	266332.25885660475	35250.970954356766	6	AF
2019-07-22 04:02:00	266330.91861620254	35252.000589934985	6	AF
2019-07-22 04:03:00	266322.2353500265	35258.671279123715	6	AF
2019-07-22 04:04:00	266316.98345630226	35264.34674714979	6	AF
2019-07-22 04:05:00	266313.81240664906	35273.296800238044	6	AF
2019-07-22 04:06:00	266310.4908102034	35275.680459338626	6	AF
2019-07-22 04:07:00	266312.0235927729	35276.93422106652	6	AF
2019-07-22 04:08:00	266311.3417873296	35277.025424866224	6	AF
2019-07-22 04:09:00	266311.0766706212	35276.49992164144	6	AF
2019-07-22 04:10:00	266311.1666842164	35276.533637747045	6	AF
2019-07-22 04:11:00	266310.9761856975	35280.626240071164	6	AF
2019-07-22 04:12:00	266308.18482896587	35288.6366281153	6	AF
2019-07-22 04:13:00	266305.1933588491	35292.729249401	6	AF
2019-07-22 04:14:00	266292.40442004864	35304.519757333816	6	AF
2019-07-22 04:15:00	266286.7696473295	35309.1563577543	6	AF
[truncated: 1,306 more rows]
