# Supplementary material for: Estimating individual exposure to predation risk in group-living baboons, Papio anubis
Source: PLoS One. 2023 Nov 8;18(11):e0287357. doi: 10.1371/journal.pone.0287357 (PMC10631679; doi:10.1371/journal.pone.0287357)
Supplement: S1 Data — (ZIP) [file pone.0287357.s006.zip › S6 Data/07.csv]

Unnamed: 0	x	y	id	agesex
2019/7/19 4:00	265568.3312	35307.6334	7	AdM
2019/7/19 4:01	265581.808	35308.02532	7	AdM
2019/7/19 4:02	265586.2728	35311.16006	7	AdM
2019/7/19 4:03	265610.8375	35326.46999	7	AdM
2019/7/19 4:04	265633.9576	35336.44019	7	AdM
2019/7/19 4:05	265675.1401	35348.58228	7	AdM
2019/7/19 4:06	265728.3077	35366.54676	7	AdM
2019/7/19 4:07	265780.67	35393.2903	7	AdM
2019/7/19 4:08	265845.3765	35425.0043	7	AdM
2019/7/19 4:09	265871.0273	35442.84922	7	AdM
2019/7/19 4:10	265877.5676	35442.43256	7	AdM
2019/7/19 4:11	265898.5573	35445.31854	7	AdM
2019/7/19 4:12	265901.7178	35448.53355	7	AdM
2019/7/19 4:13	265903.1199	35449.16021	7	AdM
2019/7/19 4:14	265903.2477	35449.77957	7	AdM
2019/7/19 4:15	265902.6619	35449.63941	7	AdM
2019/7/19 4:16	265904.1222	35448.50614	7	AdM
2019/7/19 4:17	265921.3015	35451.11105	7	AdM
2019/7/19 4:18	265938.7182	35450.74893	7	AdM
2019/7/19 4:19	265955.1891	35451.54946	7	AdM
2019/7/19 4:20	265962.4359	35456.34639	7	AdM
2019/7/19 4:21	265969.8223	35456.90195	7	AdM
2019/7/19 4:22	265978.9878	35454.19301	7	AdM
2019/7/19 4:23	265985.8307	35454.91219	7	AdM
2019/7/19 4:24	265995.5402	35459.73516	7	AdM
2019/7/19 4:25	266003.1876	35459.94079	7	AdM
2019/7/19 4:26	266003.6627	35462.50304	7	AdM
2019/7/19 4:27	266008.8532	35464.88256	7	AdM
2019/7/19 4:28	266017.232	35459.50857	7	AdM
2019/7/19 4:29	266017.5936	35459.00248	7	AdM
2019/7/19 4:30	266018.4668	35459.34739	7	AdM
2019/7/19 4:31	266022.0311	35456.79832	7	AdM
2019/7/19 4:32	266034.668	35455.79475	7	AdM
2019/7/19 4:33	266043.3724	35460.41256	7	AdM
2019/7/19 4:34	266044.9961	35459.94216	7	AdM
2019/7/19 4:35	266039.3835	35465.67947	7	AdM
2019/7/19 4:36	266035.5001	35465.0795	7	AdM
2019/7/19 4:37	266038.9471	35462.45542	7	AdM
2019/7/19 4:38	266058.3203	35451.75465	7	AdM
2019/7/19 4:39	266068.5247	35450.35211	7	AdM
2019/7/19 4:40	266073.2776	35448.37628	7	AdM
2019/7/19 4:41	266080.7738	35447.71628	7	AdM
2019/7/19 4:42	266083.8629	35456.37896	7	AdM
2019/7/19 4:43	266085.2596	35457.02959	7	AdM
2019/7/19 4:44	266086.9396	35456.85836	7	AdM
2019/7/19 4:45	266091.1275	35448.35474	7	AdM
2019/7/19 4:46	266107.4301	35414.25925	7	AdM
2019/7/19 4:47	266102.8358	35380.5231	7	AdM
2019/7/19 4:48	266134.9091	35354.40675	7	AdM
2019/7/19 4:49	266172.8238	35327.80293	7	AdM
2019/7/19 4:50	266174.2883	35321.84453	7	AdM
2019/7/19 4:51	266172.9199	35309.76417	7	AdM
2019/7/19 4:52	266169.9523	35297.76211	7	AdM
2019/7/19 4:53	266180.7125	35256.32455	7	AdM
2019/7/19 4:54	266195.3321	35231.04484	7	AdM
2019/7/19 4:55	266206.4714	35236.44082	7	AdM
2019/7/19 4:56	266243.049	35233.79267	7	AdM
2019/7/19 4:57	266267.1972	35231.28402	7	AdM
2019/7/19 4:58	266267.6231	35232.05098	7	AdM
2019/7/19 4:59	266267.7036	35231.83381	7	AdM
2019/7/19 5:00	266266.0923	35230.54799	7	AdM
2019/7/19 5:01	266266.5862	35232.7998	7	AdM
2019/7/19 5:02	266267.8248	35234.61347	7	AdM
2019/7/19 5:03	266267.1306	35235.63412	7	AdM
2019/7/19 5:04	266268.6919	35232.89173	7	AdM
2019/7/19 5:05	266271.8189	35229.12389	7	AdM
2019/7/19 5:06	266271.9352	35229.12073	7	AdM
2019/7/19 5:07	266271.4191	35229.08139	7	AdM
2019/7/19 5:08	266271.5128	35228.6572	7	AdM
2019/7/19 5:09	266271.791	35228.20716	7	AdM
2019/7/19 5:10	266271.4894	35227.71374	7	AdM
2019/7/19 5:11	266271.6368	35228.21365	7	AdM
2019/7/19 5:12	266271.7664	35228.51244	7	AdM
2019/7/19 5:13	266271.7474	35229.04482	7	AdM
2019/7/19 5:14	266271.1186	35229.69217	7	AdM
2019/7/19 5:15	266271.565	35229.84582	7	AdM
2019/7/19 5:16	266271.1415	35229.8625	7	AdM
2019/7/19 5:17	266270.9006	35229.11062	7	AdM
2019/7/19 5:18	266270.9481	35229.0236	7	AdM
2019/7/19 5:19	266271.446	35227.9075	7	AdM
2019/7/19 5:20	266271.3148	35227.11799	7	AdM
2019/7/19 5:21	266271.328	35227.09531	7	AdM
2019/7/19 5:22	266271.3122	35227.18306	7	AdM
2019/7/19 5:23	266271.446	35226.94431	7	AdM
2019/7/19 5:24	266271.6433	35227.22521	7	AdM
2019/7/19 5:25	266272.4989	35227.49528	7	AdM
2019/7/19 5:26	266272.2908	35228.3479	7	AdM
2019/7/19 5:27	266273.1308	35228.39013	7	AdM
2019/7/19 5:28	266272.9625	35228.39422	7	AdM
2019/7/19 5:29	266272.8374	35228.31534	7	AdM
2019/7/19 5:30	266272.8404	35227.62425	7	AdM
2019/7/19 5:31	266272.4146	35228.16574	7	AdM
2019/7/19 5:32	266272.4769	35227.88719	7	AdM
2019/7/19 5:33	266272.4852	35228.6699	7	AdM
2019/7/19 5:34	266272.2389	35229.21063	7	AdM
2019/7/19 5:35	266271.9433	35229.48443	7	AdM
2019/7/19 5:36	266272.7299	35228.40532	7	AdM
2019/7/19 5:37	266272.6635	35228.26321	7	AdM
2019/7/19 5:38	266272.2063	35229.57692	7	AdM
2019/7/19 5:39	266272.6151	35228.82288	7	AdM
2019/7/19 5:40	266272.6921	35229.40852	7	AdM
2019/7/19 5:41	266280.7796	35227.04509	7	AdM
2019/7/19 5:42	266288.2474	35221.76513	7	AdM
2019/7/19 5:43	266294.5422	35216.81815	7	AdM
2019/7/19 5:44	266298.9796	35211.12847	7	AdM
2019/7/19 5:45	266296.7859	35202.3974	7	AdM
2019/7/19 5:46	266296.3278	35200.03627	7	AdM
2019/7/19 5:47	266298.0652	35200.67226	7	AdM
2019/7/19 5:48	266298.4072	35200.76178	7	AdM
2019/7/19 5:49	266298.9412	35200.15666	7	AdM
2019/7/19 5:50	266298.6359	35200.08336	7	AdM
2019/7/19 5:51	266298.8004	35199.51721	7	AdM
2019/7/19 5:52	266298.5218	35199.51266	7	AdM
2019/7/19 5:53	266298.5608	35199.2437	7	AdM
2019/7/19 5:54	266298.2852	35199.3704	7	AdM
2019/7/19 5:55	266297.6904	35200.28743	7	AdM
2019/7/19 5:56	266297.657	35200.06088	7	AdM
2019/7/19 5:57	266297.9025	35200.91434	7	AdM
2019/7/19 5:58	266297.4905	35201.2855	7	AdM
2019/7/19 5:59	266297.8311	35200.55968	7	AdM
2019/7/19 6:00	266297.0805	35199.16086	7	AdM
2019/7/19 6:01	266295.3847	35197.49753	7	AdM
2019/7/19 6:02	266294.0625	35197.84196	7	AdM
2019/7/19 6:03	266294.091	35198.01671	7	AdM
2019/7/19 6:04	266294.5467	35198.62642	7	AdM
2019/7/19 6:05	266294.8182	35198.47336	7	AdM
2019/7/19 6:06	266294.4474	35198.49371	7	AdM
2019/7/19 6:07	266285.8133	35192.59415	7	AdM
2019/7/19 6:08	266274.9746	35179.41797	7	AdM
2019/7/19 6:09	266274.0774	35177.32754	7	AdM
2019/7/19 6:10	266274.2424	35169.19104	7	AdM
2019/7/19 6:11	266270.2269	35166.70694	7	AdM
2019/7/19 6:12	266267.2186	35165.7698	7	AdM
2019/7/19 6:13	266267.908	35166.39772	7	AdM
2019/7/19 6:14	266267.8397	35168.47692	7	AdM
2019/7/19 6:15	266268.4544	35169.33453	7	AdM
2019/7/19 6:16	266269.5677	35172.19418	7	AdM
2019/7/19 6:17	266266.9506	35176.80952	7	AdM
2019/7/19 6:18	266265.4402	35177.51567	7	AdM
2019/7/19 6:19	266262.3781	35176.78316	7	AdM
2019/7/19 6:20	266266.6683	35175.62721	7	AdM
2019/7/19 6:21	266272.3721	35173.61156	7	AdM
2019/7/19 6:22	266271.4732	35173.86872	7	AdM
2019/7/19 6:23	266275.0554	35179.02605	7	AdM
2019/7/19 6:24	266269.5335	35173.85621	7	AdM
2019/7/19 6:25	266270.7532	35174.9845	7	AdM
2019/7/19 6:26	266269.6195	35174.95173	7	AdM
2019/7/19 6:27	266265.6109	35175.89988	7	AdM
2019/7/19 6:28	266262.9179	35172.85474	7	AdM
2019/7/19 6:29	266262.2588	35173.3089	7	AdM
2019/7/19 6:30	266263.0205	35174.67896	7	AdM
2019/7/19 6:31	266263.3638	35176.38773	7	AdM
2019/7/19 6:32	266264.4681	35175.72351	7	AdM
2019/7/19 6:33	266262.2345	35172.53394	7	AdM
2019/7/19 6:34	266260.6612	35173.48067	7	AdM
2019/7/19 6:35	266260.3895	35172.53634	7	AdM
2019/7/19 6:36	266260.7238	35170.26998	7	AdM
2019/7/19 6:37	266263.9438	35168.50167	7	AdM
2019/7/19 6:38	266264.2955	35167.49694	7	AdM
2019/7/19 6:39	266266.6557	35171.80692	7	AdM
2019/7/19 6:40	266266.5389	35169.0833	7	AdM
2019/7/19 6:41	266262.8322	35167.307	7	AdM
2019/7/19 6:42	266263.2649	35170.75428	7	AdM
2019/7/19 6:43	266264.5232	35168.45584	7	AdM
2019/7/19 6:44	266281.8435	35187.60834	7	AdM
2019/7/19 6:45	266327.0311	35215.56225	7	AdM
2019/7/19 6:46	266335.2904	35226.95324	7	AdM
2019/7/19 6:47	266334.8187	35242.58308	7	AdM
2019/7/19 6:48	266372.5947	35260.06514	7	AdM
2019/7/19 6:49	266407.6161	35271.60808	7	AdM
2019/7/19 6:50	266444.2334	35287.78301	7	AdM
2019/7/19 6:51	266483.9429	35296.5619	7	AdM
2019/7/19 6:52	266534.2875	35289.39643	7	AdM
2019/7/19 6:53	266590.5199	35288.51229	7	AdM
2019/7/19 6:54	266643.0765	35289.66071	7	AdM
2019/7/19 6:55	266694.6494	35310.07979	7	AdM
2019/7/19 6:56	266753.5665	35325.57158	7	AdM
2019/7/19 6:57	266809.0843	35311.68474	7	AdM
2019/7/19 6:58	266863.5974	35313.3974	7	AdM
2019/7/19 6:59	266906.7816	35339.20331	7	AdM
2019/7/19 7:00	266975.5937	35379.48855	7	AdM
2019/7/19 7:01	267014.2361	35387.4134	7	AdM
2019/7/19 7:02	267059.3036	35393.72339	7	AdM
2019/7/19 7:03	267082.3252	35406.67968	7	AdM
2019/7/19 7:04	267106.5501	35417.64705	7	AdM
2019/7/19 7:05	267137.9536	35449.46298	7	AdM
2019/7/19 7:06	267156.1985	35488.36652	7	AdM
2019/7/19 7:07	267204.96	35527.65203	7	AdM
2019/7/19 7:08	267225.4875	35536.26685	7	AdM
2019/7/19 7:09	267230.8612	35544.67131	7	AdM
2019/7/19 7:10	267231.4076	35544.23228	7	AdM
2019/7/19 7:11	267232.4929	35545.32852	7	AdM
2019/7/19 7:12	267235.3071	35543.97267	7	AdM
2019/7/19 7:13	267234.7391	35545.1321	7	AdM
2019/7/19 7:14	267235.1573	35546.47586	7	AdM
2019/7/19 7:15	267235.5043	35545.38947	7	AdM
2019/7/19 7:16	267234.7462	35546.74471	7	AdM
2019/7/19 7:17	267233.3617	35546.49982	7	AdM
2019/7/19 7:18	267238.715	35544.33199	7	AdM
2019/7/19 7:19	267257.5324	35535.89825	7	AdM
2019/7/19 7:20	267279.2109	35522.31732	7	AdM
2019/7/19 7:21	267288.0324	35520.34252	7	AdM
2019/7/19 7:22	267296.855	35524.72341	7	AdM
2019/7/19 7:23	267300.0357	35524.20034	7	AdM
2019/7/19 7:24	267307.3537	35527.06054	7	AdM
2019/7/19 7:25	267318.303	35529.95042	7	AdM
2019/7/19 7:26	267324.8886	35526.87464	7	AdM
2019/7/19 7:27	267326.865	35525.30439	7	AdM
2019/7/19 7:28	267331.7271	35522.83692	7	AdM
2019/7/19 7:29	267337.39	35516.86738	7	AdM
2019/7/19 7:30	267347.0467	35515.60783	7	AdM
2019/7/19 7:31	267354.2043	35511.12635	7	AdM
2019/7/19 7:32	267354.3904	35511.44614	7	AdM
2019/7/19 7:33	267352.76	35514.80995	7	AdM
2019/7/19 7:34	267356.1518	35520.93525	7	AdM
2019/7/19 7:35	267363.4554	35522.70398	7	AdM
2019/7/19 7:36	267367.9213	35524.65246	7	AdM
2019/7/19 7:37	267371.7816	35524.86108	7	AdM
2019/7/19 7:38	267376.3882	35528.48095	7	AdM
2019/7/19 7:39	267375.775	35529.26157	7	AdM
2019/7/19 7:40	267375.4161	35529.23713	7	AdM
2019/7/19 7:41	267376.8505	35531.33444	7	AdM
2019/7/19 7:42	267378.2908	35534.81339	7	AdM
2019/7/19 7:43	267376.6143	35537.16831	7	AdM
2019/7/19 7:44	267379.1591	35545.92874	7	AdM
2019/7/19 7:45	267379.8294	35551.27705	7	AdM
2019/7/19 7:46	267381.0143	35549.05901	7	AdM
2019/7/19 7:47	267380.938	35549.13018	7	AdM
2019/7/19 7:48	267382.2708	35548.19125	7	AdM
2019/7/19 7:49	267380.1476	35549.19652	7	AdM
2019/7/19 7:50	267380.8637	35548.87839	7	AdM
2019/7/19 7:51	267379.5713	35549.63703	7	AdM
2019/7/19 7:52	267380.3211	35548.99666	7	AdM
2019/7/19 7:53	267379.0155	35549.75733	7	AdM
2019/7/19 7:54	267378.8085	35550.98232	7	AdM
2019/7/19 7:55	267379.0974	35549.13148	7	AdM
2019/7/19 7:56	267379.7232	35549.93766	7	AdM
2019/7/19 7:57	267379.2363	35551.01726	7	AdM
2019/7/19 7:58	267380.2446	35549.42177	7	AdM
2019/7/19 7:59	267380.0053	35549.22218	7	AdM
2019/7/19 8:00	267379.2819	35546.30625	7	AdM
2019/7/19 8:01	267383.1907	35531.38495	7	AdM
2019/7/19 8:02	267395.9515	35520.54718	7	AdM
2019/7/19 8:03	267396.311	35518.25889	7	AdM
2019/7/19 8:04	267404.2213	35515.84592	7	AdM
2019/7/19 8:05	267418.3545	35512.66906	7	AdM
2019/7/19 8:06	267434.3863	35504.13765	7	AdM
2019/7/19 8:07	267447.6702	35500.01899	7	AdM
2019/7/19 8:08	267448.0525	35500.85747	7	AdM
2019/7/19 8:09	267447.9047	35501.41477	7	AdM
2019/7/19 8:10	267447.0811	35501.29364	7	AdM
2019/7/19 8:11	267447.0341	35501.13419	7	AdM
2019/7/19 8:12	267449.971	35498.21438	7	AdM
2019/7/19 8:13	267450.7272	35498.07284	7	AdM
2019/7/19 8:14	267450.0607	35497.32603	7	AdM
2019/7/19 8:15	267448.5339	35496.71544	7	AdM
2019/7/19 8:16	267440.838	35487.62572	7	AdM
2019/7/19 8:17	267434.2138	35481.79694	7	AdM
2019/7/19 8:18	267433.5982	35480.5666	7	AdM
2019/7/19 8:19	267434.2074	35480.57274	7	AdM
2019/7/19 8:20	267435.2038	35475.11847	7	AdM
2019/7/19 8:21	267435.1846	35471.87113	7	AdM
2019/7/19 8:22	267434.9186	35471.85404	7	AdM
2019/7/19 8:23	267434.7463	35471.03874	7	AdM
2019/7/19 8:24	267434.8409	35471.7147	7	AdM
2019/7/19 8:25	267435.435	35471.09648	7	AdM
2019/7/19 8:26	267436.1341	35470.55383	7	AdM
2019/7/19 8:27	267436.4284	35470.205	7	AdM
2019/7/19 8:28	267435.7783	35470.48606	7	AdM
2019/7/19 8:29	267435.5486	35470.55155	7	AdM
2019/7/19 8:30	267436.0919	35470.1634	7	AdM
2019/7/19 8:31	267435.8649	35469.87699	7	AdM
2019/7/19 8:32	267434.4816	35470.17701	7	AdM
2019/7/19 8:33	267434.0854	35470.09671	7	AdM
2019/7/19 8:34	267434.9186	35470.48347	7	AdM
2019/7/19 8:35	267434.6904	35470.31614	7	AdM
2019/7/19 8:36	267434.8816	35470.581	7	AdM
2019/7/19 8:37	267435.2846	35470.95715	7	AdM
2019/7/19 8:38	267435.4283	35471.13796	7	AdM
2019/7/19 8:39	267435.1001	35470.62298	7	AdM
2019/7/19 8:40	267434.713	35470.70878	7	AdM
2019/7/19 8:41	267435.6027	35471.77537	7	AdM
2019/7/19 8:42	267434.683	35471.33149	7	AdM
2019/7/19 8:43	267434.744	35469.2346	7	AdM
2019/7/19 8:44	267435.3347	35470.12042	7	AdM
2019/7/19 8:45	267435.9944	35469.82977	7	AdM
2019/7/19 8:46	267435.1535	35471.20327	7	AdM
2019/7/19 8:47	267435.0822	35471.25214	7	AdM
2019/7/19 8:48	267432.945	35471.09902	7	AdM
2019/7/19 8:49	267432.5916	35471.38703	7	AdM
2019/7/19 8:50	267433.0425	35471.0225	7	AdM
2019/7/19 8:51	267432.3097	35471.51207	7	AdM
2019/7/19 8:52	267432.8169	35471.71179	7	AdM
2019/7/19 8:53	267432.6543	35471.60841	7	AdM
2019/7/19 8:54	267432.9976	35472.20505	7	AdM
2019/7/19 8:55	267433.2697	35470.67147	7	AdM
2019/7/19 8:56	267433.6059	35470.22677	7	AdM
2019/7/19 8:57	267433.6599	35470.1875	7	AdM
2019/7/19 8:58	267433.7591	35470.0153	7	AdM
2019/7/19 8:59	267433.5889	35469.71578	7	AdM
2019/7/19 9:00	267433.501	35470.7046	7	AdM
2019/7/19 9:01	267433.6728	35470.81665	7	AdM
2019/7/19 9:02	267433.0159	35469.92494	7	AdM
2019/7/19 9:03	267433.8168	35470.52628	7	AdM
2019/7/19 9:04	267434.1129	35470.33672	7	AdM
2019/7/19 9:05	267433.2181	35470.34262	7	AdM
2019/7/19 9:06	267433.1323	35470.06281	7	AdM
2019/7/19 9:07	267432.8421	35469.33085	7	AdM
2019/7/19 9:08	267432.7222	35469.51005	7	AdM
2019/7/19 9:09	267433.3233	35469.42274	7	AdM
2019/7/19 9:10	267432.9067	35469.65233	7	AdM
2019/7/19 9:11	267434.8339	35467.67544	7	AdM
2019/7/19 9:12	267443.3465	35454.06257	7	AdM
2019/7/19 9:13	267445.6272	35450.22451	7	AdM
2019/7/19 9:14	267453.3812	35440.12293	7	AdM
2019/7/19 9:15	267460.353	35427.06045	7	AdM
2019/7/19 9:16	267461.5774	35423.01172	7	AdM
2019/7/19 9:17	267461.9093	35422.50583	7	AdM
2019/7/19 9:18	267462.4463	35422.32967	7	AdM
2019/7/19 9:19	267461.1509	35422.72793	7	AdM
2019/7/19 9:20	267460.0241	35413.15943	7	AdM
2019/7/19 9:21	267463.5112	35386.07232	7	AdM
2019/7/19 9:22	267474.3088	35361.50827	7	AdM
2019/7/19 9:23	267505.3417	35335.42539	7	AdM
2019/7/19 9:24	267541.7217	35319.52418	7	AdM
2019/7/19 9:25	267554.0343	35320.32411	7	AdM
2019/7/19 9:26	267563.4392	35312.33807	7	AdM
2019/7/19 9:27	267568.9257	35305.45351	7	AdM
2019/7/19 9:28	267579.707	35296.70936	7	AdM
2019/7/19 9:29	267581.2548	35294.81643	7	AdM
2019/7/19 9:30	267590.7935	35278.98761	7	AdM
2019/7/19 9:31	267593.7119	35269.7525	7	AdM
2019/7/19 9:32	267596.906	35265.54779	7	AdM
2019/7/19 9:33	267609.3608	35253.62289	7	AdM
2019/7/19 9:34	267615.5265	35247.29694	7	AdM
2019/7/19 9:35	267616.0109	35244.93194	7	AdM
2019/7/19 9:36	267613.8436	35227.21104	7	AdM
2019/7/19 9:37	267610.6908	35215.05371	7	AdM
2019/7/19 9:38	267611.6155	35207.39475	7	AdM
2019/7/19 9:39	267609.2238	35196.73393	7	AdM
2019/7/19 9:40	267615.9059	35176.20226	7	AdM
2019/7/19 9:41	267611.1173	35159.31639	7	AdM
2019/7/19 9:42	267612.628	35149.89871	7	AdM
2019/7/19 9:43	267611.1369	35140.73565	7	AdM
2019/7/19 9:44	267603.8837	35129.82345	7	AdM
2019/7/19 9:45	267596.2099	35119.25937	7	AdM
2019/7/19 9:46	267594.521	35111.84076	7	AdM
2019/7/19 9:47	267577.8963	35102.34766	7	AdM
2019/7/19 9:48	267569.6346	35088.35183	7	AdM
2019/7/19 9:49	267567.1163	35081.66946	7	AdM
2019/7/19 9:50	267554.614	35065.22369	7	AdM
2019/7/19 9:51	267547.0098	35054.89462	7	AdM
2019/7/19 9:52	267547.8589	35053.34802	7	AdM
2019/7/19 9:53	267547.9846	35052.61617	7	AdM
2019/7/19 9:54	267544.2864	35052.8737	7	AdM
2019/7/19 9:55	267542.9943	35047.73824	7	AdM
2019/7/19 9:56	267544.4002	35047.34255	7	AdM
2019/7/19 9:57	267548.7935	35042.42476	7	AdM
2019/7/19 9:58	267548.9981	35039.9282	7	AdM
2019/7/19 9:59	267548.6636	35039.69895	7	AdM
2019/7/19 10:00	267555.3655	35042.67211	7	AdM
2019/7/19 10:01	267561.8393	35042.14175	7	AdM
2019/7/19 10:02	267565.1648	35046.11398	7	AdM
2019/7/19 10:03	267569.846	35044.15811	7	AdM
2019/7/19 10:04	267570.7396	35038.88414	7	AdM
2019/7/19 10:05	267570.2817	35038.18817	7	AdM
2019/7/19 10:06	267571.6782	35033.79377	7	AdM
2019/7/19 10:07	267574.4669	35028.39057	7	AdM
2019/7/19 10:08	267575.2255	35023.29931	7	AdM
2019/7/19 10:09	267575.2577	35023.11036	7	AdM
2019/7/19 10:10	267577.3072	35020.79574	7	AdM
2019/7/19 10:11	267585.9687	35016.12835	7	AdM
2019/7/19 10:12	267592.8183	35007.34353	7	AdM
2019/7/19 10:13	267593.3603	35002.05655	7	AdM
2019/7/19 10:14	267592.7035	35001.26587	7	AdM
2019/7/19 10:15	267593.2354	35001.96644	7	AdM
2019/7/19 10:16	267592.6469	35001.74203	7	AdM
2019/7/19 10:17	267592.2543	35002.19816	7	AdM
2019/7/19 10:18	267592.2977	35002.49494	7	AdM
2019/7/19 10:19	267593.1817	35001.77178	7	AdM
2019/7/19 10:20	267593.2339	35001.7867	7	AdM
2019/7/19 10:21	267592.168	35002.51303	7	AdM
2019/7/19 10:22	267591.9698	35002.50883	7	AdM
2019/7/19 10:23	267592.3273	35002.01455	7	AdM
2019/7/19 10:24	267593.283	35001.62447	7	AdM
2019/7/19 10:25	267593.4139	35001.14314	7	AdM
2019/7/19 10:26	267593.2149	34998.87764	7	AdM
2019/7/19 10:27	267591.2797	34998.7936	7	AdM
2019/7/19 10:28	267590.9168	34999.70265	7	AdM
2019/7/19 10:29	267590.6124	35000.40855	7	AdM
2019/7/19 10:30	267591.2941	35000.62704	7	AdM
2019/7/19 10:31	267592.3354	35004.97394	7	AdM
2019/7/19 10:32	267592.8152	35004.43926	7	AdM
2019/7/19 10:33	267592.6232	35004.26952	7	AdM
2019/7/19 10:34	267593.1011	35004.49081	7	AdM
2019/7/19 10:35	267592.3358	35004.18884	7	AdM
2019/7/19 10:36	267593.1302	35004.19826	7	AdM
2019/7/19 10:37	267592.5781	35004.00076	7	AdM
2019/7/19 10:38	267594.3763	35004.49793	7	AdM
2019/7/19 10:39	267594.2391	35005.07218	7	AdM
2019/7/19 10:40	267593.1621	35003.85815	7	AdM
2019/7/19 10:41	267592.9119	35004.46836	7	AdM
2019/7/19 10:42	267593.9311	35005.74103	7	AdM
2019/7/19 10:43	267594.6349	35006.1245	7	AdM
2019/7/19 10:44	267595.9563	35006.19907	7	AdM
2019/7/19 10:45	267596.4361	35005.86182	7	AdM
2019/7/19 10:46	267595.7374	35005.64665	7	AdM
2019/7/19 10:47	267597.5277	35006.03764	7	AdM
2019/7/19 10:48	267595.2603	35005.27604	7	AdM
2019/7/19 10:49	267592.3315	35004.4211	7	AdM
2019/7/19 10:50	267592.5904	35004.46695	7	AdM
2019/7/19 10:51	267593.2458	35004.13114	7	AdM
2019/7/19 10:52	267592.5592	35004.18179	7	AdM
2019/7/19 10:53	267592.8695	35004.25472	7	AdM
2019/7/19 10:54	267592.3479	35001.87555	7	AdM
2019/7/19 10:55	267591.6805	34997.04376	7	AdM
2019/7/19 10:56	267592.4113	35001.36621	7	AdM
2019/7/19 10:57	267593.3134	35002.33252	7	AdM
2019/7/19 10:58	267593.6547	35002.54131	7	AdM
2019/7/19 10:59	267588.7315	35002.58599	7	AdM
2019/7/19 11:00	267591.7189	35002.25652	7	AdM
2019/7/19 11:01	267593.5363	35002.53377	7	AdM
2019/7/19 11:02	267593.5679	35002.53155	7	AdM
2019/7/19 11:03	267594.4084	35002.97454	7	AdM
2019/7/19 11:04	267594.1089	35003.00981	7	AdM
2019/7/19 11:05	267593.9087	35002.24594	7	AdM
2019/7/19 11:06	267594.2688	35001.87074	7	AdM
2019/7/19 11:07	267593.3102	35001.01135	7	AdM
2019/7/19 11:08	267592.5951	34998.00639	7	AdM
2019/7/19 11:09	267589.7015	34996.84452	7	AdM
2019/7/19 11:10	267588.4675	34995.49595	7	AdM
2019/7/19 11:11	267590.2306	34997.17125	7	AdM
2019/7/19 11:12	267591.7063	34995.19815	7	AdM
2019/7/19 11:13	267589.0566	34996.04038	7	AdM
2019/7/19 11:14	267588.438	34997.42453	7	AdM
2019/7/19 11:15	267584.7923	34999.60656	7	AdM
2019/7/19 11:16	267584.0731	34999.84487	7	AdM
2019/7/19 11:17	267583.9851	34999.67695	7	AdM
2019/7/19 11:18	267581.8809	35000.33326	7	AdM
2019/7/19 11:19	267581.3833	35000.80121	7	AdM
2019/7/19 11:20	267578.0848	35008.10875	7	AdM
2019/7/19 11:21	267577.7567	35012.0089	7	AdM
2019/7/19 11:22	267571.0228	35016.48234	7	AdM
2019/7/19 11:23	267559.8837	35022.12724	7	AdM
2019/7/19 11:24	267552.9294	35024.23638	7	AdM
2019/7/19 11:25	267547.3061	35021.98175	7	AdM
2019/7/19 11:26	267532.7727	35029.23698	7	AdM
2019/7/19 11:27	267515.0815	35037.91523	7	AdM
2019/7/19 11:28	267503.9997	35038.98313	7	AdM
2019/7/19 11:29	267497.3479	35039.74451	7	AdM
2019/7/19 11:30	267489.5732	35048.78851	7	AdM
2019/7/19 11:31	267487.5266	35065.45475	7	AdM
2019/7/19 11:32	267489.3762	35086.20629	7	AdM
2019/7/19 11:33	267488.2108	35094.40191	7	AdM
2019/7/19 11:34	267498.9383	35109.41333	7	AdM
2019/7/19 11:35	267514.4955	35125.61166	7	AdM
2019/7/19 11:36	267517.6159	35129.42484	7	AdM
2019/7/19 11:37	267517.9148	35135.5563	7	AdM
2019/7/19 11:38	267518.518	35141.13578	7	AdM
2019/7/19 11:39	267526.5561	35162.00717	7	AdM
2019/7/19 11:40	267531.5499	35171.27091	7	AdM
2019/7/19 11:41	267539.1047	35175.01407	7	AdM
2019/7/19 11:42	267555.0666	35191.02059	7	AdM
2019/7/19 11:43	267550.6849	35215.8742	7	AdM
2019/7/19 11:44	267553.5127	35237.22537	7	AdM
2019/7/19 11:45	267552.6172	35242.30136	7	AdM
2019/7/19 11:46	267544.2638	35267.88135	7	AdM
2019/7/19 11:47	267525.6766	35292.67278	7	AdM
2019/7/19 11:48	267509.6221	35319.9217	7	AdM
2019/7/19 11:49	267465.7798	35374.29474	7	AdM
2019/7/19 11:50	267409.6612	35405.30021	7	AdM
2019/7/19 11:51	267369.1232	35413.65282	7	AdM
2019/7/19 11:52	267338.7509	35414.40597	7	AdM
2019/7/19 11:53	267296.9018	35401.4845	7	AdM
2019/7/19 11:54	267263.3335	35381.81891	7	AdM
2019/7/19 11:55	267243.5724	35365.60025	7	AdM
2019/7/19 11:56	267239.0867	35361.74015	7	AdM
2019/7/19 11:57	267237.4891	35361.02229	7	AdM
2019/7/19 11:58	267230.4222	35357.40088	7	AdM
2019/7/19 11:59	267228.9977	35355.48016	7	AdM
2019/7/19 12:00	267228.5117	35355.54552	7	AdM
2019/7/19 12:01	267227.882	35355.59118	7	AdM
2019/7/19 12:02	267227.687	35355.67067	7	AdM
2019/7/19 12:03	267228.253	35355.58668	7	AdM
2019/7/19 12:04	267228.3707	35355.63016	7	AdM
2019/7/19 12:05	267228.562	35355.59325	7	AdM
2019/7/19 12:06	267227.5754	35359.77503	7	AdM
2019/7/19 12:07	267218.5964	35381.23925	7	AdM
2019/7/19 12:08	267206.3884	35405.81266	7	AdM
2019/7/19 12:09	267197.5971	35424.06047	7	AdM
2019/7/19 12:10	267178.45	35446.31631	7	AdM
2019/7/19 12:11	267165.9948	35454.27093	7	AdM
2019/7/19 12:12	267162.8649	35454.86496	7	AdM
2019/7/19 12:13	267156.5687	35462.90405	7	AdM
2019/7/19 12:14	267146.5777	35468.8343	7	AdM
2019/7/19 12:15	267117.5012	35453.10622	7	AdM
2019/7/19 12:16	267096.4125	35444.42146	7	AdM
2019/7/19 12:17	267084.3657	35437.47096	7	AdM
2019/7/19 12:18	267066.4679	35427.40409	7	AdM
2019/7/19 12:19	267066.8362	35423.9504	7	AdM
2019/7/19 12:20	267068.3143	35421.43587	7	AdM
2019/7/19 12:21	267069.6843	35419.73818	7	AdM
2019/7/19 12:22	267069.0337	35419.93925	7	AdM
2019/7/19 12:23	267069.4888	35422.17207	7	AdM
2019/7/19 12:24	267069.0742	35422.74306	7	AdM
2019/7/19 12:25	267062.9441	35424.5962	7	AdM
2019/7/19 12:26	267034.8765	35436.86796	7	AdM
2019/7/19 12:27	267027.1232	35444.1215	7	AdM
2019/7/19 12:28	267027.8128	35445.10353	7	AdM
2019/7/19 12:29	267027.9687	35445.01741	7	AdM
2019/7/19 12:30	267028.1435	35444.93608	7	AdM
2019/7/19 12:31	267028.5446	35445.36957	7	AdM
2019/7/19 12:32	267028.0268	35445.18054	7	AdM
2019/7/19 12:33	267028.0145	35444.74753	7	AdM
2019/7/19 12:34	267027.6829	35444.40915	7	AdM
2019/7/19 12:35	266988.4393	35445.44837	7	AdM
2019/7/19 12:36	266965.9562	35446.95995	7	AdM
2019/7/19 12:37	266948.8588	35444.087	7	AdM
2019/7/19 12:38	266927.1289	35447.8813	7	AdM
2019/7/19 12:39	266921.2743	35450.93703	7	AdM
2019/7/19 12:40	266916.3264	35450.80955	7	AdM
2019/7/19 12:41	266913.187	35452.0215	7	AdM
2019/7/19 12:42	266905.9098	35463.10482	7	AdM
2019/7/19 12:43	266894.8169	35475.57055	7	AdM
2019/7/19 12:44	266889.992	35484.50617	7	AdM
2019/7/19 12:45	266885.4771	35487.77509	7	AdM
2019/7/19 12:46	266877.9768	35500.76214	7	AdM
2019/7/19 12:47	266867.9231	35507.70518	7	AdM
2019/7/19 12:48	266857.1143	35513.96522	7	AdM
2019/7/19 12:49	266846.5708	35518.45073	7	AdM
2019/7/19 12:50	266830.4816	35522.45939	7	AdM
2019/7/19 12:51	266813.051	35531.63079	7	AdM
2019/7/19 12:52	266784.4877	35566.41293	7	AdM
2019/7/19 12:53	266760.823	35610.42678	7	AdM
2019/7/19 12:54	266744.8004	35620.55666	7	AdM
2019/7/19 12:55	266731.2116	35618.52378	7	AdM
2019/7/19 12:56	266715.0453	35622.10498	7	AdM
2019/7/19 12:57	266706.8672	35624.8974	7	AdM
2019/7/19 12:58	266700.3891	35628.46758	7	AdM
2019/7/19 12:59	266690.7363	35631.01955	7	AdM
2019/7/19 13:00	266689.0681	35635.20997	7	AdM
2019/7/19 13:01	266691.2507	35641.86257	7	AdM
2019/7/19 13:02	266692.9289	35654.14173	7	AdM
2019/7/19 13:03	266691.7458	35655.0976	7	AdM
2019/7/19 13:04	266692.789	35654.63487	7	AdM
2019/7/19 13:05	266693.4856	35653.88243	7	AdM
2019/7/19 13:06	266690.2402	35644.16335	7	AdM
2019/7/19 13:07	266687.6688	35634.46441	7	AdM
2019/7/19 13:08	266689.119	35630.92458	7	AdM
2019/7/19 13:09	266689.7109	35630.71413	7	AdM
2019/7/19 13:10	266678.9754	35604.51171	7	AdM
2019/7/19 13:11	266661.5589	35579.38076	7	AdM
2019/7/19 13:12	266655.3832	35574.89351	7	AdM
2019/7/19 13:13	266654.6203	35574.77956	7	AdM
2019/7/19 13:14	266653.0025	35567.33141	7	AdM
2019/7/19 13:15	266655.734	35533.69432	7	AdM
2019/7/19 13:16	266651.0517	35494.0321	7	AdM
2019/7/19 13:17	266645.7681	35476.39893	7	AdM
2019/7/19 13:18	266643.717	35475.14565	7	AdM
2019/7/19 13:19	266642.1763	35472.21457	7	AdM
2019/7/19 13:20	266637.2333	35467.49332	7	AdM
2019/7/19 13:21	266628.1303	35462.54729	7	AdM
2019/7/19 13:22	266620.2634	35458.18536	7	AdM
2019/7/19 13:23	266614.6667	35460.31657	7	AdM
2019/7/19 13:24	266613.8222	35455.20699	7	AdM
2019/7/19 13:25	266609.6848	35450.9927	7	AdM
2019/7/19 13:26	266601.4352	35446.62089	7	AdM
2019/7/19 13:27	266592.8591	35433.61278	7	AdM
2019/7/19 13:28	266585.5361	35419.31752	7	AdM
2019/7/19 13:29	266577.9272	35407.05818	7	AdM
2019/7/19 13:30	266573.5345	35401.37013	7	AdM
2019/7/19 13:31	266565.8589	35397.97982	7	AdM
2019/7/19 13:32	266549.5882	35391.95501	7	AdM
2019/7/19 13:33	266528.4035	35367.71	7	AdM
2019/7/19 13:34	266495.3144	35343.03292	7	AdM
2019/7/19 13:35	266464.552	35316.8622	7	AdM
2019/7/19 13:36	266433.6258	35287.28229	7	AdM
2019/7/19 13:37	266417.2977	35277.19276	7	AdM
2019/7/19 13:38	266416.3049	35275.90533	7	AdM
2019/7/19 13:39	266415.7774	35274.49154	7	AdM
2019/7/19 13:40	266415.813	35273.40614	7	AdM
2019/7/19 13:41	266414.5472	35270.734	7	AdM
2019/7/19 13:42	266415.7897	35270.96233	7	AdM
2019/7/19 13:43	266415.783	35268.089	7	AdM
2019/7/19 13:44	266414.5121	35267.86289	7	AdM
2019/7/19 13:45	266415.6561	35268.5779	7	AdM
2019/7/19 13:46	266416.6095	35269.42881	7	AdM
2019/7/19 13:47	266416.1922	35269.17764	7	AdM
2019/7/19 13:48	266415.572	35270.13929	7	AdM
2019/7/19 13:49	266413.1713	35268.9222	7	AdM
2019/7/19 13:50	266405.3335	35259.14781	7	AdM
2019/7/19 13:51	266400.9046	35252.64405	7	AdM
2019/7/19 13:52	266400.2573	35248.98611	7	AdM
2019/7/19 13:53	266389.1133	35226.67811	7	AdM
2019/7/19 13:54	266367.8152	35199.1813	7	AdM
2019/7/19 13:55	266348.0559	35187.565	7	AdM
2019/7/19 13:56	266318.7803	35194.63123	7	AdM
2019/7/19 13:57	266277.9694	35184.44048	7	AdM
2019/7/19 13:58	266269.7278	35172.80893	7	AdM
2019/7/19 13:59	266267.4057	35166.06508	7	AdM
2019/7/19 14:00	266269.0543	35172.60684	7	AdM
2019/7/19 14:01	266271.009	35175.25229	7	AdM
2019/7/19 14:02	266271.7827	35173.52541	7	AdM
2019/7/19 14:03	266270.8974	35176.06729	7	AdM
2019/7/19 14:04	266269.6333	35176.4707	7	AdM
2019/7/19 14:05	266265.0865	35181.36018	7	AdM
2019/7/19 14:06	266267.1261	35187.05112	7	AdM
2019/7/19 14:07	266268.1959	35185.09541	7	AdM
2019/7/19 14:08	266264.3493	35174.63518	7	AdM
2019/7/19 14:09	266263.273	35164.27597	7	AdM
2019/7/19 14:10	266262.8025	35165.65346	7	AdM
2019/7/19 14:11	266259.9785	35167.2991	7	AdM
2019/7/19 14:12	266263.6117	35165.98124	7	AdM
2019/7/19 14:13	266264.639	35166.49627	7	AdM
2019/7/19 14:14	266265.6101	35168.14353	7	AdM
2019/7/19 14:15	266267.9982	35170.00323	7	AdM
2019/7/19 14:16	266261.6972	35163.11807	7	AdM
2019/7/19 14:17	266263.4772	35169.74478	7	AdM
2019/7/19 14:18	266265.39	35169.03376	7	AdM
2019/7/19 14:19	266277.9396	35165.89113	7	AdM
2019/7/19 14:20	266284.8722	35165.78336	7	AdM
2019/7/19 14:21	266289.4428	35166.30835	7	AdM
2019/7/19 14:22	266293.2068	35165.60414	7	AdM
2019/7/19 14:23	266295.4403	35165.98453	7	AdM
2019/7/19 14:24	266295.6419	35163.41865	7	AdM
2019/7/19 14:25	266300.7194	35155.45148	7	AdM
2019/7/19 14:26	266314.9015	35149.18652	7	AdM
2019/7/19 14:27	266317.0197	35147.84556	7	AdM
2019/7/19 14:28	266322.8963	35152.46931	7	AdM
2019/7/19 14:29	266324.4965	35152.05071	7	AdM
2019/7/19 14:30	266329.1146	35149.9033	7	AdM
2019/7/19 14:31	266334.218	35146.90764	7	AdM
2019/7/19 14:32	266342.9698	35139.57128	7	AdM
2019/7/19 14:33	266347.4961	35119.51236	7	AdM
2019/7/19 14:34	266349.9689	35116.24312	7	AdM
2019/7/19 14:35	266349.6384	35112.8537	7	AdM
2019/7/19 14:36	266352.7089	35097.38186	7	AdM
2019/7/19 14:37	266351.2958	35079.00571	7	AdM
2019/7/19 14:38	266352.7537	35075.00318	7	AdM
2019/7/19 14:39	266354.5359	35071.71841	7	AdM
2019/7/19 14:40	266353.3337	35071.85875	7	AdM
2019/7/19 14:41	266355.2755	35074.01626	7	AdM
2019/7/19 14:42	266355.7256	35071.53143	7	AdM
2019/7/19 14:43	266354.6405	35072.0832	7	AdM
2019/7/19 14:44	266354.8283	35089.67283	7	AdM
2019/7/19 14:45	266362.4298	35106.61945	7	AdM
2019/7/19 14:46	266363.8344	35108.41225	7	AdM
2019/7/19 14:47	266368.538	35113.93527	7	AdM
2019/7/19 14:48	266378.5188	35119.96194	7	AdM
2019/7/19 14:49	266385.6155	35123.12158	7	AdM
2019/7/19 14:50	266388.9051	35124.728	7	AdM
2019/7/19 14:51	266388.6948	35124.50739	7	AdM
2019/7/19 14:52	266389.0933	35124.6793	7	AdM
2019/7/19 14:53	266389.2117	35124.91615	7	AdM
2019/7/19 14:54	266389.7619	35125.48529	7	AdM
2019/7/19 14:55	266390.093	35125.76671	7	AdM
2019/7/19 14:56	266389.9902	35125.9483	7	AdM
2019/7/19 14:57	266389.8206	35125.9111	7	AdM
2019/7/19 14:58	266392.5294	35137.95357	7	AdM
2019/7/19 14:59	266392.8309	35139.75139	7	AdM
2019/7/19 15:00	266392.696	35139.27317	7	AdM
2019/7/20 4:00	266292.2229	35238.16131	7	AdM
2019/7/20 4:01	266289.6946	35237.25449	7	AdM
2019/7/20 4:02	266292.2828	35236.87017	7	AdM
2019/7/20 4:03	266291.7566	35238.33874	7	AdM
2019/7/20 4:04	266291.2895	35240.06611	7	AdM
2019/7/20 4:05	266291.9256	35241.56044	7	AdM
2019/7/20 4:06	266292.1963	35244.03572	7	AdM
2019/7/20 4:07	266292.3207	35244.32769	7	AdM
2019/7/20 4:08	266291.7453	35243.94899	7	AdM
2019/7/20 4:09	266290.2049	35240.96334	7	AdM
2019/7/20 4:10	266288.9033	35236.43139	7	AdM
2019/7/20 4:11	266291.6501	35239.13585	7	AdM
2019/7/20 4:12	266292.5639	35245.94763	7	AdM
2019/7/20 4:13	266293.5821	35247.17274	7	AdM
2019/7/20 4:14	266293.4421	35254.10641	7	AdM
2019/7/20 4:15	266293.4361	35255.77562	7	AdM
2019/7/20 4:16	266293.7637	35255.90957	7	AdM
2019/7/20 4:17	266293.8571	35255.99269	7	AdM
2019/7/20 4:18	266293.9213	35256.22347	7	AdM
2019/7/20 4:19	266294.1578	35256.18397	7	AdM
2019/7/20 4:20	266289.134	35252.85616	7	AdM
2019/7/20 4:21	266269.2433	35206.60397	7	AdM
2019/7/20 4:22	266260.5088	35189.82238	7	AdM
2019/7/20 4:23	266258.4485	35187.95893	7	AdM
2019/7/20 4:24	266259.4351	35187.30302	7	AdM
2019/7/20 4:25	266263.2031	35186.53945	7	AdM
2019/7/20 4:26	266266.2237	35193.09844	7	AdM
2019/7/20 4:27	266275.1152	35205.72107	7	AdM
2019/7/20 4:28	266293.2769	35229.22367	7	AdM
2019/7/20 4:29	266290.3277	35228.83217	7	AdM
2019/7/20 4:30	266289.9291	35235.38191	7	AdM
2019/7/20 4:31	266291.4331	35233.63294	7	AdM
2019/7/20 4:32	266291.5568	35230.66962	7	AdM
2019/7/20 4:33	266287.0178	35229.40707	7	AdM
2019/7/20 4:34	266291.5731	35233.2045	7	AdM
2019/7/20 4:35	266291.1358	35244.35558	7	AdM
2019/7/20 4:36	266290.8182	35244.14108	7	AdM
2019/7/20 4:37	266291.7399	35253.12938	7	AdM
2019/7/20 4:38	266295.9941	35266.47022	7	AdM
2019/7/20 4:39	266298.2023	35279.95748	7	AdM
2019/7/20 4:40	266300.968	35287.19379	7	AdM
2019/7/20 4:41	266309.2474	35306.65947	7	AdM
2019/7/20 4:42	266308.6135	35322.01598	7	AdM
2019/7/20 4:43	266297.1648	35331.22119	7	AdM
2019/7/20 4:44	266291.3487	35336.51796	7	AdM
2019/7/20 4:45	266291.698	35337.40918	7	AdM
2019/7/20 4:46	266293.0312	35340.11227	7	AdM
2019/7/20 4:47	266309.1296	35348.54979	7	AdM
2019/7/20 4:48	266324.4824	35359.84327	7	AdM
2019/7/20 4:49	266324.9347	35383.47151	7	AdM
2019/7/20 4:50	266322.7966	35389.83467	7	AdM
2019/7/20 4:51	266323.0683	35389.88881	7	AdM
2019/7/20 4:52	266322.8682	35390.24389	7	AdM
2019/7/20 4:53	266323.0886	35390.21638	7	AdM
2019/7/20 4:54	266318.2463	35392.2055	7	AdM
2019/7/20 4:55	266308.2104	35399.1952	7	AdM
2019/7/20 4:56	266311.496	35422.88331	7	AdM
2019/7/20 4:57	266312.6066	35432.47695	7	AdM
2019/7/20 4:58	266313.1058	35433.29256	7	AdM
2019/7/20 4:59	266315.8709	35432.92995	7	AdM
2019/7/20 5:00	266316.5866	35432.90381	7	AdM
2019/7/20 5:01	266316.9783	35433.53473	7	AdM
2019/7/20 5:02	266323.9677	35436.25897	7	AdM
2019/7/20 5:03	266391.4437	35475.64901	7	AdM
2019/7/20 5:04	266410.4804	35515.51389	7	AdM
2019/7/20 5:05	266429.5109	35560.65663	7	AdM
2019/7/20 5:06	266456.6909	35627.37133	7	AdM
2019/7/20 5:07	266464.851	35657.72144	7	AdM
2019/7/20 5:08	266477.5381	35685.36687	7	AdM
2019/7/20 5:09	266480.6237	35704.91894	7	AdM
2019/7/20 5:10	266480.1098	35715.39571	7	AdM
2019/7/20 5:11	266477.6079	35738.40588	7	AdM
2019/7/20 5:12	266472.9007	35777.93736	7	AdM
2019/7/20 5:13	266478.7188	35799.56196	7	AdM
2019/7/20 5:14	266497.3339	35822.20608	7	AdM
2019/7/20 5:15	266520.3571	35850.1762	7	AdM
2019/7/20 5:16	266523.5152	35855.14132	7	AdM
2019/7/20 5:17	266525.7371	35856.57227	7	AdM
2019/7/20 5:18	266526.3626	35857.93645	7	AdM
2019/7/20 5:19	266526.2539	35858.14957	7	AdM
2019/7/20 5:20	266528.6355	35863.61277	7	AdM
2019/7/20 5:21	266532.3855	35865.32839	7	AdM
2019/7/20 5:22	266545.842	35875.41367	7	AdM
2019/7/20 5:23	266538.1522	35870.87328	7	AdM
2019/7/20 5:24	266537.6323	35869.51056	7	AdM
2019/7/20 5:25	266554.9163	35885.30722	7	AdM
2019/7/20 5:26	266552.0512	35879.15949	7	AdM
2019/7/20 5:27	266537.6287	35873.3349	7	AdM
2019/7/20 5:28	266523.6121	35863.12862	7	AdM
2019/7/20 5:29	266523.1093	35860.24674	7	AdM
2019/7/20 5:30	266523.2503	35858.98544	7	AdM
2019/7/20 5:31	266537.7354	35867.18894	7	AdM
2019/7/20 5:32	266549.4982	35878.8223	7	AdM
2019/7/20 5:33	266538.772	35868.81185	7	AdM
2019/7/20 5:34	266548.7805	35872.1729	7	AdM
2019/7/20 5:35	266555.9825	35877.25	7	AdM
2019/7/20 5:36	266539.923	35869.60723	7	AdM
2019/7/20 5:37	266528.8527	35858.70777	7	AdM
2019/7/20 5:38	266530.5983	35860.70069	7	AdM
2019/7/20 5:39	266528.7039	35863.60317	7	AdM
2019/7/20 5:40	266544.8209	35883.29944	7	AdM
2019/7/20 5:41	266544.4319	35878.10184	7	AdM
2019/7/20 5:42	266540.5773	35871.41714	7	AdM
2019/7/20 5:43	266532.2717	35867.90237	7	AdM
2019/7/20 5:44	266528.3176	35877.12486	7	AdM
2019/7/20 5:45	266523.1215	35905.51521	7	AdM
2019/7/20 5:46	266541.274	35940.19247	7	AdM
2019/7/20 5:47	266554.2469	35960.45808	7	AdM
2019/7/20 5:48	266567.3924	35974.84649	7	AdM
2019/7/20 5:49	266585.8973	35983.45304	7	AdM
2019/7/20 5:50	266594.9701	35990.78	7	AdM
2019/7/20 5:51	266573.9729	36006.30239	7	AdM
2019/7/20 5:52	266565.1905	36013.33664	7	AdM
2019/7/20 5:53	266564.9237	36015.34546	7	AdM
2019/7/20 5:54	266565.0206	36022.17067	7	AdM
2019/7/20 5:55	266561.4142	36028.09818	7	AdM
2019/7/20 5:56	266556.8819	36037.63748	7	AdM
2019/7/20 5:57	266550.1444	36052.92833	7	AdM
2019/7/20 5:58	266538.3247	36067.6202	7	AdM
2019/7/20 5:59	266537.049	36075.45294	7	AdM
2019/7/20 6:00	266548.1702	36083.21138	7	AdM
2019/7/20 6:01	266560.1976	36092.7476	7	AdM
2019/7/20 6:02	266573.6687	36103.10053	7	AdM
2019/7/20 6:03	266578.6416	36110.52899	7	AdM
2019/7/20 6:04	266579.6036	36112.14675	7	AdM
2019/7/20 6:05	266579.2883	36113.96921	7	AdM
2019/7/20 6:06	266582.7125	36123.22537	7	AdM
2019/7/20 6:07	266598.5618	36141.6488	7	AdM
2019/7/20 6:08	266609.7089	36154.66685	7	AdM
2019/7/20 6:09	266611.2008	36156.53059	7	AdM
2019/7/20 6:10	266614.579	36165.76796	7	AdM
2019/7/20 6:11	266618.4309	36170.97036	7	AdM
2019/7/20 6:12	266622.7498	36183.55406	7	AdM
2019/7/20 6:13	266623.4908	36187.02634	7	AdM
2019/7/20 6:14	266624.0014	36188.34058	7	AdM
2019/7/20 6:15	266625.2538	36196.75659	7	AdM
2019/7/20 6:16	266634.173	36205.03349	7	AdM
2019/7/20 6:17	266645.9828	36209.36377	7	AdM
2019/7/20 6:18	266651.3136	36209.54054	7	AdM
2019/7/20 6:19	266670.9694	36220.54546	7	AdM
2019/7/20 6:20	266671.8586	36230.63002	7	AdM
2019/7/20 6:21	266686.2614	36249.47421	7	AdM
2019/7/20 6:22	266703.6275	36278.89804	7	AdM
2019/7/20 6:23	266704.2346	36311.29289	7	AdM
2019/7/20 6:24	266706.104	36324.87861	7	AdM
2019/7/20 6:25	266706.9168	36323.93388	7	AdM
2019/7/20 6:26	266707.238	36323.58633	7	AdM
2019/7/20 6:27	266706.7155	36324.0731	7	AdM
2019/7/20 6:28	266706.25	36324.40132	7	AdM
2019/7/20 6:29	266705.4114	36324.78548	7	AdM
2019/7/20 6:30	266705.3771	36325.03084	7	AdM
2019/7/20 6:31	266705.0567	36326.06912	7	AdM
2019/7/20 6:32	266705.908	36326.33955	7	AdM
2019/7/20 6:33	266705.2831	36327.05972	7	AdM
2019/7/20 6:34	266705.2284	36327.2225	7	AdM
2019/7/20 6:35	266706.3106	36328.40704	7	AdM
2019/7/20 6:36	266707.3528	36328.7108	7	AdM
2019/7/20 6:37	266708.5233	36328.07476	7	AdM
2019/7/20 6:38	266708.1351	36327.84699	7	AdM
2019/7/20 6:39	266712.3844	36352.97049	7	AdM
2019/7/20 6:40	266718.2169	36380.74926	7	AdM
2019/7/20 6:41	266724.2338	36390.85265	7	AdM
2019/7/20 6:42	266726.4554	36393.33581	7	AdM
2019/7/20 6:43	266731.8298	36395.92117	7	AdM
2019/7/20 6:44	266730.1195	36399.47525	7	AdM
2019/7/20 6:45	266729.6119	36402.93617	7	AdM
2019/7/20 6:46	266728.0312	36403.54115	7	AdM
2019/7/20 6:47	266727.9663	36403.47811	7	AdM
2019/7/20 6:48	266730.7089	36405.67636	7	AdM
2019/7/20 6:49	266725.0857	36405.319	7	AdM
2019/7/20 6:50	266722.5451	36413.11328	7	AdM
2019/7/20 6:51	266724.8267	36420.77567	7	AdM
2019/7/20 6:52	266725.839	36423.71275	7	AdM
2019/7/20 6:53	266725.0592	36427.51771	7	AdM
2019/7/20 6:54	266725.032	36430.27822	7	AdM
2019/7/20 6:55	266726.0214	36433.27023	7	AdM
2019/7/20 6:56	266726.4842	36437.48325	7	AdM
2019/7/20 6:57	266729.7162	36438.44133	7	AdM
2019/7/20 6:58	266733.1597	36434.91121	7	AdM
2019/7/20 6:59	266733.8105	36435.92864	7	AdM
2019/7/20 7:00	266733.5478	36436.99953	7	AdM
2019/7/20 7:01	266733.902	36437.7912	7	AdM
2019/7/20 7:02	266735.0676	36439.10457	7	AdM
2019/7/20 7:03	266734.5284	36439.46525	7	AdM
2019/7/20 7:04	266734.687	36439.21599	7	AdM
2019/7/20 7:05	266735.5924	36437.44244	7	AdM
2019/7/20 7:06	266735.7326	36437.69938	7	AdM
2019/7/20 7:07	266744.1663	36449.15661	7	AdM
2019/7/20 7:08	266767.729	36464.69251	7	AdM
2019/7/20 7:09	266790.4035	36483.3799	7	AdM
2019/7/20 7:10	266807.124	36508.20175	7	AdM
2019/7/20 7:11	266826.7222	36524.25463	7	AdM
2019/7/20 7:12	266837.2175	36537.3491	7	AdM
2019/7/20 7:13	266842.8015	36545.05576	7	AdM
2019/7/20 7:14	266843.5405	36546.0339	7	AdM
2019/7/20 7:15	266844.3333	36545.72607	7	AdM
2019/7/20 7:16	266852.6238	36551.68793	7	AdM
2019/7/20 7:17	266864.3555	36574.0412	7	AdM
2019/7/20 7:18	266882.5887	36596.71809	7	AdM
2019/7/20 7:19	266884.9058	36622.43591	7	AdM
2019/7/20 7:20	266879.2387	36632.10984	7	AdM
2019/7/20 7:21	266879.8158	36644.20432	7	AdM
2019/7/20 7:22	266887.5582	36659.86022	7	AdM
2019/7/20 7:23	266891.8871	36663.73525	7	AdM
2019/7/20 7:24	266892.1398	36664.13761	7	AdM
2019/7/20 7:25	266892.6821	36664.21935	7	AdM
2019/7/20 7:26	266892.2266	36670.29697	7	AdM
2019/7/20 7:27	266893.9058	36686.95734	7	AdM
2019/7/20 7:28	266892.0865	36693.70976	7	AdM
2019/7/20 7:29	266895.4019	36705.14279	7	AdM
2019/7/20 7:30	266896.576	36706.99904	7	AdM
2019/7/20 7:31	266898.1691	36711.65054	7	AdM
2019/7/20 7:32	266897.8313	36720.13951	7	AdM
2019/7/20 7:33	266897.2134	36720.52233	7	AdM
2019/7/20 7:34	266893.7084	36719.17646	7	AdM
2019/7/20 7:35	266888.1277	36721.6891	7	AdM
2019/7/20 7:36	266883.5245	36716.96192	7	AdM
2019/7/20 7:37	266881.7778	36713.63955	7	AdM
2019/7/20 7:38	266880.8221	36712.01055	7	AdM
2019/7/20 7:39	266880.8361	36709.78629	7	AdM
2019/7/20 7:40	266869.054	36699.35676	7	AdM
2019/7/20 7:41	266858.5065	36691.88047	7	AdM
2019/7/20 7:42	266851.2575	36690.83144	7	AdM
2019/7/20 7:43	266849.6739	36692.24438	7	AdM
2019/7/20 7:44	266849.1851	36692.51879	7	AdM
2019/7/20 7:45	266848.182	36693.97584	7	AdM
2019/7/20 7:46	266847.2301	36697.30155	7	AdM
2019/7/20 7:47	266850.1001	36699.06951	7	AdM
2019/7/20 7:48	266854.0325	36699.44031	7	AdM
2019/7/20 7:49	266859.1533	36699.9681	7	AdM
2019/7/20 7:50	266861.3927	36703.55379	7	AdM
2019/7/20 7:51	266866.8262	36713.63498	7	AdM
2019/7/20 7:52	266877.8998	36719.80731	7	AdM
2019/7/20 7:53	266897.303	36724.72712	7	AdM
2019/7/20 7:54	266912.1628	36731.89096	7	AdM
2019/7/20 7:55	266926.511	36735.07185	7	AdM
2019/7/20 7:56	266941.1378	36739.08148	7	AdM
2019/7/20 7:57	266959.7049	36738.4071	7	AdM
2019/7/20 7:58	266963.1442	36741.6456	7	AdM
2019/7/20 7:59	266967.7332	36746.82461	7	AdM
2019/7/20 8:00	266984.4541	36747.51308	7	AdM
2019/7/20 8:01	266997.4088	36741.72056	7	AdM
2019/7/20 8:02	267005.759	36734.82205	7	AdM
2019/7/20 8:03	267004.9478	36734.08744	7	AdM
2019/7/20 8:04	267006.1521	36734.35024	7	AdM
2019/7/20 8:05	267005.5672	36734.24769	7	AdM
2019/7/20 8:06	267005.3652	36733.19072	7	AdM
2019/7/20 8:07	267004.5078	36733.06131	7	AdM
2019/7/20 8:08	267004.2996	36733.10983	7	AdM
2019/7/20 8:09	267005.8869	36733.15853	7	AdM
2019/7/20 8:10	267007.3695	36733.54865	7	AdM
2019/7/20 8:11	267006.3715	36732.85961	7	AdM
2019/7/20 8:12	267011.5154	36724.96801	7	AdM
2019/7/20 8:13	267018.9075	36710.51708	7	AdM
2019/7/20 8:14	267025.0497	36702.8874	7	AdM
2019/7/20 8:15	267028.5647	36692.74128	7	AdM
2019/7/20 8:16	267019.7294	36680.54164	7	AdM
2019/7/20 8:17	267019.3492	36674.57112	7	AdM
2019/7/20 8:18	267011.3462	36667.80161	7	AdM
2019/7/20 8:19	266999.1081	36657.17567	7	AdM
2019/7/20 8:20	266986.3933	36648.74882	7	AdM
2019/7/20 8:21	266987.5108	36646.68545	7	AdM
2019/7/20 8:22	266976.1421	36629.49439	7	AdM
2019/7/20 8:23	266970.3511	36614.04823	7	AdM
2019/7/20 8:24	266971.6352	36610.47046	7	AdM
2019/7/20 8:25	266963.2439	36593.28375	7	AdM
2019/7/20 8:26	266955.9004	36578.10466	7	AdM
2019/7/20 8:27	266954.7965	36573.10097	7	AdM
2019/7/20 8:28	266948.4464	36571.18922	7	AdM
2019/7/20 8:29	266920.037	36555.67833	7	AdM
2019/7/20 8:30	266916.5861	36553.62255	7	AdM
2019/7/20 8:31	266916.4802	36554.21118	7	AdM
2019/7/20 8:32	266916.985	36554.21826	7	AdM
2019/7/20 8:33	266916.5033	36554.38943	7	AdM
2019/7/20 8:34	266916.9365	36553.80922	7	AdM
2019/7/20 8:35	266916.5847	36554.11437	7	AdM
2019/7/20 8:36	266916.5845	36553.88321	7	AdM
2019/7/20 8:37	266913.733	36547.43649	7	AdM
2019/7/20 8:38	266902.0234	36528.83732	7	AdM
2019/7/20 8:39	266889.7502	36510.2119	7	AdM
2019/7/20 8:40	266887.6134	36505.64992	7	AdM
2019/7/20 8:41	266888.0574	36505.98569	7	AdM
2019/7/20 8:42	266887.6711	36505.61986	7	AdM
2019/7/20 8:43	266887.8372	36505.64047	7	AdM
2019/7/20 8:44	266887.9964	36506.09096	7	AdM
2019/7/20 8:45	266888.5754	36506.35169	7	AdM
2019/7/20 8:46	266887.6498	36506.42967	7	AdM
2019/7/20 8:47	266887.7933	36506.06907	7	AdM
2019/7/20 8:48	266888.789	36505.47215	7	AdM
2019/7/20 8:49	266888.6178	36505.99405	7	AdM
2019/7/20 8:50	266887.5853	36505.94044	7	AdM
2019/7/20 8:51	266887.5908	36505.79002	7	AdM
2019/7/20 8:52	266887.7816	36505.17557	7	AdM
2019/7/20 8:53	266887.5734	36505.93307	7	AdM
2019/7/20 8:54	266887.2012	36505.66752	7	AdM
2019/7/20 8:55	266887.8632	36505.394	7	AdM
2019/7/20 8:56	266887.3946	36505.63817	7	AdM
2019/7/20 8:57	266886.706	36505.77085	7	AdM
2019/7/20 8:58	266887.1655	36505.27193	7	AdM
2019/7/20 8:59	266887.7756	36505.63753	7	AdM
2019/7/20 9:00	266886.6804	36506.03115	7	AdM
2019/7/20 9:01	266886.3543	36505.91692	7	AdM
2019/7/20 9:02	266887.0835	36506.03438	7	AdM
2019/7/20 9:03	266888.2725	36505.97864	7	AdM
2019/7/20 9:04	266887.0196	36505.68101	7	AdM
2019/7/20 9:05	266887.3757	36505.54213	7	AdM
2019/7/20 9:06	266887.2623	36505.87046	7	AdM
2019/7/20 9:07	266887.0607	36505.52634	7	AdM
2019/7/20 9:08	266886.8296	36505.15937	7	AdM
2019/7/20 9:09	266887.4907	36504.60584	7	AdM
2019/7/20 9:10	266887.3747	36505.39576	7	AdM
2019/7/20 9:11	266887.6039	36505.60402	7	AdM
2019/7/20 9:12	266887.0597	36505.14439	7	AdM
2019/7/20 9:13	266887.6735	36504.42754	7	AdM
2019/7/20 9:14	266887.7281	36504.8646	7	AdM
2019/7/20 9:15	266886.7794	36505.64383	7	AdM
2019/7/20 9:16	266886.8481	36504.69685	7	AdM
2019/7/20 9:17	266886.8365	36504.40947	7	AdM
2019/7/20 9:18	266887.2454	36504.84553	7	AdM
2019/7/20 9:19	266887.2808	36504.59556	7	AdM
2019/7/20 9:20	266886.998	36503.67318	7	AdM
2019/7/20 9:21	266886.7631	36504.7013	7	AdM
2019/7/20 9:22	266888.5305	36506.20109	7	AdM
2019/7/20 9:23	266890.4918	36508.33921	7	AdM
2019/7/20 9:24	266890.3794	36507.82437	7	AdM
2019/7/20 9:25	266890.8571	36506.94239	7	AdM
2019/7/20 9:26	266889.8707	36507.07771	7	AdM
2019/7/20 9:27	266890.3271	36507.8089	7	AdM
2019/7/20 9:28	266890.5779	36507.75299	7	AdM
2019/7/20 9:29	266889.8605	36507.6029	7	AdM
2019/7/20 9:30	266890.5247	36507.93126	7	AdM
2019/7/20 9:31	266890.3302	36507.90512	7	AdM
2019/7/20 9:32	266890.6833	36505.59452	7	AdM
2019/7/20 9:33	266891.0545	36505.94801	7	AdM
2019/7/20 9:34	266890.1436	36506.4815	7	AdM
2019/7/20 9:35	266881.4109	36517.85385	7	AdM
2019/7/20 9:36	266876.5615	36522.82341	7	AdM
2019/7/20 9:37	266875.7243	36523.7475	7	AdM
2019/7/20 9:38	266875.1302	36523.52531	7	AdM
2019/7/20 9:39	266875.8314	36522.96126	7	AdM
2019/7/20 9:40	266875.8801	36522.46114	7	AdM
2019/7/20 9:41	266867.9145	36528.71768	7	AdM
2019/7/20 9:42	266825.0929	36561.5722	7	AdM
2019/7/20 9:43	266803.9177	36580.29446	7	AdM
2019/7/20 9:44	266764.1098	36600.52986	7	AdM
2019/7/20 9:45	266740.9776	36609.08595	7	AdM
2019/7/20 9:46	266738.7129	36605.92627	7	AdM
2019/7/20 9:47	266739.5275	36603.69318	7	AdM
2019/7/20 9:48	266739.6996	36604.01445	7	AdM
2019/7/20 9:49	266740.9115	36605.41168	7	AdM
2019/7/20 9:50	266711.9211	36616.00046	7	AdM
2019/7/20 9:51	266657.7825	36654.44609	7	AdM
2019/7/20 9:52	266626.7808	36653.88138	7	AdM
2019/7/20 9:53	266614.624	36661.64656	7	AdM
2019/7/20 9:54	266610.6792	36658.58734	7	AdM
2019/7/20 9:55	266580.2017	36649.59794	7	AdM
2019/7/20 9:56	266562.4411	36656.8959	7	AdM
2019/7/20 9:57	266549.4725	36670.40274	7	AdM
2019/7/20 9:58	266538.6639	36698.13345	7	AdM
2019/7/20 9:59	266514.5257	36717.75468	7	AdM
2019/7/20 10:00	266492.5559	36729.13836	7	AdM
2019/7/20 10:01	266478.1072	36750.01033	7	AdM
2019/7/20 10:02	266470.4442	36761.42286	7	AdM
2019/7/20 10:03	266469.5106	36762.34108	7	AdM
2019/7/20 10:04	266460.183	36780.10305	7	AdM
2019/7/20 10:05	266463.211	36796.37403	7	AdM
2019/7/20 10:06	266459.7027	36810.84169	7	AdM
2019/7/20 10:07	266446.5333	36825.43879	7	AdM
2019/7/20 10:08	266434.4117	36837.88957	7	AdM
2019/7/20 10:09	266422.2239	36844.16733	7	AdM
2019/7/20 10:10	266401.1066	36848.30421	7	AdM
2019/7/20 10:11	266379.2097	36850.46124	7	AdM
2019/7/20 10:12	266361.6439	36861.66888	7	AdM
2019/7/20 10:13	266347.1032	36872.45227	7	AdM
2019/7/20 10:14	266333.8945	36879.60606	7	AdM
2019/7/20 10:15	266325.8603	36885.17119	7	AdM
2019/7/20 10:16	266307.7257	36887.79584	7	AdM
2019/7/20 10:17	266292.6896	36887.5336	7	AdM
2019/7/20 10:18	266272.5857	36888.73335	7	AdM
2019/7/20 10:19	266262.8552	36889.23628	7	AdM
2019/7/20 10:20	266243.1114	36885.96862	7	AdM
2019/7/20 10:21	266234.5936	36891.12149	7	AdM
2019/7/20 10:22	266225.493	36895.07332	7	AdM
2019/7/20 10:23	266213.1287	36896.16062	7	AdM
2019/7/20 10:24	266210.8911	36894.23363	7	AdM
2019/7/20 10:25	266206.4289	36891.17488	7	AdM
2019/7/20 10:26	266190.5272	36884.0802	7	AdM
2019/7/20 10:27	266184.788	36874.69144	7	AdM
2019/7/20 10:28	266172.0226	36860.58816	7	AdM
2019/7/20 10:29	266160.141	36851.18209	7	AdM
2019/7/20 10:30	266157.1883	36848.6836	7	AdM
2019/7/20 10:31	266154.0413	36838.62457	7	AdM
2019/7/20 10:32	266149.5698	36823.60814	7	AdM
2019/7/20 10:33	266139.0053	36814.98836	7	AdM
2019/7/20 10:34	266110.3513	36816.05941	7	AdM
2019/7/20 10:35	266083.3733	36813.16768	7	AdM
2019/7/20 10:36	266053.8304	36803.10653	7	AdM
2019/7/20 10:37	266015.6261	36792.88002	7	AdM
2019/7/20 10:38	265971.0514	36791.26399	7	AdM
2019/7/20 10:39	265914.2821	36774.42209	7	AdM
2019/7/20 10:40	265890.9665	36765.85074	7	AdM
2019/7/20 10:41	265885.1783	36760.19913	7	AdM
2019/7/20 10:42	265861.4791	36755.53056	7	AdM
2019/7/20 10:43	265856.87	36757.17882	7	AdM
2019/7/20 10:44	265856.2897	36756.90372	7	AdM
2019/7/20 10:45	265834.3228	36751.80766	7	AdM
2019/7/20 10:46	265817.1311	36740.13714	7	AdM
2019/7/20 10:47	265808.4868	36735.34	7	AdM
2019/7/20 10:48	265793.7388	36727.31597	7	AdM
2019/7/20 10:49	265786.1256	36717.16551	7	AdM
2019/7/20 10:50	265784.3868	36714.19116	7	AdM
2019/7/20 10:51	265777.5984	36706.86777	7	AdM
2019/7/20 10:52	265759.7853	36691.9124	7	AdM
2019/7/20 10:53	265742.0218	36687.11812	7	AdM
2019/7/20 10:54	265731.2885	36685.43405	7	AdM
2019/7/20 10:55	265731.311	36685.79517	7	AdM
2019/7/20 10:56	265730.232	36685.31611	7	AdM
2019/7/20 10:57	265730.2283	36684.75516	7	AdM
2019/7/20 10:58	265731.2783	36683.85848	7	AdM
2019/7/20 10:59	265730.6804	36683.04842	7	AdM
2019/7/20 11:00	265730.3654	36684.55327	7	AdM
2019/7/20 11:01	265729.7545	36684.86144	7	AdM
2019/7/20 11:02	265729.5614	36685.08398	7	AdM
2019/7/20 11:03	265730.4638	36683.91156	7	AdM
2019/7/20 11:04	265729.8148	36683.71519	7	AdM
2019/7/20 11:05	265729.5663	36683.76096	7	AdM
2019/7/20 11:06	265729.4199	36683.0756	7	AdM
2019/7/20 11:07	265729.4943	36684.78259	7	AdM
2019/7/20 11:08	265720.4308	36697.23406	7	AdM
2019/7/20 11:09	265718.6192	36699.86022	7	AdM
2019/7/20 11:10	265714.2489	36707.95008	7	AdM
2019/7/20 11:11	265710.7686	36714.47431	7	AdM
2019/7/20 11:12	265709.7694	36714.77168	7	AdM
2019/7/20 11:13	265710.5905	36714.40854	7	AdM
2019/7/20 11:14	265709.8468	36713.23591	7	AdM
2019/7/20 11:15	265680.6883	36683.14238	7	AdM
2019/7/20 11:16	265612.6557	36666.28292	7	AdM
2019/7/20 11:17	265531.8634	36680.71272	7	AdM
2019/7/20 11:18	265480.2421	36683.33363	7	AdM
2019/7/20 11:19	265460.3909	36684.63858	7	AdM
2019/7/20 11:20	265446.3537	36688.30077	7	AdM
2019/7/20 11:21	265432.6927	36691.55382	7	AdM
2019/7/20 11:22	265403.1476	36693.53147	7	AdM
2019/7/20 11:23	265382.8863	36696.16303	7	AdM
2019/7/20 11:24	265377.9174	36705.06138	7	AdM
2019/7/20 11:25	265361.3611	36731.05535	7	AdM
2019/7/20 11:26	265315.846	36778.22742	7	AdM
2019/7/20 11:27	265269.4252	36830.86676	7	AdM
2019/7/20 11:28	265230.6982	36879.31659	7	AdM
2019/7/20 11:29	265211.6895	36905.69751	7	AdM
2019/7/20 11:30	265203.6799	36908.61516	7	AdM
2019/7/20 11:31	265193.4442	36911.78049	7	AdM
2019/7/20 11:32	265166.3499	36920.01075	7	AdM
2019/7/20 11:33	265136.3617	36931.92498	7	AdM
2019/7/20 11:34	265091.4055	36950.10696	7	AdM
2019/7/20 11:35	265052.2469	36961.10202	7	AdM
2019/7/20 11:36	265015.6666	36963.47242	7	AdM
2019/7/20 11:37	264992.8665	36965.93516	7	AdM
2019/7/20 11:38	264960.5806	36965.87538	7	AdM
2019/7/20 11:39	264906.1565	36959.91271	7	AdM
2019/7/20 11:40	264869.3319	36954.38519	7	AdM
2019/7/20 11:41	264848.0654	36956.33624	7	AdM
2019/7/20 11:42	264832.5876	36953.48631	7	AdM
2019/7/20 11:43	264825.4486	36950.19585	7	AdM
2019/7/20 11:44	264822.113	36948.50337	7	AdM
2019/7/20 11:45	264817.3714	36953.1832	7	AdM
2019/7/20 11:46	264811.4598	36962.157	7	AdM
2019/7/20 11:47	264809.4168	36963.3754	7	AdM
2019/7/20 11:48	264808.9971	36964.92729	7	AdM
2019/7/20 11:49	264816.314	36974.63893	7	AdM
2019/7/20 11:50	264819.1515	36991.8707	7	AdM
2019/7/20 11:51	264819.6991	36997.74781	7	AdM
2019/7/20 11:52	264820.238	36995.05536	7	AdM
2019/7/20 11:53	264822.5645	36994.08872	7	AdM
2019/7/20 11:54	264825.3877	36993.93308	7	AdM
2019/7/20 11:55	264823.2376	36991.6864	7	AdM
2019/7/20 11:56	264821.1974	36985.83284	7	AdM
2019/7/20 11:57	264815.0313	36976.84745	7	AdM
2019/7/20 11:58	264812.4351	36973.05423	7	AdM
2019/7/20 11:59	264809.3848	36969.78151	7	AdM
2019/7/20 12:00	264807.8175	36966.42348	7	AdM
2019/7/20 12:01	264806.7209	36966.29228	7	AdM
2019/7/20 12:02	264804.411	36964.72881	7	AdM
2019/7/20 12:03	264802.6869	36954.89209	7	AdM
2019/7/20 12:04	264802.603	36952.58708	7	AdM
2019/7/20 12:05	264798.7168	36950.88072	7	AdM
2019/7/20 12:06	264797.6521	36950.78232	7	AdM
2019/7/20 12:07	264797.7421	36950.8094	7	AdM
2019/7/20 12:08	264797.4018	36951.39808	7	AdM
2019/7/20 12:09	264793.895	36949.5095	7	AdM
2019/7/20 12:10	264783.4872	36944.29686	7	AdM
2019/7/20 12:11	264779.5635	36943.68569	7	AdM
2019/7/20 12:12	264778.2557	36942.04808	7	AdM
2019/7/20 12:13	264777.3462	36937.86867	7	AdM
2019/7/20 12:14	264776.0962	36934.82451	7	AdM
2019/7/20 12:15	264773.5561	36936.51641	7	AdM
2019/7/20 12:16	264765.1854	36936.25865	7	AdM
2019/7/20 12:17	264765.6447	36937.72832	7	AdM
2019/7/20 12:18	264764.1061	36937.43038	7	AdM
2019/7/20 12:19	264758.4629	36932.74744	7	AdM
2019/7/20 12:20	264758.5318	36928.73501	7	AdM
2019/7/20 12:21	264757.6516	36926.32307	7	AdM
2019/7/20 12:22	264750.1913	36918.00952	7	AdM
2019/7/20 12:23	264747.0346	36914.99102	7	AdM
2019/7/20 12:24	264748.2263	36912.81828	7	AdM
2019/7/20 12:25	264744.5974	36911.05859	7	AdM
2019/7/20 12:26	264741.906	36907.29599	7	AdM
2019/7/20 12:27	264743.0929	36904.94702	7	AdM
2019/7/20 12:28	264741.8791	36904.71279	7	AdM
2019/7/20 12:29	264741.9608	36904.94376	7	AdM
2019/7/20 12:30	264741.8005	36905.85223	7	AdM
2019/7/20 12:31	264735.6026	36902.31584	7	AdM
2019/7/20 12:32	264722.567	36898.32061	7	AdM
2019/7/20 12:33	264716.3916	36898.33539	7	AdM
2019/7/20 12:34	264717.909	36879.88748	7	AdM
2019/7/20 12:35	264714.3606	36874.59077	7	AdM
2019/7/20 12:36	264703.9866	36860.12907	7	AdM
2019/7/20 12:37	264694.4286	36837.5301	7	AdM
2019/7/20 12:38	264687.412	36806.05575	7	AdM
2019/7/20 12:39	264690.2012	36776.12889	7	AdM
2019/7/20 12:40	264693.1738	36774.20611	7	AdM
2019/7/20 12:41	264688.5598	36778.23592	7	AdM
2019/7/20 12:42	264670.3747	36793.25401	7	AdM
2019/7/20 12:43	264645.8477	36797.47667	7	AdM
2019/7/20 12:44	264638.1282	36796.33595	7	AdM
2019/7/20 12:45	264635.124	36795.02389	7	AdM
2019/7/20 12:46	264628.5477	36791.44203	7	AdM
2019/7/20 12:47	264623.521	36788.0735	7	AdM
2019/7/20 12:48	264622.4667	36788.02027	7	AdM
2019/7/20 12:49	264605.6954	36773.9629	7	AdM
2019/7/20 12:50	264596.1668	36763.02823	7	AdM
2019/7/20 12:51	264595.2834	36761.26167	7	AdM
2019/7/20 12:52	264596.2598	36759.0204	7	AdM
2019/7/20 12:53	264598.4626	36758.55833	7	AdM
2019/7/20 12:54	264593.2522	36739.57394	7	AdM
2019/7/20 12:55	264591.775	36718.16758	7	AdM
2019/7/20 12:56	264594.3762	36722.13114	7	AdM
2019/7/20 12:57	264595.1798	36724.61942	7	AdM
2019/7/20 12:58	264595.3176	36726.77381	7	AdM
2019/7/20 12:59	264588.7828	36731.66417	7	AdM
2019/7/20 13:00	264575.0413	36742.00693	7	AdM
2019/7/20 13:01	264574.1966	36744.25776	7	AdM
2019/7/20 13:02	264575.6173	36744.33156	7	AdM
2019/7/20 13:03	264576.2192	36750.52721	7	AdM
2019/7/20 13:04	264579.6759	36752.79813	7	AdM
2019/7/20 13:05	264588.8077	36756.40432	7	AdM
2019/7/20 13:06	264603.2729	36758.56154	7	AdM
2019/7/20 13:07	264611.8577	36768.91574	7	AdM
2019/7/20 13:08	264634.2286	36790.74197	7	AdM
2019/7/20 13:09	264655.4024	36800.7292	7	AdM
2019/7/20 13:10	264658.9414	36799.71032	7	AdM
2019/7/20 13:11	264658.851	36799.55143	7	AdM
2019/7/20 13:12	264660.3803	36800.80961	7	AdM
2019/7/20 13:13	264676.8345	36811.82852	7	AdM
2019/7/20 13:14	264681.0711	36814.08157	7	AdM
2019/7/20 13:15	264682.6274	36815.29588	7	AdM
2019/7/20 13:16	264683.0997	36815.89968	7	AdM
2019/7/20 13:17	264686.6679	36811.68539	7	AdM
2019/7/20 13:18	264686.5205	36807.99431	7	AdM
2019/7/20 13:19	264686.3814	36806.83427	7	AdM
2019/7/20 13:20	264687.7309	36808.0241	7	AdM
2019/7/20 13:21	264688.6337	36807.12616	7	AdM
2019/7/20 13:22	264703.1213	36821.48817	7	AdM
2019/7/20 13:23	264713.3722	36834.85933	7	AdM
2019/7/20 13:24	264713.886	36849.10913	7	AdM
2019/7/20 13:25	264719.2161	36861.71429	7	AdM
2019/7/20 13:26	264724.9229	36864.45996	7	AdM
2019/7/20 13:27	264728.1429	36863.28777	7	AdM
2019/7/20 13:28	264734.8718	36865.15114	7	AdM
2019/7/20 13:29	264745.9202	36866.79403	7	AdM
2019/7/20 13:30	264772.2265	36884.99723	7	AdM
2019/7/20 13:31	264778.4017	36903.74581	7	AdM
2019/7/20 13:32	264777.732	36904.18856	7	AdM
2019/7/20 13:33	264777.4148	36903.99746	7	AdM
2019/7/20 13:34	264777.896	36903.96012	7	AdM
2019/7/20 13:35	264778.5654	36903.63977	7	AdM
2019/7/20 13:36	264779.1546	36902.11329	7	AdM
2019/7/20 13:37	264780.1567	36902.72859	7	AdM
2019/7/20 13:38	264792.6146	36904.08305	7	AdM
2019/7/20 13:39	264792.5719	36906.53427	7	AdM
2019/7/20 13:40	264796.7979	36909.80508	7	AdM
2019/7/20 13:41	264801.0432	36910.94083	7	AdM
2019/7/20 13:42	264802.2596	36910.65539	7	AdM
2019/7/20 13:43	264804.1433	36913.58124	7	AdM
2019/7/20 13:44	264804.3934	36914.96745	7	AdM
2019/7/20 13:45	264809.9549	36920.08122	7	AdM
2019/7/20 13:46	264812.0916	36920.57074	7	AdM
2019/7/20 13:47	264812.8895	36920.02621	7	AdM
2019/7/20 13:48	264815.4938	36921.48177	7	AdM
2019/7/20 13:49	264815.2452	36932.55844	7	AdM
2019/7/20 13:50	264814.0508	36932.59465	7	AdM
2019/7/20 13:51	264812.2851	36938.38303	7	AdM
2019/7/20 13:52	264809.3647	36942.93435	7	AdM
2019/7/20 13:53	264813.8457	36954.85245	7	AdM
2019/7/20 13:54	264820.4028	36964.07999	7	AdM
2019/7/20 13:55	264821.1245	36965.59642	7	AdM
2019/7/20 13:56	264820.9221	36965.58964	7	AdM
2019/7/20 13:57	264821.3354	36964.98731	7	AdM
2019/7/20 13:58	264820.4953	36965.80579	7	AdM
2019/7/20 13:59	264820.0783	36965.3264	7	AdM
2019/7/20 14:00	264820.0901	36965.47701	7	AdM
2019/7/20 14:01	264819.8312	36965.35761	7	AdM
2019/7/20 14:02	264820.213	36965.06313	7	AdM
2019/7/20 14:03	264819.8166	36965.73588	7	AdM
2019/7/20 14:04	264819.6704	36965.928	7	AdM
2019/7/20 14:05	264820.0417	36965.17654	7	AdM
2019/7/20 14:06	264820.1575	36965.66189	7	AdM
2019/7/20 14:07	264820.5967	36965.50492	7	AdM
2019/7/20 14:08	264820.2879	36965.6237	7	AdM
2019/7/20 14:09	264820.006	36965.3878	7	AdM
2019/7/20 14:10	264819.7649	36965.1613	7	AdM
2019/7/20 14:11	264819.5382	36965.67382	7	AdM
2019/7/20 14:12	264819.0832	36965.8284	7	AdM
2019/7/20 14:13	264820.0308	36965.91557	7	AdM
2019/7/20 14:14	264820.2831	36965.61522	7	AdM
2019/7/20 14:15	264820.061	36963.3355	7	AdM
2019/7/20 14:16	264819.6748	36963.37743	7	AdM
2019/7/20 14:17	264820.2698	36963.49159	7	AdM
2019/7/20 14:18	264819.06	36964.30499	7	AdM
2019/7/20 14:19	264819.9381	36963.83288	7	AdM
2019/7/20 14:20	264820.3957	36962.78682	7	AdM
2019/7/20 14:21	264819.5741	36963.34169	7	AdM
2019/7/20 14:22	264820.0394	36963.00498	7	AdM
2019/7/20 14:23	264820.5447	36962.84062	7	AdM
2019/7/20 14:24	264820.494	36962.54476	7	AdM
2019/7/20 14:25	264820.5267	36962.51636	7	AdM
2019/7/20 14:26	264820.4708	36962.6279	7	AdM
2019/7/20 14:27	264820.3019	36962.2976	7	AdM
2019/7/20 14:28	264821.0416	36962.28472	7	AdM
2019/7/20 14:29	264820.712	36962.33935	7	AdM
2019/7/20 14:30	264820.6222	36962.5945	7	AdM
2019/7/20 14:31	264820.1528	36962.119	7	AdM
2019/7/20 14:32	264820.1839	36962.61893	7	AdM
2019/7/20 14:33	264820.3367	36962.17961	7	AdM
2019/7/20 14:34	264819.7722	36962.96835	7	AdM
2019/7/20 14:35	264820.1067	36962.66411	7	AdM
2019/7/20 14:36	264821.1628	36962.566	7	AdM
2019/7/20 14:37	264820.3716	36962.84158	7	AdM
2019/7/20 14:38	264820.2264	36963.25269	7	AdM
2019/7/20 14:39	264819.3277	36962.92457	7	AdM
2019/7/20 14:40	264819.7546	36963.15362	7	AdM
2019/7/20 14:41	264819.7303	36963.08818	7	AdM
2019/7/20 14:42	264819.9442	36962.91596	7	AdM
2019/7/20 14:43	264819.7567	36962.66382	7	AdM
2019/7/20 14:44	264820.7898	36962.58212	7	AdM
2019/7/20 14:45	264821.5874	36962.39908	7	AdM
2019/7/20 14:46	264821.069	36962.7535	7	AdM
2019/7/20 14:47	264821.1898	36963.44365	7	AdM
2019/7/20 14:48	264820.1328	36963.83321	7	AdM
2019/7/20 14:49	264820.3123	36963.48808	7	AdM
2019/7/20 14:50	264820.8532	36963.08167	7	AdM
2019/7/20 14:51	264820.5952	36962.89204	7	AdM
2019/7/20 14:52	264820.7839	36963.38585	7	AdM
2019/7/20 14:53	264820.6938	36962.99765	7	AdM
2019/7/20 14:54	264820.9081	36962.80201	7	AdM
2019/7/20 14:55	264820.2714	36963.04585	7	AdM
2019/7/20 14:56	264820.4331	36964.18229	7	AdM
2019/7/20 14:57	264821.1218	36963.25269	7	AdM
2019/7/20 14:58	264820.9307	36963.28462	7	AdM
2019/7/20 14:59	264819.6788	36960.23364	7	AdM
2019/7/20 15:00	264817.0932	36958.39211	7	AdM
2019/7/21 4:00	264831.4221	36958.00591	7	AdM
2019/7/21 4:01	264831.0313	36957.86479	7	AdM
2019/7/21 4:02	264839.1885	36967.97498	7	AdM
2019/7/21 4:03	264852.0554	36981.38833	7	AdM
2019/7/21 4:04	264864.6945	36996.40974	7	AdM
2019/7/21 4:05	264863.0032	36999.09783	7	AdM
2019/7/21 4:06	264863.0097	36999.14022	7	AdM
2019/7/21 4:07	264868.19	37009.38507	7	AdM
2019/7/21 4:08	264871.6132	37010.85742	7	AdM
2019/7/21 4:09	264871.0684	37010.52572	7	AdM
2019/7/21 4:10	264871.0159	37011.44413	7	AdM
2019/7/21 4:11	264871.213	37013.12271	7	AdM
2019/7/21 4:12	264874.3083	37013.27099	7	AdM
2019/7/21 4:13	264873.6901	37013.79945	7	AdM
2019/7/21 4:14	264873.5543	37013.97535	7	AdM
2019/7/21 4:15	264878.9025	37030.68064	7	AdM
2019/7/21 4:16	264883.7352	37065.86219	7	AdM
2019/7/21 4:17	264886.2901	37077.83545	7	AdM
2019/7/21 4:18	264886.3816	37079.61876	7	AdM
2019/7/21 4:19	264883.4278	37093.11109	7	AdM
2019/7/21 4:20	264888.2391	37111.68334	7	AdM
2019/7/21 4:21	264886.63	37119.40175	7	AdM
2019/7/21 4:22	264890.2654	37121.55723	7	AdM
2019/7/21 4:23	264897.6892	37135.0486	7	AdM
2019/7/21 4:24	264909.4692	37155.60453	7	AdM
2019/7/21 4:25	264920.9996	37166.79386	7	AdM
2019/7/21 4:26	264925.4339	37167.51627	7	AdM
2019/7/21 4:27	264926.3075	37166.91567	7	AdM
2019/7/21 4:28	264926.4299	37167.39088	7	AdM
2019/7/21 4:29	264926.3297	37167.56953	7	AdM
2019/7/21 4:30	264927.0358	37168.52022	7	AdM
2019/7/21 4:31	264916.8241	37185.28989	7	AdM
2019/7/21 4:32	264900.1826	37229.12766	7	AdM
2019/7/21 4:33	264893.3374	37250.34019	7	AdM
2019/7/21 4:34	264888.3916	37264.79872	7	AdM
2019/7/21 4:35	264877.6059	37288.51144	7	AdM
2019/7/21 4:36	264866.2615	37309.93695	7	AdM
2019/7/21 4:37	264869.3004	37310.08579	7	AdM
2019/7/21 4:38	264868.8805	37309.5712	7	AdM
2019/7/21 4:39	264866.264	37310.31891	7	AdM
2019/7/21 4:40	264863.6341	37311.43715	7	AdM
2019/7/21 4:41	264863.0121	37311.48724	7	AdM
2019/7/21 4:42	264863.36	37312.26472	7	AdM
2019/7/21 4:43	264867.129	37315.4394	7	AdM
2019/7/21 4:44	264871.6709	37323.87781	7	AdM
2019/7/21 4:45	264878.8138	37334.20389	7	AdM
2019/7/21 4:46	264880.8545	37339.5081	7	AdM
2019/7/21 4:47	264882.2076	37339.81013	7	AdM
2019/7/21 4:48	264882.5013	37340.15644	7	AdM
2019/7/21 4:49	264885.8217	37345.06422	7	AdM
2019/7/21 4:50	264889.4249	37351.88616	7	AdM
2019/7/21 4:51	264891.7999	37354.13499	7	AdM
2019/7/21 4:52	264893.101	37357.21563	7	AdM
2019/7/21 4:53	264892.7289	37357.2795	7	AdM
2019/7/21 4:54	264892.4206	37358.75117	7	AdM
2019/7/21 4:55	264893.6695	37360.99786	7	AdM
2019/7/21 4:56	264899.799	37375.28789	7	AdM
2019/7/21 4:57	264912.5201	37385.27983	7	AdM
2019/7/21 4:58	264917.2206	37392.49675	7	AdM
2019/7/21 4:59	264918.0221	37399.27874	7	AdM
2019/7/21 5:00	264915.3405	37401.99985	7	AdM
2019/7/21 5:01	264910.1729	37402.58203	7	AdM
2019/7/21 5:02	264902.0954	37404.13909	7	AdM
2019/7/21 5:03	264891.4801	37404.10766	7	AdM
2019/7/21 5:04	264889.1839	37404.11517	7	AdM
2019/7/21 5:05	264887.5568	37404.71372	7	AdM
2019/7/21 5:06	264887.818	37404.82961	7	AdM
2019/7/21 5:07	264885.7235	37404.83504	7	AdM
2019/7/21 5:08	264884.2295	37413.99297	7	AdM
2019/7/21 5:09	264886.7509	37416.73471	7	AdM
2019/7/21 5:10	264888.4296	37417.17492	7	AdM
2019/7/21 5:11	264890.4902	37416.12464	7	AdM
2019/7/21 5:12	264892.9846	37416.17055	7	AdM
2019/7/21 5:13	264893.4706	37417.63634	7	AdM
2019/7/21 5:14	264896.7284	37417.85371	7	AdM
2019/7/21 5:15	264903.446	37416.78435	7	AdM
2019/7/21 5:16	264920.1344	37402.9091	7	AdM
2019/7/21 5:17	264934.7075	37389.62107	7	AdM
2019/7/21 5:18	264934.2943	37383.22704	7	AdM
2019/7/21 5:19	264939.2706	37377.59963	7	AdM
2019/7/21 5:20	264950.1443	37377.25402	7	AdM
2019/7/21 5:21	264966.0727	37367.44978	7	AdM
2019/7/21 5:22	264979.7352	37353.27638	7	AdM
2019/7/21 5:23	264994.0003	37338.86265	7	AdM
2019/7/21 5:24	265001.4869	37330.38992	7	AdM
2019/7/21 5:25	265001.0048	37315.2293	7	AdM
2019/7/21 5:26	265006.7113	37297.35271	7	AdM
2019/7/21 5:27	265016.7908	37287.22642	7	AdM
2019/7/21 5:28	265026.8813	37277.07929	7	AdM
2019/7/21 5:29	265033.4812	37266.19205	7	AdM
2019/7/21 5:30	265030.5018	37259.6736	7	AdM
2019/7/21 5:31	265021.573	37241.67004	7	AdM
2019/7/21 5:32	265021.3648	37228.68719	7	AdM
2019/7/21 5:33	265022.2836	37228.57528	7	AdM
2019/7/21 5:34	265022.5703	37228.76177	7	AdM
2019/7/21 5:35	265022.0199	37228.6181	7	AdM
2019/7/21 5:36	265022.873	37228.67082	7	AdM
2019/7/21 5:37	265038.0749	37210.3575	7	AdM
2019/7/21 5:38	265065.6808	37146.39031	7	AdM
2019/7/21 5:39	265064.9769	37149.91712	7	AdM
2019/7/21 5:40	265051.634	37225.66018	7	AdM
2019/7/21 5:41	265044.425	37265.39498	7	AdM
2019/7/21 5:42	265046.6408	37273.03218	7	AdM
2019/7/21 5:43	265047.6709	37272.75526	7	AdM
2019/7/21 5:44	265046.032	37271.529	7	AdM
2019/7/21 5:45	265051.5452	37267.2376	7	AdM
2019/7/21 5:46	265061.5064	37262.22795	7	AdM
2019/7/21 5:47	265072.882	37257.84827	7	AdM
2019/7/21 5:48	265077.5734	37251.67601	7	AdM
2019/7/21 5:49	265082.697	37242.43822	7	AdM
2019/7/21 5:50	265100.0727	37232.3758	7	AdM
2019/7/21 5:51	265127.896	37228.57029	7	AdM
2019/7/21 5:52	265141.9086	37219.28948	7	AdM
2019/7/21 5:53	265160.5903	37214.76388	7	AdM
2019/7/21 5:54	265189.1785	37206.76091	7	AdM
2019/7/21 5:55	265213.1718	37201.59947	7	AdM
2019/7/21 5:56	265243.0518	37197.51001	7	AdM
2019/7/21 5:57	265271.9243	37195.01754	7	AdM
2019/7/21 5:58	265331.9171	37194.1555	7	AdM
2019/7/21 5:59	265377.3312	37188.60822	7	AdM
2019/7/21 6:00	265405.4336	37179.93216	7	AdM
2019/7/21 6:01	265405.3503	37179.36957	7	AdM
2019/7/21 6:02	265405.9856	37179.3827	7	AdM
2019/7/21 6:03	265423.9149	37155.76163	7	AdM
2019/7/21 6:04	265428.1276	37136.06005	7	AdM
2019/7/21 6:05	265433.7084	37126.35212	7	AdM
2019/7/21 6:06	265461.5599	37114.37418	7	AdM
2019/7/21 6:07	265480.3488	37107.69031	7	AdM
2019/7/21 6:08	265502.6587	37095.9582	7	AdM
2019/7/21 6:09	265522.5284	37088.36731	7	AdM
2019/7/21 6:10	265539.9536	37078.48761	7	AdM
2019/7/21 6:11	265556.1528	37066.94209	7	AdM
2019/7/21 6:12	265570.7692	37044.73604	7	AdM
2019/7/21 6:13	265582.0196	37019.94549	7	AdM
2019/7/21 6:14	265591.4482	37021.35424	7	AdM
2019/7/21 6:15	265599.7705	37026.91239	7	AdM
2019/7/21 6:16	265620.978	37032.53248	7	AdM
2019/7/21 6:17	265628.9299	37029.18497	7	AdM
2019/7/21 6:18	265629.6345	37026.59094	7	AdM
2019/7/21 6:19	265623.2602	37018.26612	7	AdM
2019/7/21 6:20	265626.8426	37008.51439	7	AdM
2019/7/21 6:21	265630.6807	36996.02089	7	AdM
2019/7/21 6:22	265632.7394	36990.18012	7	AdM
2019/7/21 6:23	265639.4664	36987.83163	7	AdM
2019/7/21 6:24	265654.8889	36977.9509	7	AdM
2019/7/21 6:25	265663.147	36966.93211	7	AdM
2019/7/21 6:26	265664.8342	36962.24669	7	AdM
2019/7/21 6:27	265671.3079	36959.35722	7	AdM
2019/7/21 6:28	265676.493	36959.17379	7	AdM
2019/7/21 6:29	265673.956	36949.90027	7	AdM
2019/7/21 6:30	265670.8444	36940.49838	7	AdM
2019/7/21 6:31	265669.8467	36932.57023	7	AdM
2019/7/21 6:32	265671.9694	36915.63371	7	AdM
2019/7/21 6:33	265668.7906	36905.77357	7	AdM
2019/7/21 6:34	265662.8072	36901.96763	7	AdM
2019/7/21 6:35	265659.3435	36902.13594	7	AdM
2019/7/21 6:36	265651.6073	36896.79573	7	AdM
2019/7/21 6:37	265656.3666	36897.14828	7	AdM
2019/7/21 6:38	265680.1657	36896.6473	7	AdM
2019/7/21 6:39	265710.5298	36901.23277	7	AdM
2019/7/21 6:40	265729.5804	36898.37821	7	AdM
2019/7/21 6:41	265748.2931	36888.70086	7	AdM
2019/7/21 6:42	265764.7568	36873.40561	7	AdM
2019/7/21 6:43	265789.2394	36864.1372	7	AdM
2019/7/21 6:44	265813.4314	36863.30839	7	AdM
2019/7/21 6:45	265847.6332	36858.3303	7	AdM
2019/7/21 6:46	265864.5871	36859.12506	7	AdM
2019/7/21 6:47	265865.0196	36859.619	7	AdM
2019/7/21 6:48	265864.1237	36859.22968	7	AdM
2019/7/21 6:49	265863.3016	36859.10229	7	AdM
2019/7/21 6:50	265863.2385	36858.39425	7	AdM
2019/7/21 6:51	265886.4211	36851.61952	7	AdM
2019/7/21 6:52	265929.4154	36839.25631	7	AdM
2019/7/21 6:53	265960.9812	36847.63233	7	AdM
2019/7/21 6:54	265977.2963	36836.22878	7	AdM
2019/7/21 6:55	265990.3766	36833.50437	7	AdM
2019/7/21 6:56	266001.2561	36831.72831	7	AdM
2019/7/21 6:57	266012.1416	36822.77159	7	AdM
2019/7/21 6:58	266016.1347	36812.82237	7	AdM
2019/7/21 6:59	266026.2496	36804.90439	7	AdM
2019/7/21 7:00	266043.5688	36779.76129	7	AdM
2019/7/21 7:01	266052.4434	36758.69559	7	AdM
2019/7/21 7:02	266071.4124	36733.53297	7	AdM
2019/7/21 7:03	266087.918	36712.01882	7	AdM
2019/7/21 7:04	266100.6005	36699.40273	7	AdM
2019/7/21 7:05	266102.9655	36698.99447	7	AdM
2019/7/21 7:06	266103.6026	36699.25315	7	AdM
2019/7/21 7:07	266109.9466	36696.22491	7	AdM
2019/7/21 7:08	266123.8	36692.46508	7	AdM
2019/7/21 7:09	266139.73	36690.58271	7	AdM
2019/7/21 7:10	266140.2346	36691.47776	7	AdM
2019/7/21 7:11	266142.3575	36691.44616	7	AdM
2019/7/21 7:12	266152.3618	36690.54131	7	AdM
2019/7/21 7:13	266153.2879	36690.21999	7	AdM
2019/7/21 7:14	266183.2412	36682.82356	7	AdM
2019/7/21 7:15	266222.6815	36679.1138	7	AdM
2019/7/21 7:16	266255.1017	36680.31158	7	AdM
2019/7/21 7:17	266290.5157	36679.18825	7	AdM
2019/7/21 7:18	266328.086	36670.64656	7	AdM
2019/7/21 7:19	266354.3753	36641.92576	7	AdM
2019/7/21 7:20	266362.3837	36630.52016	7	AdM
2019/7/21 7:21	266377.3899	36633.11527	7	AdM
2019/7/21 7:22	266382.0303	36631.96731	7	AdM
2019/7/21 7:23	266390.1982	36638.55984	7	AdM
2019/7/21 7:24	266407.0974	36650.27281	7	AdM
2019/7/21 7:25	266418.2643	36654.61297	7	AdM
2019/7/21 7:26	266420.258	36654.62047	7	AdM
2019/7/21 7:27	266425.9119	36648.35923	7	AdM
2019/7/21 7:28	266431.973	36640.57967	7	AdM
2019/7/21 7:29	266439.2138	36626.92213	7	AdM
2019/7/21 7:30	266451.6471	36619.3781	7	AdM
2019/7/21 7:31	266459.5386	36613.71641	7	AdM
2019/7/21 7:32	266478.9626	36605.01563	7	AdM
2019/7/21 7:33	266479.5354	36599.2613	7	AdM
2019/7/21 7:34	266474.9869	36591.16729	7	AdM
2019/7/21 7:35	266475.0482	36590.53996	7	AdM
2019/7/21 7:36	266474.3113	36590.82732	7	AdM
2019/7/21 7:37	266474.4534	36591.41866	7	AdM
2019/7/21 7:38	266474.6105	36591.9263	7	AdM
2019/7/21 7:39	266474.7262	36592.03946	7	AdM
2019/7/21 7:40	266474.044	36592.15003	7	AdM
2019/7/21 7:41	266474.4542	36591.34289	7	AdM
2019/7/21 7:42	266485.1657	36580.77032	7	AdM
2019/7/21 7:43	266510.6105	36565.24359	7	AdM
2019/7/21 7:44	266533.4587	36558.90462	7	AdM
2019/7/21 7:45	266551.9103	36549.67555	7	AdM
2019/7/21 7:46	266563.9829	36549.69807	7	AdM
2019/7/21 7:47	266571.6376	36547.33062	7	AdM
2019/7/21 7:48	266583.3367	36542.63869	7	AdM
2019/7/21 7:49	266593.8347	36543.25107	7	AdM
2019/7/21 7:50	266605.4499	36538.28413	7	AdM
2019/7/21 7:51	266614.9008	36536.46711	7	AdM
2019/7/21 7:52	266618.4249	36535.55701	7	AdM
2019/7/21 7:53	266623.1714	36540.42704	7	AdM
2019/7/21 7:54	266637.3581	36539.57386	7	AdM
2019/7/21 7:55	266647.3178	36543.13028	7	AdM
2019/7/21 7:56	266657.4055	36544.99866	7	AdM
2019/7/21 7:57	266667.3332	36552.61022	7	AdM
2019/7/21 7:58	266677.3574	36556.75577	7	AdM
2019/7/21 7:59	266691.2134	36562.91813	7	AdM
2019/7/21 8:00	266696.7069	36566.23308	7	AdM
2019/7/21 8:01	266697.5377	36566.04875	7	AdM
2019/7/21 8:02	266697.3858	36566.16694	7	AdM
2019/7/21 8:03	266697.0156	36566.56096	7	AdM
2019/7/21 8:04	266695.8695	36566.65816	7	AdM
2019/7/21 8:05	266694.1032	36565.98717	7	AdM
2019/7/21 8:06	266694.4069	36565.49362	7	AdM
2019/7/21 8:07	266694.9312	36564.92759	7	AdM
2019/7/21 8:08	266695.4585	36564.16762	7	AdM
2019/7/21 8:09	266701.0155	36562.68324	7	AdM
2019/7/21 8:10	266706.6552	36556.90093	7	AdM
2019/7/21 8:11	266712.0409	36554.22279	7	AdM
2019/7/21 8:12	266720.5327	36554.38894	7	AdM
2019/7/21 8:13	266725.086	36556.31268	7	AdM
2019/7/21 8:14	266738.8733	36563.25389	7	AdM
2019/7/21 8:15	266740.3236	36566.84344	7	AdM
2019/7/21 8:16	266740.4255	36575.78727	7	AdM
2019/7/21 8:17	266741.9372	36578.24717	7	AdM
2019/7/21 8:18	266745.5966	36577.24321	7	AdM
2019/7/21 8:19	266754.5479	36574.31141	7	AdM
2019/7/21 8:20	266769.3755	36561.89402	7	AdM
2019/7/21 8:21	266774.0953	36555.53603	7	AdM
2019/7/21 8:22	266777.9841	36543.02915	7	AdM
2019/7/21 8:23	266782.6916	36535.59351	7	AdM
2019/7/21 8:24	266790.6883	36525.97531	7	AdM
2019/7/21 8:25	266792.1909	36524.84627	7	AdM
2019/7/21 8:26	266791.6919	36524.03141	7	AdM
2019/7/21 8:27	266791.7821	36524.06106	7	AdM
2019/7/21 8:28	266793.2802	36523.04816	7	AdM
2019/7/21 8:29	266813.282	36511.41001	7	AdM
2019/7/21 8:30	266822.7917	36505.25821	7	AdM
2019/7/21 8:31	266829.437	36499.98872	7	AdM
2019/7/21 8:32	266834.7232	36499.94262	7	AdM
2019/7/21 8:33	266841.9682	36495.50365	7	AdM
2019/7/21 8:34	266850.5409	36489.88368	7	AdM
2019/7/21 8:35	266853.3201	36492.44654	7	AdM
2019/7/21 8:36	266864.9661	36488.67819	7	AdM
2019/7/21 8:37	266874.9586	36490.0944	7	AdM
2019/7/21 8:38	266891.9034	36497.25321	7	AdM
2019/7/21 8:39	266897.9662	36503.18107	7	AdM
2019/7/21 8:40	266902.7511	36504.2697	7	AdM
2019/7/21 8:41	266902.9949	36504.33601	7	AdM
2019/7/21 8:42	266903.3633	36505.0368	7	AdM
2019/7/21 8:43	266903.4646	36505.04913	7	AdM
2019/7/21 8:44	266903.3177	36504.66629	7	AdM
2019/7/21 8:45	266902.9427	36505.57609	7	AdM
2019/7/21 8:46	266902.9775	36506.05684	7	AdM
2019/7/21 8:47	266903.3332	36505.10169	7	AdM
2019/7/21 8:48	266902.6577	36505.9616	7	AdM
2019/7/21 8:49	266902.8724	36506.65873	7	AdM
2019/7/21 8:50	266902.8211	36505.32725	7	AdM
2019/7/21 8:51	266902.6054	36505.13337	7	AdM
2019/7/21 8:52	266904.3117	36504.66147	7	AdM
2019/7/21 8:53	266903.48	36504.25517	7	AdM
2019/7/21 8:54	266893.5354	36522.04468	7	AdM
2019/7/21 8:55	266878.8793	36524.41507	7	AdM
2019/7/21 8:56	266878.4048	36523.43687	7	AdM
2019/7/21 8:57	266878.4347	36523.75633	7	AdM
2019/7/21 8:58	266877.1897	36523.9142	7	AdM
2019/7/21 8:59	266876.9321	36523.6783	7	AdM
2019/7/21 9:00	266878.0713	36523.36358	7	AdM
2019/7/21 9:01	266878.9191	36523.62295	7	AdM
2019/7/21 9:02	266880.7209	36524.75774	7	AdM
2019/7/21 9:03	266879.2242	36524.63418	7	AdM
2019/7/21 9:04	266879.2248	36523.92871	7	AdM
2019/7/21 9:05	266879.5524	36524.29308	7	AdM
2019/7/21 9:06	266879.3451	36525.04487	7	AdM
2019/7/21 9:07	266880.4324	36525.87675	7	AdM
2019/7/21 9:08	266880.7205	36525.63428	7	AdM
2019/7/21 9:09	266879.5922	36524.62654	7	AdM
2019/7/21 9:10	266872.0848	36516.27988	7	AdM
2019/7/21 9:11	266866.6996	36512.38516	7	AdM
2019/7/21 9:12	266883.8012	36509.98126	7	AdM
2019/7/21 9:13	266917.5209	36499.34857	7	AdM
2019/7/21 9:14	266942.8533	36495.892	7	AdM
2019/7/21 9:15	266962.7434	36491.48004	7	AdM
2019/7/21 9:16	266979.4768	36484.56651	7	AdM
2019/7/21 9:17	267003.4778	36474.40742	7	AdM
2019/7/21 9:18	267037.0891	36482.53033	7	AdM
2019/7/21 9:19	267071.5439	36493.86353	7	AdM
2019/7/21 9:20	267081.6643	36490.34823	7	AdM
2019/7/21 9:21	267089.2496	36490.86242	7	AdM
2019/7/21 9:22	267091.4814	36486.78729	7	AdM
2019/7/21 9:23	267114.2475	36486.18192	7	AdM
2019/7/21 9:24	267141.6607	36487.76056	7	AdM
2019/7/21 9:25	267154.9935	36485.87582	7	AdM
2019/7/21 9:26	267161.1198	36484.56516	7	AdM
2019/7/21 9:27	267173.4475	36476.92922	7	AdM
2019/7/21 9:28	267199.1501	36456.41667	7	AdM
2019/7/21 9:29	267221.5233	36426.88727	7	AdM
2019/7/21 9:30	267234.13	36409.35016	7	AdM
2019/7/21 9:31	267245.3874	36404.8075	7	AdM
2019/7/21 9:32	267269.6848	36381.74511	7	AdM
2019/7/21 9:33	267273.3444	36363.07895	7	AdM
2019/7/21 9:34	267273.5941	36360.20245	7	AdM
2019/7/21 9:35	267273.5473	36361.75369	7	AdM
2019/7/21 9:36	267274.004	36363.37616	7	AdM
2019/7/21 9:37	267283.1579	36360.9686	7	AdM
2019/7/21 9:38	267284.9509	36360.23915	7	AdM
2019/7/21 9:39	267289.7599	36354.3929	7	AdM
2019/7/21 9:40	267292.2836	36348.37827	7	AdM
2019/7/21 9:41	267296.211	36336.73451	7	AdM
2019/7/21 9:42	267296.4322	36331.24573	7	AdM
2019/7/21 9:43	267298.71	36328.90837	7	AdM
2019/7/21 9:44	267308.7253	36315.96705	7	AdM
2019/7/21 9:45	267309.8088	36304.0118	7	AdM
2019/7/21 9:46	267311.4522	36286.90486	7	AdM
2019/7/21 9:47	267311.2223	36282.44295	7	AdM
2019/7/21 9:48	267311.0046	36282.30087	7	AdM
2019/7/21 9:49	267312.0891	36281.96385	7	AdM
2019/7/21 9:50	267312.6194	36281.95692	7	AdM
2019/7/21 9:51	267311.0134	36281.97016	7	AdM
2019/7/21 9:52	267309.0262	36281.51212	7	AdM
2019/7/21 9:53	267308.7837	36280.45074	7	AdM
2019/7/21 9:54	267309.3198	36279.84028	7	AdM
2019/7/21 9:55	267310.6988	36279.64219	7	AdM
2019/7/21 9:56	267313.6903	36270.6865	7	AdM
2019/7/21 9:57	267325.0386	36246.32687	7	AdM
2019/7/21 9:58	267324.5729	36240.67786	7	AdM
2019/7/21 9:59	267306.4555	36233.54583	7	AdM
2019/7/21 10:00	267300.7139	36215.9805	7	AdM
2019/7/21 10:01	267289.2191	36182.38207	7	AdM
2019/7/21 10:02	267285.9042	36173.01495	7	AdM
2019/7/21 10:03	267285.623	36149.57945	7	AdM
2019/7/21 10:04	267286.4659	36141.47475	7	AdM
2019/7/21 10:05	267287.2482	36136.58054	7	AdM
2019/7/21 10:06	267287.3339	36136.39987	7	AdM
2019/7/21 10:07	267279.4636	36124.68133	7	AdM
2019/7/21 10:08	267272.243	36118.81767	7	AdM
2019/7/21 10:09	267269.4915	36118.59833	7	AdM
2019/7/21 10:10	267269.3858	36111.63249	7	AdM
2019/7/21 10:11	267273.5114	36104.61583	7	AdM
2019/7/21 10:12	267273.5505	36104.25709	7	AdM
2019/7/21 10:13	267273.6074	36104.49672	7	AdM
2019/7/21 10:14	267272.8449	36103.74735	7	AdM
2019/7/21 10:15	267272.4098	36103.59776	7	AdM
2019/7/21 10:16	267272.2966	36103.54156	7	AdM
2019/7/21 10:17	267272.0426	36103.64042	7	AdM
2019/7/21 10:18	267272.116	36103.43413	7	AdM
2019/7/21 10:19	267272.243	36103.57235	7	AdM
2019/7/21 10:20	267272.3772	36103.69897	7	AdM
2019/7/21 10:21	267272.2577	36103.10597	7	AdM
2019/7/21 10:22	267269.2449	36103.17388	7	AdM
2019/7/21 10:23	267267.6138	36100.48359	7	AdM
2019/7/21 10:24	267267.7514	36101.0305	7	AdM
2019/7/21 10:25	267268.1587	36100.88792	7	AdM
2019/7/21 10:26	267270.0624	36096.338	7	AdM
2019/7/21 10:27	267274.964	36088.82548	7	AdM
2019/7/21 10:28	267277.5123	36082.204	7	AdM
2019/7/21 10:29	267275.0716	36069.52502	7	AdM
2019/7/21 10:30	267273.17	36057.45481	7	AdM
2019/7/21 10:31	267266.5457	36038.27243	7	AdM
2019/7/21 10:32	267264.1651	36035.09434	7	AdM
2019/7/21 10:33	267262.9387	36035.40669	7	AdM
2019/7/21 10:34	267263.2	36036.26142	7	AdM
2019/7/21 10:35	267257.7281	36023.24075	7	AdM
2019/7/21 10:36	267249.0681	36010.35937	7	AdM
2019/7/21 10:37	267243.7646	36000.4706	7	AdM
2019/7/21 10:38	267245.6879	35999.42444	7	AdM
2019/7/21 10:39	267241.6193	35997.84733	7	AdM
2019/7/21 10:40	267239.8686	36001.04877	7	AdM
2019/7/21 10:41	267238.2544	35998.81029	7	AdM
2019/7/21 10:42	267237.7519	35991.15289	7	AdM
2019/7/21 10:43	267237.9867	35988.40359	7	AdM
2019/7/21 10:44	267235.4768	35985.15105	7	AdM
2019/7/21 10:45	267231.414	35984.69787	7	AdM
2019/7/21 10:46	267229.719	35986.21847	7	AdM
2019/7/21 10:47	267229.5753	35986.71235	7	AdM
2019/7/21 10:48	267227.9954	35983.74775	7	AdM
2019/7/21 10:49	267204.5457	35976.71541	7	AdM
2019/7/21 10:50	267200.8161	35973.95513	7	AdM
2019/7/21 10:51	267199.0853	35973.58054	7	AdM
2019/7/21 10:52	267188.1484	35964.94167	7	AdM
2019/7/21 10:53	267182.0001	35953.09446	7	AdM
2019/7/21 10:54	267180.0092	35952.07418	7	AdM
2019/7/21 10:55	267176.6851	35943.91227	7	AdM
2019/7/21 10:56	267174.6728	35934.14098	7	AdM
2019/7/21 10:57	267156.4673	35920.71647	7	AdM
2019/7/21 10:58	267153.7235	35918.33849	7	AdM
2019/7/21 10:59	267152.6085	35921.58772	7	AdM
2019/7/21 11:00	267142.1957	35924.5255	7	AdM
2019/7/21 11:01	267119.5417	35927.11336	7	AdM
2019/7/21 11:02	267106.704	35934.13589	7	AdM
2019/7/21 11:03	267094.8758	35941.68506	7	AdM
2019/7/21 11:04	267088.3656	35945.09487	7	AdM
2019/7/21 11:05	267086.6472	35944.29389	7	AdM
2019/7/21 11:06	267072.0662	35948.71003	7	AdM
2019/7/21 11:07	267051.3445	35946.17725	7	AdM
2019/7/21 11:08	267043.1329	35946.87502	7	AdM
2019/7/21 11:09	267031.8902	35950.61467	7	AdM
2019/7/21 11:10	267026.0637	35954.97185	7	AdM
2019/7/21 11:11	267022.2814	35953.23928	7	AdM
2019/7/21 11:12	267012.2248	35949.00798	7	AdM
2019/7/21 11:13	267003.3671	35946.0565	7	AdM
2019/7/21 11:14	267002.4766	35946.02442	7	AdM
2019/7/21 11:15	267000.2482	35946.75358	7	AdM
2019/7/21 11:16	266998.0102	35949.99568	7	AdM
2019/7/21 11:17	266993.41	35949.7015	7	AdM
2019/7/21 11:18	266985.6445	35946.92381	7	AdM
2019/7/21 11:19	266969.7219	35945.75028	7	AdM
2019/7/21 11:20	266958.486	35949.72644	7	AdM
2019/7/21 11:21	266950.1048	35960.23873	7	AdM
2019/7/21 11:22	266940.2902	35956.60207	7	AdM
2019/7/21 11:23	266937.7649	35951.52364	7	AdM
2019/7/21 11:24	266938.7771	35940.04563	7	AdM
2019/7/21 11:25	266949.9252	35931.81749	7	AdM
2019/7/21 11:26	266954.3954	35922.33334	7	AdM
2019/7/21 11:27	266955.1424	35913.66659	7	AdM
2019/7/21 11:28	266956.7756	35890.25332	7	AdM
2019/7/21 11:29	266963.0256	35865.07883	7	AdM
2019/7/21 11:30	266978.2868	35850.95499	7	AdM
2019/7/21 11:31	266980.4462	35849.97956	7	AdM
2019/7/21 11:32	266971.9749	35840.33089	7	AdM
2019/7/21 11:33	266957.7491	35823.52841	7	AdM
2019/7/21 11:34	266950.9768	35814.69215	7	AdM
2019/7/21 11:35	266947.5722	35786.92764	7	AdM
2019/7/21 11:36	266946.9398	35750.79533	7	AdM
2019/7/21 11:37	266944.6143	35743.16005	7	AdM
2019/7/21 11:38	266929.1193	35731.5271	7	AdM
2019/7/21 11:39	266924.1261	35727.13363	7	AdM
2019/7/21 11:40	266916.333	35727.24345	7	AdM
2019/7/21 11:41	266908.7601	35726.57806	7	AdM
2019/7/21 11:42	266907.2476	35724.84631	7	AdM
2019/7/21 11:43	266907.3712	35724.05417	7	AdM
2019/7/21 11:44	266904.9732	35725.94066	7	AdM
2019/7/21 11:45	266892.6118	35729.98432	7	AdM
2019/7/21 11:46	266889.8324	35729.96407	7	AdM
2019/7/21 11:47	266885.071	35729.41829	7	AdM
2019/7/21 11:48	266873.8083	35732.21707	7	AdM
2019/7/21 11:49	266872.4888	35733.87917	7	AdM
2019/7/21 11:50	266873.3981	35737.12615	7	AdM
2019/7/21 11:51	266871.9268	35737.81017	7	AdM
2019/7/21 11:52	266872.1884	35737.63352	7	AdM
2019/7/21 11:53	266872.0171	35737.67982	7	AdM
2019/7/21 11:54	266872.3442	35738.11369	7	AdM
2019/7/21 11:55	266872.3866	35737.66776	7	AdM
2019/7/21 11:56	266871.3569	35735.99195	7	AdM
2019/7/21 11:57	266869.2027	35731.58149	7	AdM
2019/7/21 11:58	266867.5039	35725.51684	7	AdM
2019/7/21 11:59	266865.7764	35723.17717	7	AdM
2019/7/21 12:00	266864.4974	35721.39283	7	AdM
2019/7/21 12:01	266862.0338	35720.36601	7	AdM
2019/7/21 12:02	266861.7352	35716.56644	7	AdM
2019/7/21 12:03	266858.9283	35714.76896	7	AdM
2019/7/21 12:04	266850.799	35715.16402	7	AdM
2019/7/21 12:05	266848.3581	35711.86906	7	AdM
2019/7/21 12:06	266847.9041	35708.60964	7	AdM
2019/7/21 12:07	266835.5374	35707.60108	7	AdM
2019/7/21 12:08	266805.5459	35713.5976	7	AdM
2019/7/21 12:09	266773.1841	35716.73494	7	AdM
2019/7/21 12:10	266745.5306	35721.90864	7	AdM
2019/7/21 12:11	266725.9199	35717.27319	7	AdM
2019/7/21 12:12	266724.7151	35711.75722	7	AdM
2019/7/21 12:13	266725.3499	35710.63703	7	AdM
2019/7/21 12:14	266724.8726	35708.91207	7	AdM
2019/7/21 12:15	266724.198	35705.16326	7	AdM
2019/7/21 12:16	266723.4647	35699.56922	7	AdM
2019/7/21 12:17	266718.6238	35688.7177	7	AdM
2019/7/21 12:18	266702.5041	35684.76432	7	AdM
2019/7/21 12:19	266679.8525	35673.9338	7	AdM
2019/7/21 12:20	266650.0235	35661.04916	7	AdM
2019/7/21 12:21	266641.0912	35658.35649	7	AdM
2019/7/21 12:22	266610.415	35665.16112	7	AdM
2019/7/21 12:23	266583.0436	35679.54758	7	AdM
2019/7/21 12:24	266569.5186	35695.60298	7	AdM
2019/7/21 12:25	266563.8707	35700.17083	7	AdM
2019/7/21 12:26	266560.2451	35704.25547	7	AdM
2019/7/21 12:27	266560.6101	35705.74026	7	AdM
2019/7/21 12:28	266557.2769	35714.08349	7	AdM
2019/7/21 12:29	266549.1878	35721.06137	7	AdM
2019/7/21 12:30	266539.0128	35732.82812	7	AdM
2019/7/21 12:31	266537.952	35736.29027	7	AdM
2019/7/21 12:32	266537.1881	35737.87152	7	AdM
2019/7/21 12:33	266531.7507	35739.25649	7	AdM
2019/7/21 12:34	266523.544	35748.51635	7	AdM
2019/7/21 12:35	266519.5666	35748.40749	7	AdM
2019/7/21 12:36	266512.6601	35746.07793	7	AdM
2019/7/21 12:37	266497.9455	35736.32139	7	AdM
2019/7/21 12:38	266482.832	35721.92636	7	AdM
2019/7/21 12:39	266479.2394	35712.73677	7	AdM
2019/7/21 12:40	266484.5908	35702.48592	7	AdM
2019/7/21 12:41	266488.0327	35692.35492	7	AdM
2019/7/21 12:42	266488.9252	35680.02803	7	AdM
2019/7/21 12:43	266492.4619	35672.34193	7	AdM
2019/7/21 12:44	266493.6265	35671.66055	7	AdM
2019/7/21 12:45	266493.5943	35669.76792	7	AdM
2019/7/21 12:46	266494.9767	35664.3917	7	AdM
2019/7/21 12:47	266493.8111	35658.18867	7	AdM
2019/7/21 12:48	266486.7779	35648.03126	7	AdM
2019/7/21 12:49	266471.238	35629.39646	7	AdM
2019/7/21 12:50	266456.0674	35608.15315	7	AdM
2019/7/21 12:51	266439.7272	35581.83369	7	AdM
2019/7/21 12:52	266419.2253	35542.81451	7	AdM
2019/7/21 12:53	266406.27	35513.40534	7	AdM
2019/7/21 12:54	266405.6068	35503.53787	7	AdM
2019/7/21 12:55	266390.0187	35476.36418	7	AdM
2019/7/21 12:56	266373.0019	35456.4448	7	AdM
2019/7/21 12:57	266371.0963	35455.05765	7	AdM
2019/7/21 12:58	266350.8522	35433.20279	7	AdM
2019/7/21 12:59	266331.387	35393.54481	7	AdM
2019/7/21 13:00	266311.7981	35367.6577	7	AdM
2019/7/21 13:01	266307.5654	35330.82347	7	AdM
2019/7/21 13:02	266301.6649	35292.5613	7	AdM
2019/7/21 13:03	266298.5764	35261.49063	7	AdM
2019/7/21 13:04	266274.6446	35212.88099	7	AdM
2019/7/21 13:05	266266.7178	35175.96768	7	AdM
2019/7/21 13:06	266265.0821	35173.60033	7	AdM
2019/7/21 13:07	266266.409	35173.73555	7	AdM
2019/7/21 13:08	266266.6451	35173.79707	7	AdM
2019/7/21 13:09	266265.857	35175.05647	7	AdM
2019/7/21 13:10	266265.0359	35175.1488	7	AdM
2019/7/21 13:11	266254.9798	35186.87147	7	AdM
2019/7/21 13:12	266252.9312	35189.03144	7	AdM
2019/7/21 13:13	266252.4987	35189.71949	7	AdM
2019/7/21 13:14	266251.5582	35192.51154	7	AdM
2019/7/21 13:15	266249.0401	35190.78035	7	AdM
2019/7/21 13:16	266249.4076	35182.86133	7	AdM
2019/7/21 13:17	266246.0035	35172.70407	7	AdM
2019/7/21 13:18	266242.559	35170.26391	7	AdM
2019/7/21 13:19	266240.3419	35158.63868	7	AdM
2019/7/21 13:20	266249.8541	35149.20233	7	AdM
2019/7/21 13:21	266251.9261	35147.26337	7	AdM
2019/7/21 13:22	266254.912	35143.84471	7	AdM
2019/7/21 13:23	266259.8177	35127.58055	7	AdM
2019/7/21 13:24	266262.2606	35124.64295	7	AdM
2019/7/21 13:25	266260.8048	35122.37732	7	AdM
2019/7/21 13:26	266263.1422	35120.26632	7	AdM
2019/7/21 13:27	266275.484	35117.41334	7	AdM
2019/7/21 13:28	266282.2428	35114.44075	7	AdM
2019/7/21 13:29	266291.3172	35115.76026	7	AdM
2019/7/21 13:30	266302.9584	35107.82569	7	AdM
2019/7/21 13:31	266310.4009	35105.55622	7	AdM
2019/7/21 13:32	266321.8342	35107.93209	7	AdM
2019/7/21 13:33	266338.4899	35116.81544	7	AdM
2019/7/21 13:34	266343.0589	35121.19022	7	AdM
2019/7/21 13:35	266342.5888	35122.06004	7	AdM
2019/7/21 13:36	266342.8914	35121.91822	7	AdM
2019/7/21 13:37	266342.7946	35121.00482	7	AdM
2019/7/21 13:38	266342.9762	35121.70012	7	AdM
2019/7/21 13:39	266348.7556	35120.29574	7	AdM
2019/7/21 13:40	266354.6825	35119.43901	7	AdM
2019/7/21 13:41	266359.3432	35116.73359	7	AdM
2019/7/21 13:42	266361.0003	35115.76675	7	AdM
2019/7/21 13:43	266361.3314	35115.05789	7	AdM
2019/7/21 13:44	266362.4538	35114.25468	7	AdM
2019/7/21 13:45	266363.5975	35113.22766	7	AdM
2019/7/21 13:46	266364.9571	35113.21374	7	AdM
2019/7/21 13:47	266363.091	35097.55045	7	AdM
2019/7/21 13:48	266360.0662	35085.46049	7	AdM
2019/7/21 13:49	266356.3243	35080.55887	7	AdM
2019/7/21 13:50	266352.7091	35073.76644	7	AdM
2019/7/21 13:51	266352.3305	35072.17142	7	AdM
2019/7/21 13:52	266351.1541	35071.24829	7	AdM
2019/7/21 13:53	266354.3674	35072.8938	7	AdM
2019/7/21 13:54	266354.5257	35072.87036	7	AdM
2019/7/21 13:55	266354.4456	35072.88291	7	AdM
2019/7/21 13:56	266353.1296	35071.22484	7	AdM
2019/7/21 13:57	266354.0397	35070.01888	7	AdM
2019/7/21 13:58	266353.2882	35070.65446	7	AdM
2019/7/21 13:59	266364.4041	35097.95187	7	AdM
2019/7/21 14:00	266369.8197	35106.09976	7	AdM
2019/7/21 14:01	266371.5192	35110.50038	7	AdM
2019/7/21 14:02	266376.2435	35116.54158	7	AdM
2019/7/21 14:03	266377.9119	35117.82149	7	AdM
2019/7/21 14:04	266374.1513	35117.65966	7	AdM
2019/7/21 14:05	266369.8626	35119.16624	7	AdM
2019/7/21 14:06	266373.641	35121.62679	7	AdM
2019/7/21 14:07	266374.9035	35121.4269	7	AdM
2019/7/21 14:08	266375.2105	35123.70087	7	AdM
2019/7/21 14:09	266377.245	35130.1148	7	AdM
2019/7/21 14:10	266381.0962	35135.67283	7	AdM
2019/7/21 14:11	266382.4755	35136.91906	7	AdM
2019/7/21 14:12	266382.6437	35138.25237	7	AdM
2019/7/21 14:13	266382.4258	35138.12614	7	AdM
2019/7/21 14:14	266382.2654	35138.40932	7	AdM
2019/7/21 14:15	266382.6683	35138.60575	7	AdM
2019/7/21 14:16	266383.846	35140.15932	7	AdM
2019/7/21 14:17	266384.5993	35140.70168	7	AdM
2019/7/21 14:18	266384.0651	35140.98015	7	AdM
2019/7/21 14:19	266383.0745	35146.73327	7	AdM
2019/7/21 14:20	266383.0842	35147.94236	7	AdM
2019/7/21 14:21	266383.4129	35148.89497	7	AdM
2019/7/21 14:22	266383.0008	35155.55734	7	AdM
2019/7/21 14:23	266390.3615	35168.52849	7	AdM
2019/7/21 14:24	266393.0969	35178.33342	7	AdM
2019/7/21 14:25	266401.4672	35172.84387	7	AdM
2019/7/21 14:26	266401.4861	35167.07454	7	AdM
2019/7/21 14:27	266390.255	35166.72234	7	AdM
2019/7/21 14:28	266393.6886	35162.05338	7	AdM
2019/7/21 14:29	266406.7619	35167.74042	7	AdM
2019/7/21 14:30	266394.261	35170.60264	7	AdM
2019/7/21 14:31	266392.9747	35166.71294	7	AdM
2019/7/21 14:32	266387.1481	35159.81423	7	AdM
2019/7/21 14:33	266383.9583	35157.67707	7	AdM
2019/7/21 14:34	266384.0978	35156.70298	7	AdM
2019/7/21 14:35	266410.4403	35162.25349	7	AdM
2019/7/21 14:36	266422.8248	35170.34502	7	AdM
2019/7/21 14:37	266399.3704	35164.07113	7	AdM
2019/7/21 14:38	266384.4178	35155.91983	7	AdM
2019/7/21 14:39	266388.0425	35163.97573	7	AdM
2019/7/21 14:40	266397.6836	35163.90206	7	AdM
2019/7/21 14:41	266439.5645	35173.96411	7	AdM
2019/7/21 14:42	266456.7762	35176.73439	7	AdM
2019/7/21 14:43	266425.6126	35168.60815	7	AdM
2019/7/21 14:44	266433.2151	35171.99811	7	AdM
2019/7/21 14:45	266409.4896	35162.70218	7	AdM
2019/7/21 14:46	266406.9531	35179.27277	7	AdM
2019/7/21 14:47	266390.6613	35165.00641	7	AdM
2019/7/21 14:48	266391.9126	35167.66362	7	AdM
2019/7/21 14:49	266389.1528	35163.8002	7	AdM
2019/7/21 14:50	266385.5111	35158.04027	7	AdM
2019/7/21 14:51	266383.0244	35157.79948	7	AdM
2019/7/21 14:52	266381.5665	35161.38429	7	AdM
2019/7/21 14:53	266383.1371	35163.29504	7	AdM
2019/7/21 14:54	266383.9724	35163.34335	7	AdM
2019/7/21 14:55	266384.5571	35168.31252	7	AdM
2019/7/21 14:56	266383.4012	35165.23683	7	AdM
2019/7/21 14:57	266383.7078	35159.05249	7	AdM
2019/7/21 14:58	266382.4612	35158.54709	7	AdM
2019/7/21 14:59	266383.4721	35157.81008	7	AdM
2019/7/21 15:00	266389.3971	35167.29453	7	AdM
2019/7/22 4:00	266322.0427	35224.16611	7	AdM
2019/7/22 4:01	266312.8709	35233.88425	7	AdM
2019/7/22 4:02	266314.8727	35245.48057	7	AdM
2019/7/22 4:03	266315.8465	35250.30975	7	AdM
2019/7/22 4:04	266314.0262	35255.12954	7	AdM
2019/7/22 4:05	266312.7124	35256.76123	7	AdM
2019/7/22 4:06	266315.0926	35258.81763	7	AdM
2019/7/22 4:07	266316.1427	35257.67689	7	AdM
2019/7/22 4:08	266318.539	35258.12583	7	AdM
2019/7/22 4:09	266314.6165	35259.48006	7	AdM
2019/7/22 4:10	266306.1985	35268.53755	7	AdM
2019/7/22 4:11	266307.1048	35270.82873	7	AdM
2019/7/22 4:12	266308.5523	35272.32658	7	AdM
2019/7/22 4:13	266300.7887	35278.64259	7	AdM
2019/7/22 4:14	266293.013	35295.56746	7	AdM
2019/7/22 4:15	266289.7274	35305.51372	7	AdM
[truncated: 1,306 more rows]
