# Supplementary material for: Estimating individual exposure to predation risk in group-living baboons, Papio anubis
Source: PLoS One. 2023 Nov 8;18(11):e0287357. doi: 10.1371/journal.pone.0287357 (PMC10631679; doi:10.1371/journal.pone.0287357)
Supplement: S1 Data — (ZIP) [file pone.0287357.s006.zip › S6 Data/08.csv]

Unnamed: 0	x	y	id	agesex
2019-07-19 04:00:00	265582.0428494316	35309.22312369693	8	AF
2019-07-19 04:01:00	265582.1936540877	35308.86583765279	8	AF
2019-07-19 04:02:00	265582.0580202475	35308.99435194438	8	AF
2019-07-19 04:03:00	265582.31465315644	35308.86507549025	8	AF
2019-07-19 04:04:00	265581.9673662872	35308.55453008069	8	AF
2019-07-19 04:05:00	265589.03735652484	35315.247835839626	8	AF
2019-07-19 04:06:00	265610.9276431194	35327.056547962915	8	AF
2019-07-19 04:07:00	265665.4507938026	35343.49089828354	8	AF
2019-07-19 04:08:00	265732.1671186093	35368.63972223701	8	AF
2019-07-19 04:09:00	265786.13923773466	35395.909050868155	8	AF
2019-07-19 04:10:00	265832.2366923395	35410.22516998857	8	AF
2019-07-19 04:11:00	265877.9919124174	35410.02793406348	8	AF
2019-07-19 04:12:00	265898.38327458035	35408.51601723062	8	AF
2019-07-19 04:13:00	265898.36259301327	35408.11618402294	8	AF
2019-07-19 04:14:00	265898.6844294007	35407.39921256111	8	AF
2019-07-19 04:15:00	265899.33270604094	35407.60019648016	8	AF
2019-07-19 04:16:00	265900.164593746	35408.148074061195	8	AF
2019-07-19 04:17:00	265905.6758441117	35404.74196528055	8	AF
2019-07-19 04:18:00	265925.54827331385	35399.39603080737	8	AF
2019-07-19 04:19:00	265942.27052876604	35396.20090695943	8	AF
2019-07-19 04:20:00	265965.5995167754	35383.255514391785	8	AF
2019-07-19 04:21:00	265970.2390175192	35385.82797427936	8	AF
2019-07-19 04:22:00	265979.7266525526	35386.64487527769	8	AF
2019-07-19 04:23:00	266000.65097654186	35378.71942165381	8	AF
2019-07-19 04:24:00	266012.8951543823	35371.910094173574	8	AF
2019-07-19 04:25:00	266022.1980126874	35376.6643884974	8	AF
2019-07-19 04:26:00	266042.2406586342	35381.52727073229	8	AF
2019-07-19 04:27:00	266054.3517920799	35386.58957648043	8	AF
2019-07-19 04:28:00	266063.8242187544	35383.85255791154	8	AF
2019-07-19 04:29:00	266072.07702610025	35388.45774904793	8	AF
2019-07-19 04:30:00	266075.6647271846	35388.689284300934	8	AF
2019-07-19 04:31:00	266090.0424202175	35382.27309228181	8	AF
2019-07-19 04:32:00	266070.9653318076	35391.76967478553	8	AF
2019-07-19 04:33:00	266067.51726313174	35394.62288439913	8	AF
2019-07-19 04:34:00	266070.80632290087	35391.93598352512	8	AF
2019-07-19 04:35:00	266074.1710148182	35396.9834900295	8	AF
2019-07-19 04:36:00	266077.9363509832	35403.71764036257	8	AF
2019-07-19 04:37:00	266079.3934307642	35406.83640231987	8	AF
2019-07-19 04:38:00	266079.9805271869	35406.4358918838	8	AF
2019-07-19 04:39:00	266080.25823327794	35406.810417169814	8	AF
2019-07-19 04:40:00	266080.0513389937	35406.95000621867	8	AF
2019-07-19 04:41:00	266083.4952421081	35406.410838142365	8	AF
2019-07-19 04:42:00	266085.3339482903	35407.164049767794	8	AF
2019-07-19 04:43:00	266084.85780853854	35407.46296519714	8	AF
2019-07-19 04:44:00	266084.69593482645	35407.23367738472	8	AF
2019-07-19 04:45:00	266083.15367871214	35404.1409250718	8	AF
2019-07-19 04:46:00	266080.8984036067	35382.85822290532	8	AF
2019-07-19 04:47:00	266084.4149757291	35379.2165704608	8	AF
2019-07-19 04:48:00	266084.4860757137	35379.32605482947	8	AF
2019-07-19 04:49:00	266103.5487594767	35368.36506816728	8	AF
2019-07-19 04:50:00	266150.1402071634	35338.58473229534	8	AF
2019-07-19 04:51:00	266163.2387918893	35313.62128318225	8	AF
2019-07-19 04:52:00	266157.77277581365	35294.97938541211	8	AF
2019-07-19 04:53:00	266174.21302160417	35252.23809858831	8	AF
2019-07-19 04:54:00	266192.35661078774	35225.32550988079	8	AF
2019-07-19 04:55:00	266194.262997894	35222.17103768036	8	AF
2019-07-19 04:56:00	266199.7400302685	35224.807479407864	8	AF
2019-07-19 04:57:00	266214.44914725417	35224.65479563437	8	AF
2019-07-19 04:58:00	266246.0563325913	35207.18586898808	8	AF
2019-07-19 04:59:00	266268.42332955386	35215.58857239569	8	AF
2019-07-19 05:00:00	266282.97109460825	35217.792543751384	8	AF
2019-07-19 05:01:00	266284.8172893989	35217.96950401021	8	AF
2019-07-19 05:02:00	266285.0606903272	35218.481739240284	8	AF
2019-07-19 05:03:00	266284.96428114164	35218.02680424159	8	AF
2019-07-19 05:04:00	266281.2998516066	35218.276227538016	8	AF
2019-07-19 05:05:00	266279.1184553102	35217.89121411556	8	AF
2019-07-19 05:06:00	266278.9952014175	35218.66362983921	8	AF
2019-07-19 05:07:00	266280.6458177328	35240.806017676376	8	AF
2019-07-19 05:08:00	266280.8009429775	35254.356556054365	8	AF
2019-07-19 05:09:00	266280.67177681724	35253.43764036161	8	AF
2019-07-19 05:10:00	266280.7270332425	35254.118586342884	8	AF
2019-07-19 05:11:00	266280.97276316263	35254.2206613726	8	AF
2019-07-19 05:12:00	266279.9084842847	35254.35563205472	8	AF
2019-07-19 05:13:00	266281.47938552656	35253.2448388315	8	AF
2019-07-19 05:14:00	266281.7335470337	35252.83149349942	8	AF
2019-07-19 05:15:00	266282.3876331613	35252.407374792056	8	AF
2019-07-19 05:16:00	266281.46761993226	35252.882057293675	8	AF
2019-07-19 05:17:00	266282.21531034115	35252.80853689459	8	AF
2019-07-19 05:18:00	266281.954738931	35250.91116369326	8	AF
2019-07-19 05:19:00	266280.9820220303	35250.482399578425	8	AF
2019-07-19 05:20:00	266282.3062985935	35250.341845651885	8	AF
2019-07-19 05:21:00	266283.0363261122	35250.10795182128	8	AF
2019-07-19 05:22:00	266281.9322483003	35250.737887334886	8	AF
2019-07-19 05:23:00	266282.8544851968	35250.24698234695	8	AF
2019-07-19 05:24:00	266282.6360898489	35250.41053773908	8	AF
2019-07-19 05:25:00	266282.2070485877	35251.42708389716	8	AF
2019-07-19 05:26:00	266282.0377672024	35251.27208727996	8	AF
2019-07-19 05:27:00	266282.6000840053	35251.304969703764	8	AF
2019-07-19 05:28:00	266282.3052887421	35251.759800141495	8	AF
2019-07-19 05:29:00	266282.5326237428	35251.75201143254	8	AF
2019-07-19 05:30:00	266282.9071505054	35250.96240069588	8	AF
2019-07-19 05:31:00	266283.253815513	35250.05205200952	8	AF
2019-07-19 05:32:00	266283.55871279666	35250.90254117926	8	AF
2019-07-19 05:33:00	266283.147040035	35250.63606743086	8	AF
2019-07-19 05:34:00	266282.8542190872	35235.29044048003	8	AF
2019-07-19 05:35:00	266284.03457700415	35232.870902907605	8	AF
2019-07-19 05:36:00	266283.24061687005	35231.739392723386	8	AF
2019-07-19 05:37:00	266283.3087765948	35231.081832950455	8	AF
2019-07-19 05:38:00	266282.2554015693	35230.99411681573	8	AF
2019-07-19 05:39:00	266283.8853556552	35230.97995894811	8	AF
2019-07-19 05:40:00	266284.8300759364	35230.62656819518	8	AF
2019-07-19 05:41:00	266283.26643818687	35230.95446165304	8	AF
2019-07-19 05:42:00	266283.2463579499	35230.77049299953	8	AF
2019-07-19 05:43:00	266283.62122242973	35230.72672766607	8	AF
2019-07-19 05:44:00	266283.3938745737	35230.67147158118	8	AF
2019-07-19 05:45:00	266283.0251936721	35231.00667945456	8	AF
2019-07-19 05:46:00	266283.8212168959	35231.33427624884	8	AF
2019-07-19 05:47:00	266283.5057407048	35231.38982732877	8	AF
2019-07-19 05:48:00	266282.5229409048	35231.56939188313	8	AF
2019-07-19 05:49:00	266282.7358049228	35231.582805415186	8	AF
2019-07-19 05:50:00	266283.1347442809	35232.20100524722	8	AF
2019-07-19 05:51:00	266283.2073677162	35231.591373334355	8	AF
2019-07-19 05:52:00	266283.6163400728	35231.35625464304	8	AF
2019-07-19 05:53:00	266282.71050046134	35231.261687801336	8	AF
2019-07-19 05:54:00	266282.3158880865	35230.93105971637	8	AF
2019-07-19 05:55:00	266282.71990176884	35230.951070575364	8	AF
2019-07-19 05:56:00	266282.9613062752	35230.77331622763	8	AF
2019-07-19 05:57:00	266282.7877465879	35230.56946998489	8	AF
2019-07-19 05:58:00	266283.10034306266	35230.04292713864	8	AF
2019-07-19 05:59:00	266289.6403000218	35222.2723404656	8	AF
2019-07-19 06:00:00	266306.69847344066	35222.02848309105	8	AF
2019-07-19 06:01:00	266306.9065356976	35222.15655796122	8	AF
2019-07-19 06:02:00	266306.7797454295	35221.96744951628	8	AF
2019-07-19 06:03:00	266307.22109348985	35222.14782981678	8	AF
2019-07-19 06:04:00	266307.37265832187	35221.87921350635	8	AF
2019-07-19 06:05:00	266307.3373284662	35221.538189107334	8	AF
2019-07-19 06:06:00	266306.90749100223	35221.38029611201	8	AF
2019-07-19 06:07:00	266302.54976401577	35213.58980962423	8	AF
2019-07-19 06:08:00	266277.2387657747	35183.55892637658	8	AF
2019-07-19 06:09:00	266273.7309782909	35177.485958701225	8	AF
2019-07-19 06:10:00	266271.8741895626	35176.320192720654	8	AF
2019-07-19 06:11:00	266267.1844117024	35176.504198357536	8	AF
2019-07-19 06:12:00	266260.83344614215	35170.04653522323	8	AF
2019-07-19 06:13:00	266264.55955229216	35176.48998528439	8	AF
2019-07-19 06:14:00	266260.75670274475	35177.76879867834	8	AF
2019-07-19 06:15:00	266262.002061836	35176.49124326161	8	AF
2019-07-19 06:16:00	266265.65846366005	35176.00439060262	8	AF
2019-07-19 06:17:00	266264.3066730077	35176.82166706077	8	AF
2019-07-19 06:18:00	266263.413251377	35177.56105812949	8	AF
2019-07-19 06:19:00	266261.5063438191	35175.42511318542	8	AF
2019-07-19 06:20:00	266262.8814809736	35167.13260179173	8	AF
2019-07-19 06:21:00	266264.9995419944	35167.260103747045	8	AF
2019-07-19 06:22:00	266266.9817609914	35167.4034866776	8	AF
2019-07-19 06:23:00	266272.16186351486	35174.6122107216	8	AF
2019-07-19 06:24:00	266272.56374260125	35170.52656956704	8	AF
2019-07-19 06:25:00	266264.626806525	35172.29436029071	8	AF
2019-07-19 06:26:00	266259.4808053362	35173.06982603026	8	AF
2019-07-19 06:27:00	266259.52539369377	35172.39844537608	8	AF
2019-07-19 06:28:00	266259.8856210556	35171.55924975919	8	AF
2019-07-19 06:29:00	266259.51894106006	35174.431732935416	8	AF
2019-07-19 06:30:00	266259.5007225802	35177.92371682474	8	AF
2019-07-19 06:31:00	266260.40650973475	35178.67159006282	8	AF
2019-07-19 06:32:00	266260.1952220618	35178.19713817041	8	AF
2019-07-19 06:33:00	266260.6738952714	35177.580234227586	8	AF
2019-07-19 06:34:00	266260.66049573495	35177.39497379383	8	AF
2019-07-19 06:35:00	266260.1754162118	35176.62581564688	8	AF
2019-07-19 06:36:00	266260.716338305	35178.22173384306	8	AF
2019-07-19 06:37:00	266261.21669104684	35177.44057725412	8	AF
2019-07-19 06:38:00	266260.6525826811	35175.9003349002	8	AF
2019-07-19 06:39:00	266260.550844939	35175.70679708097	8	AF
2019-07-19 06:40:00	266259.90865761845	35175.32700005167	8	AF
2019-07-19 06:41:00	266270.8219021461	35175.19408068887	8	AF
2019-07-19 06:42:00	266268.8275453987	35170.12251608042	8	AF
2019-07-19 06:43:00	266265.81973780534	35171.46624002915	8	AF
2019-07-19 06:44:00	266261.7537510577	35176.47396571132	8	AF
2019-07-19 06:45:00	266273.1116560458	35178.20741283999	8	AF
2019-07-19 06:46:00	266272.3718727453	35177.92349319473	8	AF
2019-07-19 06:47:00	266297.33402777294	35201.81845997754	8	AF
2019-07-19 06:48:00	266324.78894192155	35237.73492266599	8	AF
2019-07-19 06:49:00	266366.7623248649	35262.37593728203	8	AF
2019-07-19 06:50:00	266434.45695520705	35284.946888008584	8	AF
2019-07-19 06:51:00	266483.1374444609	35297.13776582294	8	AF
2019-07-19 06:52:00	266534.3564890137	35289.3785342495	8	AF
2019-07-19 06:53:00	266588.4584694947	35288.68396374634	8	AF
2019-07-19 06:54:00	266639.88434407994	35289.72145728787	8	AF
2019-07-19 06:55:00	266689.56575233326	35308.986576665826	8	AF
2019-07-19 06:56:00	266747.312727677	35324.96748389189	8	AF
2019-07-19 06:57:00	266798.5120281469	35314.50528230174	8	AF
2019-07-19 06:58:00	266856.1583133942	35311.94778318692	8	AF
2019-07-19 06:59:00	266902.79578904586	35337.67225034467	8	AF
2019-07-19 07:00:00	266958.8265858428	35368.89164433889	8	AF
2019-07-19 07:01:00	266999.67992204113	35380.287360640454	8	AF
2019-07-19 07:02:00	267015.5563070507	35386.693829016745	8	AF
2019-07-19 07:03:00	267041.5425128678	35400.26023531741	8	AF
2019-07-19 07:04:00	267056.7134316227	35414.48749558686	8	AF
2019-07-19 07:05:00	267065.3632197618	35417.64717035425	8	AF
2019-07-19 07:06:00	267068.1919137212	35419.872136586855	8	AF
2019-07-19 07:07:00	267092.439740524	35431.405613256284	8	AF
2019-07-19 07:08:00	267131.5128968562	35458.825657941336	8	AF
2019-07-19 07:09:00	267153.27654744446	35483.9901405381	8	AF
2019-07-19 07:10:00	267168.5336687462	35511.39550098167	8	AF
2019-07-19 07:11:00	267186.65895044606	35523.50019484681	8	AF
2019-07-19 07:12:00	267204.5805408077	35526.91640976221	8	AF
2019-07-19 07:13:00	267216.689494893	35527.18140846871	8	AF
2019-07-19 07:14:00	267215.8076226813	35527.19707362009	8	AF
2019-07-19 07:15:00	267216.0367221104	35529.46846958987	8	AF
2019-07-19 07:16:00	267216.0700421235	35529.0564618883	8	AF
2019-07-19 07:17:00	267215.33042959933	35529.58751378867	8	AF
2019-07-19 07:18:00	267217.4958031544	35527.91123151462	8	AF
2019-07-19 07:19:00	267222.4152171818	35530.9411496738	8	AF
2019-07-19 07:20:00	267223.26402120834	35531.6611939358	8	AF
2019-07-19 07:21:00	267229.8458337535	35540.90986434816	8	AF
2019-07-19 07:22:00	267244.0794243537	35575.278692839056	8	AF
2019-07-19 07:23:00	267273.7167606829	35581.899285889325	8	AF
2019-07-19 07:24:00	267298.02326153935	35579.212888573486	8	AF
2019-07-19 07:25:00	267312.5797468686	35564.631902638655	8	AF
2019-07-19 07:26:00	267313.8338343736	35557.09046691194	8	AF
2019-07-19 07:27:00	267313.5312837635	35556.818811229474	8	AF
2019-07-19 07:28:00	267313.5148324889	35557.13772337749	8	AF
2019-07-19 07:29:00	267314.2675738033	35557.28375108055	8	AF
2019-07-19 07:30:00	267314.22966543434	35557.03913922235	8	AF
2019-07-19 07:31:00	267319.1783804747	35556.357541152895	8	AF
2019-07-19 07:32:00	267336.4877473108	35550.79890075487	8	AF
2019-07-19 07:33:00	267344.24375090905	35546.61334079297	8	AF
2019-07-19 07:34:00	267348.8292633023	35543.1023783158	8	AF
2019-07-19 07:35:00	267359.0921857713	35540.35452883593	8	AF
2019-07-19 07:36:00	267361.8856726944	35540.13883191556	8	AF
2019-07-19 07:37:00	267368.45363341214	35543.39699231167	8	AF
2019-07-19 07:38:00	267369.83352297865	35543.9082541187	8	AF
2019-07-19 07:39:00	267369.4280735139	35543.20747538974	8	AF
2019-07-19 07:40:00	267369.9263399044	35543.134005967404	8	AF
2019-07-19 07:41:00	267369.7762119348	35544.97633342866	8	AF
2019-07-19 07:42:00	267368.6053197254	35548.26041076668	8	AF
2019-07-19 07:43:00	267369.1859352394	35549.764139864965	8	AF
2019-07-19 07:44:00	267368.7414370942	35549.59408479428	8	AF
2019-07-19 07:45:00	267366.915850597	35548.49615918445	8	AF
2019-07-19 07:46:00	267366.00233834685	35548.061118811565	8	AF
2019-07-19 07:47:00	267362.27964958915	35545.53549736603	8	AF
2019-07-19 07:48:00	267359.029159851	35540.70202315509	8	AF
2019-07-19 07:49:00	267351.55124174774	35535.3385139249	8	AF
2019-07-19 07:50:00	267349.0982853091	35532.794198199656	8	AF
2019-07-19 07:51:00	267350.62169959315	35530.93426152916	8	AF
2019-07-19 07:52:00	267350.98956262006	35530.242725803626	8	AF
2019-07-19 07:53:00	267351.7603303049	35530.51244226447	8	AF
2019-07-19 07:54:00	267351.24113838584	35530.80601826042	8	AF
2019-07-19 07:55:00	267350.86133333703	35531.18030678286	8	AF
2019-07-19 07:56:00	267351.61290090723	35531.03268074352	8	AF
2019-07-19 07:57:00	267351.5290213567	35530.13791012214	8	AF
2019-07-19 07:58:00	267350.82914948853	35530.79633254986	8	AF
2019-07-19 07:59:00	267345.3541806315	35534.44075466114	8	AF
2019-07-19 08:00:00	267345.7986845335	35533.731875240606	8	AF
2019-07-19 08:01:00	267363.6297615006	35523.869154791435	8	AF
2019-07-19 08:02:00	267382.4190533164	35512.52303900508	8	AF
2019-07-19 08:03:00	267388.2398842956	35507.6878939274	8	AF
2019-07-19 08:04:00	267388.3780510746	35508.15498388079	8	AF
2019-07-19 08:05:00	267389.43753484375	35509.10891239216	8	AF
2019-07-19 08:06:00	267391.16441503	35510.316909631765	8	AF
2019-07-19 08:07:00	267402.4717440038	35501.9553206854	8	AF
2019-07-19 08:08:00	267406.2091599019	35496.64223964467	8	AF
2019-07-19 08:09:00	267405.8215836724	35496.22183878538	8	AF
2019-07-19 08:10:00	267407.1718038708	35493.21718574308	8	AF
2019-07-19 08:11:00	267424.2713580239	35472.62325758066	8	AF
2019-07-19 08:12:00	267426.8497176558	35471.30469838788	8	AF
2019-07-19 08:13:00	267426.8568658738	35471.77568617578	8	AF
2019-07-19 08:14:00	267425.5686201196	35471.102185796335	8	AF
2019-07-19 08:15:00	267425.24627987447	35471.1588440756	8	AF
2019-07-19 08:16:00	267426.0166025112	35471.06872872515	8	AF
2019-07-19 08:17:00	267425.54971479176	35471.21869267363	8	AF
2019-07-19 08:18:00	267425.99043774203	35471.07831975986	8	AF
2019-07-19 08:19:00	267426.4001249216	35470.72264381552	8	AF
2019-07-19 08:20:00	267427.0238231056	35469.64283580588	8	AF
2019-07-19 08:21:00	267428.25651698955	35470.00518125866	8	AF
2019-07-19 08:22:00	267428.631963968	35469.19142688774	8	AF
2019-07-19 08:23:00	267428.7428330406	35469.573541505364	8	AF
2019-07-19 08:24:00	267428.4010906873	35469.13156346854	8	AF
2019-07-19 08:25:00	267428.1561569117	35469.28498454522	8	AF
2019-07-19 08:26:00	267427.57033923647	35469.56511696487	8	AF
2019-07-19 08:27:00	267428.79597175604	35469.881747487314	8	AF
2019-07-19 08:28:00	267428.17881219427	35469.35631958063	8	AF
2019-07-19 08:29:00	267427.6797105952	35468.97446858635	8	AF
2019-07-19 08:30:00	267427.51678949606	35469.06169477917	8	AF
2019-07-19 08:31:00	267427.63768195844	35470.36274331341	8	AF
2019-07-19 08:32:00	267427.3301729899	35470.345478135125	8	AF
2019-07-19 08:33:00	267428.1678536405	35470.219218352904	8	AF
2019-07-19 08:34:00	267427.3546909588	35470.450547049535	8	AF
2019-07-19 08:35:00	267427.61258323194	35470.140065461965	8	AF
2019-07-19 08:36:00	267428.6687594795	35469.43990997922	8	AF
2019-07-19 08:37:00	267428.5954387027	35469.357524879364	8	AF
2019-07-19 08:38:00	267427.95642036555	35469.93482458495	8	AF
2019-07-19 08:39:00	267428.18334437173	35469.73956195697	8	AF
2019-07-19 08:40:00	267428.72709099844	35469.7313399419	8	AF
2019-07-19 08:41:00	267428.4538288794	35469.295984167526	8	AF
2019-07-19 08:42:00	267428.4370135505	35468.74186092362	8	AF
2019-07-19 08:43:00	267428.2312150665	35469.6962322305	8	AF
2019-07-19 08:44:00	267428.01389568526	35469.66862558059	8	AF
2019-07-19 08:45:00	267428.0729177597	35469.706587610235	8	AF
2019-07-19 08:46:00	267426.8655662158	35470.759785482165	8	AF
2019-07-19 08:47:00	267426.8400541129	35471.23907524748	8	AF
2019-07-19 08:48:00	267419.6491841222	35467.45567042934	8	AF
2019-07-19 08:49:00	267416.6699377753	35467.69610550786	8	AF
2019-07-19 08:50:00	267416.90549192164	35467.04976057699	8	AF
2019-07-19 08:51:00	267416.9608674833	35466.49765029594	8	AF
2019-07-19 08:52:00	267425.8089519109	35462.04458033223	8	AF
2019-07-19 08:53:00	267428.012615764	35458.85615067615	8	AF
2019-07-19 08:54:00	267428.3268032667	35458.8619854182	8	AF
2019-07-19 08:55:00	267427.62469760305	35458.57824483248	8	AF
2019-07-19 08:56:00	267427.8241863236	35458.53230339273	8	AF
2019-07-19 08:57:00	267427.22696712794	35459.32398219439	8	AF
2019-07-19 08:58:00	267427.67280890414	35459.71340204163	8	AF
2019-07-19 08:59:00	267427.26731569815	35458.79602358864	8	AF
2019-07-19 09:00:00	267426.6853644986	35458.925917910434	8	AF
2019-07-19 09:01:00	267426.7815797618	35458.43334121547	8	AF
2019-07-19 09:02:00	267426.9664369366	35458.53063510862	8	AF
2019-07-19 09:03:00	267427.9944221536	35457.91380722434	8	AF
2019-07-19 09:04:00	267427.8990958045	35457.3064256852	8	AF
2019-07-19 09:05:00	267426.97417187213	35456.421597144785	8	AF
2019-07-19 09:06:00	267426.33334345714	35456.31407328364	8	AF
2019-07-19 09:07:00	267427.7528968096	35457.49134876517	8	AF
2019-07-19 09:08:00	267427.9519306675	35457.94441637435	8	AF
2019-07-19 09:09:00	267427.7709025861	35457.513650255176	8	AF
2019-07-19 09:10:00	267428.89932945505	35458.92583458431	8	AF
2019-07-19 09:11:00	267428.0888153372	35458.49538132382	8	AF
2019-07-19 09:12:00	267429.0635739694	35458.04889466485	8	AF
2019-07-19 09:13:00	267430.16174130613	35459.41186632527	8	AF
2019-07-19 09:14:00	267428.8225512434	35458.27033646706	8	AF
2019-07-19 09:15:00	267428.09033479093	35457.756914122045	8	AF
2019-07-19 09:16:00	267428.4164770818	35453.59757934655	8	AF
2019-07-19 09:17:00	267432.54074023565	35430.5752262904	8	AF
2019-07-19 09:18:00	267436.76018737786	35418.370122418884	8	AF
2019-07-19 09:19:00	267445.1961164432	35403.98304660643	8	AF
2019-07-19 09:20:00	267449.77073513775	35396.18618307887	8	AF
2019-07-19 09:21:00	267449.1881454813	35394.093671966184	8	AF
2019-07-19 09:22:00	267450.3607727538	35392.93596098672	8	AF
2019-07-19 09:23:00	267468.0842221026	35370.353997397855	8	AF
2019-07-19 09:24:00	267497.98051522655	35344.71762692849	8	AF
2019-07-19 09:25:00	267527.38829308347	35318.73886004975	8	AF
2019-07-19 09:26:00	267539.14377409004	35296.54855950417	8	AF
2019-07-19 09:27:00	267543.57801997743	35286.539835265765	8	AF
2019-07-19 09:28:00	267547.44266265986	35280.804414820945	8	AF
2019-07-19 09:29:00	267552.5726185742	35270.654898912784	8	AF
2019-07-19 09:30:00	267560.6266843734	35265.66188804024	8	AF
2019-07-19 09:31:00	267572.7871217199	35260.93478477107	8	AF
2019-07-19 09:32:00	267591.01671396027	35258.77357029096	8	AF
2019-07-19 09:33:00	267600.8025174871	35258.83204867512	8	AF
2019-07-19 09:34:00	267624.4354206525	35248.34881612664	8	AF
2019-07-19 09:35:00	267658.5625511181	35233.70235361259	8	AF
2019-07-19 09:36:00	267673.7421202163	35226.87372184174	8	AF
2019-07-19 09:37:00	267674.4328172946	35217.56773249185	8	AF
2019-07-19 09:38:00	267668.7527773834	35207.43442527288	8	AF
2019-07-19 09:39:00	267667.55690448376	35205.60564638428	8	AF
2019-07-19 09:40:00	267668.40249888826	35204.239884777606	8	AF
2019-07-19 09:41:00	267671.3444884142	35190.484763338885	8	AF
2019-07-19 09:42:00	267666.73555682186	35180.98481486536	8	AF
2019-07-19 09:43:00	267678.8170161709	35170.245305782635	8	AF
2019-07-19 09:44:00	267695.67526209954	35167.6294303485	8	AF
2019-07-19 09:45:00	267700.06021357165	35161.60947632345	8	AF
2019-07-19 09:46:00	267697.6641520151	35149.44887137636	8	AF
2019-07-19 09:47:00	267682.8447949645	35127.8348752602	8	AF
2019-07-19 09:48:00	267670.92024837795	35113.35590657592	8	AF
2019-07-19 09:49:00	267665.6164373895	35113.598647464685	8	AF
2019-07-19 09:50:00	267664.4745834017	35110.92244619518	8	AF
2019-07-19 09:51:00	267663.8035599922	35110.16107333107	8	AF
2019-07-19 09:52:00	267664.5798572666	35110.25271785931	8	AF
2019-07-19 09:53:00	267665.43089178734	35111.928380566176	8	AF
2019-07-19 09:54:00	267665.46376130986	35112.03713450439	8	AF
2019-07-19 09:55:00	267666.3253610037	35111.81132838877	8	AF
2019-07-19 09:56:00	267666.0641435384	35111.28048206165	8	AF
2019-07-19 09:57:00	267666.12008570146	35110.77132379822	8	AF
2019-07-19 09:58:00	267665.5619228861	35111.98789591303	8	AF
2019-07-19 09:59:00	267664.52629746124	35096.82448422136	8	AF
2019-07-19 10:00:00	267669.3287748562	35070.41607908568	8	AF
2019-07-19 10:01:00	267673.6392332411	35050.194960152105	8	AF
2019-07-19 10:02:00	267675.4284725422	35034.87982091387	8	AF
2019-07-19 10:03:00	267678.3707231874	35025.11640021247	8	AF
2019-07-19 10:04:00	267678.0084518581	35003.82078525878	8	AF
2019-07-19 10:05:00	267670.77335800085	34994.13609900486	8	AF
2019-07-19 10:06:00	267679.4212806721	34983.59822464343	8	AF
2019-07-19 10:07:00	267682.03137334285	34979.50055992215	8	AF
2019-07-19 10:08:00	267682.9989761529	34976.69157757928	8	AF
2019-07-19 10:09:00	267673.6414429306	34981.00093158641	8	AF
2019-07-19 10:10:00	267629.19752308703	34974.29694917743	8	AF
2019-07-19 10:11:00	267615.0997275956	34975.82593664564	8	AF
2019-07-19 10:12:00	267604.4929007135	34988.586428301904	8	AF
2019-07-19 10:13:00	267604.1748245815	34989.54395441534	8	AF
2019-07-19 10:14:00	267604.30141162645	34989.65232086675	8	AF
2019-07-19 10:15:00	267606.49706007604	34992.70196884309	8	AF
2019-07-19 10:16:00	267606.65651947324	34995.69875249127	8	AF
2019-07-19 10:17:00	267606.7958041323	34995.27382069874	8	AF
2019-07-19 10:18:00	267606.23017431167	34996.27766599916	8	AF
2019-07-19 10:19:00	267605.837323394	34996.38152852961	8	AF
2019-07-19 10:20:00	267605.6837556485	34995.91720693328	8	AF
2019-07-19 10:21:00	267606.09790678736	34996.52931676032	8	AF
2019-07-19 10:22:00	267605.73929829506	34996.18725388286	8	AF
2019-07-19 10:23:00	267606.1013471719	34996.1040436371	8	AF
2019-07-19 10:24:00	267606.11890511005	34995.74586743913	8	AF
2019-07-19 10:25:00	267606.1800918252	34995.47505962777	8	AF
2019-07-19 10:26:00	267606.0284899964	34995.55767448096	8	AF
2019-07-19 10:27:00	267605.8734540219	34995.17483146974	8	AF
2019-07-19 10:28:00	267605.85827261466	34995.35419736787	8	AF
2019-07-19 10:29:00	267605.63842834387	34994.76748733904	8	AF
2019-07-19 10:30:00	267605.7851898154	34994.6089253722	8	AF
2019-07-19 10:31:00	267606.3192360091	34994.35240088037	8	AF
2019-07-19 10:32:00	267606.2276204887	34994.65418394126	8	AF
2019-07-19 10:33:00	267605.8248831496	34995.42794009922	8	AF
2019-07-19 10:34:00	267605.9254021798	34995.10477180224	8	AF
2019-07-19 10:35:00	267606.2306376373	34994.89198196198	8	AF
2019-07-19 10:36:00	267605.95595617866	34994.77387531079	8	AF
2019-07-19 10:37:00	267606.0222486279	34994.975345608014	8	AF
2019-07-19 10:38:00	267606.23270102055	34995.00129517954	8	AF
2019-07-19 10:39:00	267606.3243376958	34994.80458592646	8	AF
2019-07-19 10:40:00	267605.68186942564	34994.844348382765	8	AF
2019-07-19 10:41:00	267606.3652721128	34995.3356612877	8	AF
2019-07-19 10:42:00	267606.5637245245	34995.67296357085	8	AF
2019-07-19 10:43:00	267606.06456869777	34995.01478585204	8	AF
2019-07-19 10:44:00	267605.8139392288	34995.4541185859	8	AF
2019-07-19 10:45:00	267605.0755357791	34995.54072272613	8	AF
2019-07-19 10:46:00	267605.9607397444	34995.48948231359	8	AF
2019-07-19 10:47:00	267606.1413188841	34995.5405081417	8	AF
2019-07-19 10:48:00	267606.1606382298	34995.63525502347	8	AF
2019-07-19 10:49:00	267605.3696741012	34995.51485590112	8	AF
2019-07-19 10:50:00	267605.66211366595	34995.34723194118	8	AF
2019-07-19 10:51:00	267605.7032296253	34994.936514093126	8	AF
2019-07-19 10:52:00	267605.686348831	34994.970989076115	8	AF
2019-07-19 10:53:00	267605.7694854808	34994.956225135895	8	AF
2019-07-19 10:54:00	267605.60514331865	34995.35996287309	8	AF
2019-07-19 10:55:00	267605.6043915365	34995.31295631884	8	AF
2019-07-19 10:56:00	267605.2818384318	34995.23393939118	8	AF
2019-07-19 10:57:00	267604.9386400909	34994.926898011545	8	AF
2019-07-19 10:58:00	267605.9296751108	34995.1276291045	8	AF
2019-07-19 10:59:00	267605.94255336106	34995.4915137155	8	AF
2019-07-19 11:00:00	267605.9425018456	34995.23564977517	8	AF
2019-07-19 11:01:00	267605.69524540164	34994.91513225813	8	AF
2019-07-19 11:02:00	267605.7924425218	34994.68395030102	8	AF
2019-07-19 11:03:00	267606.1061503094	34995.0733976072	8	AF
2019-07-19 11:04:00	267606.84068512626	34995.12855172535	8	AF
2019-07-19 11:05:00	267606.25616082794	34995.38268996112	8	AF
2019-07-19 11:06:00	267606.1664697355	34995.1036172264	8	AF
2019-07-19 11:07:00	267606.4145951389	34995.13140261292	8	AF
2019-07-19 11:08:00	267606.19116769463	34995.182509782935	8	AF
2019-07-19 11:09:00	267606.2911501771	34994.95962256685	8	AF
2019-07-19 11:10:00	267606.2174410426	34994.790413266914	8	AF
2019-07-19 11:11:00	267606.2785773499	34995.19097182604	8	AF
2019-07-19 11:12:00	267605.9143066028	34995.29943709995	8	AF
2019-07-19 11:13:00	267605.6099295639	34995.16714224594	8	AF
2019-07-19 11:14:00	267605.6228562929	34994.850074804715	8	AF
2019-07-19 11:15:00	267605.47573709773	34995.07536793264	8	AF
2019-07-19 11:16:00	267605.7618414626	34994.78110365387	8	AF
2019-07-19 11:17:00	267605.59295657754	34994.74371663182	8	AF
2019-07-19 11:18:00	267605.9635735116	34994.81645632242	8	AF
2019-07-19 11:19:00	267606.2070372334	34994.73400731479	8	AF
2019-07-19 11:20:00	267606.4871059906	34994.879395204385	8	AF
2019-07-19 11:21:00	267601.5961773021	34993.13302078222	8	AF
2019-07-19 11:22:00	267590.3212863117	34994.94127020759	8	AF
2019-07-19 11:23:00	267579.0663625915	35001.90808793197	8	AF
2019-07-19 11:24:00	267571.431169708	35016.25478466075	8	AF
2019-07-19 11:25:00	267570.3875722992	35019.52389720211	8	AF
2019-07-19 11:26:00	267567.9971283765	35019.554979350905	8	AF
2019-07-19 11:27:00	267553.2175865261	35022.38776221839	8	AF
2019-07-19 11:28:00	267537.7949287129	35026.65723784616	8	AF
2019-07-19 11:29:00	267533.1577420989	35046.36099531901	8	AF
2019-07-19 11:30:00	267534.2238358712	35059.85853099935	8	AF
2019-07-19 11:31:00	267537.4435079716	35072.07078132839	8	AF
2019-07-19 11:32:00	267538.7375618257	35084.05889380656	8	AF
2019-07-19 11:33:00	267538.33280485193	35085.85795050693	8	AF
2019-07-19 11:34:00	267541.0915985576	35091.21265738979	8	AF
2019-07-19 11:35:00	267545.28387818567	35103.34157287263	8	AF
2019-07-19 11:36:00	267549.04101645347	35112.005166435854	8	AF
2019-07-19 11:37:00	267551.87211846403	35122.53151909601	8	AF
2019-07-19 11:38:00	267555.4108498462	35146.89374122183	8	AF
2019-07-19 11:39:00	267561.6109137748	35153.49978845541	8	AF
2019-07-19 11:40:00	267562.0355068101	35159.8568542003	8	AF
2019-07-19 11:41:00	267559.789037463	35170.71825707783	8	AF
2019-07-19 11:42:00	267556.183304878	35179.35439764926	8	AF
2019-07-19 11:43:00	267551.8308920954	35196.68840790042	8	AF
2019-07-19 11:44:00	267547.3797059808	35214.708737040826	8	AF
2019-07-19 11:45:00	267543.97336010245	35227.36179370956	8	AF
2019-07-19 11:46:00	267533.48657913104	35253.642154114554	8	AF
2019-07-19 11:47:00	267521.8722303091	35267.17267819223	8	AF
2019-07-19 11:48:00	267523.91239609016	35278.58365420015	8	AF
2019-07-19 11:49:00	267519.4878125545	35306.0134402448	8	AF
2019-07-19 11:50:00	267504.62709741533	35331.278247189686	8	AF
2019-07-19 11:51:00	267478.2892323161	35363.003752625205	8	AF
2019-07-19 11:52:00	267438.7009036719	35396.15323047914	8	AF
2019-07-19 11:53:00	267390.0384764727	35409.30974205933	8	AF
2019-07-19 11:54:00	267346.7518763515	35414.10680833373	8	AF
2019-07-19 11:55:00	267311.850260608	35406.80317448362	8	AF
2019-07-19 11:56:00	267288.6729624027	35404.71563904287	8	AF
2019-07-19 11:57:00	267269.7194355319	35414.34502247312	8	AF
2019-07-19 11:58:00	267265.577365701	35417.42361465028	8	AF
2019-07-19 11:59:00	267259.6731303507	35420.994202514186	8	AF
2019-07-19 12:00:00	267255.9400223836	35426.52609795117	8	AF
2019-07-19 12:01:00	267249.20332313713	35433.96413362166	8	AF
2019-07-19 12:02:00	267248.8165442395	35433.814528172144	8	AF
2019-07-19 12:03:00	267248.68805128103	35434.37218412562	8	AF
2019-07-19 12:04:00	267248.4593468792	35434.93797151875	8	AF
2019-07-19 12:05:00	267246.21539768897	35439.8837297963	8	AF
2019-07-19 12:06:00	267237.3719836656	35449.984809761656	8	AF
2019-07-19 12:07:00	267221.7662558204	35463.86422384868	8	AF
2019-07-19 12:08:00	267206.4197005552	35471.89317459427	8	AF
2019-07-19 12:09:00	267195.57675523864	35470.64132308717	8	AF
2019-07-19 12:10:00	267195.4125500676	35470.802838898475	8	AF
2019-07-19 12:11:00	267189.0523650837	35469.02949347816	8	AF
2019-07-19 12:12:00	267184.70430176944	35472.11126470867	8	AF
2019-07-19 12:13:00	267176.17363635707	35498.770301314624	8	AF
2019-07-19 12:14:00	267174.55205897545	35518.81544837099	8	AF
2019-07-19 12:15:00	267173.63633167034	35523.88223401686	8	AF
2019-07-19 12:16:00	267167.8260156639	35533.87394092884	8	AF
2019-07-19 12:17:00	267155.33384889096	35520.986121200105	8	AF
2019-07-19 12:18:00	267143.27245126787	35516.44422866575	8	AF
2019-07-19 12:19:00	267133.5071143207	35514.03984687378	8	AF
2019-07-19 12:20:00	267122.3179585542	35515.928863176065	8	AF
2019-07-19 12:21:00	267113.4192742386	35518.033826575804	8	AF
2019-07-19 12:22:00	267103.5032234265	35522.775990326976	8	AF
2019-07-19 12:23:00	267089.6289394084	35520.28212329144	8	AF
2019-07-19 12:24:00	267069.02650441864	35517.14075527447	8	AF
2019-07-19 12:25:00	267049.6371628716	35522.86057599985	8	AF
2019-07-19 12:26:00	267049.1622541372	35524.62610335611	8	AF
2019-07-19 12:27:00	267049.54482582776	35524.165726463	8	AF
2019-07-19 12:28:00	267049.6693397453	35524.115560307015	8	AF
2019-07-19 12:29:00	267048.8188701539	35524.32864795343	8	AF
2019-07-19 12:30:00	267046.2385329329	35524.16990629175	8	AF
2019-07-19 12:31:00	267022.2213206773	35524.16874383565	8	AF
2019-07-19 12:32:00	267010.9330185979	35525.8631196092	8	AF
2019-07-19 12:33:00	266997.83174500894	35528.272740449545	8	AF
2019-07-19 12:34:00	266989.0244753716	35527.31818592813	8	AF
2019-07-19 12:35:00	266978.2495822805	35526.76718782787	8	AF
2019-07-19 12:36:00	266973.25828531163	35527.08638282252	8	AF
2019-07-19 12:37:00	266973.439415625	35533.44407197365	8	AF
2019-07-19 12:38:00	266960.76124373364	35539.385575552864	8	AF
2019-07-19 12:39:00	266941.4662347921	35540.91366106221	8	AF
2019-07-19 12:40:00	266936.698095241	35545.2966023999	8	AF
2019-07-19 12:41:00	266934.49360263784	35545.364338887965	8	AF
2019-07-19 12:42:00	266933.6883798708	35544.505660535404	8	AF
2019-07-19 12:43:00	266930.78203961655	35551.89149983986	8	AF
2019-07-19 12:44:00	266913.334730342	35566.407120831514	8	AF
2019-07-19 12:45:00	266890.93601509405	35564.03243154678	8	AF
2019-07-19 12:46:00	266885.8019699185	35564.18206391085	8	AF
2019-07-19 12:47:00	266878.4711835093	35565.09882067067	8	AF
2019-07-19 12:48:00	266853.7870388819	35569.936013651735	8	AF
2019-07-19 12:49:00	266824.4943658488	35601.816589663744	8	AF
2019-07-19 12:50:00	266806.12277814274	35634.872315336965	8	AF
2019-07-19 12:51:00	266784.7063978501	35664.40665824846	8	AF
2019-07-19 12:52:00	266777.47350412054	35673.894146001054	8	AF
2019-07-19 12:53:00	266775.30062271113	35675.17484115487	8	AF
2019-07-19 12:54:00	266772.474557085	35678.54093528701	8	AF
2019-07-19 12:55:00	266760.4379348631	35669.19438045213	8	AF
2019-07-19 12:56:00	266754.27203698625	35659.320507051874	8	AF
2019-07-19 12:57:00	266754.5500260788	35659.27086210144	8	AF
2019-07-19 12:58:00	266754.4639163976	35659.26885208203	8	AF
2019-07-19 12:59:00	266754.20592689683	35659.10926595938	8	AF
2019-07-19 13:00:00	266745.02588609635	35646.78593641834	8	AF
2019-07-19 13:01:00	266732.21243955335	35631.20309982531	8	AF
2019-07-19 13:02:00	266731.5274107486	35630.95161538676	8	AF
2019-07-19 13:03:00	266731.4363051402	35631.02131501403	8	AF
2019-07-19 13:04:00	266732.2921706689	35630.870532347726	8	AF
2019-07-19 13:05:00	266731.82865556737	35630.28258008212	8	AF
2019-07-19 13:06:00	266729.216564173	35628.24541259631	8	AF
2019-07-19 13:07:00	266712.6253971267	35610.631728122775	8	AF
2019-07-19 13:08:00	266689.5338149217	35599.799438795206	8	AF
2019-07-19 13:09:00	266659.58493814414	35585.79549488284	8	AF
2019-07-19 13:10:00	266653.37338360515	35582.22387391091	8	AF
2019-07-19 13:11:00	266650.93582570605	35581.52129822596	8	AF
2019-07-19 13:12:00	266649.413696032	35579.72096782351	8	AF
2019-07-19 13:13:00	266649.3231600987	35579.853896322864	8	AF
2019-07-19 13:14:00	266649.24649366824	35579.748284664565	8	AF
2019-07-19 13:15:00	266647.6255990839	35575.06303714349	8	AF
2019-07-19 13:16:00	266641.58071374363	35560.74227040612	8	AF
2019-07-19 13:17:00	266638.9453816349	35554.88555924406	8	AF
2019-07-19 13:18:00	266637.5683054108	35552.74158698145	8	AF
2019-07-19 13:19:00	266636.1335218321	35547.022700475	8	AF
2019-07-19 13:20:00	266636.4171809925	35542.953313421465	8	AF
2019-07-19 13:21:00	266628.46162616083	35532.56548472145	8	AF
2019-07-19 13:22:00	266628.2579265316	35524.758682551066	8	AF
2019-07-19 13:23:00	266627.8038613082	35519.57750144209	8	AF
2019-07-19 13:24:00	266618.1409797277	35507.44431155287	8	AF
2019-07-19 13:25:00	266604.99989726656	35501.39435226947	8	AF
2019-07-19 13:26:00	266597.1499462231	35499.18903096441	8	AF
2019-07-19 13:27:00	266597.8288502182	35495.81600270324	8	AF
2019-07-19 13:28:00	266598.8885560804	35489.68238845375	8	AF
2019-07-19 13:29:00	266598.07329110586	35488.72969651115	8	AF
2019-07-19 13:30:00	266592.1492368331	35490.7684335328	8	AF
2019-07-19 13:31:00	266589.5582800839	35491.34613686091	8	AF
2019-07-19 13:32:00	266581.02518165414	35482.68514495324	8	AF
2019-07-19 13:33:00	266569.2790466979	35480.87308378254	8	AF
2019-07-19 13:34:00	266558.8684623067	35472.37395817786	8	AF
2019-07-19 13:35:00	266557.1685189516	35467.72337977391	8	AF
2019-07-19 13:36:00	266547.2638612178	35453.95807556619	8	AF
2019-07-19 13:37:00	266539.4675541841	35449.1024680438	8	AF
2019-07-19 13:38:00	266531.3407577889	35450.733708990265	8	AF
2019-07-19 13:39:00	266523.6705932437	35448.34345388917	8	AF
2019-07-19 13:40:00	266508.52152463834	35435.96417580158	8	AF
2019-07-19 13:41:00	266498.2171163131	35425.7805134845	8	AF
2019-07-19 13:42:00	266485.4662810605	35408.75036517372	8	AF
2019-07-19 13:43:00	266470.72122797073	35396.409157286056	8	AF
2019-07-19 13:44:00	266453.35773827403	35370.983204119584	8	AF
2019-07-19 13:45:00	266442.21473208145	35348.29620763959	8	AF
2019-07-19 13:46:00	266437.0011882129	35341.81694043581	8	AF
2019-07-19 13:47:00	266429.67949496454	35332.84544070671	8	AF
2019-07-19 13:48:00	266424.964990719	35324.61261647488	8	AF
2019-07-19 13:49:00	266424.82486451016	35304.55612958354	8	AF
2019-07-19 13:50:00	266423.4048061057	35285.48778870372	8	AF
2019-07-19 13:51:00	266416.32773835154	35278.473940714306	8	AF
2019-07-19 13:52:00	266413.86217425327	35268.7683217331	8	AF
2019-07-19 13:53:00	266413.469827733	35256.79580356774	8	AF
2019-07-19 13:54:00	266409.3731749991	35247.90014349938	8	AF
2019-07-19 13:55:00	266391.7324375159	35228.841557021995	8	AF
2019-07-19 13:56:00	266372.8483203806	35208.93027302633	8	AF
2019-07-19 13:57:00	266363.64168299263	35190.828906275055	8	AF
2019-07-19 13:58:00	266358.2192417563	35184.66563532229	8	AF
2019-07-19 13:59:00	266354.1587265186	35177.33612774933	8	AF
2019-07-19 14:00:00	266352.1816754738	35177.04858884095	8	AF
2019-07-19 14:01:00	266351.8133763172	35177.43578063029	8	AF
2019-07-19 14:02:00	266353.4451899556	35177.44282224737	8	AF
2019-07-19 14:03:00	266351.7182310104	35177.71913265287	8	AF
2019-07-19 14:04:00	266352.23930780496	35176.63915496157	8	AF
2019-07-19 14:05:00	266353.059297172	35176.18550838459	8	AF
2019-07-19 14:06:00	266347.0976502652	35181.41980402965	8	AF
2019-07-19 14:07:00	266334.6923759704	35189.02106442136	8	AF
2019-07-19 14:08:00	266330.7711397569	35175.770482587	8	AF
2019-07-19 14:09:00	266330.80082317034	35169.33935883081	8	AF
2019-07-19 14:10:00	266315.4789944079	35175.29504439032	8	AF
2019-07-19 14:11:00	266278.71451927826	35183.62922899142	8	AF
2019-07-19 14:12:00	266259.3726176902	35189.508128620946	8	AF
2019-07-19 14:13:00	266255.339138206	35190.10695365016	8	AF
2019-07-19 14:14:00	266253.9609454469	35190.680536237494	8	AF
2019-07-19 14:15:00	266249.6823353957	35192.29863527805	8	AF
2019-07-19 14:16:00	266229.3256207662	35207.934386264096	8	AF
2019-07-19 14:17:00	266217.7096049673	35217.30185430321	8	AF
2019-07-19 14:18:00	266203.3149847334	35218.054873998844	8	AF
2019-07-19 14:19:00	266194.9452161834	35218.64038972796	8	AF
2019-07-19 14:20:00	266199.4497725248	35210.19607687677	8	AF
2019-07-19 14:21:00	266204.6964280683	35207.02249019	8	AF
2019-07-19 14:22:00	266218.4528303946	35205.33425271856	8	AF
2019-07-19 14:23:00	266238.0120793684	35195.95023595724	8	AF
2019-07-19 14:24:00	266250.0845264977	35182.45582520266	8	AF
2019-07-19 14:25:00	266258.2957985923	35173.62530368394	8	AF
2019-07-19 14:26:00	266261.0734884821	35168.646044421555	8	AF
2019-07-19 14:27:00	266266.4854239769	35162.38323274554	8	AF
2019-07-19 14:28:00	266287.3812630417	35150.45061655798	8	AF
2019-07-19 14:29:00	266301.2602007277	35128.04717904516	8	AF
2019-07-19 14:30:00	266313.4374490063	35113.3724191234	8	AF
2019-07-19 14:31:00	266314.528813634	35113.19264890181	8	AF
2019-07-19 14:32:00	266324.80843090144	35112.8074994265	8	AF
2019-07-19 14:33:00	266340.2198073362	35102.7531559118	8	AF
2019-07-19 14:34:00	266361.59930613893	35104.72642878226	8	AF
2019-07-19 14:35:00	266378.4492667307	35111.86273158423	8	AF
2019-07-19 14:36:00	266386.5024386899	35112.24913468808	8	AF
2019-07-19 14:37:00	266390.41749502154	35116.120244660175	8	AF
2019-07-19 14:38:00	266391.1591336638	35114.57715724144	8	AF
2019-07-19 14:39:00	266400.99925511767	35119.49780914324	8	AF
2019-07-19 14:40:00	266410.82829755894	35122.86686212085	8	AF
2019-07-19 14:41:00	266413.2326874559	35128.37541325907	8	AF
2019-07-19 14:42:00	266413.62404728285	35132.795284884414	8	AF
2019-07-19 14:43:00	266412.7741124575	35132.91878188417	8	AF
2019-07-19 14:44:00	266410.8038620118	35135.04371561284	8	AF
2019-07-19 14:45:00	266407.53640055534	35142.64126865568	8	AF
2019-07-19 14:46:00	266407.37563831103	35142.39870817982	8	AF
2019-07-19 14:47:00	266407.5673479991	35142.42208056424	8	AF
2019-07-19 14:48:00	266407.227130092	35142.184165090555	8	AF
2019-07-19 14:49:00	266407.19174050994	35142.461421593485	8	AF
2019-07-19 14:50:00	266401.9165411358	35146.703081035506	8	AF
2019-07-19 14:51:00	266397.3159706166	35152.06779512728	8	AF
2019-07-19 14:52:00	266390.0366578035	35152.52791616401	8	AF
2019-07-19 14:53:00	266387.3358798095	35153.33864533095	8	AF
2019-07-19 14:54:00	266382.52074166	35153.04928670121	8	AF
2019-07-19 14:55:00	266381.2397387072	35153.35076086463	8	AF
2019-07-19 14:56:00	266381.07457912737	35154.2995992457	8	AF
2019-07-19 14:57:00	266381.49588001723	35154.459337517765	8	AF
2019-07-19 14:58:00	266381.4599469328	35153.88880843374	8	AF
2019-07-19 14:59:00	266387.3930776576	35148.0530150756	8	AF
2019-07-19 15:00:00	266386.9832298307	35147.5398827831	8	AF
2019-07-20 04:00:00	266269.5512732357	35214.592714499086	8	AF
2019-07-20 04:01:00	266274.38413686684	35237.186644226465	8	AF
2019-07-20 04:02:00	266275.8952173471	35241.223782346206	8	AF
2019-07-20 04:03:00	266275.663994646	35241.27821021922	8	AF
2019-07-20 04:04:00	266275.40868597367	35241.526570197	8	AF
2019-07-20 04:05:00	266276.0618984191	35241.368087703326	8	AF
2019-07-20 04:06:00	266276.02268800075	35241.10891163759	8	AF
2019-07-20 04:07:00	266275.89658414974	35241.555965338186	8	AF
2019-07-20 04:08:00	266276.2115465708	35241.71111660322	8	AF
2019-07-20 04:09:00	266275.77157431334	35241.90752995087	8	AF
2019-07-20 04:10:00	266275.9475058617	35241.91173392921	8	AF
2019-07-20 04:11:00	266276.2005623024	35241.53949696459	8	AF
2019-07-20 04:12:00	266276.4031848711	35241.383687132824	8	AF
2019-07-20 04:13:00	266276.4135598091	35241.29741322475	8	AF
2019-07-20 04:14:00	266276.5479543201	35240.553752463464	8	AF
2019-07-20 04:15:00	266278.86447242106	35245.58137703662	8	AF
2019-07-20 04:16:00	266281.01410928497	35249.48307812921	8	AF
2019-07-20 04:17:00	266281.73344342253	35249.59390495979	8	AF
2019-07-20 04:18:00	266281.9874933116	35249.54315925177	8	AF
2019-07-20 04:19:00	266282.4404798902	35249.46287834079	8	AF
2019-07-20 04:20:00	266281.7226710092	35249.551139945266	8	AF
2019-07-20 04:21:00	266269.06595161126	35213.5416974516	8	AF
2019-07-20 04:22:00	266261.850746008	35195.3012915169	8	AF
2019-07-20 04:23:00	266261.399567723	35195.14874868041	8	AF
2019-07-20 04:24:00	266260.2210474257	35190.19223132194	8	AF
2019-07-20 04:25:00	266259.8162222726	35188.01026397147	8	AF
2019-07-20 04:26:00	266271.6396364297	35197.388439234026	8	AF
2019-07-20 04:27:00	266279.9602136983	35207.69235279622	8	AF
2019-07-20 04:28:00	266280.0151832325	35207.876867371706	8	AF
2019-07-20 04:29:00	266282.4238111844	35209.56863102747	8	AF
2019-07-20 04:30:00	266283.8241577497	35210.249487331326	8	AF
2019-07-20 04:31:00	266283.94001231395	35210.50514529134	8	AF
2019-07-20 04:32:00	266281.3527308052	35228.236553003815	8	AF
2019-07-20 04:33:00	266280.9413774192	35231.357905980825	8	AF
2019-07-20 04:34:00	266281.4075881714	35231.512657746294	8	AF
2019-07-20 04:35:00	266281.78876795026	35236.0471948971	8	AF
2019-07-20 04:36:00	266282.101577757	35246.57892577261	8	AF
2019-07-20 04:37:00	266287.6044100977	35257.43735689546	8	AF
2019-07-20 04:38:00	266287.367870248	35265.99582452157	8	AF
2019-07-20 04:39:00	266290.7333327276	35265.766738817954	8	AF
2019-07-20 04:40:00	266298.7127141276	35280.12254168217	8	AF
2019-07-20 04:41:00	266300.5178958747	35295.75524659294	8	AF
2019-07-20 04:42:00	266302.3345736377	35314.965831331494	8	AF
2019-07-20 04:43:00	266303.8640000422	35319.77443313531	8	AF
2019-07-20 04:44:00	266303.91439639934	35322.09933668604	8	AF
2019-07-20 04:45:00	266302.5522423281	35326.685660629526	8	AF
2019-07-20 04:46:00	266306.25099268777	35330.92401963561	8	AF
2019-07-20 04:47:00	266307.72998467105	35330.49641395081	8	AF
2019-07-20 04:48:00	266312.81875043205	35341.16192008721	8	AF
2019-07-20 04:49:00	266316.34126238467	35345.71000821918	8	AF
2019-07-20 04:50:00	266316.8631834653	35345.13383463878	8	AF
2019-07-20 04:51:00	266317.17330678523	35345.22059602244	8	AF
2019-07-20 04:52:00	266317.187799806	35345.30723351392	8	AF
2019-07-20 04:53:00	266316.7714483981	35345.757111651306	8	AF
2019-07-20 04:54:00	266317.2189073745	35345.87241786674	8	AF
2019-07-20 04:55:00	266317.60600335133	35345.746986565515	8	AF
2019-07-20 04:56:00	266317.4349056673	35345.78536456147	8	AF
2019-07-20 04:57:00	266317.7269809048	35345.64354630632	8	AF
2019-07-20 04:58:00	266317.11026712484	35345.503388611345	8	AF
2019-07-20 04:59:00	266316.5189535928	35346.15183820757	8	AF
2019-07-20 05:00:00	266316.7157604519	35350.22740181454	8	AF
2019-07-20 05:01:00	266322.4267889651	35379.07805749987	8	AF
2019-07-20 05:02:00	266332.9604579568	35396.79958770966	8	AF
2019-07-20 05:03:00	266344.67797304405	35423.70236377539	8	AF
2019-07-20 05:04:00	266359.2104201844	35441.74898462094	8	AF
2019-07-20 05:05:00	266396.4188531043	35486.31840393402	8	AF
2019-07-20 05:06:00	266421.1207838523	35542.46221522564	8	AF
2019-07-20 05:07:00	266450.46639989427	35586.341937926176	8	AF
2019-07-20 05:08:00	266462.82613220264	35601.06826028868	8	AF
2019-07-20 05:09:00	266466.54886360565	35608.2020529023	8	AF
2019-07-20 05:10:00	266466.60813146445	35611.23482271172	8	AF
2019-07-20 05:11:00	266463.1955060637	35630.23760470069	8	AF
2019-07-20 05:12:00	266461.53851296665	35674.62842300303	8	AF
2019-07-20 05:13:00	266461.82799976267	35699.72199890294	8	AF
2019-07-20 05:14:00	266453.21238297	35716.62584212374	8	AF
2019-07-20 05:15:00	266460.5565210428	35738.94288827141	8	AF
2019-07-20 05:16:00	266471.6877278363	35766.271756564136	8	AF
2019-07-20 05:17:00	266467.0852571872	35790.15005997321	8	AF
2019-07-20 05:18:00	266463.6904262827	35798.19744184357	8	AF
2019-07-20 05:19:00	266471.90262816905	35823.6563995881	8	AF
2019-07-20 05:20:00	266490.4790085868	35845.80981300418	8	AF
2019-07-20 05:21:00	266497.29589119705	35862.58916484108	8	AF
2019-07-20 05:22:00	266497.60460740904	35864.84138166157	8	AF
2019-07-20 05:23:00	266497.1744760634	35865.05549097525	8	AF
2019-07-20 05:24:00	266495.6346410743	35864.70298115816	8	AF
2019-07-20 05:25:00	266489.5876251941	35867.99970272775	8	AF
2019-07-20 05:26:00	266483.97586828185	35869.85681370399	8	AF
2019-07-20 05:27:00	266475.1728101121	35878.59475459719	8	AF
2019-07-20 05:28:00	266463.97698232386	35890.5293006983	8	AF
2019-07-20 05:29:00	266463.88032427244	35891.565502861966	8	AF
2019-07-20 05:30:00	266463.83195841225	35891.01175181475	8	AF
2019-07-20 05:31:00	266464.01885912137	35890.21886136185	8	AF
2019-07-20 05:32:00	266464.4382941138	35890.329010393376	8	AF
2019-07-20 05:33:00	266465.97127450764	35899.67977020714	8	AF
2019-07-20 05:34:00	266471.0826807849	35912.897634628825	8	AF
2019-07-20 05:35:00	266470.2864222839	35928.41619808461	8	AF
2019-07-20 05:36:00	266470.2710106012	35937.308453645506	8	AF
2019-07-20 05:37:00	266470.9513829938	35940.15177581024	8	AF
2019-07-20 05:38:00	266485.1769414376	35960.112420187994	8	AF
2019-07-20 05:39:00	266517.74996531365	35993.67712841959	8	AF
2019-07-20 05:40:00	266526.1400825951	36000.027964269495	8	AF
2019-07-20 05:41:00	266525.7557269807	35999.04771788321	8	AF
2019-07-20 05:42:00	266525.25605497125	36000.40236080256	8	AF
2019-07-20 05:43:00	266524.8080483386	36001.220744500475	8	AF
2019-07-20 05:44:00	266524.4391026456	36001.16478155669	8	AF
2019-07-20 05:45:00	266524.45397225453	36001.2761205323	8	AF
2019-07-20 05:46:00	266524.6227134144	36001.50909266448	8	AF
2019-07-20 05:47:00	266524.5976210746	36000.42996464755	8	AF
2019-07-20 05:48:00	266525.69118208654	36001.009858769845	8	AF
2019-07-20 05:49:00	266525.4191195435	36001.89438433612	8	AF
2019-07-20 05:50:00	266525.8061144933	36002.180769990366	8	AF
2019-07-20 05:51:00	266525.67316931015	36001.8465871067	8	AF
2019-07-20 05:52:00	266525.8104299858	36000.6236391969	8	AF
2019-07-20 05:53:00	266526.0350411916	36000.90618747751	8	AF
2019-07-20 05:54:00	266524.7301098295	35999.46251459087	8	AF
2019-07-20 05:55:00	266523.9462573074	35999.65254910536	8	AF
2019-07-20 05:56:00	266524.7055113655	35998.97309389047	8	AF
2019-07-20 05:57:00	266524.99671371136	35999.100597389086	8	AF
2019-07-20 05:58:00	266536.4235866928	36019.31675825664	8	AF
2019-07-20 05:59:00	266553.8461163423	36043.61205934981	8	AF
2019-07-20 06:00:00	266559.95285142795	36056.19944372474	8	AF
2019-07-20 06:01:00	266558.82660482835	36057.287844149134	8	AF
2019-07-20 06:02:00	266554.9629037055	36060.363090873645	8	AF
2019-07-20 06:03:00	266548.2675811684	36066.83357023757	8	AF
2019-07-20 06:04:00	266551.8405366761	36083.62409164635	8	AF
2019-07-20 06:05:00	266554.76297720964	36101.92173723615	8	AF
2019-07-20 06:06:00	266555.72827787	36105.05349183314	8	AF
2019-07-20 06:07:00	266565.01821777906	36115.572454718575	8	AF
2019-07-20 06:08:00	266585.970805853	36133.35478690864	8	AF
2019-07-20 06:09:00	266608.6786116255	36143.13911062371	8	AF
2019-07-20 06:10:00	266625.3385093046	36151.90713256328	8	AF
2019-07-20 06:11:00	266635.1358182809	36155.29106296061	8	AF
2019-07-20 06:12:00	266640.9877667865	36151.94294446198	8	AF
2019-07-20 06:13:00	266644.5008415237	36153.01636602937	8	AF
2019-07-20 06:14:00	266647.7139779309	36153.89629211393	8	AF
2019-07-20 06:15:00	266659.62547742313	36160.23624186788	8	AF
2019-07-20 06:16:00	266660.56225902407	36160.990922722296	8	AF
2019-07-20 06:17:00	266667.0654164627	36161.23731862874	8	AF
2019-07-20 06:18:00	266672.04410501226	36171.606935729134	8	AF
2019-07-20 06:19:00	266673.58240017376	36199.226797512725	8	AF
2019-07-20 06:20:00	266683.0947707795	36208.48720678585	8	AF
2019-07-20 06:21:00	266688.03210598417	36211.89924784216	8	AF
2019-07-20 06:22:00	266694.74871703173	36226.51866467505	8	AF
2019-07-20 06:23:00	266701.99209453684	36246.88111346017	8	AF
2019-07-20 06:24:00	266713.7180285973	36263.93517620564	8	AF
2019-07-20 06:25:00	266723.65706150373	36276.80064695428	8	AF
2019-07-20 06:26:00	266726.09680238325	36279.06365852325	8	AF
2019-07-20 06:27:00	266727.3960046334	36281.505904039535	8	AF
2019-07-20 06:28:00	266728.8406277342	36285.36588537162	8	AF
2019-07-20 06:29:00	266731.7958370697	36290.82065233409	8	AF
2019-07-20 06:30:00	266738.5398001546	36302.22275437126	8	AF
2019-07-20 06:31:00	266739.87072268594	36316.98744790861	8	AF
2019-07-20 06:32:00	266734.7544813215	36335.66096899014	8	AF
2019-07-20 06:33:00	266736.1050744688	36339.798218230055	8	AF
2019-07-20 06:34:00	266736.0730877009	36340.36341429897	8	AF
2019-07-20 06:35:00	266743.56242541265	36348.61865777653	8	AF
2019-07-20 06:36:00	266743.31553318416	36353.5868824146	8	AF
2019-07-20 06:37:00	266742.1981219187	36360.50229883032	8	AF
2019-07-20 06:38:00	266746.0038122264	36372.85934769049	8	AF
2019-07-20 06:39:00	266753.5305650142	36383.41755285285	8	AF
2019-07-20 06:40:00	266755.1527105951	36387.78185227497	8	AF
2019-07-20 06:41:00	266756.50480063376	36399.03705668588	8	AF
2019-07-20 06:42:00	266756.3494209035	36404.9839277191	8	AF
2019-07-20 06:43:00	266756.3530744311	36408.238834746655	8	AF
2019-07-20 06:44:00	266755.2673775347	36412.40111256503	8	AF
2019-07-20 06:45:00	266754.90129751904	36424.20509233941	8	AF
2019-07-20 06:46:00	266757.58690375544	36430.73904474196	8	AF
2019-07-20 06:47:00	266758.7602857791	36442.0086648236	8	AF
2019-07-20 06:48:00	266761.2357218647	36451.62355092551	8	AF
2019-07-20 06:49:00	266764.5352929523	36454.93914962291	8	AF
2019-07-20 06:50:00	266766.449891673	36454.78740271849	8	AF
2019-07-20 06:51:00	266766.9176945663	36454.57494351201	8	AF
2019-07-20 06:52:00	266768.4186853676	36457.30711298014	8	AF
2019-07-20 06:53:00	266768.76213327266	36463.188068952826	8	AF
2019-07-20 06:54:00	266768.63478430494	36465.637802209865	8	AF
2019-07-20 06:55:00	266772.69734143687	36467.50376724682	8	AF
2019-07-20 06:56:00	266776.86408074194	36470.591890517855	8	AF
2019-07-20 06:57:00	266776.9081057424	36470.79373454178	8	AF
2019-07-20 06:58:00	266777.05648939434	36470.41156459372	8	AF
2019-07-20 06:59:00	266779.5476335856	36473.538567783726	8	AF
2019-07-20 07:00:00	266796.90500159696	36488.78819934237	8	AF
2019-07-20 07:01:00	266798.6941786704	36490.545328485554	8	AF
2019-07-20 07:02:00	266798.77382803865	36490.7137992748	8	AF
2019-07-20 07:03:00	266798.02854707564	36490.75580166424	8	AF
2019-07-20 07:04:00	266797.93318425206	36490.87619635288	8	AF
2019-07-20 07:05:00	266797.64012333204	36490.734315610185	8	AF
2019-07-20 07:06:00	266797.9458280891	36490.991959765466	8	AF
2019-07-20 07:07:00	266798.10673413455	36491.03026877123	8	AF
2019-07-20 07:08:00	266798.1920590771	36489.9503818882	8	AF
2019-07-20 07:09:00	266799.2654002213	36489.69244721731	8	AF
2019-07-20 07:10:00	266800.0943573505	36489.55327955876	8	AF
2019-07-20 07:11:00	266800.4253893387	36489.34932880628	8	AF
2019-07-20 07:12:00	266800.48454757367	36489.15078121287	8	AF
2019-07-20 07:13:00	266799.6042320529	36489.514486883214	8	AF
2019-07-20 07:14:00	266799.8470006389	36489.655825198926	8	AF
2019-07-20 07:15:00	266799.7558830125	36489.66635182454	8	AF
2019-07-20 07:16:00	266799.8413941687	36489.47037945098	8	AF
2019-07-20 07:17:00	266800.4784445945	36489.25124827976	8	AF
2019-07-20 07:18:00	266799.8623621568	36488.577243451866	8	AF
2019-07-20 07:19:00	266800.71020799206	36488.24598862251	8	AF
2019-07-20 07:20:00	266800.3299007339	36488.8726433974	8	AF
2019-07-20 07:21:00	266800.2809310799	36489.8651450295	8	AF
2019-07-20 07:22:00	266801.9040370693	36489.97061475877	8	AF
2019-07-20 07:23:00	266824.40538442926	36505.558714636114	8	AF
2019-07-20 07:24:00	266846.6309044083	36533.21713841618	8	AF
2019-07-20 07:25:00	266862.41592875373	36553.24188692782	8	AF
2019-07-20 07:26:00	266871.47657338734	36575.55774844659	8	AF
2019-07-20 07:27:00	266887.18008636794	36598.01451544127	8	AF
2019-07-20 07:28:00	266907.345967899	36616.53668802687	8	AF
2019-07-20 07:29:00	266920.5646507676	36632.37079398012	8	AF
2019-07-20 07:30:00	266920.68720100773	36634.44589197714	8	AF
2019-07-20 07:31:00	266919.84044083586	36634.64110349376	8	AF
2019-07-20 07:32:00	266920.9849188187	36634.67072476439	8	AF
2019-07-20 07:33:00	266923.742410842	36635.35552077456	8	AF
2019-07-20 07:34:00	266926.25103970704	36636.91635662237	8	AF
2019-07-20 07:35:00	266930.5407825747	36641.59825773945	8	AF
2019-07-20 07:36:00	266933.21747679304	36648.09404394006	8	AF
2019-07-20 07:37:00	266932.8319425654	36648.57138364727	8	AF
2019-07-20 07:38:00	266936.91832705785	36650.79661829578	8	AF
2019-07-20 07:39:00	266935.2840386915	36646.949035286365	8	AF
2019-07-20 07:40:00	266933.96205513284	36646.48790995275	8	AF
2019-07-20 07:41:00	266934.1892604669	36645.872532516616	8	AF
2019-07-20 07:42:00	266934.18421262346	36645.69667251656	8	AF
2019-07-20 07:43:00	266930.3568399062	36645.831313178016	8	AF
2019-07-20 07:44:00	266925.5921409468	36646.14662163898	8	AF
2019-07-20 07:45:00	266924.9112210145	36646.01883314031	8	AF
2019-07-20 07:46:00	266924.9362183359	36645.75411453582	8	AF
2019-07-20 07:47:00	266924.81826704764	36646.120977571765	8	AF
2019-07-20 07:48:00	266925.11702213745	36645.98542394676	8	AF
2019-07-20 07:49:00	266925.0497259166	36646.31319603238	8	AF
2019-07-20 07:50:00	266924.54085014603	36645.362289697696	8	AF
2019-07-20 07:51:00	266924.7279794957	36644.79079380062	8	AF
2019-07-20 07:52:00	266925.327250518	36645.82592474457	8	AF
2019-07-20 07:53:00	266925.7181924629	36645.47098613528	8	AF
2019-07-20 07:54:00	266924.7891615933	36645.38804489831	8	AF
2019-07-20 07:55:00	266924.8653351327	36644.9159321272	8	AF
2019-07-20 07:56:00	266925.3998564873	36645.15730549004	8	AF
2019-07-20 07:57:00	266925.5417749508	36645.79749090723	8	AF
2019-07-20 07:58:00	266925.32417603384	36646.206036022864	8	AF
2019-07-20 07:59:00	266924.8218331382	36646.31047910969	8	AF
2019-07-20 08:00:00	266925.1727395494	36646.190767762106	8	AF
2019-07-20 08:01:00	266924.6014572244	36645.873085105566	8	AF
2019-07-20 08:02:00	266925.2207027899	36645.70852221452	8	AF
2019-07-20 08:03:00	266925.15362473583	36645.31275680662	8	AF
2019-07-20 08:04:00	266925.0029428101	36645.3553713815	8	AF
2019-07-20 08:05:00	266925.09317595104	36645.55056915731	8	AF
2019-07-20 08:06:00	266925.36730534607	36645.681946147306	8	AF
2019-07-20 08:07:00	266925.6648215988	36645.83119924639	8	AF
2019-07-20 08:08:00	266926.2820488606	36644.89812019957	8	AF
2019-07-20 08:09:00	266925.32481077104	36645.69725541929	8	AF
2019-07-20 08:10:00	266924.99699567544	36646.19246399042	8	AF
2019-07-20 08:11:00	266924.7158447613	36646.20542729313	8	AF
2019-07-20 08:12:00	266924.88279672066	36645.87431600143	8	AF
2019-07-20 08:13:00	266924.64992341376	36646.01409553256	8	AF
2019-07-20 08:14:00	266924.7259104377	36645.53755862217	8	AF
2019-07-20 08:15:00	266924.48099096	36645.755501178806	8	AF
2019-07-20 08:16:00	266925.4290904542	36646.49800958647	8	AF
2019-07-20 08:17:00	266926.34356555523	36647.07775221638	8	AF
2019-07-20 08:18:00	266926.0508757079	36646.93476568557	8	AF
2019-07-20 08:19:00	266925.9912456031	36646.65605508119	8	AF
2019-07-20 08:20:00	266926.3785147302	36646.48453629386	8	AF
2019-07-20 08:21:00	266926.3328094793	36647.11351659636	8	AF
2019-07-20 08:22:00	266926.39401956584	36646.965478031656	8	AF
2019-07-20 08:23:00	266926.6182974876	36646.54808314953	8	AF
2019-07-20 08:24:00	266927.34252252534	36645.22786590843	8	AF
2019-07-20 08:25:00	266927.9324942721	36645.28949531346	8	AF
2019-07-20 08:26:00	266932.57578781864	36643.0480361865	8	AF
2019-07-20 08:27:00	266938.38580829266	36638.98375356066	8	AF
2019-07-20 08:28:00	266938.8844412575	36635.37573125595	8	AF
2019-07-20 08:29:00	266945.27344403183	36630.30482643937	8	AF
2019-07-20 08:30:00	266950.90038604743	36624.026651205335	8	AF
2019-07-20 08:31:00	266951.64654754254	36619.37262764456	8	AF
2019-07-20 08:32:00	266951.1940533341	36619.1345550308	8	AF
2019-07-20 08:33:00	266951.4960941285	36619.61838561523	8	AF
2019-07-20 08:34:00	266953.22043670097	36618.42625855893	8	AF
2019-07-20 08:35:00	266959.34337978024	36608.37599965993	8	AF
2019-07-20 08:36:00	266968.4722371644	36586.376142519504	8	AF
2019-07-20 08:37:00	266976.2253074752	36570.12948201963	8	AF
2019-07-20 08:38:00	266982.2305292092	36554.48580160725	8	AF
2019-07-20 08:39:00	266994.8526347756	36538.98727840604	8	AF
2019-07-20 08:40:00	267008.85459332785	36530.84642438693	8	AF
2019-07-20 08:41:00	267011.89447770745	36529.49124866738	8	AF
2019-07-20 08:42:00	267022.39630492305	36520.02295945514	8	AF
2019-07-20 08:43:00	267028.8189183357	36517.68730105052	8	AF
2019-07-20 08:44:00	267031.81907355663	36517.1426799406	8	AF
2019-07-20 08:45:00	267032.66478198726	36516.36089752675	8	AF
2019-07-20 08:46:00	267039.4117814437	36513.10973577353	8	AF
2019-07-20 08:47:00	267063.3785418175	36500.12287082219	8	AF
2019-07-20 08:48:00	267091.01256520266	36487.24086544287	8	AF
2019-07-20 08:49:00	267109.19594624464	36477.05941360364	8	AF
2019-07-20 08:50:00	267111.56096075306	36469.04858180493	8	AF
2019-07-20 08:51:00	267114.77720985445	36470.65019359864	8	AF
2019-07-20 08:52:00	267118.1747111352	36474.61777810135	8	AF
2019-07-20 08:53:00	267131.13193855545	36475.72294006173	8	AF
2019-07-20 08:54:00	267125.56390925654	36469.16877699695	8	AF
2019-07-20 08:55:00	267116.5274906448	36463.07582552	8	AF
2019-07-20 08:56:00	267115.5643833141	36457.14210575648	8	AF
2019-07-20 08:57:00	267115.3163459352	36446.05683902744	8	AF
2019-07-20 08:58:00	267115.2557421148	36442.02513963272	8	AF
2019-07-20 08:59:00	267115.3718196328	36441.570900134735	8	AF
2019-07-20 09:00:00	267114.39005496504	36441.34473621032	8	AF
2019-07-20 09:01:00	267117.3298556597	36438.84261737658	8	AF
2019-07-20 09:02:00	267125.5057651668	36419.43057868793	8	AF
2019-07-20 09:03:00	267123.74176395853	36398.78609894429	8	AF
2019-07-20 09:04:00	267118.7686389144	36383.9515998422	8	AF
2019-07-20 09:05:00	267110.61982444645	36372.42594138478	8	AF
2019-07-20 09:06:00	267118.4947479742	36361.948770692106	8	AF
2019-07-20 09:07:00	267173.0157287098	36344.48951501391	8	AF
2019-07-20 09:08:00	267197.592039622	36325.8092030088	8	AF
2019-07-20 09:09:00	267198.71660306497	36324.68522810396	8	AF
2019-07-20 09:10:00	267198.6854678913	36324.88690308439	8	AF
2019-07-20 09:11:00	267198.94965542253	36324.51429570857	8	AF
2019-07-20 09:12:00	267199.1764211184	36325.33990914874	8	AF
2019-07-20 09:13:00	267199.5352194579	36324.80082253293	8	AF
2019-07-20 09:14:00	267199.59509741416	36324.49369879429	8	AF
2019-07-20 09:15:00	267199.742000968	36325.01903834343	8	AF
2019-07-20 09:16:00	267200.37581925053	36327.98162548304	8	AF
2019-07-20 09:17:00	267200.154351731	36328.52934735132	8	AF
2019-07-20 09:18:00	267200.33474888274	36328.59456610248	8	AF
2019-07-20 09:19:00	267197.72207550606	36326.430587406576	8	AF
2019-07-20 09:20:00	267190.193583141	36319.84696911841	8	AF
2019-07-20 09:21:00	267191.65525909315	36317.42571979516	8	AF
2019-07-20 09:22:00	267189.0194413197	36314.62872055809	8	AF
2019-07-20 09:23:00	267187.4917923383	36314.83642332946	8	AF
2019-07-20 09:24:00	267186.4588202183	36315.55464568604	8	AF
2019-07-20 09:25:00	267172.169300147	36321.45155513111	8	AF
2019-07-20 09:26:00	267165.1171079489	36325.1136651789	8	AF
2019-07-20 09:27:00	267152.38716844213	36333.521889142896	8	AF
2019-07-20 09:28:00	267150.5095169206	36334.62132051765	8	AF
2019-07-20 09:29:00	267143.4110192897	36334.2834364545	8	AF
2019-07-20 09:30:00	267138.43556578696	36334.8859817272	8	AF
2019-07-20 09:31:00	267137.59406737343	36337.16368516748	8	AF
2019-07-20 09:32:00	267138.8128736586	36336.77318096743	8	AF
2019-07-20 09:33:00	267139.44457643514	36336.72143329505	8	AF
2019-07-20 09:34:00	267139.7297190394	36336.27490082093	8	AF
2019-07-20 09:35:00	267136.58209424943	36338.01868422388	8	AF
2019-07-20 09:36:00	267130.6496946693	36339.04688802995	8	AF
2019-07-20 09:37:00	267122.4773985327	36337.66604606951	8	AF
2019-07-20 09:38:00	267113.9502506672	36341.4905025271	8	AF
2019-07-20 09:39:00	267110.41850771534	36346.04592885463	8	AF
2019-07-20 09:40:00	267113.199395059	36353.89014251535	8	AF
2019-07-20 09:41:00	267119.7884596392	36362.99739635667	8	AF
2019-07-20 09:42:00	267134.33951496263	36375.04892611082	8	AF
2019-07-20 09:43:00	267136.315458554	36376.29428502028	8	AF
2019-07-20 09:44:00	267140.99971743266	36380.02214277744	8	AF
2019-07-20 09:45:00	267138.37291974545	36385.73227272262	8	AF
2019-07-20 09:46:00	267133.58941520675	36383.96323834355	8	AF
2019-07-20 09:47:00	267117.6768674552	36377.73291618349	8	AF
2019-07-20 09:48:00	267090.8394885142	36361.21425608238	8	AF
2019-07-20 09:49:00	267050.4261488288	36369.25131726852	8	AF
2019-07-20 09:50:00	267029.9547106434	36404.05101267168	8	AF
2019-07-20 09:51:00	266997.5851287126	36428.83319613754	8	AF
2019-07-20 09:52:00	266965.2142237832	36445.562465653566	8	AF
2019-07-20 09:53:00	266930.6826542428	36451.047227956304	8	AF
2019-07-20 09:54:00	266882.6638508727	36468.81598356062	8	AF
2019-07-20 09:55:00	266846.531762112	36505.72309359127	8	AF
2019-07-20 09:56:00	266808.40668472205	36537.13248953167	8	AF
2019-07-20 09:57:00	266778.32373635087	36568.606012591794	8	AF
2019-07-20 09:58:00	266749.4356922028	36599.85108050799	8	AF
2019-07-20 09:59:00	266716.50992666144	36636.09800038351	8	AF
2019-07-20 10:00:00	266675.6048845208	36650.96822847283	8	AF
2019-07-20 10:01:00	266641.40224745584	36671.072515862135	8	AF
2019-07-20 10:02:00	266610.1401115554	36686.72527307998	8	AF
2019-07-20 10:03:00	266589.97643332416	36682.318633371375	8	AF
2019-07-20 10:04:00	266571.5318848395	36674.88824967803	8	AF
2019-07-20 10:05:00	266565.2848102993	36689.44330658237	8	AF
2019-07-20 10:06:00	266542.70316966	36714.64384420834	8	AF
2019-07-20 10:07:00	266519.20165721315	36737.44741179411	8	AF
2019-07-20 10:08:00	266495.666620508	36754.44590370195	8	AF
2019-07-20 10:09:00	266460.1917140261	36751.384896918426	8	AF
2019-07-20 10:10:00	266442.4038982338	36740.36654395381	8	AF
2019-07-20 10:11:00	266426.4263691306	36736.10299056265	8	AF
2019-07-20 10:12:00	266417.90919041296	36730.16661383218	8	AF
2019-07-20 10:13:00	266416.901559554	36729.62836694425	8	AF
2019-07-20 10:14:00	266415.2593274279	36737.348744903575	8	AF
2019-07-20 10:15:00	266386.6438759683	36751.96350580595	8	AF
2019-07-20 10:16:00	266372.5251829452	36767.21835627956	8	AF
2019-07-20 10:17:00	266356.44564899075	36776.38096028135	8	AF
2019-07-20 10:18:00	266346.44754497526	36778.355171136325	8	AF
2019-07-20 10:19:00	266326.6751043315	36775.13266593716	8	AF
2019-07-20 10:20:00	266310.2753622498	36773.46049171897	8	AF
2019-07-20 10:21:00	266293.4243016188	36766.625747385246	8	AF
2019-07-20 10:22:00	266263.18415605195	36775.510618240754	8	AF
2019-07-20 10:23:00	266254.2710307297	36783.0893177965	8	AF
2019-07-20 10:24:00	266238.39151839947	36790.38911835524	8	AF
2019-07-20 10:25:00	266219.1411776441	36802.328223288656	8	AF
2019-07-20 10:26:00	266215.2812705624	36804.876091999766	8	AF
2019-07-20 10:27:00	266206.20986043336	36800.33455898872	8	AF
2019-07-20 10:28:00	266206.7997426423	36798.221695231805	8	AF
2019-07-20 10:29:00	266202.29106311366	36793.883440351245	8	AF
2019-07-20 10:30:00	266186.46834425576	36775.95498700458	8	AF
2019-07-20 10:31:00	266171.6771310033	36773.07503391115	8	AF
2019-07-20 10:32:00	266163.19139104	36768.43530406565	8	AF
2019-07-20 10:33:00	266151.6073304321	36766.180875916114	8	AF
2019-07-20 10:34:00	266143.8757441659	36765.68664271766	8	AF
2019-07-20 10:35:00	266128.3777810017	36759.06267663375	8	AF
2019-07-20 10:36:00	266114.94924224867	36749.0159673023	8	AF
2019-07-20 10:37:00	266099.3437945777	36733.523899092725	8	AF
2019-07-20 10:38:00	266064.9568429435	36718.13942188058	8	AF
2019-07-20 10:39:00	266045.8053339212	36708.85728234242	8	AF
2019-07-20 10:40:00	266041.7995094988	36705.95401496636	8	AF
2019-07-20 10:41:00	266029.0249851929	36701.29786295467	8	AF
2019-07-20 10:42:00	266006.0544244849	36696.48681876929	8	AF
2019-07-20 10:43:00	265971.2225411233	36704.31381742962	8	AF
2019-07-20 10:44:00	265925.6563365551	36711.563532869775	8	AF
2019-07-20 10:45:00	265890.3697255696	36706.99217291976	8	AF
2019-07-20 10:46:00	265878.066907584	36706.560665197896	8	AF
2019-07-20 10:47:00	265878.5602040374	36698.81230289435	8	AF
2019-07-20 10:48:00	265867.9227933692	36694.03568675525	8	AF
2019-07-20 10:49:00	265863.4540043873	36693.1812908396	8	AF
2019-07-20 10:50:00	265854.62490788003	36680.60957689665	8	AF
2019-07-20 10:51:00	265850.5967350077	36666.00779006291	8	AF
2019-07-20 10:52:00	265863.7578661257	36651.58650871473	8	AF
2019-07-20 10:53:00	265891.73249724065	36646.98602909177	8	AF
2019-07-20 10:54:00	265891.7779319101	36646.83209399501	8	AF
2019-07-20 10:55:00	265864.1485638079	36652.691186271855	8	AF
2019-07-20 10:56:00	265838.7535256167	36645.1475960231	8	AF
2019-07-20 10:57:00	265830.5419677048	36640.95224389658	8	AF
2019-07-20 10:58:00	265804.899386661	36651.01077892458	8	AF
2019-07-20 10:59:00	265774.1004644522	36655.1240946767	8	AF
2019-07-20 11:00:00	265762.1916583028	36657.46094845243	8	AF
2019-07-20 11:01:00	265761.7031244291	36657.0652700452	8	AF
2019-07-20 11:02:00	265762.5821415038	36657.55653893961	8	AF
2019-07-20 11:03:00	265762.21902584884	36656.1246475409	8	AF
2019-07-20 11:04:00	265766.4102488067	36652.89943097052	8	AF
2019-07-20 11:05:00	265766.34939149435	36652.96212016524	8	AF
2019-07-20 11:06:00	265766.43777325907	36654.04750703026	8	AF
2019-07-20 11:07:00	265746.99398839066	36669.43498054629	8	AF
2019-07-20 11:08:00	265738.210200604	36675.3440883375	8	AF
2019-07-20 11:09:00	265735.604230961	36677.78348755815	8	AF
2019-07-20 11:10:00	265732.6506855073	36683.79624653731	8	AF
2019-07-20 11:11:00	265731.6113349321	36684.21916392267	8	AF
2019-07-20 11:12:00	265727.21260211954	36685.55952899992	8	AF
2019-07-20 11:13:00	265699.6257203755	36686.239169166	8	AF
2019-07-20 11:14:00	265654.2013338054	36683.5218633988	8	AF
2019-07-20 11:15:00	265604.62973887206	36671.167663976434	8	AF
2019-07-20 11:16:00	265541.9466093418	36678.843189561485	8	AF
2019-07-20 11:17:00	265502.6116259693	36677.67582887789	8	AF
2019-07-20 11:18:00	265492.9881042269	36670.66678836472	8	AF
2019-07-20 11:19:00	265493.01642660977	36669.45878737946	8	AF
2019-07-20 11:20:00	265492.1704308075	36668.91718551938	8	AF
2019-07-20 11:21:00	265485.62058035587	36674.44479314044	8	AF
2019-07-20 11:22:00	265447.1396265596	36684.591262217495	8	AF
2019-07-20 11:23:00	265413.36077354325	36688.766807654974	8	AF
2019-07-20 11:24:00	265404.296404602	36693.957976973856	8	AF
2019-07-20 11:25:00	265385.7919765609	36712.70585515788	8	AF
2019-07-20 11:26:00	265373.0010252098	36720.89559774862	8	AF
2019-07-20 11:27:00	265350.8640132502	36726.55373325502	8	AF
2019-07-20 11:28:00	265343.60186825966	36731.94195306759	8	AF
2019-07-20 11:29:00	265331.997777367	36750.877321319735	8	AF
2019-07-20 11:30:00	265298.3663318969	36797.95727860159	8	AF
2019-07-20 11:31:00	265259.73123212106	36841.52770735112	8	AF
2019-07-20 11:32:00	265213.6257118711	36877.22943600357	8	AF
2019-07-20 11:33:00	265186.7338891496	36883.71336822281	8	AF
2019-07-20 11:34:00	265158.3467784189	36895.14980485779	8	AF
2019-07-20 11:35:00	265128.4775774426	36916.822190695486	8	AF
2019-07-20 11:36:00	265095.7295920462	36936.59536729282	8	AF
2019-07-20 11:37:00	265055.8585370839	36950.0399377246	8	AF
2019-07-20 11:38:00	265016.1806518432	36953.92279812557	8	AF
2019-07-20 11:39:00	264990.3333961625	36955.86450761378	8	AF
2019-07-20 11:40:00	264957.7936973394	36963.94037556728	8	AF
2019-07-20 11:41:00	264921.5380660146	36966.757375350775	8	AF
2019-07-20 11:42:00	264914.82433039614	36967.06888443464	8	AF
2019-07-20 11:43:00	264894.5764878878	36956.279778358265	8	AF
2019-07-20 11:44:00	264879.6531541601	36950.54678930707	8	AF
2019-07-20 11:45:00	264873.9552041898	36951.30677040594	8	AF
2019-07-20 11:46:00	264869.8941287234	36948.80334489435	8	AF
2019-07-20 11:47:00	264839.8084668078	36946.15822677584	8	AF
2019-07-20 11:48:00	264834.00495684904	36947.0926191784	8	AF
2019-07-20 11:49:00	264834.1698306532	36947.44984042096	8	AF
2019-07-20 11:50:00	264834.1737319596	36947.468826911965	8	AF
2019-07-20 11:51:00	264831.9644792718	36947.94785652572	8	AF
2019-07-20 11:52:00	264831.50092932937	36948.10741292391	8	AF
2019-07-20 11:53:00	264832.476407426	36948.37800294119	8	AF
2019-07-20 11:54:00	264832.4462606364	36947.99457601034	8	AF
2019-07-20 11:55:00	264830.5879968171	36947.857271523535	8	AF
2019-07-20 11:56:00	264831.2558540472	36947.61084562881	8	AF
2019-07-20 11:57:00	264831.2703917121	36947.90026099499	8	AF
2019-07-20 11:58:00	264831.52468693926	36948.12178656694	8	AF
2019-07-20 11:59:00	264831.59143870114	36948.715725318754	8	AF
2019-07-20 12:00:00	264831.94181040896	36948.68117781065	8	AF
2019-07-20 12:01:00	264828.6388601815	36947.14778589177	8	AF
2019-07-20 12:02:00	264814.7503679945	36942.46938285116	8	AF
2019-07-20 12:03:00	264813.1848554044	36941.87982195189	8	AF
2019-07-20 12:04:00	264812.5880068523	36940.07873478336	8	AF
2019-07-20 12:05:00	264811.4818733624	36940.6458274521	8	AF
2019-07-20 12:06:00	264809.57636182534	36942.58736922983	8	AF
2019-07-20 12:07:00	264800.47450833715	36947.019827228025	8	AF
2019-07-20 12:08:00	264787.70711181214	36950.0858022522	8	AF
2019-07-20 12:09:00	264782.3794069255	36952.62461482637	8	AF
2019-07-20 12:10:00	264780.8432187874	36952.91049276289	8	AF
2019-07-20 12:11:00	264780.60459321697	36953.06465489339	8	AF
2019-07-20 12:12:00	264781.937332199	36952.5415712425	8	AF
2019-07-20 12:13:00	264777.52572687954	36951.0740438212	8	AF
2019-07-20 12:14:00	264773.7401978171	36949.24359449617	8	AF
2019-07-20 12:15:00	264766.9964248579	36947.12067617441	8	AF
2019-07-20 12:16:00	264762.5589325627	36948.68172631024	8	AF
2019-07-20 12:17:00	264762.6571816717	36951.62271439063	8	AF
2019-07-20 12:18:00	264758.5281778208	36945.65789254888	8	AF
2019-07-20 12:19:00	264751.6251034388	36938.890853188095	8	AF
2019-07-20 12:20:00	264745.6949820488	36937.04574863976	8	AF
2019-07-20 12:21:00	264743.16554597823	36936.41657680902	8	AF
2019-07-20 12:22:00	264735.91326516744	36941.14248171914	8	AF
2019-07-20 12:23:00	264727.038825761	36936.45636164422	8	AF
2019-07-20 12:24:00	264717.4820602978	36930.32605978719	8	AF
2019-07-20 12:25:00	264696.9796894121	36919.20388737352	8	AF
2019-07-20 12:26:00	264694.1743397939	36917.93528824506	8	AF
2019-07-20 12:27:00	264693.13700739486	36917.41087076164	8	AF
2019-07-20 12:28:00	264691.502782328	36915.74494457646	8	AF
2019-07-20 12:29:00	264689.3927849187	36913.498624119806	8	AF
2019-07-20 12:30:00	264681.8005282361	36911.38528776959	8	AF
2019-07-20 12:31:00	264669.14623982843	36906.27654169819	8	AF
2019-07-20 12:32:00	264664.8311784131	36902.42377558719	8	AF
2019-07-20 12:33:00	264660.0500943436	36900.1798723461	8	AF
2019-07-20 12:34:00	264658.2384566034	36898.53389293539	8	AF
2019-07-20 12:35:00	264659.460902774	36896.87767540691	8	AF
2019-07-20 12:36:00	264662.24405710923	36884.674112372486	8	AF
2019-07-20 12:37:00	264663.27184667025	36854.59738158723	8	AF
2019-07-20 12:38:00	264662.674416456	36851.81558708194	8	AF
2019-07-20 12:39:00	264662.2206706276	36850.96549380015	8	AF
2019-07-20 12:40:00	264663.30977819365	36850.6144549216	8	AF
2019-07-20 12:41:00	264663.8877970775	36850.28749038591	8	AF
2019-07-20 12:42:00	264663.03197604924	36849.81833640846	8	AF
2019-07-20 12:43:00	264662.1071582356	36840.02475101272	8	AF
2019-07-20 12:44:00	264655.20318890054	36829.95759276359	8	AF
2019-07-20 12:45:00	264633.6239238252	36826.8241492131	8	AF
2019-07-20 12:46:00	264629.9749195258	36827.30219677951	8	AF
2019-07-20 12:47:00	264629.67197122134	36823.48008977404	8	AF
2019-07-20 12:48:00	264617.78538975015	36820.75731017209	8	AF
2019-07-20 12:49:00	264602.31720500335	36821.27384071738	8	AF
2019-07-20 12:50:00	264599.892699147	36815.81946023119	8	AF
2019-07-20 12:51:00	264594.44363024976	36820.15767283504	8	AF
2019-07-20 12:52:00	264588.7858652892	36822.29395040754	8	AF
2019-07-20 12:53:00	264583.8190446175	36828.8508155651	8	AF
2019-07-20 12:54:00	264575.36352938146	36840.05646090271	8	AF
2019-07-20 12:55:00	264563.7134292099	36853.9997383286	8	AF
2019-07-20 12:56:00	264556.8239443532	36845.72770731025	8	AF
2019-07-20 12:57:00	264559.7524297688	36838.78526348937	8	AF
2019-07-20 12:58:00	264562.2378753388	36835.04551074118	8	AF
2019-07-20 12:59:00	264560.47857604414	36828.23514164256	8	AF
2019-07-20 13:00:00	264571.1104583945	36815.48607562331	8	AF
2019-07-20 13:01:00	264579.8655014182	36794.74263086949	8	AF
2019-07-20 13:02:00	264579.28998537647	36785.972070655735	8	AF
2019-07-20 13:03:00	264577.1793735026	36784.32283532385	8	AF
2019-07-20 13:04:00	264578.7135322794	36779.753743105095	8	AF
2019-07-20 13:05:00	264584.4333328798	36768.325631738895	8	AF
2019-07-20 13:06:00	264591.88004761824	36759.81696397933	8	AF
2019-07-20 13:07:00	264596.37809980515	36756.772124710136	8	AF
2019-07-20 13:08:00	264613.6966397251	36761.90477009466	8	AF
2019-07-20 13:09:00	264632.345121693	36775.97851276342	8	AF
2019-07-20 13:10:00	264636.4562418024	36780.7679742245	8	AF
2019-07-20 13:11:00	264641.0313561401	36793.52759818437	8	AF
2019-07-20 13:12:00	264654.01543355105	36796.9473303272	8	AF
2019-07-20 13:13:00	264685.29986065766	36787.7225447521	8	AF
2019-07-20 13:14:00	264690.8149748165	36782.42223481402	8	AF
2019-07-20 13:15:00	264692.4557907654	36781.07451924972	8	AF
2019-07-20 13:16:00	264696.6415919451	36781.03398861487	8	AF
2019-07-20 13:17:00	264699.8877676933	36782.62343693118	8	AF
2019-07-20 13:18:00	264701.54212013417	36786.42110391845	8	AF
2019-07-20 13:19:00	264700.7281089194	36795.726919524	8	AF
2019-07-20 13:20:00	264701.1719841928	36807.67078436833	8	AF
2019-07-20 13:21:00	264701.23838278	36810.081425210046	8	AF
2019-07-20 13:22:00	264701.262116275	36812.579638183895	8	AF
2019-07-20 13:23:00	264706.55296597106	36817.29363204668	8	AF
2019-07-20 13:24:00	264706.83439504035	36816.830501766	8	AF
2019-07-20 13:25:00	264710.6513116201	36817.03983437556	8	AF
2019-07-20 13:26:00	264714.6467372935	36819.7469778718	8	AF
2019-07-20 13:27:00	264716.191336065	36823.19478452524	8	AF
2019-07-20 13:28:00	264714.40029059525	36829.2948980123	8	AF
2019-07-20 13:29:00	264719.6066868687	36840.8661041022	8	AF
2019-07-20 13:30:00	264726.7316904908	36841.461293831984	8	AF
2019-07-20 13:31:00	264750.1788344468	36846.348174856525	8	AF
2019-07-20 13:32:00	264753.47181494965	36848.98246816809	8	AF
2019-07-20 13:33:00	264753.5252839103	36852.54046233478	8	AF
2019-07-20 13:34:00	264761.4913408751	36860.03487886132	8	AF
2019-07-20 13:35:00	264790.3311451136	36878.827437947424	8	AF
2019-07-20 13:36:00	264803.4369963337	36887.63105852723	8	AF
2019-07-20 13:37:00	264807.7972812956	36889.50323138466	8	AF
2019-07-20 13:38:00	264798.5607913943	36890.07299186814	8	AF
2019-07-20 13:39:00	264795.11070255353	36895.58300866768	8	AF
2019-07-20 13:40:00	264796.2975106632	36898.22014937731	8	AF
2019-07-20 13:41:00	264799.89807978866	36898.6323041857	8	AF
2019-07-20 13:42:00	264801.10371710703	36897.348096000365	8	AF
2019-07-20 13:43:00	264801.5020536267	36897.7069262842	8	AF
2019-07-20 13:44:00	264807.92787326203	36901.32788597748	8	AF
2019-07-20 13:45:00	264811.34511899983	36908.79875831297	8	AF
2019-07-20 13:46:00	264813.1121761295	36911.98972477157	8	AF
2019-07-20 13:47:00	264814.7653807148	36914.75875446166	8	AF
2019-07-20 13:48:00	264814.6703218688	36915.43254858885	8	AF
2019-07-20 13:49:00	264814.92242144543	36917.526630955086	8	AF
2019-07-20 13:50:00	264816.1274137854	36924.46651742565	8	AF
2019-07-20 13:51:00	264816.8563371658	36924.26432078513	8	AF
2019-07-20 13:52:00	264816.89865763125	36924.300258572905	8	AF
2019-07-20 13:53:00	264816.3703523959	36924.52010901221	8	AF
2019-07-20 13:54:00	264816.6996332104	36924.7899163825	8	AF
2019-07-20 13:55:00	264812.67738665204	36930.25673568585	8	AF
2019-07-20 13:56:00	264812.52959882497	36931.68339801061	8	AF
2019-07-20 13:57:00	264810.0568428881	36935.725097272974	8	AF
2019-07-20 13:58:00	264810.53893972817	36947.59189057546	8	AF
2019-07-20 13:59:00	264810.66738087183	36950.26483662679	8	AF
2019-07-20 14:00:00	264810.9461117677	36951.06445663775	8	AF
2019-07-20 14:01:00	264815.46082147805	36951.30497467623	8	AF
2019-07-20 14:02:00	264813.76273836446	36953.00184871837	8	AF
2019-07-20 14:03:00	264811.7996745386	36958.291072043314	8	AF
2019-07-20 14:04:00	264812.3503932227	36958.738722702605	8	AF
2019-07-20 14:05:00	264814.2978812459	36958.68539718397	8	AF
2019-07-20 14:06:00	264812.41790295887	36959.40510815249	8	AF
2019-07-20 14:07:00	264812.08653930447	36959.80538813521	8	AF
2019-07-20 14:08:00	264815.5186589186	36957.90683834271	8	AF
2019-07-20 14:09:00	264816.41872273124	36957.86129626996	8	AF
2019-07-20 14:10:00	264817.7576198629	36956.634758501794	8	AF
2019-07-20 14:11:00	264820.4524175658	36955.580842753785	8	AF
2019-07-20 14:12:00	264815.99649860413	36957.74672576865	8	AF
2019-07-20 14:13:00	264815.3539577083	36958.35187777548	8	AF
2019-07-20 14:14:00	264815.967147106	36957.60958089459	8	AF
2019-07-20 14:15:00	264819.32958091603	36955.28134263098	8	AF
2019-07-20 14:16:00	264819.65580542723	36956.00924294919	8	AF
2019-07-20 14:17:00	264821.5463544259	36955.25505765243	8	AF
2019-07-20 14:18:00	264820.52062458586	36955.17545782075	8	AF
2019-07-20 14:19:00	264818.1032537593	36957.00595093872	8	AF
2019-07-20 14:20:00	264820.03507678054	36956.59924328888	8	AF
2019-07-20 14:21:00	264816.95765725506	36957.87924593223	8	AF
2019-07-20 14:22:00	264812.287825703	36964.65282860557	8	AF
2019-07-20 14:23:00	264812.4006681551	36966.41678257711	8	AF
2019-07-20 14:24:00	264812.9668348696	36966.20982786415	8	AF
2019-07-20 14:25:00	264813.7606938766	36965.06138440201	8	AF
2019-07-20 14:26:00	264811.85030273057	36968.472694284406	8	AF
2019-07-20 14:27:00	264812.3111775218	36968.81750085569	8	AF
2019-07-20 14:28:00	264813.8651830965	36968.54028316336	8	AF
2019-07-20 14:29:00	264813.51417315536	36968.19637466224	8	AF
2019-07-20 14:30:00	264813.63846008066	36968.81168487239	8	AF
2019-07-20 14:31:00	264813.3697257768	36968.75920495876	8	AF
2019-07-20 14:32:00	264814.0770314444	36968.13836980751	8	AF
2019-07-20 14:33:00	264813.7946648508	36967.69195181817	8	AF
2019-07-20 14:34:00	264813.5044209822	36968.58515616634	8	AF
2019-07-20 14:35:00	264813.55185459106	36968.234709897166	8	AF
2019-07-20 14:36:00	264813.5417524081	36967.85957404963	8	AF
2019-07-20 14:37:00	264813.33194169233	36968.2439743821	8	AF
2019-07-20 14:38:00	264813.8293940262	36968.6717274317	8	AF
2019-07-20 14:39:00	264813.7614404357	36968.5299822848	8	AF
2019-07-20 14:40:00	264813.40671825624	36968.183309437336	8	AF
2019-07-20 14:41:00	264814.08501917566	36968.17413063135	8	AF
2019-07-20 14:42:00	264813.813043947	36968.58416802153	8	AF
2019-07-20 14:43:00	264818.3441347528	36977.67793913768	8	AF
2019-07-20 14:44:00	264818.7632496599	36978.8666769471	8	AF
2019-07-20 14:45:00	264819.458109554	36978.19146327319	8	AF
2019-07-20 14:46:00	264819.29987816984	36977.65561222933	8	AF
2019-07-20 14:47:00	264820.0361359412	36977.90302636949	8	AF
2019-07-20 14:48:00	264819.1458054394	36977.47203976899	8	AF
2019-07-20 14:49:00	264818.6615690467	36977.22825822852	8	AF
2019-07-20 14:50:00	264819.58774389245	36977.78459035431	8	AF
2019-07-20 14:51:00	264821.10324536206	36977.958283873966	8	AF
2019-07-20 14:52:00	264819.3964067357	36977.77559874121	8	AF
2019-07-20 14:53:00	264818.28883487644	36976.83273838865	8	AF
2019-07-20 14:54:00	264818.64066838904	36977.553996814255	8	AF
2019-07-20 14:55:00	264818.89180746727	36976.907451836734	8	AF
2019-07-20 14:56:00	264819.81754294323	36979.7328620666	8	AF
2019-07-20 14:57:00	264819.4350818933	36982.42932950538	8	AF
2019-07-20 14:58:00	264820.3968101745	36982.62176086388	8	AF
2019-07-20 14:59:00	264820.1658042349	36982.82550961993	8	AF
2019-07-20 15:00:00	264820.5013377279	36985.1962227183	8	AF
2019-07-21 04:00:00	264823.36657547124	36953.67410913957	8	AF
2019-07-21 04:01:00	264828.42992530856	36955.91647396938	8	AF
2019-07-21 04:02:00	264842.7321624055	36973.916700614405	8	AF
2019-07-21 04:03:00	264848.2980733925	36982.217388356	8	AF
2019-07-21 04:04:00	264852.712498472	36994.20297064373	8	AF
2019-07-21 04:05:00	264857.75764844986	37005.00475040466	8	AF
2019-07-21 04:06:00	264858.87637165666	37006.88609801148	8	AF
2019-07-21 04:07:00	264858.95511117514	37007.13070415692	8	AF
2019-07-21 04:08:00	264858.57156093844	37007.35365742301	8	AF
2019-07-21 04:09:00	264858.4964348479	37007.51460501164	8	AF
2019-07-21 04:10:00	264860.7913139098	37014.2680678871	8	AF
2019-07-21 04:11:00	264864.6893526882	37036.127721505145	8	AF
2019-07-21 04:12:00	264869.9528808397	37047.54018042547	8	AF
2019-07-21 04:13:00	264869.7558177649	37051.959292087085	8	AF
2019-07-21 04:14:00	264870.6417988716	37057.17784981985	8	AF
2019-07-21 04:15:00	264875.9685137474	37072.43679389003	8	AF
2019-07-21 04:16:00	264880.2857710014	37083.037608948085	8	AF
2019-07-21 04:17:00	264879.1066413786	37087.60975268671	8	AF
2019-07-21 04:18:00	264881.573324579	37094.14362422193	8	AF
2019-07-21 04:19:00	264886.7767180138	37105.51424744186	8	AF
2019-07-21 04:20:00	264892.30445923895	37110.63889295112	8	AF
2019-07-21 04:21:00	264896.9696902667	37116.11213264068	8	AF
2019-07-21 04:22:00	264899.9967494503	37123.12314588184	8	AF
2019-07-21 04:23:00	264901.6904546973	37125.22650124852	8	AF
2019-07-21 04:24:00	264905.30799924	37139.79378682597	8	AF
2019-07-21 04:25:00	264913.2541687977	37153.14586899346	8	AF
2019-07-21 04:26:00	264924.9519188214	37159.813418516605	8	AF
2019-07-21 04:27:00	264925.87043533864	37161.00001940304	8	AF
2019-07-21 04:28:00	264928.34964697703	37161.95659146784	8	AF
2019-07-21 04:29:00	264936.1381251768	37172.12215424021	8	AF
2019-07-21 04:30:00	264937.4752008197	37172.78218119405	8	AF
2019-07-21 04:31:00	264929.98577328905	37175.846842900544	8	AF
2019-07-21 04:32:00	264909.50028297806	37202.34632785642	8	AF
2019-07-21 04:33:00	264901.324984949	37237.29840848692	8	AF
2019-07-21 04:34:00	264901.1747601538	37242.0257307504	8	AF
2019-07-21 04:35:00	264903.6073074495	37240.026557622296	8	AF
2019-07-21 04:36:00	264903.84205538884	37240.82120903778	8	AF
2019-07-21 04:37:00	264903.93309179315	37241.28812990352	8	AF
2019-07-21 04:38:00	264904.23309532565	37237.48175244697	8	AF
2019-07-21 04:39:00	264907.7147355972	37231.18992743663	8	AF
2019-07-21 04:40:00	264908.63370186946	37231.880276841	8	AF
2019-07-21 04:41:00	264908.8693320109	37231.6077669638	8	AF
2019-07-21 04:42:00	264908.3839611006	37231.26683776087	8	AF
2019-07-21 04:43:00	264908.1369626013	37231.31850729605	8	AF
2019-07-21 04:44:00	264908.92979400506	37231.433549817375	8	AF
2019-07-21 04:45:00	264907.54806071776	37231.0874689124	8	AF
2019-07-21 04:46:00	264896.5289793459	37254.37881941447	8	AF
2019-07-21 04:47:00	264904.2290103714	37269.141542425146	8	AF
2019-07-21 04:48:00	264905.7993662081	37268.959992716365	8	AF
2019-07-21 04:49:00	264898.9762288813	37279.09554031856	8	AF
2019-07-21 04:50:00	264899.53130155365	37291.05374487944	8	AF
2019-07-21 04:51:00	264904.1874269789	37294.73977693726	8	AF
2019-07-21 04:52:00	264903.7512756621	37296.2951727632	8	AF
2019-07-21 04:53:00	264903.39267984603	37298.62350159677	8	AF
2019-07-21 04:54:00	264906.1454947984	37303.25083277001	8	AF
2019-07-21 04:55:00	264906.756965144	37304.00226606427	8	AF
2019-07-21 04:56:00	264911.1063987443	37303.76112293452	8	AF
2019-07-21 04:57:00	264926.3193054095	37306.35521154921	8	AF
2019-07-21 04:58:00	264936.4087319373	37304.1379571931	8	AF
2019-07-21 04:59:00	264947.42181813123	37299.44109095981	8	AF
2019-07-21 05:00:00	264948.88000020885	37298.02778641146	8	AF
2019-07-21 05:01:00	264954.2839536008	37299.69970933958	8	AF
2019-07-21 05:02:00	264959.90337653283	37300.557711747744	8	AF
2019-07-21 05:03:00	264960.1840428791	37300.86365996619	8	AF
2019-07-21 05:04:00	264959.96334367327	37300.66904181553	8	AF
2019-07-21 05:05:00	264959.7618115595	37299.85963609004	8	AF
2019-07-21 05:06:00	264960.1635539636	37300.51857459399	8	AF
2019-07-21 05:07:00	264960.10526550305	37300.44614050344	8	AF
2019-07-21 05:08:00	264959.55494690785	37300.98767490508	8	AF
2019-07-21 05:09:00	264959.9815191432	37300.61576278574	8	AF
2019-07-21 05:10:00	264961.6758810129	37298.04344361768	8	AF
2019-07-21 05:11:00	264971.827336594	37294.32986610521	8	AF
2019-07-21 05:12:00	264979.2901375095	37299.43214669182	8	AF
2019-07-21 05:13:00	264983.9886415781	37303.43228814581	8	AF
2019-07-21 05:14:00	264987.6250123378	37314.90647095846	8	AF
2019-07-21 05:15:00	264990.57593554497	37320.82010101904	8	AF
2019-07-21 05:16:00	264990.2331160684	37325.71927023974	8	AF
2019-07-21 05:17:00	264990.34806007537	37328.59978620015	8	AF
2019-07-21 05:18:00	264999.006376661	37331.12450836322	8	AF
2019-07-21 05:19:00	265000.69450094906	37338.28733463909	8	AF
2019-07-21 05:20:00	264999.4782161283	37339.22959060111	8	AF
2019-07-21 05:21:00	264998.5784043861	37339.57487581073	8	AF
2019-07-21 05:22:00	265000.4380597405	37338.43928881797	8	AF
2019-07-21 05:23:00	265000.5612064174	37336.363562029466	8	AF
2019-07-21 05:24:00	264998.3654766101	37334.14805403382	8	AF
2019-07-21 05:25:00	264997.9177187349	37332.67543656693	8	AF
2019-07-21 05:26:00	264997.95167822426	37332.66621205083	8	AF
2019-07-21 05:27:00	264997.65290987387	37332.75162766342	8	AF
2019-07-21 05:28:00	265001.8862530442	37329.4896839594	8	AF
2019-07-21 05:29:00	265002.1499719775	37328.66745775185	8	AF
2019-07-21 05:30:00	265001.9193375496	37329.72416081073	8	AF
2019-07-21 05:31:00	265000.9436716532	37329.43993174543	8	AF
2019-07-21 05:32:00	265001.97448879166	37329.023461832	8	AF
2019-07-21 05:33:00	265007.7234304216	37324.68094037239	8	AF
2019-07-21 05:34:00	265007.9043565167	37322.896462789045	8	AF
2019-07-21 05:35:00	265016.71039779583	37307.48017525524	8	AF
2019-07-21 05:36:00	265020.78331969184	37305.565997482496	8	AF
2019-07-21 05:37:00	265028.2982922968	37300.522407353164	8	AF
2019-07-21 05:38:00	265031.423094562	37293.56057738112	8	AF
2019-07-21 05:39:00	265034.2821553328	37289.21886925576	8	AF
2019-07-21 05:40:00	265043.8233048525	37277.300146159854	8	AF
2019-07-21 05:41:00	265045.13459148246	37276.28302714407	8	AF
2019-07-21 05:42:00	265045.0257885802	37277.75539637453	8	AF
2019-07-21 05:43:00	265044.5959284735	37276.65754409013	8	AF
2019-07-21 05:44:00	265045.2017989939	37274.69508403439	8	AF
2019-07-21 05:45:00	265046.0965922155	37271.74595889865	8	AF
2019-07-21 05:46:00	265051.719015262	37254.77967638792	8	AF
2019-07-21 05:47:00	265057.88725278195	37249.883486814935	8	AF
2019-07-21 05:48:00	265068.600785163	37250.23731588969	8	AF
2019-07-21 05:49:00	265072.9688534059	37246.93958411958	8	AF
2019-07-21 05:50:00	265085.4220060758	37242.90309936089	8	AF
2019-07-21 05:51:00	265112.2120550716	37231.819223333856	8	AF
2019-07-21 05:52:00	265140.5980707355	37223.1500790068	8	AF
2019-07-21 05:53:00	265151.9863191502	37215.53389454768	8	AF
2019-07-21 05:54:00	265176.90969241044	37206.62051351746	8	AF
2019-07-21 05:55:00	265195.6462354617	37205.01784210991	8	AF
2019-07-21 05:56:00	265206.95103242504	37201.98240870467	8	AF
2019-07-21 05:57:00	265226.83367292513	37194.130277698736	8	AF
2019-07-21 05:58:00	265243.5546649172	37187.63780544607	8	AF
2019-07-21 05:59:00	265272.4687886206	37177.06596562149	8	AF
2019-07-21 06:00:00	265306.79641460173	37164.33246688677	8	AF
2019-07-21 06:01:00	265328.4812722254	37163.55409930227	8	AF
2019-07-21 06:02:00	265349.8814214637	37155.79050626324	8	AF
2019-07-21 06:03:00	265375.2515368793	37154.93945176632	8	AF
2019-07-21 06:04:00	265383.4464309534	37151.42651369005	8	AF
2019-07-21 06:05:00	265399.63848715817	37143.137198463504	8	AF
2019-07-21 06:06:00	265415.6532639887	37124.29690371685	8	AF
2019-07-21 06:07:00	265436.22568474425	37112.96168244512	8	AF
2019-07-21 06:08:00	265465.33498951024	37102.26539852879	8	AF
2019-07-21 06:09:00	265505.45327152807	37093.78752179709	8	AF
2019-07-21 06:10:00	265536.1097115595	37053.53845614284	8	AF
2019-07-21 06:11:00	265558.9283069315	37032.26248574584	8	AF
2019-07-21 06:12:00	265568.5034589501	37017.09625367852	8	AF
2019-07-21 06:13:00	265591.7337447269	37016.885168659486	8	AF
2019-07-21 06:14:00	265605.0132363556	37021.36090892986	8	AF
2019-07-21 06:15:00	265608.6628416968	37030.69023446163	8	AF
2019-07-21 06:16:00	265610.1188372649	37034.65733350205	8	AF
2019-07-21 06:17:00	265610.69535388344	37023.035358579415	8	AF
2019-07-21 06:18:00	265619.82515042234	37009.78749237918	8	AF
2019-07-21 06:19:00	265616.49176553416	36996.94674977883	8	AF
2019-07-21 06:20:00	265616.7556863693	36994.46600084997	8	AF
2019-07-21 06:21:00	265608.8051019387	36987.10655647717	8	AF
2019-07-21 06:22:00	265605.81090168445	36980.90832541378	8	AF
2019-07-21 06:23:00	265607.9816116969	36977.28664224285	8	AF
2019-07-21 06:24:00	265609.0857961823	36976.30791715621	8	AF
2019-07-21 06:25:00	265607.0225002895	36977.160389328346	8	AF
2019-07-21 06:26:00	265601.3285374499	36978.228583519	8	AF
2019-07-21 06:27:00	265595.89407286467	36974.367043816965	8	AF
2019-07-21 06:28:00	265603.78033464524	36959.57963577167	8	AF
2019-07-21 06:29:00	265609.6382695007	36951.2055586426	8	AF
2019-07-21 06:30:00	265615.7932118089	36944.92222719528	8	AF
2019-07-21 06:31:00	265622.5791456936	36941.30656046486	8	AF
2019-07-21 06:32:00	265630.2278732898	36939.54519101333	8	AF
2019-07-21 06:33:00	265628.54882501054	36931.31227807821	8	AF
2019-07-21 06:34:00	265625.14857692056	36927.720915804726	8	AF
2019-07-21 06:35:00	265619.1058204027	36929.25206602946	8	AF
2019-07-21 06:36:00	265608.69145430275	36927.92611243596	8	AF
2019-07-21 06:37:00	265601.2244484684	36933.33188738458	8	AF
2019-07-21 06:38:00	265597.7187086497	36932.82698817166	8	AF
2019-07-21 06:39:00	265597.3745712549	36929.038461686345	8	AF
2019-07-21 06:40:00	265600.430002305	36929.13071535879	8	AF
2019-07-21 06:41:00	265603.8260547873	36929.59489853793	8	AF
2019-07-21 06:42:00	265613.55380292574	36918.946870534055	8	AF
2019-07-21 06:43:00	265618.8717731991	36908.32430544864	8	AF
2019-07-21 06:44:00	265618.9968459678	36904.815694609664	8	AF
2019-07-21 06:45:00	265638.452975528	36905.54244494109	8	AF
2019-07-21 06:46:00	265664.7611503704	36908.93773946762	8	AF
2019-07-21 06:47:00	265700.18742972566	36912.083325446925	8	AF
2019-07-21 06:48:00	265753.2953119754	36916.04710701078	8	AF
2019-07-21 06:49:00	265782.17834336107	36912.20753291276	8	AF
2019-07-21 06:50:00	265797.28915927326	36908.13697784536	8	AF
2019-07-21 06:51:00	265821.7500991712	36898.823213974254	8	AF
2019-07-21 06:52:00	265851.8533662454	36869.17975942489	8	AF
2019-07-21 06:53:00	265867.9668643468	36855.51676677019	8	AF
2019-07-21 06:54:00	265910.9471853489	36833.48979768051	8	AF
2019-07-21 06:55:00	265936.09668488527	36815.77526497282	8	AF
2019-07-21 06:56:00	265953.16035135573	36805.571809378685	8	AF
2019-07-21 06:57:00	265960.79327077395	36797.615280942	8	AF
2019-07-21 06:58:00	265982.60442353936	36787.20158927392	8	AF
2019-07-21 06:59:00	266010.9389551674	36774.29218304274	8	AF
2019-07-21 07:00:00	266015.9026694239	36772.461165299705	8	AF
2019-07-21 07:01:00	266015.69593593467	36772.47835311572	8	AF
2019-07-21 07:02:00	266024.67654800374	36761.928223564326	8	AF
2019-07-21 07:03:00	266047.86281597527	36739.14399979887	8	AF
2019-07-21 07:04:00	266061.0218033399	36731.30870635226	8	AF
2019-07-21 07:05:00	266078.20001435006	36720.450093963445	8	AF
2019-07-21 07:06:00	266103.7440665837	36717.64985878874	8	AF
2019-07-21 07:07:00	266113.73877725576	36718.84779776397	8	AF
2019-07-21 07:08:00	266122.4258914969	36718.3318221076	8	AF
2019-07-21 07:09:00	266128.22105617373	36713.24681744413	8	AF
2019-07-21 07:10:00	266130.9031893147	36711.18844205128	8	AF
2019-07-21 07:11:00	266146.3894012043	36701.82078262351	8	AF
2019-07-21 07:12:00	266183.30673758715	36697.16402986536	8	AF
2019-07-21 07:13:00	266236.0813068	36696.521819688845	8	AF
2019-07-21 07:14:00	266258.2033638207	36699.59599288595	8	AF
2019-07-21 07:15:00	266267.833305469	36700.35269727525	8	AF
2019-07-21 07:16:00	266281.93737240747	36696.55964222176	8	AF
2019-07-21 07:17:00	266306.96778882114	36705.49949487045	8	AF
2019-07-21 07:18:00	266330.0934650887	36701.62341504782	8	AF
2019-07-21 07:19:00	266336.9182075481	36713.060532946336	8	AF
2019-07-21 07:20:00	266335.9517792841	36718.65863283049	8	AF
2019-07-21 07:21:00	266335.4025764905	36718.329884464125	8	AF
2019-07-21 07:22:00	266340.4620718477	36715.76425264142	8	AF
2019-07-21 07:23:00	266350.55471754656	36708.0465015902	8	AF
2019-07-21 07:24:00	266360.81145129865	36699.61992381218	8	AF
2019-07-21 07:25:00	266383.8812055565	36691.9858769069	8	AF
2019-07-21 07:26:00	266399.2832690321	36666.57761090966	8	AF
2019-07-21 07:27:00	266404.5276889153	36639.03185209647	8	AF
2019-07-21 07:28:00	266407.98693084926	36616.35124005085	8	AF
2019-07-21 07:29:00	266407.9176846742	36610.099503809884	8	AF
2019-07-21 07:30:00	266413.3606183532	36597.14837563069	8	AF
2019-07-21 07:31:00	266416.1326997752	36586.0548671489	8	AF
2019-07-21 07:32:00	266415.3909640594	36584.440563035554	8	AF
2019-07-21 07:33:00	266419.0688893764	36570.8298675451	8	AF
2019-07-21 07:34:00	266418.12400222	36558.084894846674	8	AF
2019-07-21 07:35:00	266419.19716547884	36542.92683678462	8	AF
2019-07-21 07:36:00	266425.79236724053	36541.36444114444	8	AF
2019-07-21 07:37:00	266436.8890531644	36537.37313588578	8	AF
2019-07-21 07:38:00	266459.17544732266	36527.85863139349	8	AF
2019-07-21 07:39:00	266469.2585880292	36522.568304886016	8	AF
2019-07-21 07:40:00	266488.17707674246	36525.41551604448	8	AF
2019-07-21 07:41:00	266513.6691997098	36518.623244063165	8	AF
2019-07-21 07:42:00	266519.7759709645	36518.91468878586	8	AF
2019-07-21 07:43:00	266521.1629036895	36519.34206756021	8	AF
2019-07-21 07:44:00	266532.1783817637	36525.40677894693	8	AF
2019-07-21 07:45:00	266535.5326865547	36525.11720822764	8	AF
2019-07-21 07:46:00	266535.6159995787	36524.17852542563	8	AF
2019-07-21 07:47:00	266536.01077870413	36523.53435405923	8	AF
2019-07-21 07:48:00	266538.18758685293	36519.78052414437	8	AF
2019-07-21 07:49:00	266545.3454744788	36507.712963096325	8	AF
2019-07-21 07:50:00	266549.6533446553	36490.96042079046	8	AF
2019-07-21 07:51:00	266554.10270743445	36472.822710125605	8	AF
2019-07-21 07:52:00	266553.1511766665	36472.53773494158	8	AF
2019-07-21 07:53:00	266554.9356742829	36473.21186304247	8	AF
2019-07-21 07:54:00	266554.7627810126	36473.53283741963	8	AF
2019-07-21 07:55:00	266556.1793316019	36470.96466670609	8	AF
2019-07-21 07:56:00	266561.51956407184	36464.66368282904	8	AF
2019-07-21 07:57:00	266591.756684614	36449.4672357186	8	AF
2019-07-21 07:58:00	266611.9763420812	36435.9422958927	8	AF
2019-07-21 07:59:00	266613.013979974	36422.11170334222	8	AF
2019-07-21 08:00:00	266611.1232830841	36416.79957554101	8	AF
2019-07-21 08:01:00	266611.5838519498	36413.07394534875	8	AF
2019-07-21 08:02:00	266614.46784482925	36412.54520136083	8	AF
2019-07-21 08:03:00	266615.07939709886	36417.26457304628	8	AF
2019-07-21 08:04:00	266617.81431527465	36417.36298874799	8	AF
2019-07-21 08:05:00	266620.21630855324	36415.727193671446	8	AF
2019-07-21 08:06:00	266620.18765790056	36416.27045284934	8	AF
2019-07-21 08:07:00	266619.4867559885	36416.43687597093	8	AF
2019-07-21 08:08:00	266622.7116454575	36414.95815077359	8	AF
2019-07-21 08:09:00	266636.3361855292	36412.19182757445	8	AF
2019-07-21 08:10:00	266638.47203590366	36403.3997846394	8	AF
2019-07-21 08:11:00	266642.73052989703	36402.43404797568	8	AF
2019-07-21 08:12:00	266643.5041596104	36404.821654899366	8	AF
2019-07-21 08:13:00	266651.01681696746	36401.269482105	8	AF
2019-07-21 08:14:00	266654.4097358311	36401.93405542855	8	AF
2019-07-21 08:15:00	266656.25010644784	36404.44254991318	8	AF
2019-07-21 08:16:00	266670.419740763	36414.25517647153	8	AF
2019-07-21 08:17:00	266681.2027841352	36421.72627728144	8	AF
2019-07-21 08:18:00	266682.89198986255	36423.74777408954	8	AF
2019-07-21 08:19:00	266684.5435964098	36424.35501457051	8	AF
2019-07-21 08:20:00	266684.58288838534	36424.11241353974	8	AF
2019-07-21 08:21:00	266684.8598380826	36424.4163335916	8	AF
2019-07-21 08:22:00	266684.5175373345	36424.86711936847	8	AF
2019-07-21 08:23:00	266684.4637790586	36424.2702345006	8	AF
2019-07-21 08:24:00	266684.7109122728	36424.86855341196	8	AF
2019-07-21 08:25:00	266684.97072509764	36424.87071084141	8	AF
2019-07-21 08:26:00	266685.31708351785	36425.182727292224	8	AF
2019-07-21 08:27:00	266684.1020372946	36424.052419536616	8	AF
2019-07-21 08:28:00	266684.49259899295	36424.5316239825	8	AF
2019-07-21 08:29:00	266685.0110606271	36425.17781447029	8	AF
2019-07-21 08:30:00	266684.6572132188	36424.55315724815	8	AF
2019-07-21 08:31:00	266685.2047412192	36424.867896491225	8	AF
2019-07-21 08:32:00	266684.8502638856	36424.77745963585	8	AF
2019-07-21 08:33:00	266690.5408793659	36422.04764702394	8	AF
2019-07-21 08:34:00	266724.4097892923	36420.0892731704	8	AF
2019-07-21 08:35:00	266748.9215211508	36437.38322443829	8	AF
2019-07-21 08:36:00	266766.7372344245	36453.33123330902	8	AF
2019-07-21 08:37:00	266770.9452581456	36454.18144960005	8	AF
2019-07-21 08:38:00	266774.8944102544	36455.97407109822	8	AF
2019-07-21 08:39:00	266774.4671540999	36455.73359614368	8	AF
2019-07-21 08:40:00	266776.2173165019	36456.40570337646	8	AF
2019-07-21 08:41:00	266788.1715485349	36462.10595708101	8	AF
2019-07-21 08:42:00	266813.1486892916	36471.3776535069	8	AF
2019-07-21 08:43:00	266828.7227554745	36478.41711698862	8	AF
2019-07-21 08:44:00	266828.4678158964	36477.76128591613	8	AF
2019-07-21 08:45:00	266829.32562663255	36478.043884155406	8	AF
2019-07-21 08:46:00	266828.931703365	36478.34444269428	8	AF
2019-07-21 08:47:00	266828.0436675654	36478.17816989865	8	AF
2019-07-21 08:48:00	266829.094874927	36478.565986040005	8	AF
2019-07-21 08:49:00	266829.2391247308	36478.82274247221	8	AF
2019-07-21 08:50:00	266827.8024319577	36478.266151283206	8	AF
2019-07-21 08:51:00	266828.0861354011	36478.03566547613	8	AF
2019-07-21 08:52:00	266828.49376000284	36478.46638421644	8	AF
2019-07-21 08:53:00	266824.41443421564	36480.68560131493	8	AF
2019-07-21 08:54:00	266788.06894714624	36490.42092477541	8	AF
2019-07-21 08:55:00	266783.7311513388	36490.20450071182	8	AF
2019-07-21 08:56:00	266784.14464249264	36490.29271288856	8	AF
2019-07-21 08:57:00	266785.12790729787	36490.58321132546	8	AF
2019-07-21 08:58:00	266790.78767299914	36492.071862039775	8	AF
2019-07-21 08:59:00	266791.69162193505	36492.0152632788	8	AF
2019-07-21 09:00:00	266791.99711355084	36492.14202545024	8	AF
2019-07-21 09:01:00	266791.1242038735	36490.66176764691	8	AF
2019-07-21 09:02:00	266790.8096483672	36491.55607159015	8	AF
2019-07-21 09:03:00	266790.1885252187	36491.62053742198	8	AF
2019-07-21 09:04:00	266790.92738768994	36491.94297831926	8	AF
2019-07-21 09:05:00	266791.548798792	36492.364435019874	8	AF
2019-07-21 09:06:00	266791.6320930448	36492.21620739195	8	AF
2019-07-21 09:07:00	266791.1059642857	36492.17318247192	8	AF
2019-07-21 09:08:00	266794.1418450786	36491.17525868005	8	AF
2019-07-21 09:09:00	266799.05686373607	36489.95628295259	8	AF
2019-07-21 09:10:00	266798.5988060596	36490.61926927252	8	AF
2019-07-21 09:11:00	266798.70433361625	36490.298678242034	8	AF
2019-07-21 09:12:00	266799.46975453943	36489.83766478291	8	AF
2019-07-21 09:13:00	266802.4771948944	36489.49968741911	8	AF
2019-07-21 09:14:00	266825.11166614835	36485.12770044946	8	AF
2019-07-21 09:15:00	266841.5258688263	36479.90721320432	8	AF
2019-07-21 09:16:00	266841.36768127483	36479.55902666832	8	AF
2019-07-21 09:17:00	266842.3156536263	36479.69800438923	8	AF
2019-07-21 09:18:00	266842.2791686061	36480.05065609633	8	AF
2019-07-21 09:19:00	266842.3597928458	36479.56102985223	8	AF
2019-07-21 09:20:00	266842.1011110627	36479.64108824685	8	AF
2019-07-21 09:21:00	266842.04198026354	36479.96996475339	8	AF
2019-07-21 09:22:00	266842.0813643862	36480.16535774958	8	AF
2019-07-21 09:23:00	266841.91250673763	36480.26143488285	8	AF
2019-07-21 09:24:00	266841.84301179106	36479.8435488347	8	AF
2019-07-21 09:25:00	266850.85369315103	36479.96829371409	8	AF
2019-07-21 09:26:00	266881.9582876024	36470.63631267689	8	AF
2019-07-21 09:27:00	266921.36546887143	36453.90407286924	8	AF
2019-07-21 09:28:00	266950.4650779118	36446.48174027552	8	AF
2019-07-21 09:29:00	266982.92381068633	36438.80339404115	8	AF
2019-07-21 09:30:00	267030.2315256563	36417.85769949092	8	AF
2019-07-21 09:31:00	267048.8953844166	36415.633396614765	8	AF
2019-07-21 09:32:00	267064.16870320967	36418.73872470586	8	AF
2019-07-21 09:33:00	267083.22220381204	36413.520650126535	8	AF
2019-07-21 09:34:00	267110.9399494464	36404.26941444561	8	AF
2019-07-21 09:35:00	267130.7954812285	36408.58434571393	8	AF
2019-07-21 09:36:00	267145.5117166902	36412.73997898009	8	AF
2019-07-21 09:37:00	267160.3153344992	36413.241964721055	8	AF
2019-07-21 09:38:00	267168.1605725277	36412.54609174624	8	AF
2019-07-21 09:39:00	267186.714205621	36405.126549468856	8	AF
2019-07-21 09:40:00	267218.4327546674	36404.27321866283	8	AF
2019-07-21 09:41:00	267227.8071487946	36394.64259864102	8	AF
2019-07-21 09:42:00	267233.804465212	36377.52975652019	8	AF
2019-07-21 09:43:00	267225.5005380224	36365.2370966672	8	AF
2019-07-21 09:44:00	267241.3045342273	36360.952478856496	8	AF
2019-07-21 09:45:00	267246.82872374274	36358.48208156194	8	AF
2019-07-21 09:46:00	267252.8398498149	36349.69405267425	8	AF
2019-07-21 09:47:00	267258.4521852477	36343.65904745548	8	AF
2019-07-21 09:48:00	267288.8837034086	36325.84226250397	8	AF
2019-07-21 09:49:00	267307.7559501689	36311.230078454	8	AF
2019-07-21 09:50:00	267319.2032998817	36293.75424796206	8	AF
2019-07-21 09:51:00	267317.88234034623	36288.40939185264	8	AF
2019-07-21 09:52:00	267317.09345760016	36284.93547883433	8	AF
2019-07-21 09:53:00	267312.56001888344	36281.793792332566	8	AF
2019-07-21 09:54:00	267310.9422482962	36280.55628506954	8	AF
2019-07-21 09:55:00	267309.59690399544	36275.744730312144	8	AF
2019-07-21 09:56:00	267302.7243793964	36263.52827251101	8	AF
2019-07-21 09:57:00	267299.46636393765	36254.74255462203	8	AF
2019-07-21 09:58:00	267293.93826906703	36248.28958463403	8	AF
2019-07-21 09:59:00	267298.35452984954	36233.28446376277	8	AF
2019-07-21 10:00:00	267300.74551876285	36231.41456916482	8	AF
2019-07-21 10:01:00	267304.7225641555	36219.31806296095	8	AF
2019-07-21 10:02:00	267303.16124809807	36211.14676541248	8	AF
2019-07-21 10:03:00	267306.45666816103	36207.9833506988	8	AF
2019-07-21 10:04:00	267306.9306970904	36198.475529940944	8	AF
2019-07-21 10:05:00	267306.5638899446	36183.74552251822	8	AF
2019-07-21 10:06:00	267299.5298569099	36177.47554564868	8	AF
2019-07-21 10:07:00	267297.27704290004	36174.50352697293	8	AF
2019-07-21 10:08:00	267302.37077413884	36171.548964403	8	AF
2019-07-21 10:09:00	267305.6535011703	36170.70013043143	8	AF
2019-07-21 10:10:00	267306.26292248844	36170.5934547283	8	AF
2019-07-21 10:11:00	267306.56981896446	36170.34268791325	8	AF
2019-07-21 10:12:00	267301.28273154184	36160.912199842576	8	AF
2019-07-21 10:13:00	267296.5629596435	36150.582749680834	8	AF
2019-07-21 10:14:00	267295.7643822458	36145.99191943872	8	AF
2019-07-21 10:15:00	267294.2027268196	36145.08823952591	8	AF
2019-07-21 10:16:00	267292.98492549	36143.17319678787	8	AF
2019-07-21 10:17:00	267293.0883908839	36142.75029846408	8	AF
2019-07-21 10:18:00	267290.5295732661	36135.4021027476	8	AF
2019-07-21 10:19:00	267288.4291826251	36130.9448213741	8	AF
2019-07-21 10:20:00	267289.48927229346	36121.41770652204	8	AF
2019-07-21 10:21:00	267289.0338354023	36108.81389759032	8	AF
2019-07-21 10:22:00	267281.0331365754	36102.62707145175	8	AF
2019-07-21 10:23:00	267280.5166190503	36101.49790977028	8	AF
2019-07-21 10:24:00	267276.3525204875	36094.063038143286	8	AF
2019-07-21 10:25:00	267276.10708621226	36092.699707762295	8	AF
2019-07-21 10:26:00	267276.4232011221	36093.0493357213	8	AF
2019-07-21 10:27:00	267277.33918164094	36091.96061533204	8	AF
2019-07-21 10:28:00	267277.36134753673	36090.56957825281	8	AF
2019-07-21 10:29:00	267277.8270334628	36082.85557413784	8	AF
2019-07-21 10:30:00	267274.0147637265	36069.9147503617	8	AF
2019-07-21 10:31:00	267272.66937958694	36065.779906608426	8	AF
2019-07-21 10:32:00	267274.549736778	36054.47392051509	8	AF
2019-07-21 10:33:00	267273.7312930493	36038.209923287184	8	AF
2019-07-21 10:34:00	267273.1785190913	36026.02292694101	8	AF
2019-07-21 10:35:00	267271.9526973848	36024.8022950186	8	AF
2019-07-21 10:36:00	267261.59600826737	36016.55078801536	8	AF
2019-07-21 10:37:00	267258.26490306325	36009.64037356244	8	AF
2019-07-21 10:38:00	267256.3669842257	36006.086500169025	8	AF
2019-07-21 10:39:00	267253.9895131943	36004.253175119375	8	AF
2019-07-21 10:40:00	267247.9644873484	36001.59660509956	8	AF
2019-07-21 10:41:00	267241.939853716	35997.253135719075	8	AF
2019-07-21 10:42:00	267239.4577130952	35996.302638405235	8	AF
2019-07-21 10:43:00	267234.0607411456	35997.4778220049	8	AF
2019-07-21 10:44:00	267233.65777341806	35999.8044660454	8	AF
2019-07-21 10:45:00	267232.3923656255	36000.09617075988	8	AF
2019-07-21 10:46:00	267233.03398997325	35998.66924279954	8	AF
2019-07-21 10:47:00	267233.55633688887	35995.69572344712	8	AF
2019-07-21 10:48:00	267233.9386030577	35993.77076148512	8	AF
2019-07-21 10:49:00	267234.15510991606	35990.77444739128	8	AF
2019-07-21 10:50:00	267235.0661074363	35985.340087228375	8	AF
2019-07-21 10:51:00	267234.1896267908	35980.0305275216	8	AF
2019-07-21 10:52:00	267227.960564203	35974.28260971121	8	AF
2019-07-21 10:53:00	267212.2218480917	35952.46862802447	8	AF
2019-07-21 10:54:00	267190.83226245554	35939.782878066886	8	AF
2019-07-21 10:55:00	267179.468709652	35940.05105102776	8	AF
2019-07-21 10:56:00	267169.2881046165	35926.28716515379	8	AF
2019-07-21 10:57:00	267152.5463847967	35922.673687286115	8	AF
2019-07-21 10:58:00	267139.7808864705	35924.38443005216	8	AF
2019-07-21 10:59:00	267127.69863094174	35928.48629711206	8	AF
2019-07-21 11:00:00	267108.21688475454	35938.623717273265	8	AF
2019-07-21 11:01:00	267100.45914543327	35943.376518248726	8	AF
2019-07-21 11:02:00	267100.2330024724	35943.75741271582	8	AF
2019-07-21 11:03:00	267095.7628226246	35946.7756255422	8	AF
2019-07-21 11:04:00	267097.2178764661	35952.66574239646	8	AF
2019-07-21 11:05:00	267096.8684931905	35952.97292620614	8	AF
2019-07-21 11:06:00	267089.6562978917	35948.48019808824	8	AF
2019-07-21 11:07:00	267086.96286218235	35943.45120814406	8	AF
2019-07-21 11:08:00	267085.23916452547	35943.2996687552	8	AF
2019-07-21 11:09:00	267084.77720891114	35943.071919541835	8	AF
2019-07-21 11:10:00	267078.78351960913	35946.58282226752	8	AF
2019-07-21 11:11:00	267069.5556507048	35954.1924713238	8	AF
2019-07-21 11:12:00	267074.07610955555	35965.42875211854	8	AF
2019-07-21 11:13:00	267072.1362504612	35967.25633839822	8	AF
2019-07-21 11:14:00	267053.3874274996	35973.26272631248	8	AF
2019-07-21 11:15:00	267044.4065332619	35977.13832316022	8	AF
2019-07-21 11:16:00	267041.5646732623	35972.30863541088	8	AF
2019-07-21 11:17:00	267040.5492712243	35970.960578737584	8	AF
2019-07-21 11:18:00	267040.425863574	35968.291352075874	8	AF
2019-07-21 11:19:00	267038.622107826	35963.31600399464	8	AF
2019-07-21 11:20:00	267032.276432242	35952.79847487673	8	AF
2019-07-21 11:21:00	267025.8666666287	35944.65213197644	8	AF
2019-07-21 11:22:00	267017.97419997136	35940.48711657284	8	AF
2019-07-21 11:23:00	267016.9457935842	35938.1771727251	8	AF
2019-07-21 11:24:00	267015.4096932167	35937.0176197546	8	AF
2019-07-21 11:25:00	267013.9108440041	35937.40541449027	8	AF
2019-07-21 11:26:00	267014.68610456795	35937.85375459809	8	AF
2019-07-21 11:27:00	267015.5742197177	35934.82632829914	8	AF
2019-07-21 11:28:00	267010.8350839371	35910.74320370149	8	AF
2019-07-21 11:29:00	267004.66822943435	35872.94137225716	8	AF
2019-07-21 11:30:00	267003.88078516786	35841.40453457004	8	AF
2019-07-21 11:31:00	267006.4468756646	35837.281778182165	8	AF
2019-07-21 11:32:00	267011.8969396331	35836.14253237156	8	AF
2019-07-21 11:33:00	267016.01284226123	35829.48735281987	8	AF
2019-07-21 11:34:00	267015.21460982406	35824.74166759158	8	AF
2019-07-21 11:35:00	267007.74690839264	35811.45335519936	8	AF
2019-07-21 11:36:00	267007.8694748277	35805.5688073047	8	AF
2019-07-21 11:37:00	266989.8021999705	35801.34136726627	8	AF
2019-07-21 11:38:00	266969.7851156445	35802.00341336624	8	AF
2019-07-21 11:39:00	266957.2226618815	35799.39463752023	8	AF
2019-07-21 11:40:00	266948.1987891372	35787.511686208774	8	AF
2019-07-21 11:41:00	266946.90356104146	35774.61344880289	8	AF
2019-07-21 11:42:00	266945.87420813704	35763.2131091158	8	AF
2019-07-21 11:43:00	266947.5845013502	35747.857726905175	8	AF
2019-07-21 11:44:00	266947.5995442479	35744.31137695568	8	AF
2019-07-21 11:45:00	266947.3902065989	35744.29538248478	8	AF
2019-07-21 11:46:00	266948.5875761313	35742.52822972547	8	AF
2019-07-21 11:47:00	266949.032516313	35734.035745230605	8	AF
2019-07-21 11:48:00	266946.9394791681	35731.02091551827	8	AF
2019-07-21 11:49:00	266946.67606338614	35728.84390586418	8	AF
2019-07-21 11:50:00	266948.735558337	35726.68927563581	8	AF
2019-07-21 11:51:00	266941.41984864854	35726.0004275934	8	AF
2019-07-21 11:52:00	266929.07727227936	35720.528789085845	8	AF
2019-07-21 11:53:00	266927.39267680165	35718.31686301346	8	AF
2019-07-21 11:54:00	266920.2657079616	35707.75431631883	8	AF
2019-07-21 11:55:00	266916.67285872245	35704.06473903782	8	AF
2019-07-21 11:56:00	266915.308469261	35706.746072120135	8	AF
2019-07-21 11:57:00	266910.97836105333	35705.10577847629	8	AF
2019-07-21 11:58:00	266904.9800409164	35701.50905124675	8	AF
2019-07-21 11:59:00	266906.01454461954	35700.99637078355	8	AF
2019-07-21 12:00:00	266905.89254882507	35699.75744160966	8	AF
2019-07-21 12:01:00	266903.5123301837	35689.103035422086	8	AF
2019-07-21 12:02:00	266900.0836806919	35682.52222286417	8	AF
2019-07-21 12:03:00	266896.56107400224	35675.68021855045	8	AF
2019-07-21 12:04:00	266889.0417731184	35674.0542218644	8	AF
2019-07-21 12:05:00	266869.92766615533	35674.51458505045	8	AF
2019-07-21 12:06:00	266862.27846742194	35681.0451429233	8	AF
2019-07-21 12:07:00	266855.6518432701	35682.30408068981	8	AF
2019-07-21 12:08:00	266845.4710385883	35682.01344420403	8	AF
2019-07-21 12:09:00	266835.19086893246	35678.63548789801	8	AF
2019-07-21 12:10:00	266831.65333451633	35677.714512223494	8	AF
2019-07-21 12:11:00	266826.91739264666	35678.9349023768	8	AF
2019-07-21 12:12:00	266802.09732698294	35689.7140015976	8	AF
2019-07-21 12:13:00	266792.20369941025	35693.44968040138	8	AF
2019-07-21 12:14:00	266792.0648137671	35693.102226445386	8	AF
2019-07-21 12:15:00	266791.89841759804	35693.43868285863	8	AF
2019-07-21 12:16:00	266791.4293680553	35693.911245217525	8	AF
2019-07-21 12:17:00	266791.5709079027	35693.63028053355	8	AF
2019-07-21 12:18:00	266791.74810028216	35693.45180203755	8	AF
2019-07-21 12:19:00	266791.833068046	35693.31592529246	8	AF
2019-07-21 12:20:00	266791.8906726112	35693.6783276103	8	AF
2019-07-21 12:21:00	266791.6493996928	35693.5882346355	8	AF
2019-07-21 12:22:00	266792.03127677005	35693.3595732379	8	AF
2019-07-21 12:23:00	266791.8770735128	35693.42725812136	8	AF
2019-07-21 12:24:00	266791.9375673602	35693.40143793067	8	AF
2019-07-21 12:25:00	266792.1031617466	35693.67699343523	8	AF
2019-07-21 12:26:00	266785.0026310015	35690.763105295926	8	AF
2019-07-21 12:27:00	266763.23031933577	35673.49318861875	8	AF
2019-07-21 12:28:00	266742.7869104931	35643.427705148264	8	AF
2019-07-21 12:29:00	266713.2642620336	35621.02916504939	8	AF
2019-07-21 12:30:00	266693.6140130899	35620.68554074873	8	AF
2019-07-21 12:31:00	266676.2102662468	35628.71846295325	8	AF
2019-07-21 12:32:00	266664.46352387813	35629.33418312876	8	AF
2019-07-21 12:33:00	266639.78556049115	35631.87118680445	8	AF
2019-07-21 12:34:00	266630.9201347484	35632.47082983122	8	AF
2019-07-21 12:35:00	266625.4154872706	35630.862296863015	8	AF
2019-07-21 12:36:00	266623.75769839995	35633.57337354075	8	AF
2019-07-21 12:37:00	266617.5514948697	35633.46865513308	8	AF
2019-07-21 12:38:00	266607.8884418229	35629.55468694363	8	AF
2019-07-21 12:39:00	266601.29227835813	35624.67653612876	8	AF
2019-07-21 12:40:00	266585.86436471454	35614.513668546526	8	AF
2019-07-21 12:41:00	266580.3414523535	35601.709549658095	8	AF
2019-07-21 12:42:00	266575.1560967445	35585.224252772634	8	AF
2019-07-21 12:43:00	266575.83543052344	35583.04722880136	8	AF
2019-07-21 12:44:00	266573.0343159304	35574.204961168514	8	AF
2019-07-21 12:45:00	266571.84521007526	35572.857487659974	8	AF
2019-07-21 12:46:00	266571.6713176279	35571.03494272451	8	AF
2019-07-21 12:47:00	266572.5917484233	35570.79842820262	8	AF
2019-07-21 12:48:00	266571.5160116529	35573.86442657594	8	AF
2019-07-21 12:49:00	266557.96083261864	35581.96034225764	8	AF
2019-07-21 12:50:00	266551.75860431424	35583.14969634313	8	AF
2019-07-21 12:51:00	266551.51197875617	35582.300671744444	8	AF
2019-07-21 12:52:00	266549.2723567398	35576.710802675174	8	AF
2019-07-21 12:53:00	266530.79436818423	35574.40480737796	8	AF
2019-07-21 12:54:00	266505.7438920489	35590.320078205776	8	AF
2019-07-21 12:55:00	266497.4043535523	35593.42702138323	8	AF
2019-07-21 12:56:00	266490.89132943546	35587.661246706746	8	AF
2019-07-21 12:57:00	266487.0897921836	35576.329652726454	8	AF
2019-07-21 12:58:00	266477.7948747853	35568.56637466548	8	AF
2019-07-21 12:59:00	266459.585390676	35558.92686020432	8	AF
2019-07-21 13:00:00	266425.3948836278	35551.44944940567	8	AF
2019-07-21 13:01:00	266408.9930886338	35543.38438726086	8	AF
2019-07-21 13:02:00	266408.6420985478	35543.10721009597	8	AF
2019-07-21 13:03:00	266408.36077279487	35543.17823931968	8	AF
2019-07-21 13:04:00	266408.31813682494	35543.409780752896	8	AF
2019-07-21 13:05:00	266408.58787598176	35542.94665997136	8	AF
2019-07-21 13:06:00	266408.7410103323	35543.09391719211	8	AF
2019-07-21 13:07:00	266409.31719061953	35542.861344391094	8	AF
2019-07-21 13:08:00	266417.484502943	35530.66180278987	8	AF
2019-07-21 13:09:00	266423.98047435464	35520.26103907181	8	AF
2019-07-21 13:10:00	266436.2156543507	35496.004745719045	8	AF
2019-07-21 13:11:00	266447.1561892602	35460.70962928275	8	AF
2019-07-21 13:12:00	266442.1726322211	35442.73276942562	8	AF
2019-07-21 13:13:00	266432.1254047931	35419.72442929798	8	AF
2019-07-21 13:14:00	266421.8349912855	35398.150864502684	8	AF
2019-07-21 13:15:00	266418.26169488963	35372.14398991062	8	AF
2019-07-21 13:16:00	266406.180527635	35346.50089939105	8	AF
2019-07-21 13:17:00	266394.2469253641	35317.3499447602	8	AF
2019-07-21 13:18:00	266388.0573468187	35291.4652638196	8	AF
2019-07-21 13:19:00	266386.58038566104	35281.83575908028	8	AF
2019-07-21 13:20:00	266375.16396955773	35270.70848073418	8	AF
2019-07-21 13:21:00	266367.9845458314	35260.47844797219	8	AF
2019-07-21 13:22:00	266347.37619631545	35247.875176641246	8	AF
2019-07-21 13:23:00	266341.64448827016	35243.106328127746	8	AF
2019-07-21 13:24:00	266338.32062898425	35240.76255220093	8	AF
2019-07-21 13:25:00	266338.15677784034	35239.02387779273	8	AF
2019-07-21 13:26:00	266339.5613594307	35238.63278777318	8	AF
2019-07-21 13:27:00	266339.86277744337	35238.80324209885	8	AF
2019-07-21 13:28:00	266339.64836061327	35238.45506496012	8	AF
2019-07-21 13:29:00	266340.4723461449	35236.66678572045	8	AF
2019-07-21 13:30:00	266341.98308036587	35236.277701845946	8	AF
2019-07-21 13:31:00	266342.9064094581	35236.594027775	8	AF
2019-07-21 13:32:00	266342.6196764103	35231.98868581305	8	AF
2019-07-21 13:33:00	266331.4133988374	35205.6762379294	8	AF
2019-07-21 13:34:00	266330.89380376705	35205.83008452287	8	AF
2019-07-21 13:35:00	266331.4123543599	35205.104042576226	8	AF
2019-07-21 13:36:00	266331.0338721023	35197.40602367574	8	AF
2019-07-21 13:37:00	266331.8356641869	35195.98993430623	8	AF
2019-07-21 13:38:00	266329.8027120829	35192.76658616726	8	AF
2019-07-21 13:39:00	266329.82433318713	35195.05001843527	8	AF
2019-07-21 13:40:00	266329.5983919733	35193.6997638296	8	AF
2019-07-21 13:41:00	266328.3131056364	35184.812190119075	8	AF
2019-07-21 13:42:00	266327.0693035302	35180.97224360795	8	AF
2019-07-21 13:43:00	266325.1296112262	35163.63625280836	8	AF
2019-07-21 13:44:00	266324.9501998808	35157.47301946419	8	AF
2019-07-21 13:45:00	266325.1848389085	35152.31657452576	8	AF
2019-07-21 13:46:00	266325.82921940426	35147.968383298175	8	AF
2019-07-21 13:47:00	266329.5618388779	35143.560390606035	8	AF
2019-07-21 13:48:00	266329.7722196185	35144.138995427194	8	AF
2019-07-21 13:49:00	266329.588515791	35144.243369996075	8	AF
2019-07-21 13:50:00	266329.88803608046	35143.29505704502	8	AF
2019-07-21 13:51:00	266329.9616061068	35142.77575242212	8	AF
2019-07-21 13:52:00	266329.3833953261	35143.06676067564	8	AF
2019-07-21 13:53:00	266332.7080839818	35137.62672378126	8	AF
2019-07-21 13:54:00	266333.9443007176	35134.282888627655	8	AF
2019-07-21 13:55:00	266337.59359778924	35133.54312239157	8	AF
2019-07-21 13:56:00	266341.12635006	35132.80337986472	8	AF
2019-07-21 13:57:00	266341.8566961464	35133.22389843755	8	AF
2019-07-21 13:58:00	266342.39983375004	35132.940824058714	8	AF
2019-07-21 13:59:00	266342.0615734456	35132.29127382626	8	AF
2019-07-21 14:00:00	266341.9159076987	35132.36614602402	8	AF
2019-07-21 14:01:00	266341.6221752661	35132.57303673167	8	AF
2019-07-21 14:02:00	266343.7682096815	35131.54932172332	8	AF
2019-07-21 14:03:00	266356.40964093065	35125.33242148683	8	AF
2019-07-21 14:04:00	266361.10178796994	35126.77228015365	8	AF
2019-07-21 14:05:00	266361.1555625481	35126.55640551107	8	AF
2019-07-21 14:06:00	266360.5709632724	35126.45956073744	8	AF
2019-07-21 14:07:00	266360.8920145771	35128.2689901658	8	AF
2019-07-21 14:08:00	266361.2297947373	35128.38247580362	8	AF
2019-07-21 14:09:00	266363.4893445491	35128.89079880805	8	AF
2019-07-21 14:10:00	266363.7260647273	35132.14566581419	8	AF
2019-07-21 14:11:00	266364.40341591946	35132.96640017377	8	AF
2019-07-21 14:12:00	266364.57963812794	35132.57482335169	8	AF
2019-07-21 14:13:00	266363.6984358037	35133.17024061624	8	AF
2019-07-21 14:14:00	266363.5998819031	35133.11864506687	8	AF
2019-07-21 14:15:00	266364.1378777944	35134.017568471565	8	AF
2019-07-21 14:16:00	266363.2621838601	35134.32246267004	8	AF
2019-07-21 14:17:00	266362.0560211093	35135.78969620748	8	AF
2019-07-21 14:18:00	266361.05358481867	35137.05374420571	8	AF
2019-07-21 14:19:00	266360.6561517306	35138.36559799832	8	AF
2019-07-21 14:20:00	266356.8264149919	35137.9187955742	8	AF
2019-07-21 14:21:00	266355.3863207478	35138.895728748976	8	AF
2019-07-21 14:22:00	266354.83927400166	35136.3805021746	8	AF
2019-07-21 14:23:00	266355.49944264407	35136.66406934505	8	AF
2019-07-21 14:24:00	266354.9370642416	35138.153293091134	8	AF
2019-07-21 14:25:00	266355.9560055449	35137.74476990084	8	AF
2019-07-21 14:26:00	266355.9145506231	35137.398400925704	8	AF
2019-07-21 14:27:00	266355.00938599755	35136.97072861333	8	AF
2019-07-21 14:28:00	266355.8783345234	35135.435172887584	8	AF
2019-07-21 14:29:00	266356.66992641526	35135.87632520949	8	AF
2019-07-21 14:30:00	266356.4688656241	35137.32492040823	8	AF
2019-07-21 14:31:00	266355.4245800023	35138.12830792262	8	AF
2019-07-21 14:32:00	266354.8111545325	35137.73062395911	8	AF
2019-07-21 14:33:00	266355.52823367144	35136.7919963935	8	AF
2019-07-21 14:34:00	266356.3855832725	35136.62554624705	8	AF
2019-07-21 14:35:00	266355.3254963022	35137.29621119569	8	AF
2019-07-21 14:36:00	266354.4045540292	35137.76554711296	8	AF
2019-07-21 14:37:00	266354.15670397255	35137.27524948679	8	AF
2019-07-21 14:38:00	266356.109402168	35137.35743754387	8	AF
2019-07-21 14:39:00	266356.54518292856	35136.62625117637	8	AF
2019-07-21 14:40:00	266356.0648927954	35136.59206129707	8	AF
2019-07-21 14:41:00	266356.2135537343	35137.5577954239	8	AF
2019-07-21 14:42:00	266356.82035976445	35139.17102760046	8	AF
2019-07-21 14:43:00	266357.5534019775	35140.073966880984	8	AF
2019-07-21 14:44:00	266358.19218277244	35141.04402556955	8	AF
2019-07-21 14:45:00	266359.0159671489	35141.91321192673	8	AF
2019-07-21 14:46:00	266359.1541053748	35142.238361987824	8	AF
2019-07-21 14:47:00	266359.30603402347	35142.84610453115	8	AF
2019-07-21 14:48:00	266360.21425713337	35142.79965023828	8	AF
2019-07-21 14:49:00	266359.4113033756	35142.15461873572	8	AF
2019-07-21 14:50:00	266362.27279613964	35141.35012449069	8	AF
2019-07-21 14:51:00	266363.2134597232	35141.125774216125	8	AF
2019-07-21 14:52:00	266362.912689316	35141.40179434254	8	AF
2019-07-21 14:53:00	266363.30216375366	35141.10805941789	8	AF
2019-07-21 14:54:00	266363.1792729493	35140.92945763337	8	AF
2019-07-21 14:55:00	266362.6109975968	35140.7972160531	8	AF
2019-07-21 14:56:00	266363.33732605394	35140.625630974304	8	AF
2019-07-21 14:57:00	266363.5758242292	35139.84452822342	8	AF
2019-07-21 14:58:00	266363.6343485025	35140.17080050731	8	AF
2019-07-21 14:59:00	266364.4028037345	35139.085795516505	8	AF
2019-07-21 15:00:00	266365.2807879812	35136.121067734035	8	AF
2019-07-22 04:00:00	266291.45310074906	35208.838642981325	8	AF
2019-07-22 04:01:00	266291.5930140292	35215.14253803886	8	AF
2019-07-22 04:02:00	266290.6873395809	35219.501844175706	8	AF
2019-07-22 04:03:00	266284.36744250805	35221.61771260478	8	AF
2019-07-22 04:04:00	266273.3367760347	35247.481036934536	8	AF
2019-07-22 04:05:00	266277.6973140764	35244.47519791964	8	AF
2019-07-22 04:06:00	266283.5487857807	35241.35513188835	8	AF
2019-07-22 04:07:00	266283.72581994365	35241.30606096976	8	AF
2019-07-22 04:08:00	266283.5776976072	35241.164885637816	8	AF
2019-07-22 04:09:00	266264.88156174944	35257.67039188875	8	AF
2019-07-22 04:10:00	266259.35290369415	35268.50084263729	8	AF
2019-07-22 04:11:00	266260.04091943573	35279.74073806894	8	AF
2019-07-22 04:12:00	266258.2575031413	35288.00088980964	8	AF
2019-07-22 04:13:00	266256.8621301909	35288.95827560146	8	AF
2019-07-22 04:14:00	266240.2036185272	35297.009104677425	8	AF
2019-07-22 04:15:00	266224.5384988172	35304.95207717563	8	AF
[truncated: 1,306 more rows]
