# Supplementary material for: Estimating individual exposure to predation risk in group-living baboons, Papio anubis
Source: PLoS One. 2023 Nov 8;18(11):e0287357. doi: 10.1371/journal.pone.0287357 (PMC10631679; doi:10.1371/journal.pone.0287357)
Supplement: S1 Data — (ZIP) [file pone.0287357.s006.zip › S6 Data/09.csv]

Unnamed: 0	x	y	id	agesex
2019-07-19 04:00:00	265583.501795785	35315.09356972937	9	AdM
2019-07-19 04:01:00	265602.2807781728	35328.56679236145	9	AdM
2019-07-19 04:02:00	265616.90299519256	35330.65589379336	9	AdM
2019-07-19 04:03:00	265615.7687528363	35331.71885877976	9	AdM
2019-07-19 04:04:00	265615.6713133435	35334.38981204519	9	AdM
2019-07-19 04:05:00	265653.7892423637	35344.50090386161	9	AdM
2019-07-19 04:06:00	265727.5812928206	35366.30449651208	9	AdM
2019-07-19 04:07:00	265789.15063762065	35397.57469956623	9	AdM
2019-07-19 04:08:00	265842.0384823474	35421.68590545265	9	AdM
2019-07-19 04:09:00	265877.98910369654	35435.21345736764	9	AdM
2019-07-19 04:10:00	265884.7961133729	35434.6671447603	9	AdM
2019-07-19 04:11:00	265889.3650710396	35432.59899690888	9	AdM
2019-07-19 04:12:00	265892.6398649232	35417.36136482926	9	AdM
2019-07-19 04:13:00	265900.4517921849	35411.368835731846	9	AdM
2019-07-19 04:14:00	265899.72421537305	35413.60302381271	9	AdM
2019-07-19 04:15:00	265900.5041566977	35413.326535344284	9	AdM
2019-07-19 04:16:00	265929.5176004784	35413.5272281478	9	AdM
2019-07-19 04:17:00	265946.300911017	35419.37276482258	9	AdM
2019-07-19 04:18:00	265960.70197898184	35424.630001953105	9	AdM
2019-07-19 04:19:00	265961.9739496284	35417.38142235577	9	AdM
2019-07-19 04:20:00	265969.04378445534	35399.868241310134	9	AdM
2019-07-19 04:21:00	265979.4062423958	35387.98178736352	9	AdM
2019-07-19 04:22:00	265985.3695302152	35384.39714556553	9	AdM
2019-07-19 04:23:00	266002.960172415	35383.292466611245	9	AdM
2019-07-19 04:24:00	266016.7457575895	35375.43410310457	9	AdM
2019-07-19 04:25:00	266024.7458426034	35382.93627729464	9	AdM
2019-07-19 04:26:00	266041.65766255744	35387.447523600546	9	AdM
2019-07-19 04:27:00	266056.582867602	35396.64348262372	9	AdM
2019-07-19 04:28:00	266058.77804797783	35401.78911475653	9	AdM
2019-07-19 04:29:00	266058.9420212332	35403.207037274835	9	AdM
2019-07-19 04:30:00	266056.7161642898	35405.93593478125	9	AdM
2019-07-19 04:31:00	266052.2339453464	35414.67299026828	9	AdM
2019-07-19 04:32:00	266060.0248983025	35405.07253728779	9	AdM
2019-07-19 04:33:00	266061.8433012593	35406.36421518097	9	AdM
2019-07-19 04:34:00	266051.3919923322	35424.762551657965	9	AdM
2019-07-19 04:35:00	266054.5297471354	35433.56072035183	9	AdM
2019-07-19 04:36:00	266058.15716747096	35435.622943576935	9	AdM
2019-07-19 04:37:00	266061.3161710347	35449.3898527187	9	AdM
2019-07-19 04:38:00	266064.358112886	35445.27011370052	9	AdM
2019-07-19 04:39:00	266062.7259412194	35444.4344592958	9	AdM
2019-07-19 04:40:00	266064.13617954886	35447.18362574264	9	AdM
2019-07-19 04:41:00	266057.2440790485	35438.19266953878	9	AdM
2019-07-19 04:42:00	266055.9595611039	35437.651153006496	9	AdM
2019-07-19 04:43:00	266054.4423604306	35438.189189068085	9	AdM
2019-07-19 04:44:00	266055.0957330142	35437.90424707671	9	AdM
2019-07-19 04:45:00	266065.6665170846	35423.84621039352	9	AdM
2019-07-19 04:46:00	266082.9732144009	35396.51032407065	9	AdM
2019-07-19 04:47:00	266104.634717855	35367.15556445433	9	AdM
2019-07-19 04:48:00	266119.64612797345	35359.634856114164	9	AdM
2019-07-19 04:49:00	266172.74591210886	35330.823014901274	9	AdM
2019-07-19 04:50:00	266174.5367614958	35318.9899489573	9	AdM
2019-07-19 04:51:00	266171.108621109	35311.29568055805	9	AdM
2019-07-19 04:52:00	266174.8501439305	35296.885121639694	9	AdM
2019-07-19 04:53:00	266193.98421214224	35261.076927013164	9	AdM
2019-07-19 04:54:00	266206.3773306486	35232.07231567685	9	AdM
2019-07-19 04:55:00	266212.8117815277	35238.3810132481	9	AdM
2019-07-19 04:56:00	266244.90273200744	35234.3578527442	9	AdM
2019-07-19 04:57:00	266265.89258573955	35230.269488067686	9	AdM
2019-07-19 04:58:00	266267.0970874569	35230.66981648104	9	AdM
2019-07-19 04:59:00	266267.77546662453	35231.97721207198	9	AdM
2019-07-19 05:00:00	266268.7504873148	35229.14092017025	9	AdM
2019-07-19 05:01:00	266266.0621568284	35217.277621264926	9	AdM
2019-07-19 05:02:00	266264.7630099525	35215.97201113489	9	AdM
2019-07-19 05:03:00	266235.9300717236	35211.559037669445	9	AdM
2019-07-19 05:04:00	266203.1314992867	35219.23156328297	9	AdM
2019-07-19 05:05:00	266240.7812804796	35212.16840440124	9	AdM
2019-07-19 05:06:00	266270.264661421	35215.57842692691	9	AdM
2019-07-19 05:07:00	266277.5415247641	35225.84310328752	9	AdM
2019-07-19 05:08:00	266277.54506230983	35224.98904869451	9	AdM
2019-07-19 05:09:00	266277.334993908	35225.0340708202	9	AdM
2019-07-19 05:10:00	266277.8909345813	35225.65168566047	9	AdM
2019-07-19 05:11:00	266277.50674914	35226.40037453608	9	AdM
2019-07-19 05:12:00	266277.0766973036	35227.01210707713	9	AdM
2019-07-19 05:13:00	266278.2880299561	35229.96961844159	9	AdM
2019-07-19 05:14:00	266284.0025104723	35237.61346138735	9	AdM
2019-07-19 05:15:00	266284.4190112779	35236.98421917485	9	AdM
2019-07-19 05:16:00	266284.0142747458	35237.05969733693	9	AdM
2019-07-19 05:17:00	266284.55316336855	35236.871927894164	9	AdM
2019-07-19 05:18:00	266284.0779103099	35236.96806667226	9	AdM
2019-07-19 05:19:00	266284.84043385746	35235.91882415305	9	AdM
2019-07-19 05:20:00	266286.7545123143	35232.26368080267	9	AdM
2019-07-19 05:21:00	266286.62132104614	35232.53745497252	9	AdM
2019-07-19 05:22:00	266289.8818732323	35232.937732893864	9	AdM
2019-07-19 05:23:00	266290.3822031485	35232.95661807071	9	AdM
2019-07-19 05:24:00	266289.6650591546	35232.66495179014	9	AdM
2019-07-19 05:25:00	266290.0265104828	35233.27984109397	9	AdM
2019-07-19 05:26:00	266288.9726989606	35234.69211122412	9	AdM
2019-07-19 05:27:00	266288.61560775543	35234.52738278737	9	AdM
2019-07-19 05:28:00	266289.0350819178	35233.918048867126	9	AdM
2019-07-19 05:29:00	266288.55976058624	35233.679239280376	9	AdM
2019-07-19 05:30:00	266287.50236065063	35233.87522543287	9	AdM
2019-07-19 05:31:00	266288.32290412416	35235.22886157665	9	AdM
2019-07-19 05:32:00	266289.01437039464	35235.18908720584	9	AdM
2019-07-19 05:33:00	266289.13407588133	35236.12791367103	9	AdM
2019-07-19 05:34:00	266288.699125755	35236.38036575504	9	AdM
2019-07-19 05:35:00	266288.4302672937	35238.437486521056	9	AdM
2019-07-19 05:36:00	266288.41534618847	35235.34055363383	9	AdM
2019-07-19 05:37:00	266288.3263004061	35233.68205199391	9	AdM
2019-07-19 05:38:00	266287.8136580013	35233.348498521555	9	AdM
2019-07-19 05:39:00	266288.3553424679	35233.22027080602	9	AdM
2019-07-19 05:40:00	266287.1923148781	35233.25866657038	9	AdM
2019-07-19 05:41:00	266287.75502548105	35234.31298480889	9	AdM
2019-07-19 05:42:00	266288.1964639813	35234.93670619847	9	AdM
2019-07-19 05:43:00	266288.701840668	35234.22228015109	9	AdM
2019-07-19 05:44:00	266288.3274776637	35233.99487915142	9	AdM
2019-07-19 05:45:00	266288.1944586768	35234.20339641939	9	AdM
2019-07-19 05:46:00	266288.1997310788	35234.57687107052	9	AdM
2019-07-19 05:47:00	266288.5451406488	35234.79045236519	9	AdM
2019-07-19 05:48:00	266288.4488457166	35233.98582167936	9	AdM
2019-07-19 05:49:00	266288.7362241191	35235.38270240476	9	AdM
2019-07-19 05:50:00	266289.43112795363	35235.81926556904	9	AdM
2019-07-19 05:51:00	266288.0304981079	35236.479862099644	9	AdM
2019-07-19 05:52:00	266287.2169367198	35235.69325875884	9	AdM
2019-07-19 05:53:00	266288.7539791231	35234.17434075162	9	AdM
2019-07-19 05:54:00	266288.9479753788	35233.57906274631	9	AdM
2019-07-19 05:55:00	266288.6206156243	35229.961429055584	9	AdM
2019-07-19 05:56:00	266290.8830913727	35222.0569607308	9	AdM
2019-07-19 05:57:00	266308.1057458158	35221.180594539306	9	AdM
2019-07-19 05:58:00	266317.4653627791	35222.24657708484	9	AdM
2019-07-19 05:59:00	266320.5262905788	35223.85801882086	9	AdM
2019-07-19 06:00:00	266325.7023757577	35226.83389310978	9	AdM
2019-07-19 06:01:00	266340.0998092035	35233.56144688045	9	AdM
2019-07-19 06:02:00	266344.78620599624	35236.83126064146	9	AdM
2019-07-19 06:03:00	266345.5233966871	35238.05403098995	9	AdM
2019-07-19 06:04:00	266344.59909645945	35238.43599035578	9	AdM
2019-07-19 06:05:00	266345.1194159602	35237.28448813807	9	AdM
2019-07-19 06:06:00	266345.5657878747	35236.6194778578	9	AdM
2019-07-19 06:07:00	266346.0650975104	35237.09645153244	9	AdM
2019-07-19 06:08:00	266347.2863367331	35236.7619917246	9	AdM
2019-07-19 06:09:00	266347.61678277625	35237.31236767777	9	AdM
2019-07-19 06:10:00	266355.37459094846	35230.807408115106	9	AdM
2019-07-19 06:11:00	266387.3060380147	35228.2909099123	9	AdM
2019-07-19 06:12:00	266406.4716050426	35226.881587254866	9	AdM
2019-07-19 06:13:00	266430.378191699	35215.403869738315	9	AdM
2019-07-19 06:14:00	266463.1195817384	35193.22648253313	9	AdM
2019-07-19 06:15:00	266486.86992838234	35177.300652473576	9	AdM
2019-07-19 06:16:00	266513.2896619091	35175.04779232174	9	AdM
2019-07-19 06:17:00	266535.2323519308	35175.98900128543	9	AdM
2019-07-19 06:18:00	266540.2422525996	35152.07967223612	9	AdM
2019-07-19 06:19:00	266542.40533819475	35143.65078653979	9	AdM
2019-07-19 06:20:00	266544.2520767561	35142.86382774556	9	AdM
2019-07-19 06:21:00	266544.46758134506	35143.08775847321	9	AdM
2019-07-19 06:22:00	266546.5638094237	35146.29615899071	9	AdM
2019-07-19 06:23:00	266573.8019287784	35172.276087975726	9	AdM
2019-07-19 06:24:00	266586.7564388436	35178.94992140625	9	AdM
2019-07-19 06:25:00	266586.7581458589	35180.04380118446	9	AdM
2019-07-19 06:26:00	266599.2817178496	35193.92435137886	9	AdM
2019-07-19 06:27:00	266626.5614512392	35234.72509414032	9	AdM
2019-07-19 06:28:00	266684.2686757923	35272.306562927784	9	AdM
2019-07-19 06:29:00	266713.1556906846	35288.37760732478	9	AdM
2019-07-19 06:30:00	266721.40458390204	35276.68004525429	9	AdM
2019-07-19 06:31:00	266721.39363353234	35248.425186286586	9	AdM
2019-07-19 06:32:00	266721.0947193789	35242.31839974898	9	AdM
2019-07-19 06:33:00	266731.81457372644	35244.99137386434	9	AdM
2019-07-19 06:34:00	266748.3807719767	35257.71877125857	9	AdM
2019-07-19 06:35:00	266769.08907731227	35263.843890932985	9	AdM
2019-07-19 06:36:00	266798.9340680082	35263.642044363674	9	AdM
2019-07-19 06:37:00	266814.60553447204	35259.75073654227	9	AdM
2019-07-19 06:38:00	266830.3185409578	35281.24020609518	9	AdM
2019-07-19 06:39:00	266835.19823042915	35302.39693263856	9	AdM
2019-07-19 06:40:00	266834.1252970148	35302.84749595882	9	AdM
2019-07-19 06:41:00	266834.80356776324	35303.63449313706	9	AdM
2019-07-19 06:42:00	266839.80463235604	35298.40132822399	9	AdM
2019-07-19 06:43:00	266867.16318372893	35280.779409157854	9	AdM
2019-07-19 06:44:00	266885.67939620133	35279.58922153759	9	AdM
2019-07-19 06:45:00	266904.63385238	35280.66836456503	9	AdM
2019-07-19 06:46:00	266928.8566940258	35284.24259300898	9	AdM
2019-07-19 06:47:00	266934.6568930543	35288.26096199446	9	AdM
2019-07-19 06:48:00	266941.3547501363	35289.579293531555	9	AdM
2019-07-19 06:49:00	266951.4788787456	35292.25422810773	9	AdM
2019-07-19 06:50:00	266952.33636759623	35294.60974354359	9	AdM
2019-07-19 06:51:00	266954.506639346	35297.82162291672	9	AdM
2019-07-19 06:52:00	266961.27754583885	35299.715635214074	9	AdM
2019-07-19 06:53:00	266992.303647852	35300.07209948463	9	AdM
2019-07-19 06:54:00	267017.7373673069	35317.21649980175	9	AdM
2019-07-19 06:55:00	267045.7161638847	35335.4452217999	9	AdM
2019-07-19 06:56:00	267056.54176387767	35332.58112793657	9	AdM
2019-07-19 06:57:00	267060.0555518061	35331.74571772575	9	AdM
2019-07-19 06:58:00	267068.363917207	35336.95127799669	9	AdM
2019-07-19 06:59:00	267094.70890024485	35346.27188337009	9	AdM
2019-07-19 07:00:00	267108.73132766434	35364.49330114073	9	AdM
2019-07-19 07:01:00	267113.06607846107	35374.37472988113	9	AdM
2019-07-19 07:02:00	267112.58374306204	35377.04020825781	9	AdM
2019-07-19 07:03:00	267117.3941180765	35402.29369686576	9	AdM
2019-07-19 07:04:00	267130.0958182542	35430.71844175066	9	AdM
2019-07-19 07:05:00	267141.84064375027	35457.192318132955	9	AdM
2019-07-19 07:06:00	267150.1679201175	35477.74587313094	9	AdM
2019-07-19 07:07:00	267165.98752562527	35499.67067604631	9	AdM
2019-07-19 07:08:00	267205.78762249934	35526.354661493475	9	AdM
2019-07-19 07:09:00	267221.129933064	35533.86413042238	9	AdM
2019-07-19 07:10:00	267219.1586293443	35537.12459466091	9	AdM
2019-07-19 07:11:00	267219.643619588	35537.46699986562	9	AdM
2019-07-19 07:12:00	267219.885645805	35536.70783639392	9	AdM
2019-07-19 07:13:00	267220.7017664466	35537.32355064361	9	AdM
2019-07-19 07:14:00	267222.56350587384	35531.898030520235	9	AdM
2019-07-19 07:15:00	267224.80251588346	35525.50114349644	9	AdM
2019-07-19 07:16:00	267225.4267762713	35530.79232332216	9	AdM
2019-07-19 07:17:00	267229.073957667	35531.6056239211	9	AdM
2019-07-19 07:18:00	267238.6085550265	35518.31346536078	9	AdM
2019-07-19 07:19:00	267245.5178120604	35510.74045324891	9	AdM
2019-07-19 07:20:00	267244.42027701513	35508.8482392023	9	AdM
2019-07-19 07:21:00	267262.79998243554	35497.38293120996	9	AdM
2019-07-19 07:22:00	267281.3124844234	35507.312878197205	9	AdM
2019-07-19 07:23:00	267290.7804859341	35515.02300482162	9	AdM
2019-07-19 07:24:00	267297.6808838196	35494.9924607981	9	AdM
2019-07-19 07:25:00	267310.3512783296	35490.144668476096	9	AdM
2019-07-19 07:26:00	267314.6672297547	35490.67689838273	9	AdM
2019-07-19 07:27:00	267317.11559491814	35490.733727661114	9	AdM
2019-07-19 07:28:00	267325.05293150904	35497.53370981973	9	AdM
2019-07-19 07:29:00	267331.2012248231	35501.34424172826	9	AdM
2019-07-19 07:30:00	267344.90624509635	35501.13940229379	9	AdM
2019-07-19 07:31:00	267349.4616221244	35502.719557538134	9	AdM
2019-07-19 07:32:00	267355.11045106564	35504.379861515874	9	AdM
2019-07-19 07:33:00	267354.6406262747	35504.68799021465	9	AdM
2019-07-19 07:34:00	267354.17375409737	35504.91463990252	9	AdM
2019-07-19 07:35:00	267354.4326334709	35504.89357217097	9	AdM
2019-07-19 07:36:00	267354.54972140206	35504.8306881884	9	AdM
2019-07-19 07:37:00	267357.6540378276	35502.718435412724	9	AdM
2019-07-19 07:38:00	267359.0087010725	35502.38321210649	9	AdM
2019-07-19 07:39:00	267363.02211122407	35516.30579719616	9	AdM
2019-07-19 07:40:00	267367.4437204129	35529.85224415709	9	AdM
2019-07-19 07:41:00	267368.9963242549	35539.13604008472	9	AdM
2019-07-19 07:42:00	267371.4575127435	35545.63371531285	9	AdM
2019-07-19 07:43:00	267375.68151968933	35546.67695391238	9	AdM
2019-07-19 07:44:00	267377.0412190016	35546.46726502188	9	AdM
2019-07-19 07:45:00	267376.34252784087	35546.54685870644	9	AdM
2019-07-19 07:46:00	267376.3007683365	35545.62037307015	9	AdM
2019-07-19 07:47:00	267376.54800716985	35546.75512114568	9	AdM
2019-07-19 07:48:00	267376.662756224	35546.14566873178	9	AdM
2019-07-19 07:49:00	267375.1575686122	35547.2920203083	9	AdM
2019-07-19 07:50:00	267375.38829234964	35546.620974497724	9	AdM
2019-07-19 07:51:00	267375.5877679212	35546.51069818205	9	AdM
2019-07-19 07:52:00	267375.3167247909	35546.9443219798	9	AdM
2019-07-19 07:53:00	267374.97880969703	35547.06882083753	9	AdM
2019-07-19 07:54:00	267375.173477669	35547.04389504981	9	AdM
2019-07-19 07:55:00	267374.20575507235	35546.50563522936	9	AdM
2019-07-19 07:56:00	267374.2677731352	35542.14062932404	9	AdM
2019-07-19 07:57:00	267382.0181276133	35523.957378677056	9	AdM
2019-07-19 07:58:00	267385.6273021314	35517.71063927235	9	AdM
2019-07-19 07:59:00	267385.22297013435	35517.93598576851	9	AdM
2019-07-19 08:00:00	267384.55001995066	35517.74864936993	9	AdM
2019-07-19 08:01:00	267384.7989854701	35518.25313773471	9	AdM
2019-07-19 08:02:00	267385.0811762289	35517.88200307538	9	AdM
2019-07-19 08:03:00	267389.21108033654	35509.784934427735	9	AdM
2019-07-19 08:04:00	267403.56194322376	35509.728725563335	9	AdM
2019-07-19 08:05:00	267424.91507675976	35508.670855276185	9	AdM
2019-07-19 08:06:00	267434.66288021946	35499.8288279335	9	AdM
2019-07-19 08:07:00	267439.97673828143	35491.51657951128	9	AdM
2019-07-19 08:08:00	267455.5887597631	35484.92267488912	9	AdM
2019-07-19 08:09:00	267457.8591206672	35484.82543246897	9	AdM
2019-07-19 08:10:00	267457.6169198769	35484.730362413284	9	AdM
2019-07-19 08:11:00	267457.57732782164	35484.419019934845	9	AdM
2019-07-19 08:12:00	267449.7467900477	35481.6615998854	9	AdM
2019-07-19 08:13:00	267436.56260098086	35475.02270004176	9	AdM
2019-07-19 08:14:00	267434.5162920998	35474.493877263085	9	AdM
2019-07-19 08:15:00	267431.01226711244	35473.11443780176	9	AdM
2019-07-19 08:16:00	267430.4423962766	35473.33078525925	9	AdM
2019-07-19 08:17:00	267430.3623032912	35473.70980508993	9	AdM
2019-07-19 08:18:00	267431.8041613464	35473.241655149264	9	AdM
2019-07-19 08:19:00	267431.42448345746	35472.42123442355	9	AdM
2019-07-19 08:20:00	267430.71443781385	35472.33308048092	9	AdM
2019-07-19 08:21:00	267431.3364484569	35473.89449935603	9	AdM
2019-07-19 08:22:00	267430.25859000353	35474.744343531835	9	AdM
2019-07-19 08:23:00	267431.2571575051	35474.56588259204	9	AdM
2019-07-19 08:24:00	267430.9706265686	35473.67686828336	9	AdM
2019-07-19 08:25:00	267430.1355555367	35472.950738415035	9	AdM
2019-07-19 08:26:00	267430.68550418573	35472.415302124355	9	AdM
2019-07-19 08:27:00	267430.9814879363	35472.338187466405	9	AdM
2019-07-19 08:28:00	267431.3077600109	35473.359918608425	9	AdM
2019-07-19 08:29:00	267432.2167736954	35472.67011623194	9	AdM
2019-07-19 08:30:00	267432.5777449073	35472.76239695252	9	AdM
2019-07-19 08:31:00	267431.462642003	35472.0742983588	9	AdM
2019-07-19 08:32:00	267432.20092462044	35472.3038354759	9	AdM
2019-07-19 08:33:00	267432.2083857549	35472.48964888191	9	AdM
2019-07-19 08:34:00	267432.4706426546	35472.650708660505	9	AdM
2019-07-19 08:35:00	267432.2327913423	35472.04446229559	9	AdM
2019-07-19 08:36:00	267432.6909186057	35470.79878194704	9	AdM
2019-07-19 08:37:00	267432.5261511264	35470.93209356755	9	AdM
2019-07-19 08:38:00	267432.49152992194	35471.33451531112	9	AdM
2019-07-19 08:39:00	267431.71638683765	35471.44712114574	9	AdM
2019-07-19 08:40:00	267431.0280405964	35472.20195054413	9	AdM
2019-07-19 08:41:00	267431.5052509962	35471.71040208451	9	AdM
2019-07-19 08:42:00	267432.2229475288	35472.004831160666	9	AdM
2019-07-19 08:43:00	267431.12749782915	35472.136120776944	9	AdM
2019-07-19 08:44:00	267431.1721821198	35471.93831460612	9	AdM
2019-07-19 08:45:00	267431.45836505014	35472.032085324485	9	AdM
2019-07-19 08:46:00	267431.5258522537	35471.719799227976	9	AdM
2019-07-19 08:47:00	267431.457335728	35471.53547301195	9	AdM
2019-07-19 08:48:00	267422.5692216628	35465.35396424348	9	AdM
2019-07-19 08:49:00	267421.0063002096	35463.68416109154	9	AdM
2019-07-19 08:50:00	267421.1013141131	35464.57892911777	9	AdM
2019-07-19 08:51:00	267421.1288421628	35463.97502493548	9	AdM
2019-07-19 08:52:00	267420.8014755536	35464.86361164496	9	AdM
2019-07-19 08:53:00	267420.3314054431	35464.8788235314	9	AdM
2019-07-19 08:54:00	267420.6188587641	35465.740924043545	9	AdM
2019-07-19 08:55:00	267420.0537316426	35465.559095648445	9	AdM
2019-07-19 08:56:00	267420.45077899296	35465.10332554367	9	AdM
2019-07-19 08:57:00	267420.45560869336	35465.125998404714	9	AdM
2019-07-19 08:58:00	267420.77129562426	35462.477702338925	9	AdM
2019-07-19 08:59:00	267421.2765506769	35461.18537422999	9	AdM
2019-07-19 09:00:00	267421.48633499857	35461.57392057789	9	AdM
2019-07-19 09:01:00	267421.31396583474	35460.833092430585	9	AdM
2019-07-19 09:02:00	267421.7757121875	35460.95171325361	9	AdM
2019-07-19 09:03:00	267421.8679063601	35461.67006826291	9	AdM
2019-07-19 09:04:00	267422.2568672381	35462.51021155979	9	AdM
2019-07-19 09:05:00	267422.86396377324	35460.104447773294	9	AdM
2019-07-19 09:06:00	267424.64037460054	35454.8590528942	9	AdM
2019-07-19 09:07:00	267431.8662641791	35452.92126830807	9	AdM
2019-07-19 09:08:00	267444.5376636235	35445.75983039537	9	AdM
2019-07-19 09:09:00	267455.0771544549	35438.74703807267	9	AdM
2019-07-19 09:10:00	267456.32980809547	35435.97559653463	9	AdM
2019-07-19 09:11:00	267456.6053292235	35435.659028235474	9	AdM
2019-07-19 09:12:00	267457.1082753453	35435.783539595315	9	AdM
2019-07-19 09:13:00	267457.45856007875	35435.34455416516	9	AdM
2019-07-19 09:14:00	267457.6939968826	35435.94195266241	9	AdM
2019-07-19 09:15:00	267457.92078687827	35435.99942053309	9	AdM
2019-07-19 09:16:00	267457.61280394776	35435.477984990444	9	AdM
2019-07-19 09:17:00	267457.38721390103	35434.02487736733	9	AdM
2019-07-19 09:18:00	267458.1064917058	35427.51531019002	9	AdM
2019-07-19 09:19:00	267460.026735249	35425.03757088273	9	AdM
2019-07-19 09:20:00	267458.5473772048	35408.14807226622	9	AdM
2019-07-19 09:21:00	267465.4679619654	35382.40208207049	9	AdM
2019-07-19 09:22:00	267496.0677863701	35343.089739222	9	AdM
2019-07-19 09:23:00	267536.4271268445	35319.63715537079	9	AdM
2019-07-19 09:24:00	267553.15018565656	35318.382640184696	9	AdM
2019-07-19 09:25:00	267553.7885060304	35316.19642145931	9	AdM
2019-07-19 09:26:00	267554.7712064822	35312.823535709016	9	AdM
2019-07-19 09:27:00	267559.12727998366	35299.86575550026	9	AdM
2019-07-19 09:28:00	267568.9379126978	35291.50449386118	9	AdM
2019-07-19 09:29:00	267583.75708876806	35282.83934579548	9	AdM
2019-07-19 09:30:00	267592.6919737844	35278.14534062234	9	AdM
2019-07-19 09:31:00	267597.6506538628	35270.81202510395	9	AdM
2019-07-19 09:32:00	267605.8441770183	35255.28045275474	9	AdM
2019-07-19 09:33:00	267606.0475107543	35246.74251899951	9	AdM
2019-07-19 09:34:00	267606.2282047485	35239.122603182295	9	AdM
2019-07-19 09:35:00	267608.4294583973	35231.354621497245	9	AdM
2019-07-19 09:36:00	267610.69241654966	35220.375977351265	9	AdM
2019-07-19 09:37:00	267609.0357957132	35212.36526447842	9	AdM
2019-07-19 09:38:00	267608.85438031773	35200.85603204564	9	AdM
2019-07-19 09:39:00	267605.96083419834	35195.40254985265	9	AdM
2019-07-19 09:40:00	267613.4834868593	35177.998591801486	9	AdM
2019-07-19 09:41:00	267602.4135278492	35159.86638205473	9	AdM
2019-07-19 09:42:00	267600.7613188324	35145.21076247321	9	AdM
2019-07-19 09:43:00	267599.9804329559	35138.94723049757	9	AdM
2019-07-19 09:44:00	267582.3562117174	35127.403917198324	9	AdM
2019-07-19 09:45:00	267562.5622786384	35105.25982777794	9	AdM
2019-07-19 09:46:00	267558.88586585	35095.66585401615	9	AdM
2019-07-19 09:47:00	267559.2510970715	35091.123825265066	9	AdM
2019-07-19 09:48:00	267569.0415885097	35073.0203916582	9	AdM
2019-07-19 09:49:00	267570.6664559372	35070.84927514764	9	AdM
2019-07-19 09:50:00	267572.61099621083	35064.59883309284	9	AdM
2019-07-19 09:51:00	267573.31863772176	35053.692395176346	9	AdM
2019-07-19 09:52:00	267578.2494458512	35039.68911468973	9	AdM
2019-07-19 09:53:00	267581.5628231297	35037.12759466741	9	AdM
2019-07-19 09:54:00	267581.34328326455	35036.210547179	9	AdM
2019-07-19 09:55:00	267577.66857520334	35019.400212560264	9	AdM
2019-07-19 09:56:00	267575.82225282805	35017.60031965955	9	AdM
2019-07-19 09:57:00	267575.9677853293	35017.78960757107	9	AdM
2019-07-19 09:58:00	267576.238352156	35017.74918258232	9	AdM
2019-07-19 09:59:00	267576.28589450265	35017.917844152056	9	AdM
2019-07-19 10:00:00	267575.71779131005	35017.6984096163	9	AdM
2019-07-19 10:01:00	267575.94214991026	35017.6633397995	9	AdM
2019-07-19 10:02:00	267576.1811943281	35017.75251222002	9	AdM
2019-07-19 10:03:00	267576.1028599672	35017.654274755056	9	AdM
2019-07-19 10:04:00	267575.4311924736	35017.38066510992	9	AdM
2019-07-19 10:05:00	267576.17815470655	35017.403372770714	9	AdM
2019-07-19 10:06:00	267575.9890009124	35017.16395315311	9	AdM
2019-07-19 10:07:00	267575.60429472284	35017.16495236765	9	AdM
2019-07-19 10:08:00	267575.34148735896	35017.03228048153	9	AdM
2019-07-19 10:09:00	267576.8242109188	35013.06498379757	9	AdM
2019-07-19 10:10:00	267577.892701839	35011.76627719879	9	AdM
2019-07-19 10:11:00	267577.5669777082	35011.60725735292	9	AdM
2019-07-19 10:12:00	267576.6363145797	35011.69795580714	9	AdM
2019-07-19 10:13:00	267576.8008907974	35011.53496604596	9	AdM
2019-07-19 10:14:00	267579.26038757287	35007.905183654046	9	AdM
2019-07-19 10:15:00	267581.3324685812	35008.329485730545	9	AdM
2019-07-19 10:16:00	267588.42392508703	35006.01864535093	9	AdM
2019-07-19 10:17:00	267592.00894288346	34997.687965614554	9	AdM
2019-07-19 10:18:00	267592.20601634454	34997.628384099444	9	AdM
2019-07-19 10:19:00	267592.5700239003	34998.05597968607	9	AdM
2019-07-19 10:20:00	267592.3157245757	34997.78099555856	9	AdM
2019-07-19 10:21:00	267591.84689963126	34997.52743807174	9	AdM
2019-07-19 10:22:00	267591.78136585874	34997.40726156379	9	AdM
2019-07-19 10:23:00	267592.2376972313	34998.285734290504	9	AdM
2019-07-19 10:24:00	267592.7698483513	34997.83399404469	9	AdM
2019-07-19 10:25:00	267591.7014516487	34997.757708066376	9	AdM
2019-07-19 10:26:00	267591.87661468546	34996.71670460543	9	AdM
2019-07-19 10:27:00	267592.3785034808	34997.122704646696	9	AdM
2019-07-19 10:28:00	267591.96830275026	34997.69682211985	9	AdM
2019-07-19 10:29:00	267591.93943220965	34997.171827507984	9	AdM
2019-07-19 10:30:00	267592.00060509314	34997.75396102659	9	AdM
2019-07-19 10:31:00	267592.2271838426	34997.68515656844	9	AdM
2019-07-19 10:32:00	267592.2059899527	34997.49731833862	9	AdM
2019-07-19 10:33:00	267592.16037451004	34997.6816675606	9	AdM
2019-07-19 10:34:00	267592.6588071738	34997.51308040157	9	AdM
2019-07-19 10:35:00	267592.95720523386	34997.444445822635	9	AdM
2019-07-19 10:36:00	267592.85219178454	34996.64479989166	9	AdM
2019-07-19 10:37:00	267592.6395740004	34996.92467087908	9	AdM
2019-07-19 10:38:00	267592.7070067733	34997.259418806345	9	AdM
2019-07-19 10:39:00	267592.9270488889	34996.98526086527	9	AdM
2019-07-19 10:40:00	267592.4697691483	34996.926732812775	9	AdM
2019-07-19 10:41:00	267592.26791649783	34997.21415957284	9	AdM
2019-07-19 10:42:00	267591.71478880144	34997.63567227594	9	AdM
2019-07-19 10:43:00	267592.0185316234	34997.38306526276	9	AdM
2019-07-19 10:44:00	267592.1223817106	34997.93495842128	9	AdM
2019-07-19 10:45:00	267592.3087400949	34997.19479564885	9	AdM
2019-07-19 10:46:00	267592.3305865121	34996.9367151983	9	AdM
2019-07-19 10:47:00	267592.7572179043	34996.8575474172	9	AdM
2019-07-19 10:48:00	267592.7529562572	34996.89072948201	9	AdM
2019-07-19 10:49:00	267591.8080734968	34997.32872733023	9	AdM
2019-07-19 10:50:00	267591.7970901552	34997.159136707945	9	AdM
2019-07-19 10:51:00	267592.30035768804	34997.03921434558	9	AdM
2019-07-19 10:52:00	267592.2600980307	34997.09434012316	9	AdM
2019-07-19 10:53:00	267592.2412852135	34997.67188124608	9	AdM
2019-07-19 10:54:00	267592.1474412029	34997.04440665825	9	AdM
2019-07-19 10:55:00	267591.88481440773	34996.88666446889	9	AdM
2019-07-19 10:56:00	267593.44909338764	34996.10972492594	9	AdM
2019-07-19 10:57:00	267593.4019686484	34995.249972482685	9	AdM
2019-07-19 10:58:00	267591.0791380086	34993.745856791946	9	AdM
2019-07-19 10:59:00	267589.51760260755	34991.55842357761	9	AdM
2019-07-19 11:00:00	267585.7722094365	34985.89330208804	9	AdM
2019-07-19 11:01:00	267590.3441445729	34993.256581956026	9	AdM
2019-07-19 11:02:00	267585.92866037285	34982.242047305605	9	AdM
2019-07-19 11:03:00	267588.54841960355	34995.73650141605	9	AdM
2019-07-19 11:04:00	267588.9725822464	34996.2997591684	9	AdM
2019-07-19 11:05:00	267588.83590277296	34995.83819922914	9	AdM
2019-07-19 11:06:00	267588.59413634066	34996.0552161378	9	AdM
2019-07-19 11:07:00	267586.465290778	34994.822041221494	9	AdM
2019-07-19 11:08:00	267584.37453288987	35001.179428657946	9	AdM
2019-07-19 11:09:00	267582.8460003583	34998.842489044735	9	AdM
2019-07-19 11:10:00	267583.1463564456	34997.43831042353	9	AdM
2019-07-19 11:11:00	267583.28331218683	34996.50699693455	9	AdM
2019-07-19 11:12:00	267584.47605477576	34995.69916302971	9	AdM
2019-07-19 11:13:00	267583.5005770274	34995.3430301355	9	AdM
2019-07-19 11:14:00	267583.20382002846	34995.26695745008	9	AdM
2019-07-19 11:15:00	267583.84541578987	34995.50186181872	9	AdM
2019-07-19 11:16:00	267584.29853823385	34995.19005156331	9	AdM
2019-07-19 11:17:00	267584.67876522604	34995.06351773137	9	AdM
2019-07-19 11:18:00	267584.2946482649	34995.225814314625	9	AdM
2019-07-19 11:19:00	267579.22858415294	35001.11115325723	9	AdM
2019-07-19 11:20:00	267573.7281905174	35011.23824455182	9	AdM
2019-07-19 11:21:00	267571.4489843948	35014.408062374176	9	AdM
2019-07-19 11:22:00	267561.6681845113	35019.85875679598	9	AdM
2019-07-19 11:23:00	267553.8618270733	35024.69501715809	9	AdM
2019-07-19 11:24:00	267550.8496621727	35029.184489534906	9	AdM
2019-07-19 11:25:00	267546.2954911029	35028.94447509092	9	AdM
2019-07-19 11:26:00	267529.2626262538	35032.62770588656	9	AdM
2019-07-19 11:27:00	267524.1314947713	35030.58145918453	9	AdM
2019-07-19 11:28:00	267520.84218119504	35030.0814546198	9	AdM
2019-07-19 11:29:00	267521.3098058945	35054.74717330661	9	AdM
2019-07-19 11:30:00	267522.38388537447	35058.15337757732	9	AdM
2019-07-19 11:31:00	267532.3502779512	35065.641657924934	9	AdM
2019-07-19 11:32:00	267532.04694684764	35077.12831960607	9	AdM
2019-07-19 11:33:00	267530.24767205	35090.514354903135	9	AdM
2019-07-19 11:34:00	267535.5561969098	35106.2382305916	9	AdM
2019-07-19 11:35:00	267541.3815405772	35120.93596379023	9	AdM
2019-07-19 11:36:00	267542.5698922968	35143.39092737757	9	AdM
2019-07-19 11:37:00	267540.5237388059	35148.20962251439	9	AdM
2019-07-19 11:38:00	267544.2522125787	35159.192403804125	9	AdM
2019-07-19 11:39:00	267547.21800921205	35172.27718447722	9	AdM
2019-07-19 11:40:00	267554.09408744675	35189.61942915742	9	AdM
2019-07-19 11:41:00	267549.349332208	35201.31768993242	9	AdM
2019-07-19 11:42:00	267546.9305459984	35212.59352557709	9	AdM
2019-07-19 11:43:00	267547.40286283457	35220.91767500049	9	AdM
2019-07-19 11:44:00	267552.03608881903	35241.28907993994	9	AdM
2019-07-19 11:45:00	267546.3024910821	35260.83250429528	9	AdM
2019-07-19 11:46:00	267534.2854428793	35281.70979965563	9	AdM
2019-07-19 11:47:00	267509.445625714	35321.013947482	9	AdM
2019-07-19 11:48:00	267468.86247863586	35374.59495394144	9	AdM
2019-07-19 11:49:00	267419.73805941	35402.79389596371	9	AdM
2019-07-19 11:50:00	267373.99504438177	35412.615100732764	9	AdM
2019-07-19 11:51:00	267329.8785179601	35411.90498684339	9	AdM
2019-07-19 11:52:00	267299.2658952649	35402.17750804561	9	AdM
2019-07-19 11:53:00	267265.22057732724	35383.24974476798	9	AdM
2019-07-19 11:54:00	267234.4386997398	35364.44205360105	9	AdM
2019-07-19 11:55:00	267228.4070541979	35356.59296148205	9	AdM
2019-07-19 11:56:00	267228.0124588882	35354.513497580665	9	AdM
2019-07-19 11:57:00	267227.8454043476	35354.353155446144	9	AdM
2019-07-19 11:58:00	267230.58965669846	35359.314487451324	9	AdM
2019-07-19 11:59:00	267233.49369720544	35364.29495821443	9	AdM
2019-07-19 12:00:00	267233.3938002897	35364.02528853888	9	AdM
2019-07-19 12:01:00	267232.9134219017	35364.45637433352	9	AdM
2019-07-19 12:02:00	267232.8986916717	35364.11571624036	9	AdM
2019-07-19 12:03:00	267232.80960853724	35364.092138820095	9	AdM
2019-07-19 12:04:00	267232.4573107862	35363.7624256032	9	AdM
2019-07-19 12:05:00	267232.63220502425	35364.14526501366	9	AdM
2019-07-19 12:06:00	267232.5434724244	35364.93112630525	9	AdM
2019-07-19 12:07:00	267222.85143426363	35377.03800051669	9	AdM
2019-07-19 12:08:00	267206.23016981286	35408.02662191568	9	AdM
2019-07-19 12:09:00	267186.3313667981	35438.93204426629	9	AdM
2019-07-19 12:10:00	267175.9026902379	35454.3037460459	9	AdM
2019-07-19 12:11:00	267167.16939640406	35454.775967690584	9	AdM
2019-07-19 12:12:00	267159.7794801891	35455.07647826946	9	AdM
2019-07-19 12:13:00	267143.00571410067	35460.82395689669	9	AdM
2019-07-19 12:14:00	267111.3198431612	35451.98798718969	9	AdM
2019-07-19 12:15:00	267085.4781945391	35439.24077266969	9	AdM
2019-07-19 12:16:00	267075.0788157652	35431.81729042404	9	AdM
2019-07-19 12:17:00	267071.7094069933	35425.37029799253	9	AdM
2019-07-19 12:18:00	267068.5453150095	35422.87644744293	9	AdM
2019-07-19 12:19:00	267069.4360198749	35422.488597234595	9	AdM
2019-07-19 12:20:00	267070.5329276082	35421.30711865903	9	AdM
2019-07-19 12:21:00	267070.57730189245	35420.49969780213	9	AdM
2019-07-19 12:22:00	267064.7667190766	35424.688181543475	9	AdM
2019-07-19 12:23:00	267041.8785851605	35437.44480416099	9	AdM
2019-07-19 12:24:00	267029.0206987856	35443.93437901897	9	AdM
2019-07-19 12:25:00	267030.06143747	35443.962370383786	9	AdM
2019-07-19 12:26:00	267030.44552039006	35444.538540692425	9	AdM
2019-07-19 12:27:00	267030.62529850565	35444.29904545665	9	AdM
2019-07-19 12:28:00	267030.37647213886	35444.477538057705	9	AdM
2019-07-19 12:29:00	267029.8198781709	35445.1927091652	9	AdM
2019-07-19 12:30:00	267029.5738310564	35445.349449007634	9	AdM
2019-07-19 12:31:00	267021.153816399	35451.4017836264	9	AdM
2019-07-19 12:32:00	266994.5320723768	35462.727403572484	9	AdM
2019-07-19 12:33:00	266977.91233146377	35472.14231741508	9	AdM
2019-07-19 12:34:00	266975.78860275267	35476.01427520886	9	AdM
2019-07-19 12:35:00	266971.8656514144	35481.58474790898	9	AdM
2019-07-19 12:36:00	266969.5315563451	35483.13424056657	9	AdM
2019-07-19 12:37:00	266965.0516103352	35482.02266147095	9	AdM
2019-07-19 12:38:00	266960.63392964425	35480.473997800334	9	AdM
2019-07-19 12:39:00	266944.732903774	35481.56043890465	9	AdM
2019-07-19 12:40:00	266926.58825526753	35479.22984660547	9	AdM
2019-07-19 12:41:00	266919.1351200425	35473.54482887892	9	AdM
2019-07-19 12:42:00	266913.3822693348	35470.57646122172	9	AdM
2019-07-19 12:43:00	266896.8183952726	35490.02540749032	9	AdM
2019-07-19 12:44:00	266885.4884796011	35520.53244158242	9	AdM
2019-07-19 12:45:00	266876.3142858946	35538.45611912862	9	AdM
2019-07-19 12:46:00	266852.67329700873	35565.954111870575	9	AdM
2019-07-19 12:47:00	266824.2717367609	35600.33711610389	9	AdM
2019-07-19 12:48:00	266789.9591025828	35646.57446704607	9	AdM
2019-07-19 12:49:00	266759.5837723372	35667.7012108284	9	AdM
2019-07-19 12:50:00	266750.5395597885	35676.923991661446	9	AdM
2019-07-19 12:51:00	266732.2463459492	35693.11400185863	9	AdM
2019-07-19 12:52:00	266729.258019523	35693.47168625567	9	AdM
2019-07-19 12:53:00	266724.9029668124	35689.6817964275	9	AdM
2019-07-19 12:54:00	266722.3096229184	35689.46757374194	9	AdM
2019-07-19 12:55:00	266720.1734125664	35689.49197836626	9	AdM
2019-07-19 12:56:00	266718.58969938895	35685.132825261004	9	AdM
2019-07-19 12:57:00	266708.07098128536	35671.50979828417	9	AdM
2019-07-19 12:58:00	266708.38235224027	35656.93426178533	9	AdM
2019-07-19 12:59:00	266709.46380859904	35650.111026443934	9	AdM
2019-07-19 13:00:00	266709.2797729302	35648.60002134643	9	AdM
2019-07-19 13:01:00	266708.1782295682	35645.29409270699	9	AdM
2019-07-19 13:02:00	266696.30586814805	35652.29817643045	9	AdM
2019-07-19 13:03:00	266695.2826321026	35652.561257394045	9	AdM
2019-07-19 13:04:00	266693.18166026805	35654.284356618795	9	AdM
2019-07-19 13:05:00	266693.76347205485	35654.36829629722	9	AdM
2019-07-19 13:06:00	266699.52726681746	35627.50991810572	9	AdM
2019-07-19 13:07:00	266693.79840691964	35599.576984161475	9	AdM
2019-07-19 13:08:00	266681.4084934914	35576.96218066558	9	AdM
2019-07-19 13:09:00	266674.4025418576	35561.99642051682	9	AdM
2019-07-19 13:10:00	266671.32738446933	35542.58225626245	9	AdM
2019-07-19 13:11:00	266666.82503580785	35528.20531830018	9	AdM
2019-07-19 13:12:00	266664.13828264043	35521.36239352538	9	AdM
2019-07-19 13:13:00	266661.59555698617	35516.410777888355	9	AdM
2019-07-19 13:14:00	266655.9995213416	35508.05943381633	9	AdM
2019-07-19 13:15:00	266650.88021023694	35494.12319524727	9	AdM
2019-07-19 13:16:00	266650.3007365453	35480.09846352824	9	AdM
2019-07-19 13:17:00	266647.3504856103	35477.9052254762	9	AdM
2019-07-19 13:18:00	266640.2024732597	35475.14212777799	9	AdM
2019-07-19 13:19:00	266635.343457592	35469.893274725844	9	AdM
2019-07-19 13:20:00	266634.5513507576	35463.31209260797	9	AdM
2019-07-19 13:21:00	266632.1496157215	35446.33034904826	9	AdM
2019-07-19 13:22:00	266630.9659219467	35437.87302358714	9	AdM
2019-07-19 13:23:00	266623.5946709617	35424.3044495064	9	AdM
2019-07-19 13:24:00	266618.55378773634	35432.658528246306	9	AdM
2019-07-19 13:25:00	266614.95491229364	35436.71052883728	9	AdM
2019-07-19 13:26:00	266599.7143373966	35439.619786760624	9	AdM
2019-07-19 13:27:00	266592.52038489183	35439.08685502358	9	AdM
2019-07-19 13:28:00	266583.8528917294	35442.02758034397	9	AdM
2019-07-19 13:29:00	266575.5710536846	35435.093626204114	9	AdM
2019-07-19 13:30:00	266572.328231304	35425.182452401445	9	AdM
2019-07-19 13:31:00	266559.28667467524	35405.80644467155	9	AdM
2019-07-19 13:32:00	266538.3492182663	35379.15499709338	9	AdM
2019-07-19 13:33:00	266504.1738353664	35347.52479715822	9	AdM
2019-07-19 13:34:00	266473.12975298526	35324.983074887394	9	AdM
2019-07-19 13:35:00	266445.40866812767	35300.59117102142	9	AdM
2019-07-19 13:36:00	266421.19099708286	35279.04035105311	9	AdM
2019-07-19 13:37:00	266415.5919640742	35279.645211032504	9	AdM
2019-07-19 13:38:00	266417.9974352059	35278.60595714079	9	AdM
2019-07-19 13:39:00	266418.1423034335	35278.26120938148	9	AdM
2019-07-19 13:40:00	266417.3773460861	35278.29288779495	9	AdM
2019-07-19 13:41:00	266416.58099020174	35278.151107461345	9	AdM
2019-07-19 13:42:00	266416.707926936	35276.32923662175	9	AdM
2019-07-19 13:43:00	266416.72086035373	35276.04866654391	9	AdM
2019-07-19 13:44:00	266416.238727285	35276.07660042866	9	AdM
2019-07-19 13:45:00	266415.79605823336	35275.787459247826	9	AdM
2019-07-19 13:46:00	266413.84535424697	35273.65023554827	9	AdM
2019-07-19 13:47:00	266411.9465110401	35271.92371366367	9	AdM
2019-07-19 13:48:00	266411.5117751175	35272.31479022151	9	AdM
2019-07-19 13:49:00	266411.2380900009	35272.54269188308	9	AdM
2019-07-19 13:50:00	266407.4126267663	35263.925516492534	9	AdM
2019-07-19 13:51:00	266399.6058744658	35253.36416736304	9	AdM
2019-07-19 13:52:00	266398.5413531493	35251.39617231172	9	AdM
2019-07-19 13:53:00	266399.0850791357	35251.270340695235	9	AdM
2019-07-19 13:54:00	266400.47209550696	35247.55853011389	9	AdM
2019-07-19 13:55:00	266385.482017935	35222.17594218906	9	AdM
2019-07-19 13:56:00	266366.79921341885	35201.14418934657	9	AdM
2019-07-19 13:57:00	266359.77412449865	35182.35607473448	9	AdM
2019-07-19 13:58:00	266345.5938152321	35181.05843225967	9	AdM
2019-07-19 13:59:00	266345.70157895173	35179.85779503416	9	AdM
2019-07-19 14:00:00	266346.59261841344	35174.70932814788	9	AdM
2019-07-19 14:01:00	266345.5531489916	35170.90768336749	9	AdM
2019-07-19 14:02:00	266328.6374920752	35170.1778150138	9	AdM
2019-07-19 14:03:00	266284.479697381	35175.95244668859	9	AdM
2019-07-19 14:04:00	266261.2048812587	35166.8295170096	9	AdM
2019-07-19 14:05:00	266262.7458429486	35172.71024869094	9	AdM
2019-07-19 14:06:00	266265.72636235243	35167.68007000686	9	AdM
2019-07-19 14:07:00	266265.81247292267	35163.1249752993	9	AdM
2019-07-19 14:08:00	266266.4530376528	35161.915012044	9	AdM
2019-07-19 14:09:00	266266.5335952219	35161.99094432983	9	AdM
2019-07-19 14:10:00	266266.69685095607	35162.63039158634	9	AdM
2019-07-19 14:11:00	266270.2404427708	35164.08191248663	9	AdM
2019-07-19 14:12:00	266271.0591697724	35167.45482562246	9	AdM
2019-07-19 14:13:00	266276.86018812866	35170.830780224365	9	AdM
2019-07-19 14:14:00	266282.26642404194	35174.86417667796	9	AdM
2019-07-19 14:15:00	266281.97991321573	35174.99235228387	9	AdM
2019-07-19 14:16:00	266281.7734993506	35174.756990286376	9	AdM
2019-07-19 14:17:00	266280.7623197377	35175.006241359486	9	AdM
2019-07-19 14:18:00	266279.55708902085	35175.582369294905	9	AdM
2019-07-19 14:19:00	266278.5654337013	35176.01982900582	9	AdM
2019-07-19 14:20:00	266273.8364667	35172.40069430619	9	AdM
2019-07-19 14:21:00	266271.3508736216	35171.87029682819	9	AdM
2019-07-19 14:22:00	266271.7651161654	35171.99777680182	9	AdM
2019-07-19 14:23:00	266269.5055754229	35173.364022420494	9	AdM
2019-07-19 14:24:00	266267.0665635911	35174.65988617114	9	AdM
2019-07-19 14:25:00	266264.89676121646	35174.70770354751	9	AdM
2019-07-19 14:26:00	266265.11703386623	35174.64922247441	9	AdM
2019-07-19 14:27:00	266265.1457787597	35174.55022526631	9	AdM
2019-07-19 14:28:00	266265.136575437	35174.01047537685	9	AdM
2019-07-19 14:29:00	266266.62394499115	35173.70822135936	9	AdM
2019-07-19 14:30:00	266266.38526744343	35174.51937230555	9	AdM
2019-07-19 14:31:00	266281.7297819679	35169.67783985909	9	AdM
2019-07-19 14:32:00	266311.61338375567	35158.15447725336	9	AdM
2019-07-19 14:33:00	266327.05897999724	35145.73041343125	9	AdM
2019-07-19 14:34:00	266344.78179446445	35123.04508001564	9	AdM
2019-07-19 14:35:00	266350.411244408	35120.5051870471	9	AdM
2019-07-19 14:36:00	266364.8664609989	35123.02293407953	9	AdM
2019-07-19 14:37:00	266380.995793679	35122.76379176244	9	AdM
2019-07-19 14:38:00	266389.7725132567	35119.33952804752	9	AdM
2019-07-19 14:39:00	266400.9035710526	35118.95586514315	9	AdM
2019-07-19 14:40:00	266408.5399170433	35121.118112384	9	AdM
2019-07-19 14:41:00	266409.66813168686	35128.76767828322	9	AdM
2019-07-19 14:42:00	266408.17663462315	35133.411907207505	9	AdM
2019-07-19 14:43:00	266404.6965955948	35136.01256396983	9	AdM
2019-07-19 14:44:00	266403.90648812003	35140.13551769117	9	AdM
2019-07-19 14:45:00	266404.2581822988	35141.14029065001	9	AdM
2019-07-19 14:46:00	266404.9504363903	35143.15260393356	9	AdM
2019-07-19 14:47:00	266402.6994585045	35139.16207222185	9	AdM
2019-07-19 14:48:00	266402.4994500074	35139.396226317884	9	AdM
2019-07-19 14:49:00	266403.1733999864	35139.91869695436	9	AdM
2019-07-19 14:50:00	266403.22608200484	35140.71909618062	9	AdM
2019-07-19 14:51:00	266403.6491798228	35140.58941826406	9	AdM
2019-07-19 14:52:00	266404.0429914649	35139.7216437317	9	AdM
2019-07-19 14:53:00	266404.27934318467	35140.250102209626	9	AdM
2019-07-19 14:54:00	266402.2495436128	35140.658462038155	9	AdM
2019-07-19 14:55:00	266396.3929096995	35143.0258572431	9	AdM
2019-07-19 14:56:00	266397.1125604665	35143.783906780416	9	AdM
2019-07-19 14:57:00	266393.3714999414	35145.00463793891	9	AdM
2019-07-19 14:58:00	266392.450654739	35145.03745351112	9	AdM
2019-07-19 14:59:00	266393.074038867	35146.04032788638	9	AdM
2019-07-19 15:00:00	266393.86552689696	35146.69863729682	9	AdM
2019-07-20 04:00:00	266300.7615115892	35234.55900992242	9	AdM
2019-07-20 04:01:00	266301.51664881344	35233.69116097081	9	AdM
2019-07-20 04:02:00	266303.02407924354	35231.65941136576	9	AdM
2019-07-20 04:03:00	266302.6086427082	35229.315595017215	9	AdM
2019-07-20 04:04:00	266303.4972946568	35224.29745643171	9	AdM
2019-07-20 04:05:00	266301.5500126805	35232.58105021224	9	AdM
2019-07-20 04:06:00	266302.8851373917	35233.76590896259	9	AdM
2019-07-20 04:07:00	266303.15473336604	35233.50574827931	9	AdM
2019-07-20 04:08:00	266304.3657433636	35232.15003906555	9	AdM
2019-07-20 04:09:00	266304.1260658048	35231.69550200394	9	AdM
2019-07-20 04:10:00	266301.4149664701	35237.41100708518	9	AdM
2019-07-20 04:11:00	266288.9406517833	35245.90026067234	9	AdM
2019-07-20 04:12:00	266284.42940597865	35246.09621386568	9	AdM
2019-07-20 04:13:00	266282.48239168443	35246.58843386561	9	AdM
2019-07-20 04:14:00	266282.4590574415	35246.828451167145	9	AdM
2019-07-20 04:15:00	266282.3509200441	35246.19433869793	9	AdM
2019-07-20 04:16:00	266282.91377012955	35246.11219197847	9	AdM
2019-07-20 04:17:00	266285.0147036934	35245.97645692529	9	AdM
2019-07-20 04:18:00	266285.4543064241	35246.69824830696	9	AdM
2019-07-20 04:19:00	266287.4652598935	35248.51323255366	9	AdM
2019-07-20 04:20:00	266281.7023646001	35245.528813983314	9	AdM
2019-07-20 04:21:00	266267.4324504457	35200.701543391355	9	AdM
2019-07-20 04:22:00	266267.6839257392	35189.834932704325	9	AdM
2019-07-20 04:23:00	266275.5582411621	35184.94238234346	9	AdM
2019-07-20 04:24:00	266276.94863565767	35183.22901428372	9	AdM
2019-07-20 04:25:00	266275.92221735965	35182.46328456254	9	AdM
2019-07-20 04:26:00	266279.6375870628	35186.30604709152	9	AdM
2019-07-20 04:27:00	266280.6517309157	35191.50076655959	9	AdM
2019-07-20 04:28:00	266280.0037984616	35198.44983313374	9	AdM
2019-07-20 04:29:00	266281.01058233413	35202.131479523865	9	AdM
2019-07-20 04:30:00	266280.1197846617	35212.10600722765	9	AdM
2019-07-20 04:31:00	266281.84502990026	35224.36399218627	9	AdM
2019-07-20 04:32:00	266282.78745142854	35227.30054346271	9	AdM
2019-07-20 04:33:00	266282.6916426961	35227.060181765904	9	AdM
2019-07-20 04:34:00	266282.2193347312	35233.41010295354	9	AdM
2019-07-20 04:35:00	266284.72212480026	35243.64920605474	9	AdM
2019-07-20 04:36:00	266287.8844941767	35252.187071507	9	AdM
2019-07-20 04:37:00	266300.83798451914	35281.93252464495	9	AdM
2019-07-20 04:38:00	266299.0780985017	35302.72622689246	9	AdM
2019-07-20 04:39:00	266295.33285479154	35308.000078042554	9	AdM
2019-07-20 04:40:00	266295.0988102965	35314.226257198505	9	AdM
2019-07-20 04:41:00	266294.88256097183	35325.79925559317	9	AdM
2019-07-20 04:42:00	266294.6971708756	35331.27220588619	9	AdM
2019-07-20 04:43:00	266292.3328321288	35336.53047515179	9	AdM
2019-07-20 04:44:00	266292.5771083593	35336.78389466322	9	AdM
2019-07-20 04:45:00	266299.0269858572	35336.85649686331	9	AdM
2019-07-20 04:46:00	266325.2524346568	35348.1975320648	9	AdM
2019-07-20 04:47:00	266325.3897819664	35375.49606681905	9	AdM
2019-07-20 04:48:00	266324.9554200545	35387.68978532545	9	AdM
2019-07-20 04:49:00	266325.6442830913	35387.62641520616	9	AdM
2019-07-20 04:50:00	266326.10117165605	35387.5706505759	9	AdM
2019-07-20 04:51:00	266325.3982824465	35388.014872865286	9	AdM
2019-07-20 04:52:00	266326.9186862235	35391.348191113655	9	AdM
2019-07-20 04:53:00	266338.2373430016	35410.78448721741	9	AdM
2019-07-20 04:54:00	266330.8328626545	35417.16624348504	9	AdM
2019-07-20 04:55:00	266322.474684959	35424.46547850895	9	AdM
2019-07-20 04:56:00	266313.6580743409	35434.245121741886	9	AdM
2019-07-20 04:57:00	266313.0441870101	35435.218938854334	9	AdM
2019-07-20 04:58:00	266317.8034059765	35436.11847084141	9	AdM
2019-07-20 04:59:00	266349.13537887466	35446.954822524385	9	AdM
2019-07-20 05:00:00	266378.78529565886	35463.48010475597	9	AdM
2019-07-20 05:01:00	266408.91245562333	35513.13104699226	9	AdM
2019-07-20 05:02:00	266429.04965866375	35562.932237570545	9	AdM
2019-07-20 05:03:00	266446.5860508065	35606.8702414222	9	AdM
2019-07-20 05:04:00	266456.38386007334	35632.48539017836	9	AdM
2019-07-20 05:05:00	266462.3173485126	35649.20170607289	9	AdM
2019-07-20 05:06:00	266470.0446896189	35667.8611608684	9	AdM
2019-07-20 05:07:00	266468.4672804256	35678.78425747471	9	AdM
2019-07-20 05:08:00	266463.4429047801	35710.42451796214	9	AdM
2019-07-20 05:09:00	266456.08077649056	35733.98355912896	9	AdM
2019-07-20 05:10:00	266463.2584286185	35742.7259340221	9	AdM
2019-07-20 05:11:00	266471.4004955852	35778.15961341052	9	AdM
2019-07-20 05:12:00	266480.03607798857	35815.6362406509	9	AdM
2019-07-20 05:13:00	266500.3279731536	35836.94188231885	9	AdM
2019-07-20 05:14:00	266505.64493354654	35841.79448461156	9	AdM
2019-07-20 05:15:00	266502.3725526438	35840.71068332811	9	AdM
2019-07-20 05:16:00	266506.56622882304	35841.253252331	9	AdM
2019-07-20 05:17:00	266509.376111573	35843.081334799055	9	AdM
2019-07-20 05:18:00	266508.34933415387	35843.273262373164	9	AdM
2019-07-20 05:19:00	266506.9466433044	35842.025010095844	9	AdM
2019-07-20 05:20:00	266505.46044219134	35842.57299570265	9	AdM
2019-07-20 05:21:00	266504.9762194291	35843.260688685994	9	AdM
2019-07-20 05:22:00	266506.00777232763	35843.725014756776	9	AdM
2019-07-20 05:23:00	266531.59136667906	35861.72339389608	9	AdM
2019-07-20 05:24:00	266545.65950746165	35876.16305473896	9	AdM
2019-07-20 05:25:00	266552.57118054223	35883.797584880216	9	AdM
2019-07-20 05:26:00	266546.0730707957	35875.702116070555	9	AdM
2019-07-20 05:27:00	266542.579349637	35874.89339807691	9	AdM
2019-07-20 05:28:00	266523.9294040625	35864.893622980766	9	AdM
2019-07-20 05:29:00	266530.06809000875	35866.04632602924	9	AdM
2019-07-20 05:30:00	266522.2006611785	35860.12691850437	9	AdM
2019-07-20 05:31:00	266535.8150245131	35865.45358342458	9	AdM
2019-07-20 05:32:00	266552.682554338	35879.44600463692	9	AdM
2019-07-20 05:33:00	266548.1171039895	35875.04488447698	9	AdM
2019-07-20 05:34:00	266543.6554951506	35868.451189461164	9	AdM
2019-07-20 05:35:00	266538.6994726184	35872.469932172935	9	AdM
2019-07-20 05:36:00	266536.09795091965	35869.523778252405	9	AdM
2019-07-20 05:37:00	266533.87697796174	35868.892870123615	9	AdM
2019-07-20 05:38:00	266544.6020074889	35875.86279785131	9	AdM
2019-07-20 05:39:00	266549.2483534682	35881.96776642252	9	AdM
2019-07-20 05:40:00	266545.3096885614	35884.21901997602	9	AdM
2019-07-20 05:41:00	266548.30942618963	35886.97282324424	9	AdM
2019-07-20 05:42:00	266554.4315793038	35913.094905447295	9	AdM
2019-07-20 05:43:00	266550.85549137247	35924.05583507824	9	AdM
2019-07-20 05:44:00	266542.50021317025	35924.59732072161	9	AdM
2019-07-20 05:45:00	266545.88835183694	35933.51246135116	9	AdM
2019-07-20 05:46:00	266555.2160686799	35956.18448477771	9	AdM
2019-07-20 05:47:00	266559.8479332626	35967.607142578585	9	AdM
2019-07-20 05:48:00	266570.2168808766	35976.583506120915	9	AdM
2019-07-20 05:49:00	266593.60946368123	35986.31351213579	9	AdM
2019-07-20 05:50:00	266604.6472812984	35991.90965602504	9	AdM
2019-07-20 05:51:00	266576.22505620186	36006.06743536263	9	AdM
2019-07-20 05:52:00	266563.94471920765	36015.36170500016	9	AdM
2019-07-20 05:53:00	266560.1716169248	36018.61150295225	9	AdM
2019-07-20 05:54:00	266537.04968467745	36035.11669363954	9	AdM
2019-07-20 05:55:00	266524.5769440647	36040.16894914329	9	AdM
2019-07-20 05:56:00	266524.6571079615	36049.04330090604	9	AdM
2019-07-20 05:57:00	266529.68244729	36068.656338541	9	AdM
2019-07-20 05:58:00	266533.3682784299	36082.97924755212	9	AdM
2019-07-20 05:59:00	266541.05569733365	36092.44595924801	9	AdM
2019-07-20 06:00:00	266545.3912121188	36094.14762974457	9	AdM
2019-07-20 06:01:00	266564.59844267264	36096.04325851293	9	AdM
2019-07-20 06:02:00	266569.9415935286	36098.32189069114	9	AdM
2019-07-20 06:03:00	266577.349815212	36105.611589453365	9	AdM
2019-07-20 06:04:00	266582.619914644	36111.77209174861	9	AdM
2019-07-20 06:05:00	266587.59686540894	36111.14650550521	9	AdM
2019-07-20 06:06:00	266607.0434023558	36121.51495209006	9	AdM
2019-07-20 06:07:00	266609.6775988125	36137.84352006089	9	AdM
2019-07-20 06:08:00	266613.4156769266	36153.51486520051	9	AdM
2019-07-20 06:09:00	266614.4488984428	36155.74886325499	9	AdM
2019-07-20 06:10:00	266613.03623511107	36156.51546424609	9	AdM
2019-07-20 06:11:00	266620.5514350043	36166.87128174536	9	AdM
2019-07-20 06:12:00	266631.51085011166	36180.030206214535	9	AdM
2019-07-20 06:13:00	266638.37183058844	36191.03983202813	9	AdM
2019-07-20 06:14:00	266647.1530596948	36193.40677851587	9	AdM
2019-07-20 06:15:00	266649.6536475193	36193.78120534188	9	AdM
2019-07-20 06:16:00	266659.7257955607	36204.24377110566	9	AdM
2019-07-20 06:17:00	266658.7717649258	36214.184192170025	9	AdM
2019-07-20 06:18:00	266656.10081848694	36219.15108275985	9	AdM
2019-07-20 06:19:00	266664.29000874783	36219.56800785242	9	AdM
2019-07-20 06:20:00	266668.0684666572	36227.75380202362	9	AdM
2019-07-20 06:21:00	266686.2908741936	36251.24259059523	9	AdM
2019-07-20 06:22:00	266704.0793265835	36272.63163742344	9	AdM
2019-07-20 06:23:00	266707.541677441	36288.47575693854	9	AdM
2019-07-20 06:24:00	266706.12740211765	36308.10394380432	9	AdM
2019-07-20 06:25:00	266708.1503731354	36327.38079329015	9	AdM
2019-07-20 06:26:00	266701.12305183563	36330.25540635253	9	AdM
2019-07-20 06:27:00	266700.63162359904	36330.19965414871	9	AdM
2019-07-20 06:28:00	266703.1453949679	36328.84403610336	9	AdM
2019-07-20 06:29:00	266704.8805752849	36327.98279962103	9	AdM
2019-07-20 06:30:00	266705.8723378781	36328.08619116547	9	AdM
2019-07-20 06:31:00	266707.77779357217	36329.46244981859	9	AdM
2019-07-20 06:32:00	266709.57115493686	36337.01102098869	9	AdM
2019-07-20 06:33:00	266709.7037855386	36337.61286644804	9	AdM
2019-07-20 06:34:00	266709.4584992901	36337.85514197249	9	AdM
2019-07-20 06:35:00	266704.965218955	36343.99095298842	9	AdM
2019-07-20 06:36:00	266701.73474935	36351.594406389086	9	AdM
2019-07-20 06:37:00	266709.4069784163	36362.05801734176	9	AdM
2019-07-20 06:38:00	266719.13230182766	36376.151054058384	9	AdM
2019-07-20 06:39:00	266725.8612625336	36386.78334902187	9	AdM
2019-07-20 06:40:00	266724.86721270427	36392.574260561865	9	AdM
2019-07-20 06:41:00	266730.812738829	36390.36515936577	9	AdM
2019-07-20 06:42:00	266731.2577367643	36389.37054638794	9	AdM
2019-07-20 06:43:00	266731.43279220903	36389.62416275664	9	AdM
2019-07-20 06:44:00	266731.04195518664	36390.48308940719	9	AdM
2019-07-20 06:45:00	266731.7690213258	36391.18933114337	9	AdM
2019-07-20 06:46:00	266735.4341789946	36394.47572876628	9	AdM
2019-07-20 06:47:00	266741.3418514488	36399.35472931262	9	AdM
2019-07-20 06:48:00	266746.7995478654	36414.20906539021	9	AdM
2019-07-20 06:49:00	266754.74247377133	36434.9479621679	9	AdM
2019-07-20 06:50:00	266759.28215652023	36450.91830503051	9	AdM
2019-07-20 06:51:00	266757.9910283596	36466.56322281049	9	AdM
2019-07-20 06:52:00	266752.2003687376	36484.17987737976	9	AdM
2019-07-20 06:53:00	266752.6780805414	36487.83820692385	9	AdM
2019-07-20 06:54:00	266755.9959021355	36487.04834436886	9	AdM
2019-07-20 06:55:00	266772.62283123663	36489.97346545827	9	AdM
2019-07-20 06:56:00	266790.96049295284	36494.927265967526	9	AdM
2019-07-20 06:57:00	266806.57459904725	36505.26144390056	9	AdM
2019-07-20 06:58:00	266809.7616815039	36506.687754981474	9	AdM
2019-07-20 06:59:00	266809.4414817672	36506.33646875985	9	AdM
2019-07-20 07:00:00	266809.9469208667	36505.951458494776	9	AdM
2019-07-20 07:01:00	266809.52471108927	36506.76080390994	9	AdM
2019-07-20 07:02:00	266816.0829590398	36506.91463676507	9	AdM
2019-07-20 07:03:00	266831.1822551676	36512.8040942946	9	AdM
2019-07-20 07:04:00	266843.06300761434	36515.04372796254	9	AdM
2019-07-20 07:05:00	266846.33233842085	36514.88487443653	9	AdM
2019-07-20 07:06:00	266846.65257816884	36514.54580414696	9	AdM
2019-07-20 07:07:00	266846.0465974888	36515.13342610628	9	AdM
2019-07-20 07:08:00	266846.0742960486	36515.35702570087	9	AdM
2019-07-20 07:09:00	266846.28110668826	36515.71017915066	9	AdM
2019-07-20 07:10:00	266845.1925621519	36516.03374241011	9	AdM
2019-07-20 07:11:00	266844.88777563546	36516.61042478613	9	AdM
2019-07-20 07:12:00	266858.6210447337	36527.04638202791	9	AdM
2019-07-20 07:13:00	266885.6144706206	36550.23887414065	9	AdM
2019-07-20 07:14:00	266893.3813927768	36565.32073643832	9	AdM
2019-07-20 07:15:00	266893.3086019342	36574.7868354128	9	AdM
2019-07-20 07:16:00	266895.04404959205	36604.21168216742	9	AdM
2019-07-20 07:17:00	266894.3040073781	36614.993746673405	9	AdM
2019-07-20 07:18:00	266893.4246353634	36617.18390099839	9	AdM
2019-07-20 07:19:00	266897.8125771788	36629.01617710991	9	AdM
2019-07-20 07:20:00	266904.3376278707	36638.94652569215	9	AdM
2019-07-20 07:21:00	266904.6519105096	36642.032323815096	9	AdM
2019-07-20 07:22:00	266905.6169917069	36653.74826617048	9	AdM
2019-07-20 07:23:00	266903.6121263299	36661.43275107224	9	AdM
2019-07-20 07:24:00	266908.8193491696	36667.73333857118	9	AdM
2019-07-20 07:25:00	266912.51597289846	36673.26019859699	9	AdM
2019-07-20 07:26:00	266908.4975798733	36683.64146206598	9	AdM
2019-07-20 07:27:00	266907.0117405053	36692.000893100485	9	AdM
2019-07-20 07:28:00	266909.4927537769	36712.12835194278	9	AdM
2019-07-20 07:29:00	266909.5680711214	36722.50672118231	9	AdM
2019-07-20 07:30:00	266909.68765966914	36723.736617447896	9	AdM
2019-07-20 07:31:00	266906.87669437163	36722.05399755109	9	AdM
2019-07-20 07:32:00	266905.83886371664	36720.86005796275	9	AdM
2019-07-20 07:33:00	266906.53456998075	36721.57976125166	9	AdM
2019-07-20 07:34:00	266892.0492082424	36713.2185519083	9	AdM
2019-07-20 07:35:00	266878.1017780762	36705.43144912696	9	AdM
2019-07-20 07:36:00	266865.49302443763	36690.17678409146	9	AdM
2019-07-20 07:37:00	266863.4184666953	36686.866646670576	9	AdM
2019-07-20 07:38:00	266867.13923746813	36683.72358534621	9	AdM
2019-07-20 07:39:00	266869.65899694833	36683.505714041865	9	AdM
2019-07-20 07:40:00	266869.4801399246	36683.70465564332	9	AdM
2019-07-20 07:41:00	266868.99075679795	36683.66401993634	9	AdM
2019-07-20 07:42:00	266870.2950888215	36684.02118061336	9	AdM
2019-07-20 07:43:00	266868.6628701621	36683.82114772771	9	AdM
2019-07-20 07:44:00	266869.54451636394	36683.61099688203	9	AdM
2019-07-20 07:45:00	266869.0487840588	36683.38399395924	9	AdM
2019-07-20 07:46:00	266870.03501355683	36684.53093801521	9	AdM
2019-07-20 07:47:00	266868.8920792437	36684.78151482493	9	AdM
2019-07-20 07:48:00	266868.29935560323	36684.871045614105	9	AdM
2019-07-20 07:49:00	266868.68861891417	36684.47628951953	9	AdM
2019-07-20 07:50:00	266869.32859587064	36684.05806906204	9	AdM
2019-07-20 07:51:00	266869.3283174405	36683.61952233248	9	AdM
2019-07-20 07:52:00	266868.51967049506	36684.14285276273	9	AdM
2019-07-20 07:53:00	266869.39420884533	36683.66909606045	9	AdM
2019-07-20 07:54:00	266870.1959508849	36683.84073194974	9	AdM
2019-07-20 07:55:00	266868.92808906053	36683.939438375615	9	AdM
2019-07-20 07:56:00	266876.322577684	36682.43604834712	9	AdM
2019-07-20 07:57:00	266907.3169411728	36692.50850272021	9	AdM
2019-07-20 07:58:00	266937.77986154624	36701.12717208336	9	AdM
2019-07-20 07:59:00	266961.7595451276	36709.75919412581	9	AdM
2019-07-20 08:00:00	266978.6566922331	36713.71820327193	9	AdM
2019-07-20 08:01:00	266982.3499835112	36715.78056206778	9	AdM
2019-07-20 08:02:00	266984.57036863704	36711.90561922788	9	AdM
2019-07-20 08:03:00	266983.90821083135	36706.60633331462	9	AdM
2019-07-20 08:04:00	266983.6801494786	36705.80708037965	9	AdM
2019-07-20 08:05:00	266984.4584167296	36705.54810126416	9	AdM
2019-07-20 08:06:00	266987.4316731516	36705.05380734804	9	AdM
2019-07-20 08:07:00	266994.8255315804	36697.091121162055	9	AdM
2019-07-20 08:08:00	267001.8089149229	36691.88865510531	9	AdM
2019-07-20 08:09:00	267010.6773017753	36695.78023720321	9	AdM
2019-07-20 08:10:00	267014.01818775124	36698.77506579636	9	AdM
2019-07-20 08:11:00	267017.0383468363	36701.55815467175	9	AdM
2019-07-20 08:12:00	267022.72831958433	36705.509766736286	9	AdM
2019-07-20 08:13:00	267027.20134728844	36698.47972672756	9	AdM
2019-07-20 08:14:00	267022.71830939344	36695.041800834006	9	AdM
2019-07-20 08:15:00	267022.14306046267	36694.39470257472	9	AdM
2019-07-20 08:16:00	267017.7730881724	36691.1814637476	9	AdM
2019-07-20 08:17:00	267004.6974080366	36666.17786658738	9	AdM
2019-07-20 08:18:00	267002.3892689189	36653.50364345742	9	AdM
2019-07-20 08:19:00	266989.50999085634	36641.0556279783	9	AdM
2019-07-20 08:20:00	266973.01295829366	36636.23086359984	9	AdM
2019-07-20 08:21:00	266962.1279864803	36635.50944253806	9	AdM
2019-07-20 08:22:00	266961.8787128246	36632.68687024336	9	AdM
2019-07-20 08:23:00	266958.0679325955	36612.097001900765	9	AdM
2019-07-20 08:24:00	266952.0712380904	36600.43908667694	9	AdM
2019-07-20 08:25:00	266950.73222416703	36599.30180282061	9	AdM
2019-07-20 08:26:00	266940.6181294605	36595.84718107754	9	AdM
2019-07-20 08:27:00	266938.5110568402	36586.18909311395	9	AdM
2019-07-20 08:28:00	266936.7459992931	36584.40007016367	9	AdM
2019-07-20 08:29:00	266919.0335331002	36566.07333266975	9	AdM
2019-07-20 08:30:00	266909.3623227658	36550.73859040064	9	AdM
2019-07-20 08:31:00	266909.7561810567	36543.09168359754	9	AdM
2019-07-20 08:32:00	266904.00648287334	36531.371956676965	9	AdM
2019-07-20 08:33:00	266903.92361964856	36523.00013796977	9	AdM
2019-07-20 08:34:00	266902.8805688068	36523.44812154548	9	AdM
2019-07-20 08:35:00	266901.75168765424	36521.69693776338	9	AdM
2019-07-20 08:36:00	266900.2503902356	36520.14897598901	9	AdM
2019-07-20 08:37:00	266898.8471462268	36511.87366112615	9	AdM
2019-07-20 08:38:00	266898.15141911566	36504.88618616318	9	AdM
2019-07-20 08:39:00	266898.23365781875	36505.01317963542	9	AdM
2019-07-20 08:40:00	266898.44886143424	36504.68463903238	9	AdM
2019-07-20 08:41:00	266898.0686566034	36504.91551378147	9	AdM
2019-07-20 08:42:00	266898.63180837827	36504.51869379147	9	AdM
2019-07-20 08:43:00	266898.6007752754	36504.3229304218	9	AdM
2019-07-20 08:44:00	266896.01816313213	36501.297704886034	9	AdM
2019-07-20 08:45:00	266895.93476519856	36501.834522810095	9	AdM
2019-07-20 08:46:00	266895.99266814376	36501.84391199242	9	AdM
2019-07-20 08:47:00	266897.3367057257	36502.16216974446	9	AdM
2019-07-20 08:48:00	266897.1158638365	36502.15428961071	9	AdM
2019-07-20 08:49:00	266897.2879159272	36502.2464237585	9	AdM
2019-07-20 08:50:00	266897.27887298685	36502.4860686775	9	AdM
2019-07-20 08:51:00	266896.7251101073	36501.64264191415	9	AdM
2019-07-20 08:52:00	266896.29522994295	36501.27792206053	9	AdM
2019-07-20 08:53:00	266896.17521900433	36501.55962005389	9	AdM
2019-07-20 08:54:00	266895.55415160966	36501.88695576677	9	AdM
2019-07-20 08:55:00	266896.63810375554	36501.7882894591	9	AdM
2019-07-20 08:56:00	266896.8780211295	36501.60979704573	9	AdM
2019-07-20 08:57:00	266896.25343132805	36501.95427719168	9	AdM
2019-07-20 08:58:00	266897.3453943583	36502.00252879842	9	AdM
2019-07-20 08:59:00	266897.84765562025	36502.39046034034	9	AdM
2019-07-20 09:00:00	266896.8929919444	36502.200421753216	9	AdM
2019-07-20 09:01:00	266897.27065197617	36502.22264743483	9	AdM
2019-07-20 09:02:00	266897.9404605091	36501.58007872494	9	AdM
2019-07-20 09:03:00	266897.9017164556	36501.7802809727	9	AdM
2019-07-20 09:04:00	266896.04656355653	36503.97229933427	9	AdM
2019-07-20 09:05:00	266882.3545143631	36518.28039830598	9	AdM
2019-07-20 09:06:00	266879.5496355568	36522.57815770049	9	AdM
2019-07-20 09:07:00	266880.1691967428	36523.0289247008	9	AdM
2019-07-20 09:08:00	266880.6307521533	36523.113624181045	9	AdM
2019-07-20 09:09:00	266879.99670705665	36523.5021638918	9	AdM
2019-07-20 09:10:00	266878.14412361226	36523.79676230668	9	AdM
2019-07-20 09:11:00	266878.6751328652	36523.22353482438	9	AdM
2019-07-20 09:12:00	266870.30921961844	36511.063044625225	9	AdM
2019-07-20 09:13:00	266865.77561571903	36508.09463824179	9	AdM
2019-07-20 09:14:00	266865.5296600939	36508.680893854405	9	AdM
2019-07-20 09:15:00	266867.0876887321	36512.602416259055	9	AdM
2019-07-20 09:16:00	266876.2375137814	36519.58202740893	9	AdM
2019-07-20 09:17:00	266876.8887839838	36519.913334905104	9	AdM
2019-07-20 09:18:00	266876.48408216174	36519.26177546731	9	AdM
2019-07-20 09:19:00	266876.62674187095	36518.1376351874	9	AdM
2019-07-20 09:20:00	266876.13228463783	36518.676567565104	9	AdM
2019-07-20 09:21:00	266876.412354543	36517.93656455616	9	AdM
2019-07-20 09:22:00	266877.1145840876	36518.79175787669	9	AdM
2019-07-20 09:23:00	266876.73297718115	36518.533945522126	9	AdM
2019-07-20 09:24:00	266877.5774131178	36518.75571387391	9	AdM
2019-07-20 09:25:00	266877.5036004407	36518.9843120244	9	AdM
2019-07-20 09:26:00	266877.8354785248	36518.39306112919	9	AdM
2019-07-20 09:27:00	266876.9773479121	36519.2332830208	9	AdM
2019-07-20 09:28:00	266876.510342447	36518.82488223105	9	AdM
2019-07-20 09:29:00	266877.0413796302	36519.2646074617	9	AdM
2019-07-20 09:30:00	266877.0950283452	36519.34091324655	9	AdM
2019-07-20 09:31:00	266878.2468705244	36519.96927260889	9	AdM
2019-07-20 09:32:00	266875.0990258728	36522.44010288563	9	AdM
2019-07-20 09:33:00	266867.9176927934	36531.51837379842	9	AdM
2019-07-20 09:34:00	266867.786617946	36532.13612749301	9	AdM
2019-07-20 09:35:00	266867.70824820845	36531.87548611023	9	AdM
2019-07-20 09:36:00	266850.7871848295	36551.83155279146	9	AdM
2019-07-20 09:37:00	266822.7027549965	36572.74873652044	9	AdM
2019-07-20 09:38:00	266788.6822460432	36585.22621238045	9	AdM
2019-07-20 09:39:00	266754.9518154066	36589.0232026837	9	AdM
2019-07-20 09:40:00	266731.3378657272	36594.35785775453	9	AdM
2019-07-20 09:41:00	266724.5467863526	36596.31349154748	9	AdM
2019-07-20 09:42:00	266707.12411857105	36606.71935129268	9	AdM
2019-07-20 09:43:00	266692.7442566523	36628.68772769453	9	AdM
2019-07-20 09:44:00	266685.5602619597	36641.85027347034	9	AdM
2019-07-20 09:45:00	266687.8425589129	36646.38218271272	9	AdM
2019-07-20 09:46:00	266683.7659621387	36651.85041557649	9	AdM
2019-07-20 09:47:00	266675.8577015721	36656.495271324966	9	AdM
2019-07-20 09:48:00	266660.9704653941	36649.53494107965	9	AdM
2019-07-20 09:49:00	266646.8177491816	36640.79519466276	9	AdM
2019-07-20 09:50:00	266633.22818031244	36639.53183260582	9	AdM
2019-07-20 09:51:00	266622.66057868896	36641.674085079474	9	AdM
2019-07-20 09:52:00	266617.1456732134	36640.72294658175	9	AdM
2019-07-20 09:53:00	266609.4634967192	36645.60537195799	9	AdM
2019-07-20 09:54:00	266591.24874100246	36655.89693724901	9	AdM
2019-07-20 09:55:00	266578.71922377223	36657.36123201462	9	AdM
2019-07-20 09:56:00	266562.5970339347	36673.6108161716	9	AdM
2019-07-20 09:57:00	266545.7196263746	36689.42975837025	9	AdM
2019-07-20 09:58:00	266527.3219133579	36701.6012830874	9	AdM
2019-07-20 09:59:00	266519.0921673797	36712.98093578746	9	AdM
2019-07-20 10:00:00	266502.89590936573	36736.989468200736	9	AdM
2019-07-20 10:01:00	266493.39613446256	36767.0953270345	9	AdM
2019-07-20 10:02:00	266485.21657997323	36772.74804558193	9	AdM
2019-07-20 10:03:00	266481.292073486	36783.04636501215	9	AdM
2019-07-20 10:04:00	266478.2144866251	36792.14370598022	9	AdM
2019-07-20 10:05:00	266474.6068949181	36801.29775284188	9	AdM
2019-07-20 10:06:00	266461.07532133337	36827.567600543385	9	AdM
2019-07-20 10:07:00	266445.72338441265	36837.24675775758	9	AdM
2019-07-20 10:08:00	266436.4135716127	36841.67956747511	9	AdM
2019-07-20 10:09:00	266428.86240548256	36846.51847562467	9	AdM
2019-07-20 10:10:00	266408.9805368736	36848.7792338681	9	AdM
2019-07-20 10:11:00	266391.9935721197	36857.30126608704	9	AdM
2019-07-20 10:12:00	266367.56849301915	36868.22003362233	9	AdM
2019-07-20 10:13:00	266354.73303168453	36877.06617856387	9	AdM
2019-07-20 10:14:00	266347.63572675525	36883.33142781179	9	AdM
2019-07-20 10:15:00	266333.43034623907	36894.95976352929	9	AdM
2019-07-20 10:16:00	266321.9462193789	36897.42704335559	9	AdM
2019-07-20 10:17:00	266318.6343499536	36900.91161836135	9	AdM
2019-07-20 10:18:00	266304.35592358606	36904.19354733438	9	AdM
2019-07-20 10:19:00	266278.09429020534	36901.01686838301	9	AdM
2019-07-20 10:20:00	266259.29761806264	36897.76283087672	9	AdM
2019-07-20 10:21:00	266240.9978971365	36896.09973834468	9	AdM
2019-07-20 10:22:00	266226.8258385088	36902.1581981598	9	AdM
2019-07-20 10:23:00	266214.7314923767	36902.77869393794	9	AdM
2019-07-20 10:24:00	266202.4065667428	36905.59640576797	9	AdM
2019-07-20 10:25:00	266195.70495812607	36907.71665885442	9	AdM
2019-07-20 10:26:00	266179.2633148112	36907.15774522102	9	AdM
2019-07-20 10:27:00	266163.99464980606	36885.38750365115	9	AdM
2019-07-20 10:28:00	266167.9618073445	36864.51200304261	9	AdM
2019-07-20 10:29:00	266171.0793570967	36846.14723183956	9	AdM
2019-07-20 10:30:00	266168.4256085507	36822.03979310694	9	AdM
2019-07-20 10:31:00	266159.04751366103	36805.69806890199	9	AdM
2019-07-20 10:32:00	266155.52091626555	36796.087435023575	9	AdM
2019-07-20 10:33:00	266147.1498013161	36788.5404307884	9	AdM
2019-07-20 10:34:00	266130.0394006247	36805.786466440106	9	AdM
2019-07-20 10:35:00	266094.576579436	36806.672964906655	9	AdM
2019-07-20 10:36:00	266040.8531422239	36797.07376245734	9	AdM
2019-07-20 10:37:00	265993.33024935896	36799.342631510495	9	AdM
2019-07-20 10:38:00	265949.62222207314	36789.77649976141	9	AdM
2019-07-20 10:39:00	265901.5890476194	36770.70920285478	9	AdM
2019-07-20 10:40:00	265864.1389333639	36761.81033766337	9	AdM
2019-07-20 10:41:00	265844.2102588159	36763.32581924609	9	AdM
2019-07-20 10:42:00	265836.83254379727	36750.55360311191	9	AdM
2019-07-20 10:43:00	265815.3021657269	36744.46900735125	9	AdM
2019-07-20 10:44:00	265806.7745294581	36739.25597489394	9	AdM
2019-07-20 10:45:00	265806.7298453955	36739.44843740135	9	AdM
2019-07-20 10:46:00	265799.2092294337	36740.60438877856	9	AdM
2019-07-20 10:47:00	265778.9929770852	36742.50041269899	9	AdM
2019-07-20 10:48:00	265768.8025212339	36732.012971802746	9	AdM
2019-07-20 10:49:00	265760.5196199396	36727.46370098979	9	AdM
2019-07-20 10:50:00	265743.7270375113	36720.98581249409	9	AdM
2019-07-20 10:51:00	265732.97445311217	36712.23425269072	9	AdM
2019-07-20 10:52:00	265727.5421332921	36708.81457441391	9	AdM
2019-07-20 10:53:00	265727.4995151896	36709.12261901723	9	AdM
2019-07-20 10:54:00	265722.24045736424	36711.4729936941	9	AdM
2019-07-20 10:55:00	265712.9167877581	36716.385482206926	9	AdM
2019-07-20 10:56:00	265712.99410167884	36716.91194662021	9	AdM
2019-07-20 10:57:00	265712.9324756985	36715.10798849957	9	AdM
2019-07-20 10:58:00	265711.9013815878	36715.08627137147	9	AdM
2019-07-20 10:59:00	265711.821108246	36715.477646627616	9	AdM
2019-07-20 11:00:00	265711.3830154224	36714.90922905287	9	AdM
2019-07-20 11:01:00	265711.2704706277	36714.521581697125	9	AdM
2019-07-20 11:02:00	265711.3425313475	36714.78075126824	9	AdM
2019-07-20 11:03:00	265712.12270378746	36714.72823198911	9	AdM
2019-07-20 11:04:00	265712.0757412101	36714.67883832178	9	AdM
2019-07-20 11:05:00	265711.5574213663	36714.71931960616	9	AdM
2019-07-20 11:06:00	265709.62837319967	36715.04361937715	9	AdM
2019-07-20 11:07:00	265709.35568245826	36714.70614715503	9	AdM
2019-07-20 11:08:00	265714.4388500548	36715.16094258812	9	AdM
2019-07-20 11:09:00	265715.5605951526	36713.84984743803	9	AdM
2019-07-20 11:10:00	265715.28986492654	36714.00401503369	9	AdM
2019-07-20 11:11:00	265712.70875723206	36713.79957631316	9	AdM
2019-07-20 11:12:00	265711.7020638089	36714.19833818412	9	AdM
2019-07-20 11:13:00	265706.3761088916	36709.16564377154	9	AdM
2019-07-20 11:14:00	265671.6700316086	36677.07870741304	9	AdM
2019-07-20 11:15:00	265576.9845296544	36672.56459489688	9	AdM
2019-07-20 11:16:00	265496.01680657326	36684.67191681424	9	AdM
2019-07-20 11:17:00	265475.8564096997	36684.97447632009	9	AdM
2019-07-20 11:18:00	265462.93661097006	36685.92032344828	9	AdM
2019-07-20 11:19:00	265456.1723284688	36686.69323698116	9	AdM
2019-07-20 11:20:00	265444.34017033747	36688.2691192676	9	AdM
2019-07-20 11:21:00	265425.8600124925	36686.7835703097	9	AdM
2019-07-20 11:22:00	265390.67441708525	36696.91515128168	9	AdM
2019-07-20 11:23:00	265376.1289588887	36704.15037250824	9	AdM
2019-07-20 11:24:00	265359.63558715733	36731.1718519875	9	AdM
2019-07-20 11:25:00	265333.931921695	36759.62709151439	9	AdM
2019-07-20 11:26:00	265297.7725094923	36800.74392632333	9	AdM
2019-07-20 11:27:00	265260.6272872878	36840.971907264975	9	AdM
2019-07-20 11:28:00	265227.4715943156	36887.60513901021	9	AdM
2019-07-20 11:29:00	265212.8388300202	36906.58155164009	9	AdM
2019-07-20 11:30:00	265198.73190299835	36914.69970778564	9	AdM
2019-07-20 11:31:00	265178.19444471266	36931.76189016383	9	AdM
2019-07-20 11:32:00	265156.2759827415	36932.854770734986	9	AdM
2019-07-20 11:33:00	265131.2321002059	36936.38404334247	9	AdM
2019-07-20 11:34:00	265088.0210044279	36950.07855893861	9	AdM
2019-07-20 11:35:00	265053.56742186245	36962.4944419082	9	AdM
2019-07-20 11:36:00	265012.7180180476	36963.20723004131	9	AdM
2019-07-20 11:37:00	264976.40823171433	36966.996647167936	9	AdM
2019-07-20 11:38:00	264937.0501993137	36967.08954240959	9	AdM
2019-07-20 11:39:00	264893.3512052226	36956.81924491325	9	AdM
2019-07-20 11:40:00	264868.87083079485	36954.85204160341	9	AdM
2019-07-20 11:41:00	264846.0887911092	36958.41402452779	9	AdM
2019-07-20 11:42:00	264827.49663484213	36953.340112703685	9	AdM
2019-07-20 11:43:00	264821.008422449	36952.13369335868	9	AdM
2019-07-20 11:44:00	264819.1814423295	36952.489131040216	9	AdM
2019-07-20 11:45:00	264814.4988647829	36956.08888269657	9	AdM
2019-07-20 11:46:00	264812.507777937	36957.06503864825	9	AdM
2019-07-20 11:47:00	264814.25464739616	36957.85457255015	9	AdM
2019-07-20 11:48:00	264813.6459019954	36959.41295498843	9	AdM
2019-07-20 11:49:00	264812.71651662025	36961.18524433932	9	AdM
2019-07-20 11:50:00	264810.3943790313	36965.73993815041	9	AdM
2019-07-20 11:51:00	264814.3608033267	36976.83708657031	9	AdM
2019-07-20 11:52:00	264815.4445013947	36984.98278631967	9	AdM
2019-07-20 11:53:00	264819.2481643991	36995.18719591987	9	AdM
2019-07-20 11:54:00	264816.5199091756	36984.79249711287	9	AdM
2019-07-20 11:55:00	264812.8405345297	36974.34601809436	9	AdM
2019-07-20 11:56:00	264810.56234339427	36964.93579780185	9	AdM
2019-07-20 11:57:00	264809.71876818244	36964.45189461477	9	AdM
2019-07-20 11:58:00	264807.6798226272	36962.07873278605	9	AdM
2019-07-20 11:59:00	264807.7475545233	36959.465655976666	9	AdM
2019-07-20 12:00:00	264808.5285869176	36959.07965797385	9	AdM
2019-07-20 12:01:00	264808.5840866733	36958.26687768284	9	AdM
2019-07-20 12:02:00	264808.4896927543	36957.71774015468	9	AdM
2019-07-20 12:03:00	264808.0667027722	36954.04405924657	9	AdM
2019-07-20 12:04:00	264808.79021315114	36953.69733870801	9	AdM
2019-07-20 12:05:00	264807.97450883785	36953.36938365104	9	AdM
2019-07-20 12:06:00	264807.6136047904	36953.61721831552	9	AdM
2019-07-20 12:07:00	264804.2518015971	36952.84001409876	9	AdM
2019-07-20 12:08:00	264797.0219796832	36950.668718466586	9	AdM
2019-07-20 12:09:00	264794.4412179922	36952.13590688461	9	AdM
2019-07-20 12:10:00	264790.6157215906	36956.028764450304	9	AdM
2019-07-20 12:11:00	264787.2510270119	36956.47762643748	9	AdM
2019-07-20 12:12:00	264781.4379550408	36956.10558274057	9	AdM
2019-07-20 12:13:00	264778.98398287274	36954.29530910934	9	AdM
2019-07-20 12:14:00	264775.7437723067	36954.55169020292	9	AdM
2019-07-20 12:15:00	264769.23732489964	36949.68256247853	9	AdM
2019-07-20 12:16:00	264763.47472344193	36946.68951811946	9	AdM
2019-07-20 12:17:00	264763.72555709264	36946.34769211609	9	AdM
2019-07-20 12:18:00	264761.7928801373	36939.33772548012	9	AdM
2019-07-20 12:19:00	264755.8102206708	36931.3665434802	9	AdM
2019-07-20 12:20:00	264760.82003619795	36923.70490558302	9	AdM
2019-07-20 12:21:00	264758.7870111804	36920.38550844391	9	AdM
2019-07-20 12:22:00	264754.8347473307	36917.31188449774	9	AdM
2019-07-20 12:23:00	264754.6227145841	36916.856971385474	9	AdM
2019-07-20 12:24:00	264753.82063096866	36917.733695141	9	AdM
2019-07-20 12:25:00	264753.7785710847	36918.90981298532	9	AdM
2019-07-20 12:26:00	264752.34131823306	36918.42695881157	9	AdM
2019-07-20 12:27:00	264752.6838402522	36918.13470139644	9	AdM
2019-07-20 12:28:00	264752.8359967343	36918.03715119582	9	AdM
2019-07-20 12:29:00	264750.8770862827	36915.89366236848	9	AdM
2019-07-20 12:30:00	264746.4434475059	36908.62283412514	9	AdM
2019-07-20 12:31:00	264738.0942349604	36902.33945117903	9	AdM
2019-07-20 12:32:00	264723.3075020843	36899.31682174733	9	AdM
2019-07-20 12:33:00	264694.7168725945	36902.7526708619	9	AdM
2019-07-20 12:34:00	264669.2305766302	36888.52980719582	9	AdM
2019-07-20 12:35:00	264666.9748301388	36883.38140309343	9	AdM
2019-07-20 12:36:00	264662.3324508727	36865.07030306327	9	AdM
2019-07-20 12:37:00	264654.8102755008	36841.032277861465	9	AdM
2019-07-20 12:38:00	264655.7258659149	36818.20523445276	9	AdM
2019-07-20 12:39:00	264660.82062423445	36807.660265127466	9	AdM
2019-07-20 12:40:00	264660.75158285454	36805.90736070136	9	AdM
2019-07-20 12:41:00	264657.3502873539	36803.583338286735	9	AdM
2019-07-20 12:42:00	264653.4110924484	36804.34072737012	9	AdM
2019-07-20 12:43:00	264650.65199773066	36805.01343425634	9	AdM
2019-07-20 12:44:00	264650.22375240154	36804.51561515293	9	AdM
2019-07-20 12:45:00	264646.2969504229	36805.94751337751	9	AdM
2019-07-20 12:46:00	264641.37494813226	36804.28247512173	9	AdM
2019-07-20 12:47:00	264627.25560697954	36796.279293028405	9	AdM
2019-07-20 12:48:00	264621.36768203	36788.71511011234	9	AdM
2019-07-20 12:49:00	264610.0616498541	36773.22588180007	9	AdM
2019-07-20 12:50:00	264593.42506190704	36735.74029901568	9	AdM
2019-07-20 12:51:00	264587.5248092815	36722.59991640604	9	AdM
2019-07-20 12:52:00	264574.297965974	36708.682802885625	9	AdM
2019-07-20 12:53:00	264560.64150525176	36673.09530520039	9	AdM
2019-07-20 12:54:00	264559.11972868175	36629.65956088449	9	AdM
2019-07-20 12:55:00	264564.6401580412	36617.04985535036	9	AdM
2019-07-20 12:56:00	264569.73284039134	36612.359813013485	9	AdM
2019-07-20 12:57:00	264571.17736831674	36613.88199580822	9	AdM
2019-07-20 12:58:00	264570.62147548806	36614.40859880746	9	AdM
2019-07-20 12:59:00	264568.7755700328	36613.9315436607	9	AdM
2019-07-20 13:00:00	264566.72347658087	36611.687970928506	9	AdM
2019-07-20 13:01:00	264566.8429731477	36611.60093540461	9	AdM
2019-07-20 13:02:00	264567.14477684966	36612.68868064984	9	AdM
2019-07-20 13:03:00	264567.8696746398	36613.61687867344	9	AdM
2019-07-20 13:04:00	264568.3287709407	36613.453636907936	9	AdM
2019-07-20 13:05:00	264569.226174663	36618.3276657859	9	AdM
2019-07-20 13:06:00	264595.33601026225	36628.99206464546	9	AdM
2019-07-20 13:07:00	264633.60229669075	36635.59720916603	9	AdM
2019-07-20 13:08:00	264653.75508141605	36655.67009176123	9	AdM
2019-07-20 13:09:00	264659.4140347057	36685.15051784856	9	AdM
2019-07-20 13:10:00	264667.05801926844	36711.33814907456	9	AdM
2019-07-20 13:11:00	264665.47540452366	36721.89821720967	9	AdM
2019-07-20 13:12:00	264666.88460828224	36733.53089110607	9	AdM
2019-07-20 13:13:00	264669.75797746616	36759.52432116272	9	AdM
2019-07-20 13:14:00	264669.95895543403	36762.0879384732	9	AdM
2019-07-20 13:15:00	264669.6415349688	36763.47260794759	9	AdM
2019-07-20 13:16:00	264675.9187228735	36768.03725902656	9	AdM
2019-07-20 13:17:00	264694.2087899049	36775.82239203523	9	AdM
2019-07-20 13:18:00	264701.0915796855	36784.93871303384	9	AdM
2019-07-20 13:19:00	264703.54355870414	36790.43880220417	9	AdM
2019-07-20 13:20:00	264699.68216815905	36800.06141940182	9	AdM
2019-07-20 13:21:00	264696.1710686754	36812.73207564482	9	AdM
2019-07-20 13:22:00	264701.99762320943	36818.843459818025	9	AdM
2019-07-20 13:23:00	264709.7053595305	36822.91505244231	9	AdM
2019-07-20 13:24:00	264710.02464300324	36823.29675855862	9	AdM
2019-07-20 13:25:00	264709.7113120305	36825.57512235413	9	AdM
2019-07-20 13:26:00	264718.5988140909	36852.22240882217	9	AdM
2019-07-20 13:27:00	264730.85911851	36859.11623693055	9	AdM
2019-07-20 13:28:00	264737.1422678429	36860.33118378794	9	AdM
2019-07-20 13:29:00	264755.8948004852	36866.38356525535	9	AdM
2019-07-20 13:30:00	264772.2556994571	36873.14470524893	9	AdM
2019-07-20 13:31:00	264778.00938422134	36893.382492961966	9	AdM
2019-07-20 13:32:00	264788.9125304988	36905.49609653439	9	AdM
2019-07-20 13:33:00	264792.69749605923	36913.34258164344	9	AdM
2019-07-20 13:34:00	264793.1038686547	36920.00520444555	9	AdM
2019-07-20 13:35:00	264793.4444101277	36926.03849425208	9	AdM
2019-07-20 13:36:00	264808.0332925036	36945.393217233526	9	AdM
2019-07-20 13:37:00	264817.2720677692	36951.138307612375	9	AdM
2019-07-20 13:38:00	264817.1289461802	36951.82556912458	9	AdM
2019-07-20 13:39:00	264817.25913408893	36951.4035799792	9	AdM
2019-07-20 13:40:00	264817.3653164582	36950.67743004148	9	AdM
2019-07-20 13:41:00	264817.7723524465	36950.06698278703	9	AdM
2019-07-20 13:42:00	264816.8783972641	36950.04007668409	9	AdM
2019-07-20 13:43:00	264817.5982639099	36950.009136535904	9	AdM
2019-07-20 13:44:00	264819.2275085393	36950.9583368382	9	AdM
2019-07-20 13:45:00	264818.4075482492	36951.55043862524	9	AdM
2019-07-20 13:46:00	264818.9130487407	36952.29507560271	9	AdM
2019-07-20 13:47:00	264819.3520303164	36951.80296968546	9	AdM
2019-07-20 13:48:00	264820.99445235106	36950.16933735178	9	AdM
2019-07-20 13:49:00	264821.01294122456	36950.70964270817	9	AdM
2019-07-20 13:50:00	264821.5468450551	36951.49740982724	9	AdM
2019-07-20 13:51:00	264819.5897318942	36951.66724209879	9	AdM
2019-07-20 13:52:00	264819.20388345554	36952.422578388585	9	AdM
2019-07-20 13:53:00	264819.2859565183	36951.77256730738	9	AdM
2019-07-20 13:54:00	264819.6557213534	36950.44300602376	9	AdM
2019-07-20 13:55:00	264818.91744097025	36952.00805261453	9	AdM
2019-07-20 13:56:00	264813.9610860131	36961.441766335374	9	AdM
2019-07-20 13:57:00	264820.2020042803	36968.22406137301	9	AdM
2019-07-20 13:58:00	264820.73594224773	36976.06700376494	9	AdM
2019-07-20 13:59:00	264820.5210155167	36978.54830682692	9	AdM
2019-07-20 14:00:00	264821.265081427	36977.99732974797	9	AdM
2019-07-20 14:01:00	264822.2682010273	36978.21998447294	9	AdM
2019-07-20 14:02:00	264819.35813492903	36978.443112997775	9	AdM
2019-07-20 14:03:00	264817.428165202	36977.97566596482	9	AdM
2019-07-20 14:04:00	264817.9053606276	36977.40926151929	9	AdM
2019-07-20 14:05:00	264819.81991703546	36977.83025743542	9	AdM
2019-07-20 14:06:00	264820.6171086664	36977.5078542418	9	AdM
2019-07-20 14:07:00	264819.50336262665	36978.05688313689	9	AdM
2019-07-20 14:08:00	264819.3350414693	36977.20359561758	9	AdM
2019-07-20 14:09:00	264819.796455261	36977.46600071468	9	AdM
2019-07-20 14:10:00	264819.200594129	36977.666878527474	9	AdM
2019-07-20 14:11:00	264819.3569729045	36978.21766175183	9	AdM
2019-07-20 14:12:00	264820.2066134468	36977.56619500472	9	AdM
2019-07-20 14:13:00	264819.1084244851	36977.10538958518	9	AdM
2019-07-20 14:14:00	264818.62889463897	36977.172778019325	9	AdM
2019-07-20 14:15:00	264819.6342317585	36977.3513742926	9	AdM
2019-07-20 14:16:00	264819.20175052446	36977.86615306465	9	AdM
2019-07-20 14:17:00	264818.90571997274	36978.602851437325	9	AdM
2019-07-20 14:18:00	264818.31769508246	36978.13585286657	9	AdM
2019-07-20 14:19:00	264819.2034115967	36977.82356947348	9	AdM
2019-07-20 14:20:00	264819.7067161589	36977.85000650739	9	AdM
2019-07-20 14:21:00	264819.4029529949	36977.14993718333	9	AdM
2019-07-20 14:22:00	264818.53195506294	36976.86771121909	9	AdM
2019-07-20 14:23:00	264819.12256087695	36977.25470437436	9	AdM
2019-07-20 14:24:00	264817.75606107886	36977.846370925065	9	AdM
2019-07-20 14:25:00	264818.6712236058	36977.24816519426	9	AdM
2019-07-20 14:26:00	264818.82646162226	36977.67230502232	9	AdM
2019-07-20 14:27:00	264819.0418517215	36977.34339073427	9	AdM
2019-07-20 14:28:00	264819.2869355238	36977.01705085587	9	AdM
2019-07-20 14:29:00	264819.14593283995	36977.20179290042	9	AdM
2019-07-20 14:30:00	264818.7557308439	36977.56097707665	9	AdM
2019-07-20 14:31:00	264818.5854437253	36977.05812602536	9	AdM
2019-07-20 14:32:00	264818.49480695336	36977.58260138258	9	AdM
2019-07-20 14:33:00	264819.2145146577	36977.67553965178	9	AdM
2019-07-20 14:34:00	264819.473778348	36977.70055448254	9	AdM
2019-07-20 14:35:00	264819.02198180865	36977.28477393689	9	AdM
2019-07-20 14:36:00	264819.17709972744	36978.01307974428	9	AdM
2019-07-20 14:37:00	264819.2420425333	36977.9621870939	9	AdM
2019-07-20 14:38:00	264818.7624864545	36977.90772481007	9	AdM
2019-07-20 14:39:00	264818.98741165386	36977.0438450751	9	AdM
2019-07-20 14:40:00	264819.0745891529	36977.691607617824	9	AdM
2019-07-20 14:41:00	264819.15293614304	36977.83703737918	9	AdM
2019-07-20 14:42:00	264819.2032468903	36977.920533927696	9	AdM
2019-07-20 14:43:00	264818.9663459693	36978.32706125172	9	AdM
2019-07-20 14:44:00	264818.52198232204	36974.50775423984	9	AdM
2019-07-20 14:45:00	264818.93600773165	36974.46858439386	9	AdM
2019-07-20 14:46:00	264819.7084233912	36970.26300121227	9	AdM
2019-07-20 14:47:00	264818.7567215381	36969.2316226208	9	AdM
2019-07-20 14:48:00	264818.83921378886	36968.80503515714	9	AdM
2019-07-20 14:49:00	264819.0165268988	36969.186587007454	9	AdM
2019-07-20 14:50:00	264818.32829590293	36969.62012554452	9	AdM
2019-07-20 14:51:00	264818.3428413501	36969.08331558812	9	AdM
2019-07-20 14:52:00	264819.46460952173	36968.729688602	9	AdM
2019-07-20 14:53:00	264819.4874437489	36968.76507754268	9	AdM
2019-07-20 14:54:00	264818.5937324183	36969.00878701228	9	AdM
2019-07-20 14:55:00	264819.52726904344	36968.41721372701	9	AdM
2019-07-20 14:56:00	264819.5836023439	36968.02842221199	9	AdM
2019-07-20 14:57:00	264820.04004203004	36968.46097699433	9	AdM
2019-07-20 14:58:00	264820.2891196102	36968.58314279134	9	AdM
2019-07-20 14:59:00	264819.35095784423	36968.3794613593	9	AdM
2019-07-20 15:00:00	264821.054003288	36968.87012518962	9	AdM
2019-07-21 04:00:00	264834.61623441207	36996.95984616669	9	AdM
2019-07-21 04:01:00	264835.58890075376	36999.68496335086	9	AdM
2019-07-21 04:02:00	264834.44609198056	37001.43665223347	9	AdM
2019-07-21 04:03:00	264835.0971276664	37001.49918860716	9	AdM
2019-07-21 04:04:00	264838.66226260527	36998.52515267353	9	AdM
2019-07-21 04:05:00	264845.63034868793	37000.40210665424	9	AdM
2019-07-21 04:06:00	264867.7610125574	37009.852289854105	9	AdM
2019-07-21 04:07:00	264874.09309836087	37010.82425652244	9	AdM
2019-07-21 04:08:00	264866.41683844547	37008.11643749768	9	AdM
2019-07-21 04:09:00	264863.6651901231	37008.87449553407	9	AdM
2019-07-21 04:10:00	264864.1051403788	37011.15730388625	9	AdM
2019-07-21 04:11:00	264866.58461271913	37015.04419388647	9	AdM
2019-07-21 04:12:00	264872.9187654707	37032.49549738489	9	AdM
2019-07-21 04:13:00	264875.04792270466	37059.91199556112	9	AdM
2019-07-21 04:14:00	264884.4218409832	37077.88728070768	9	AdM
2019-07-21 04:15:00	264883.9750296603	37077.35333565858	9	AdM
2019-07-21 04:16:00	264884.6382341821	37075.32818542062	9	AdM
2019-07-21 04:17:00	264885.17397317896	37075.15902733681	9	AdM
2019-07-21 04:18:00	264885.07652539946	37075.07941221907	9	AdM
2019-07-21 04:19:00	264885.1846019988	37075.39369359532	9	AdM
2019-07-21 04:20:00	264885.6217319701	37080.94269012402	9	AdM
2019-07-21 04:21:00	264895.4897163612	37100.84554029542	9	AdM
2019-07-21 04:22:00	264906.43698141834	37110.132952976535	9	AdM
2019-07-21 04:23:00	264919.9643705944	37123.61102722973	9	AdM
2019-07-21 04:24:00	264930.3176362768	37127.973845681336	9	AdM
2019-07-21 04:25:00	264930.13783578685	37127.246836194354	9	AdM
2019-07-21 04:26:00	264923.99653065513	37134.86336802919	9	AdM
2019-07-21 04:27:00	264922.89089090336	37163.45906047356	9	AdM
2019-07-21 04:28:00	264925.34577795	37167.78597896013	9	AdM
2019-07-21 04:29:00	264924.8779752809	37167.15747089296	9	AdM
2019-07-21 04:30:00	264921.1380064997	37174.32516306441	9	AdM
2019-07-21 04:31:00	264903.9732052608	37217.43064614873	9	AdM
2019-07-21 04:32:00	264892.42737834336	37248.148180625	9	AdM
2019-07-21 04:33:00	264884.8920392872	37256.01185618886	9	AdM
2019-07-21 04:34:00	264888.04279559874	37276.28797331911	9	AdM
2019-07-21 04:35:00	264876.69065426936	37285.29595795949	9	AdM
2019-07-21 04:36:00	264866.37860535254	37305.83215745751	9	AdM
2019-07-21 04:37:00	264865.1164665584	37309.27300842819	9	AdM
2019-07-21 04:38:00	264866.4416911711	37308.34031395767	9	AdM
2019-07-21 04:39:00	264865.42495321506	37311.20872679035	9	AdM
2019-07-21 04:40:00	264863.08785727806	37308.36500690936	9	AdM
2019-07-21 04:41:00	264863.1727902209	37309.78092671314	9	AdM
2019-07-21 04:42:00	264862.71170374	37310.17220260792	9	AdM
2019-07-21 04:43:00	264866.4926699545	37314.91692204718	9	AdM
2019-07-21 04:44:00	264870.8893856972	37320.46155594729	9	AdM
2019-07-21 04:45:00	264880.8233213713	37335.43799898575	9	AdM
2019-07-21 04:46:00	264882.6567309904	37339.9127096905	9	AdM
2019-07-21 04:47:00	264885.7037873588	37350.94091636416	9	AdM
2019-07-21 04:48:00	264887.4073940409	37356.74845440541	9	AdM
2019-07-21 04:49:00	264887.32553225715	37358.36294760171	9	AdM
2019-07-21 04:50:00	264884.7276937764	37372.5879662348	9	AdM
2019-07-21 04:51:00	264887.4098215201	37377.29550127398	9	AdM
2019-07-21 04:52:00	264893.03144465183	37374.60803317571	9	AdM
2019-07-21 04:53:00	264898.7231252048	37378.3205674552	9	AdM
2019-07-21 04:54:00	264903.4873588164	37384.16246399271	9	AdM
2019-07-21 04:55:00	264909.3199751204	37389.09199904769	9	AdM
2019-07-21 04:56:00	264911.72981830576	37390.2240774666	9	AdM
2019-07-21 04:57:00	264912.763397948	37391.41433901969	9	AdM
2019-07-21 04:58:00	264912.5017992478	37393.45046332703	9	AdM
2019-07-21 04:59:00	264910.5532573927	37395.47405076909	9	AdM
2019-07-21 05:00:00	264911.75495897955	37397.44625831373	9	AdM
2019-07-21 05:01:00	264911.9235676207	37397.90652584832	9	AdM
2019-07-21 05:02:00	264912.6170576196	37397.768855102455	9	AdM
2019-07-21 05:03:00	264912.0791488109	37398.19812246029	9	AdM
2019-07-21 05:04:00	264912.1209169178	37398.253969269485	9	AdM
2019-07-21 05:05:00	264911.97730742587	37398.396313248486	9	AdM
2019-07-21 05:06:00	264912.6033494146	37398.73573661542	9	AdM
2019-07-21 05:07:00	264912.6812043388	37398.32445065218	9	AdM
2019-07-21 05:08:00	264913.10553386033	37398.733599540086	9	AdM
2019-07-21 05:09:00	264913.3209375999	37395.06070466776	9	AdM
2019-07-21 05:10:00	264916.0111713627	37374.76009468267	9	AdM
2019-07-21 05:11:00	264914.5373304898	37376.70283643554	9	AdM
2019-07-21 05:12:00	264913.88271704275	37378.96025765002	9	AdM
2019-07-21 05:13:00	264913.1445010786	37379.094804217806	9	AdM
2019-07-21 05:14:00	264913.6763012547	37378.73687895503	9	AdM
2019-07-21 05:15:00	264913.13009093073	37379.39473325861	9	AdM
2019-07-21 05:16:00	264916.5105100787	37391.5329777742	9	AdM
2019-07-21 05:17:00	264925.73614785087	37387.20149326861	9	AdM
2019-07-21 05:18:00	264936.0806912265	37377.898959910286	9	AdM
2019-07-21 05:19:00	264941.2523364584	37376.340322039854	9	AdM
2019-07-21 05:20:00	264961.9257765644	37370.27463304896	9	AdM
2019-07-21 05:21:00	264976.4661679646	37367.06943615525	9	AdM
2019-07-21 05:22:00	264983.2114355117	37348.77434060104	9	AdM
2019-07-21 05:23:00	265004.6648895642	37322.27611560383	9	AdM
2019-07-21 05:24:00	265010.8429037996	37291.45671360956	9	AdM
2019-07-21 05:25:00	265014.37371078006	37279.99111621082	9	AdM
2019-07-21 05:26:00	265009.1063673334	37291.24362133	9	AdM
2019-07-21 05:27:00	265009.3503657999	37291.0511145113	9	AdM
2019-07-21 05:28:00	265015.1166797142	37280.38102445337	9	AdM
2019-07-21 05:29:00	265028.7552898286	37277.00385642524	9	AdM
2019-07-21 05:30:00	265030.0370084484	37277.41890276592	9	AdM
2019-07-21 05:31:00	265029.2351276603	37282.63911118173	9	AdM
2019-07-21 05:32:00	265019.5454705426	37300.35249904043	9	AdM
2019-07-21 05:33:00	265015.4953280673	37316.58568248412	9	AdM
2019-07-21 05:34:00	265021.3403432917	37314.54189563175	9	AdM
2019-07-21 05:35:00	265029.91340718826	37316.749198507176	9	AdM
2019-07-21 05:36:00	265044.51354637486	37330.61616303587	9	AdM
2019-07-21 05:37:00	265061.28410923074	37337.8500021517	9	AdM
2019-07-21 05:38:00	265068.47984395025	37343.75773028455	9	AdM
2019-07-21 05:39:00	265068.7550419657	37343.66623651455	9	AdM
2019-07-21 05:40:00	265068.7455695202	37344.48490466324	9	AdM
2019-07-21 05:41:00	265080.04324047395	37348.78150757463	9	AdM
2019-07-21 05:42:00	265102.27361023804	37337.18465719189	9	AdM
2019-07-21 05:43:00	265117.8892768386	37326.399247581365	9	AdM
2019-07-21 05:44:00	265126.6217173877	37319.90277542484	9	AdM
2019-07-21 05:45:00	265131.04495666706	37305.74263957429	9	AdM
2019-07-21 05:46:00	265143.2384608172	37287.09465679256	9	AdM
2019-07-21 05:47:00	265168.3434487091	37277.02207902709	9	AdM
2019-07-21 05:48:00	265175.715403838	37277.44281039999	9	AdM
2019-07-21 05:49:00	265187.7881698784	37265.13606268161	9	AdM
2019-07-21 05:50:00	265204.22461423866	37255.83923918975	9	AdM
2019-07-21 05:51:00	265232.44274183194	37243.25230195508	9	AdM
2019-07-21 05:52:00	265261.7208259334	37228.56603221757	9	AdM
2019-07-21 05:53:00	265288.7920842687	37206.682223290045	9	AdM
2019-07-21 05:54:00	265327.4113977524	37207.383224507335	9	AdM
2019-07-21 05:55:00	265344.8588730909	37198.89914789188	9	AdM
2019-07-21 05:56:00	265353.1339260266	37189.31542449449	9	AdM
2019-07-21 05:57:00	265354.2889458465	37186.55372537831	9	AdM
2019-07-21 05:58:00	265370.47364237224	37186.29694308156	9	AdM
2019-07-21 05:59:00	265403.8238786882	37178.26033885371	9	AdM
2019-07-21 06:00:00	265404.81718483736	37177.74304401832	9	AdM
2019-07-21 06:01:00	265414.7310779568	37168.0242175196	9	AdM
2019-07-21 06:02:00	265427.18194370763	37150.905158339534	9	AdM
2019-07-21 06:03:00	265434.0586033492	37138.569881710326	9	AdM
2019-07-21 06:04:00	265450.9322488617	37121.45061069825	9	AdM
2019-07-21 06:05:00	265477.7111492549	37105.33240110551	9	AdM
2019-07-21 06:06:00	265496.27461001545	37097.27504031492	9	AdM
2019-07-21 06:07:00	265494.53420073644	37101.45961623292	9	AdM
2019-07-21 06:08:00	265496.99446820555	37096.35686074508	9	AdM
2019-07-21 06:09:00	265508.2242148367	37093.04531436808	9	AdM
2019-07-21 06:10:00	265538.9621036403	37065.643045387325	9	AdM
2019-07-21 06:11:00	265572.7670827626	37026.09492384852	9	AdM
2019-07-21 06:12:00	265590.34255589533	37021.73624755794	9	AdM
2019-07-21 06:13:00	265594.8743453414	37018.64735824371	9	AdM
2019-07-21 06:14:00	265599.4905884142	37016.4884571884	9	AdM
2019-07-21 06:15:00	265613.02202236414	37010.24096028375	9	AdM
2019-07-21 06:16:00	265617.4977085926	37012.06996356933	9	AdM
2019-07-21 06:17:00	265621.8014102713	37010.67264760779	9	AdM
2019-07-21 06:18:00	265625.0612635823	37009.49215786717	9	AdM
2019-07-21 06:19:00	265626.12550399336	37009.1737548041	9	AdM
2019-07-21 06:20:00	265624.31790555204	37002.08913709461	9	AdM
2019-07-21 06:21:00	265610.1584820512	36989.40021975847	9	AdM
2019-07-21 06:22:00	265602.9136169339	36982.68913938607	9	AdM
2019-07-21 06:23:00	265590.8952257631	36982.020528829264	9	AdM
2019-07-21 06:24:00	265583.29454778176	36981.98197341727	9	AdM
2019-07-21 06:25:00	265582.83689792186	36981.08819638689	9	AdM
2019-07-21 06:26:00	265582.01918903977	36980.91379982817	9	AdM
2019-07-21 06:27:00	265598.2483965572	36975.41323375844	9	AdM
2019-07-21 06:28:00	265614.4184216855	36963.08003940329	9	AdM
2019-07-21 06:29:00	265619.48184949683	36954.552391811	9	AdM
2019-07-21 06:30:00	265623.6903791922	36951.566621457256	9	AdM
2019-07-21 06:31:00	265619.91920018377	36943.86432483365	9	AdM
2019-07-21 06:32:00	265629.58897104184	36942.39562604558	9	AdM
2019-07-21 06:33:00	265631.1472962786	36931.99968612692	9	AdM
2019-07-21 06:34:00	265631.67158183065	36930.353214217845	9	AdM
2019-07-21 06:35:00	265639.3310161715	36923.99582530705	9	AdM
2019-07-21 06:36:00	265642.5847217098	36918.371034488	9	AdM
2019-07-21 06:37:00	265636.79182719474	36913.29328106672	9	AdM
2019-07-21 06:38:00	265644.5054486988	36905.18794957665	9	AdM
2019-07-21 06:39:00	265646.38578169624	36902.69634759383	9	AdM
2019-07-21 06:40:00	265653.3827777312	36898.47636484019	9	AdM
2019-07-21 06:41:00	265687.19812469214	36894.26409953427	9	AdM
2019-07-21 06:42:00	265700.17230838456	36880.44414801316	9	AdM
2019-07-21 06:43:00	265688.66256164195	36858.76319006119	9	AdM
2019-07-21 06:44:00	265690.5251054208	36856.39418060598	9	AdM
2019-07-21 06:45:00	265689.9057956765	36856.27688711094	9	AdM
2019-07-21 06:46:00	265699.60913376947	36850.371258474894	9	AdM
2019-07-21 06:47:00	265713.2725096439	36838.01023144691	9	AdM
2019-07-21 06:48:00	265710.8882015356	36816.47553429412	9	AdM
2019-07-21 06:49:00	265716.5551501257	36799.27613382999	9	AdM
2019-07-21 06:50:00	265720.8279637116	36789.66897378715	9	AdM
2019-07-21 06:51:00	265720.2093414635	36789.29415408607	9	AdM
2019-07-21 06:52:00	265742.9715090695	36793.13135291126	9	AdM
2019-07-21 06:53:00	265844.0966047475	36806.47438426682	9	AdM
2019-07-21 06:54:00	265877.8684693822	36799.5340816791	9	AdM
2019-07-21 06:55:00	265917.9540596635	36800.80080929041	9	AdM
2019-07-21 06:56:00	265966.49646342144	36797.23321479432	9	AdM
2019-07-21 06:57:00	266002.14672206086	36791.87454305421	9	AdM
2019-07-21 06:58:00	266021.0640617945	36774.277675251375	9	AdM
2019-07-21 06:59:00	266030.3050383985	36767.18961163349	9	AdM
2019-07-21 07:00:00	266044.581436888	36755.13173103328	9	AdM
2019-07-21 07:01:00	266062.30899598205	36736.55940517043	9	AdM
2019-07-21 07:02:00	266069.7744991675	36713.6633197131	9	AdM
2019-07-21 07:03:00	266077.7397726443	36695.12699433178	9	AdM
2019-07-21 07:04:00	266078.29002583807	36691.6614386532	9	AdM
2019-07-21 07:05:00	266080.05449985515	36692.39879903831	9	AdM
2019-07-21 07:06:00	266086.7926975772	36681.64398181404	9	AdM
2019-07-21 07:07:00	266108.262844537	36678.67926359699	9	AdM
2019-07-21 07:08:00	266115.0058633258	36676.6439904752	9	AdM
2019-07-21 07:09:00	266126.33898934105	36663.890859619176	9	AdM
2019-07-21 07:10:00	266131.7652791777	36658.20498147709	9	AdM
2019-07-21 07:11:00	266136.11324829154	36659.06124706914	9	AdM
2019-07-21 07:12:00	266155.9535899945	36664.70452417912	9	AdM
2019-07-21 07:13:00	266210.9830187434	36680.00922857358	9	AdM
2019-07-21 07:14:00	266263.61614557885	36680.131703818464	9	AdM
2019-07-21 07:15:00	266296.0063011632	36677.60930657	9	AdM
2019-07-21 07:16:00	266330.7237356856	36672.951375438446	9	AdM
2019-07-21 07:17:00	266363.0908177593	36674.569294025	9	AdM
2019-07-21 07:18:00	266375.0850198708	36669.05844625316	9	AdM
2019-07-21 07:19:00	266381.6705627519	36665.70609286672	9	AdM
2019-07-21 07:20:00	266384.6227096866	36665.38342254005	9	AdM
2019-07-21 07:21:00	266384.07362749655	36665.62226099575	9	AdM
2019-07-21 07:22:00	266384.15991152555	36666.4458797481	9	AdM
2019-07-21 07:23:00	266386.19418315764	36666.15216130861	9	AdM
2019-07-21 07:24:00	266400.72074938327	36674.330332510974	9	AdM
2019-07-21 07:25:00	266412.0249626496	36680.2049200511	9	AdM
2019-07-21 07:26:00	266423.862090403	36677.86588353275	9	AdM
2019-07-21 07:27:00	266432.64562670945	36670.91822572529	9	AdM
2019-07-21 07:28:00	266447.79784155486	36653.99801572062	9	AdM
2019-07-21 07:29:00	266457.62922856543	36640.34177571258	9	AdM
2019-07-21 07:30:00	266463.1369535572	36637.15777311721	9	AdM
2019-07-21 07:31:00	266482.807740067	36630.14937750389	9	AdM
2019-07-21 07:32:00	266484.68053459266	36629.7557810858	9	AdM
2019-07-21 07:33:00	266494.47190828336	36619.06744787354	9	AdM
2019-07-21 07:34:00	266498.6870081683	36615.614950821335	9	AdM
2019-07-21 07:35:00	266501.23286979186	36615.94217062292	9	AdM
2019-07-21 07:36:00	266501.4488685845	36615.86267384603	9	AdM
2019-07-21 07:37:00	266500.3472444321	36615.774238899154	9	AdM
2019-07-21 07:38:00	266501.6279583092	36612.37692822124	9	AdM
2019-07-21 07:39:00	266502.3218442924	36593.08436859668	9	AdM
2019-07-21 07:40:00	266515.8874539906	36578.411443309546	9	AdM
2019-07-21 07:41:00	266524.71572933934	36572.40521579665	9	AdM
2019-07-21 07:42:00	266523.8573631249	36572.13644345968	9	AdM
2019-07-21 07:43:00	266520.8301170992	36561.32418273624	9	AdM
2019-07-21 07:44:00	266537.41376001405	36544.59632648728	9	AdM
2019-07-21 07:45:00	266565.4589724831	36517.90720855889	9	AdM
2019-07-21 07:46:00	266570.2886524748	36501.841596978615	9	AdM
2019-07-21 07:47:00	266572.1648791134	36495.72586869042	9	AdM
2019-07-21 07:48:00	266575.78456652013	36497.21181645175	9	AdM
2019-07-21 07:49:00	266576.5058470021	36497.75786707083	9	AdM
2019-07-21 07:50:00	266578.12352541665	36497.63622942896	9	AdM
2019-07-21 07:51:00	266578.8603479959	36497.08120725817	9	AdM
2019-07-21 07:52:00	266577.6716093012	36493.98397410885	9	AdM
2019-07-21 07:53:00	266579.7848413533	36483.55701053122	9	AdM
2019-07-21 07:54:00	266585.1620393466	36476.5472277594	9	AdM
2019-07-21 07:55:00	266585.176257578	36476.20822145636	9	AdM
2019-07-21 07:56:00	266589.69930626533	36475.727243868125	9	AdM
2019-07-21 07:57:00	266607.08712840336	36471.59397007223	9	AdM
2019-07-21 07:58:00	266616.0566408004	36471.80093836428	9	AdM
2019-07-21 07:59:00	266620.0792156398	36475.0181328624	9	AdM
2019-07-21 08:00:00	266623.8781905252	36473.94796972085	9	AdM
2019-07-21 08:01:00	266627.16373009863	36469.665771733846	9	AdM
2019-07-21 08:02:00	266629.714796752	36464.758628103154	9	AdM
2019-07-21 08:03:00	266633.5810345777	36461.43949014983	9	AdM
2019-07-21 08:04:00	266639.4054678905	36459.65513221936	9	AdM
2019-07-21 08:05:00	266654.6233264819	36460.95595544493	9	AdM
2019-07-21 08:06:00	266664.329786964	36458.573146703966	9	AdM
2019-07-21 08:07:00	266676.0695552361	36456.62053064957	9	AdM
2019-07-21 08:08:00	266683.5708390014	36460.76035605578	9	AdM
2019-07-21 08:09:00	266687.6204596925	36461.99219153744	9	AdM
2019-07-21 08:10:00	266688.4831674306	36459.96923603095	9	AdM
2019-07-21 08:11:00	266687.48186238453	36459.496427882215	9	AdM
2019-07-21 08:12:00	266702.0677872467	36464.18723075449	9	AdM
2019-07-21 08:13:00	266726.2925180044	36473.95385937279	9	AdM
2019-07-21 08:14:00	266728.22737584496	36474.82796535405	9	AdM
2019-07-21 08:15:00	266729.96760433656	36475.03147988997	9	AdM
2019-07-21 08:16:00	266730.1783995245	36474.91788145749	9	AdM
2019-07-21 08:17:00	266734.751110244	36475.86756456232	9	AdM
2019-07-21 08:18:00	266735.3816595628	36475.61967750335	9	AdM
2019-07-21 08:19:00	266736.1715448204	36475.88514643287	9	AdM
2019-07-21 08:20:00	266735.4532360365	36476.227803227855	9	AdM
2019-07-21 08:21:00	266737.4133532402	36474.55652399279	9	AdM
2019-07-21 08:22:00	266740.195321924	36473.371178735615	9	AdM
2019-07-21 08:23:00	266740.61710833537	36472.31260418952	9	AdM
2019-07-21 08:24:00	266742.02381913294	36470.61157834543	9	AdM
2019-07-21 08:25:00	266750.4277662167	36470.3655567108	9	AdM
2019-07-21 08:26:00	266764.4918335176	36475.05185924699	9	AdM
2019-07-21 08:27:00	266786.77361859684	36485.234397738976	9	AdM
2019-07-21 08:28:00	266811.8432573943	36488.71039456543	9	AdM
2019-07-21 08:29:00	266835.16390732484	36483.00363581608	9	AdM
2019-07-21 08:30:00	266842.96035847074	36480.57754311432	9	AdM
2019-07-21 08:31:00	266842.39910306665	36481.16810500533	9	AdM
2019-07-21 08:32:00	266843.1284802414	36480.51206671577	9	AdM
2019-07-21 08:33:00	266844.65857497475	36481.33132387917	9	AdM
2019-07-21 08:34:00	266853.10049138626	36480.75587772684	9	AdM
2019-07-21 08:35:00	266894.382047671	36484.35676276407	9	AdM
2019-07-21 08:36:00	266912.2488433492	36487.37582106309	9	AdM
2019-07-21 08:37:00	266915.5783687864	36493.709068572505	9	AdM
2019-07-21 08:38:00	266915.980916075	36494.70552995867	9	AdM
2019-07-21 08:39:00	266915.9814130327	36494.42164508315	9	AdM
2019-07-21 08:40:00	266915.67270609183	36494.88790787581	9	AdM
2019-07-21 08:41:00	266916.330924297	36494.726102416535	9	AdM
2019-07-21 08:42:00	266916.59746266954	36494.94209365714	9	AdM
2019-07-21 08:43:00	266915.68894873897	36494.46816054355	9	AdM
2019-07-21 08:44:00	266915.68743727467	36494.34078139642	9	AdM
2019-07-21 08:45:00	266915.5586730167	36494.4750085861	9	AdM
2019-07-21 08:46:00	266916.0761483496	36494.8467149261	9	AdM
2019-07-21 08:47:00	266916.2027315934	36494.04941448232	9	AdM
2019-07-21 08:48:00	266917.25224454765	36494.3249672482	9	AdM
2019-07-21 08:49:00	266916.1310205956	36494.564477667554	9	AdM
2019-07-21 08:50:00	266916.2734200236	36495.72855957811	9	AdM
2019-07-21 08:51:00	266916.57816268096	36495.82490561952	9	AdM
2019-07-21 08:52:00	266917.3702041918	36496.63989365612	9	AdM
2019-07-21 08:53:00	266916.27825969976	36495.79787068461	9	AdM
2019-07-21 08:54:00	266916.3954203624	36495.20002892776	9	AdM
2019-07-21 08:55:00	266916.0706101035	36494.985156003255	9	AdM
2019-07-21 08:56:00	266916.01668881736	36495.37689147396	9	AdM
2019-07-21 08:57:00	266915.8108316088	36495.144296785846	9	AdM
2019-07-21 08:58:00	266915.96412487945	36495.16417330609	9	AdM
2019-07-21 08:59:00	266915.4771022507	36494.8759669182	9	AdM
2019-07-21 09:00:00	266915.892409382	36495.65785296461	9	AdM
2019-07-21 09:01:00	266915.322028084	36494.3305352627	9	AdM
2019-07-21 09:02:00	266915.3510360174	36494.60335348077	9	AdM
2019-07-21 09:03:00	266915.9252354373	36494.67401941422	9	AdM
2019-07-21 09:04:00	266914.1224244916	36494.26202877832	9	AdM
2019-07-21 09:05:00	266915.4255811011	36494.32756400404	9	AdM
2019-07-21 09:06:00	266916.8251057389	36494.64009555456	9	AdM
2019-07-21 09:07:00	266916.53869790246	36495.24645262631	9	AdM
2019-07-21 09:08:00	266915.519725402	36494.58986108166	9	AdM
2019-07-21 09:09:00	266916.1623768791	36495.413728945176	9	AdM
2019-07-21 09:10:00	266919.206235861	36494.41764786413	9	AdM
2019-07-21 09:11:00	266946.09695902024	36497.05008554617	9	AdM
2019-07-21 09:12:00	266979.5766725892	36495.17382183482	9	AdM
2019-07-21 09:13:00	267001.9192480703	36480.428316488265	9	AdM
2019-07-21 09:14:00	267022.8647506534	36480.55515962239	9	AdM
2019-07-21 09:15:00	267049.6945095294	36488.10766433193	9	AdM
2019-07-21 09:16:00	267055.9553219624	36492.06432421109	9	AdM
2019-07-21 09:17:00	267069.0211356561	36492.37052953256	9	AdM
2019-07-21 09:18:00	267089.8878729634	36485.98463656913	9	AdM
2019-07-21 09:19:00	267097.1469447254	36485.66032908762	9	AdM
2019-07-21 09:20:00	267117.2897428036	36488.146716894895	9	AdM
2019-07-21 09:21:00	267129.42491217353	36491.302470489405	9	AdM
2019-07-21 09:22:00	267136.0568824948	36489.09101674504	9	AdM
2019-07-21 09:23:00	267140.6271779881	36485.66887964933	9	AdM
2019-07-21 09:24:00	267143.90826834424	36483.212589465074	9	AdM
2019-07-21 09:25:00	267149.74942079827	36480.70562052112	9	AdM
2019-07-21 09:26:00	267163.2817926334	36467.85553250954	9	AdM
2019-07-21 09:27:00	267179.3540620577	36464.08994926585	9	AdM
2019-07-21 09:28:00	267195.32730856107	36459.8109995421	9	AdM
2019-07-21 09:29:00	267211.8376660349	36438.073607432976	9	AdM
2019-07-21 09:30:00	267222.90704206045	36411.16255678112	9	AdM
2019-07-21 09:31:00	267225.6033739042	36404.29881239111	9	AdM
2019-07-21 09:32:00	267228.251092549	36403.66799700339	9	AdM
2019-07-21 09:33:00	267229.1767429539	36404.45217133936	9	AdM
2019-07-21 09:34:00	267229.5745313563	36402.23262916275	9	AdM
2019-07-21 09:35:00	267235.3918524258	36394.93871749874	9	AdM
2019-07-21 09:36:00	267241.4737868415	36377.79488964623	9	AdM
2019-07-21 09:37:00	267247.66792204726	36364.71574529273	9	AdM
2019-07-21 09:38:00	267254.45987877296	36361.70754592526	9	AdM
2019-07-21 09:39:00	267265.8290720429	36345.00005368276	9	AdM
2019-07-21 09:40:00	267271.27117026766	36336.90342178955	9	AdM
2019-07-21 09:41:00	267286.27642082056	36329.03410841376	9	AdM
2019-07-21 09:42:00	267299.5959891219	36322.64208407163	9	AdM
2019-07-21 09:43:00	267306.65678720165	36315.78664834912	9	AdM
2019-07-21 09:44:00	267320.2760162437	36296.73370073793	9	AdM
2019-07-21 09:45:00	267316.7945222463	36290.42206266805	9	AdM
2019-07-21 09:46:00	267317.4115809662	36289.56548848724	9	AdM
2019-07-21 09:47:00	267318.66748390434	36289.08778449479	9	AdM
2019-07-21 09:48:00	267332.8802282968	36265.73295120832	9	AdM
2019-07-21 09:49:00	267332.7732373824	36251.0515574448	9	AdM
2019-07-21 09:50:00	267328.2348487928	36244.64133311191	9	AdM
2019-07-21 09:51:00	267325.78525394626	36243.13154426381	9	AdM
2019-07-21 09:52:00	267325.82276243094	36242.345140610814	9	AdM
2019-07-21 09:53:00	267324.8103207588	36241.84265590576	9	AdM
2019-07-21 09:54:00	267325.62102585577	36242.28988062068	9	AdM
2019-07-21 09:55:00	267329.1555609145	36244.88889428885	9	AdM
2019-07-21 09:56:00	267330.228930242	36244.77825035515	9	AdM
2019-07-21 09:57:00	267343.4221140627	36220.57050830009	9	AdM
2019-07-21 09:58:00	267354.8948003571	36199.074773823486	9	AdM
2019-07-21 09:59:00	267362.2119942392	36175.81079468991	9	AdM
2019-07-21 10:00:00	267343.9198219742	36163.517448530896	9	AdM
2019-07-21 10:01:00	267337.8985668685	36162.02702100634	9	AdM
2019-07-21 10:02:00	267315.0932601697	36154.08799302408	9	AdM
2019-07-21 10:03:00	267286.882960065	36141.77255888996	9	AdM
2019-07-21 10:04:00	267286.44713923254	36140.498120355805	9	AdM
2019-07-21 10:05:00	267287.20101613045	36139.857933643325	9	AdM
2019-07-21 10:06:00	267287.8344684691	36136.62355007276	9	AdM
2019-07-21 10:07:00	267289.22597995296	36135.009544845634	9	AdM
2019-07-21 10:08:00	267290.0240177609	36134.3354303508	9	AdM
2019-07-21 10:09:00	267290.5792945075	36133.55149954368	9	AdM
2019-07-21 10:10:00	267288.94800057844	36134.20919685939	9	AdM
2019-07-21 10:11:00	267290.0165163299	36134.851031903214	9	AdM
2019-07-21 10:12:00	267289.5562235961	36134.586046284894	9	AdM
2019-07-21 10:13:00	267289.3988323215	36134.49132810398	9	AdM
2019-07-21 10:14:00	267289.37222758064	36134.17021273229	9	AdM
2019-07-21 10:15:00	267290.7984079143	36132.39010966115	9	AdM
2019-07-21 10:16:00	267290.18131390825	36130.40710450865	9	AdM
2019-07-21 10:17:00	267284.5763330365	36129.01742309051	9	AdM
2019-07-21 10:18:00	267274.3804273958	36119.34075372854	9	AdM
2019-07-21 10:19:00	267267.41920544964	36109.8077491369	9	AdM
2019-07-21 10:20:00	267267.5102511701	36109.45250627249	9	AdM
2019-07-21 10:21:00	267267.60432948574	36109.40160875307	9	AdM
2019-07-21 10:22:00	267267.25838126184	36109.26858696855	9	AdM
2019-07-21 10:23:00	267266.105492328	36108.94236000264	9	AdM
2019-07-21 10:24:00	267265.80570767063	36105.91315679345	9	AdM
2019-07-21 10:25:00	267265.1908268728	36104.75544273217	9	AdM
2019-07-21 10:26:00	267265.2850983637	36104.741044571645	9	AdM
2019-07-21 10:27:00	267266.1539619468	36104.64224171901	9	AdM
2019-07-21 10:28:00	267267.4791425092	36104.43052763018	9	AdM
2019-07-21 10:29:00	267266.4840578462	36105.29215725403	9	AdM
2019-07-21 10:30:00	267266.07023615704	36105.39326187196	9	AdM
2019-07-21 10:31:00	267266.01742153004	36105.75660776145	9	AdM
2019-07-21 10:32:00	267266.97221325926	36105.68064523696	9	AdM
2019-07-21 10:33:00	267267.02083447506	36106.56952446305	9	AdM
2019-07-21 10:34:00	267262.39254675555	36104.22954870004	9	AdM
2019-07-21 10:35:00	267257.4503889706	36102.51860753376	9	AdM
2019-07-21 10:36:00	267254.2278468281	36100.97229326281	9	AdM
2019-07-21 10:37:00	267241.41165429325	36098.91237438284	9	AdM
2019-07-21 10:38:00	267221.0335517447	36088.38376956687	9	AdM
2019-07-21 10:39:00	267215.5610345025	36082.347942788205	9	AdM
2019-07-21 10:40:00	267202.01448652725	36074.4709425768	9	AdM
2019-07-21 10:41:00	267187.31763135875	36054.58642673341	9	AdM
2019-07-21 10:42:00	267187.0538778028	36046.3335586597	9	AdM
2019-07-21 10:43:00	267180.9962479703	36047.54353773867	9	AdM
2019-07-21 10:44:00	267171.0311465431	36046.540399523656	9	AdM
2019-07-21 10:45:00	267162.76003859314	36049.21376493402	9	AdM
2019-07-21 10:46:00	267150.7364778316	36041.92541192982	9	AdM
2019-07-21 10:47:00	267151.82270187984	36035.7942053045	9	AdM
2019-07-21 10:48:00	267151.7305826765	36035.44950768711	9	AdM
2019-07-21 10:49:00	267150.6753920798	36031.06076368324	9	AdM
2019-07-21 10:50:00	267147.3196296632	36023.3928953638	9	AdM
2019-07-21 10:51:00	267145.9280737534	36020.33479088727	9	AdM
2019-07-21 10:52:00	267146.3275775177	36020.09580262474	9	AdM
2019-07-21 10:53:00	267144.4304240813	36019.342981206515	9	AdM
2019-07-21 10:54:00	267134.52343830594	36000.611063580094	9	AdM
2019-07-21 10:55:00	267129.3963480768	35991.30514304409	9	AdM
2019-07-21 10:56:00	267126.5668293972	35993.178076952194	9	AdM
2019-07-21 10:57:00	267126.86714205804	35995.18087454014	9	AdM
2019-07-21 10:58:00	267127.1399351332	35996.03025910339	9	AdM
2019-07-21 10:59:00	267131.9209637865	35999.29264733312	9	AdM
2019-07-21 11:00:00	267131.79827079986	36000.067824726924	9	AdM
2019-07-21 11:01:00	267131.6401760535	36003.737340108186	9	AdM
2019-07-21 11:02:00	267132.52401708264	36010.52383756503	9	AdM
2019-07-21 11:03:00	267131.9888813401	36022.511797543804	9	AdM
2019-07-21 11:04:00	267132.4386151217	36031.80246681002	9	AdM
2019-07-21 11:05:00	267131.9272320497	36032.16351179015	9	AdM
2019-07-21 11:06:00	267126.18020434474	36026.84740280981	9	AdM
2019-07-21 11:07:00	267119.1290146787	36018.40643926195	9	AdM
2019-07-21 11:08:00	267116.23103066365	36013.19425899847	9	AdM
2019-07-21 11:09:00	267096.04887239024	35992.75342163863	9	AdM
2019-07-21 11:10:00	267089.2287078385	35985.99617436861	9	AdM
2019-07-21 11:11:00	267083.8848713428	35975.85265236902	9	AdM
2019-07-21 11:12:00	267067.7889098061	35953.2021911037	9	AdM
2019-07-21 11:13:00	267039.6194639539	35939.388752368744	9	AdM
2019-07-21 11:14:00	267027.8012514076	35933.49156424525	9	AdM
2019-07-21 11:15:00	267019.17378781736	35925.25903995579	9	AdM
2019-07-21 11:16:00	267016.3242882735	35915.79816212312	9	AdM
2019-07-21 11:17:00	267016.3109168112	35915.7513423666	9	AdM
2019-07-21 11:18:00	267017.2238742936	35926.0347807378	9	AdM
2019-07-21 11:19:00	267016.15421759937	35936.0135462345	9	AdM
2019-07-21 11:20:00	267014.292777537	35935.662578781514	9	AdM
2019-07-21 11:21:00	267013.8509481555	35934.943741807445	9	AdM
2019-07-21 11:22:00	267013.672832651	35923.50101696576	9	AdM
2019-07-21 11:23:00	267004.41661729326	35899.110793807435	9	AdM
2019-07-21 11:24:00	266991.4705511953	35890.128157073515	9	AdM
2019-07-21 11:25:00	266997.57349255023	35873.779747276014	9	AdM
2019-07-21 11:26:00	267000.0837966909	35863.7359794492	9	AdM
2019-07-21 11:27:00	267000.4475783009	35863.055318447	9	AdM
2019-07-21 11:28:00	267000.5467716668	35862.61085257644	9	AdM
2019-07-21 11:29:00	266998.8625328952	35857.64082345644	9	AdM
2019-07-21 11:30:00	266996.49543768814	35839.585881621715	9	AdM
2019-07-21 11:31:00	266981.0246222638	35838.99974282733	9	AdM
2019-07-21 11:32:00	266967.03663314873	35825.15459257985	9	AdM
2019-07-21 11:33:00	266959.7950377314	35815.80835617279	9	AdM
2019-07-21 11:34:00	266947.2806144803	35800.45886209082	9	AdM
2019-07-21 11:35:00	266928.83047470445	35790.80727386441	9	AdM
2019-07-21 11:36:00	266928.58807276137	35790.64104856596	9	AdM
2019-07-21 11:37:00	266942.28266938386	35767.67286854969	9	AdM
2019-07-21 11:38:00	266944.20288189	35736.26081182584	9	AdM
2019-07-21 11:39:00	266938.590128295	35729.62588704335	9	AdM
2019-07-21 11:40:00	266929.3864869701	35729.71755833092	9	AdM
2019-07-21 11:41:00	266902.01088388945	35727.33045941088	9	AdM
2019-07-21 11:42:00	266880.53040222905	35722.17629520478	9	AdM
2019-07-21 11:43:00	266857.5180330385	35720.10665256294	9	AdM
2019-07-21 11:44:00	266852.5708697123	35721.169844384414	9	AdM
2019-07-21 11:45:00	266849.04411785706	35723.039418828695	9	AdM
2019-07-21 11:46:00	266849.37147778977	35723.02220763199	9	AdM
2019-07-21 11:47:00	266849.1274934247	35723.28217850825	9	AdM
2019-07-21 11:48:00	266849.3913106968	35722.90496277571	9	AdM
2019-07-21 11:49:00	266848.9466523344	35722.86523684201	9	AdM
2019-07-21 11:50:00	266848.60858800844	35723.169837598754	9	AdM
2019-07-21 11:51:00	266838.10918162257	35729.37083216779	9	AdM
2019-07-21 11:52:00	266817.8903308205	35731.727007140355	9	AdM
2019-07-21 11:53:00	266813.9212219414	35730.32148942979	9	AdM
2019-07-21 11:54:00	266798.985530126	35736.58128418551	9	AdM
2019-07-21 11:55:00	266775.6180987133	35744.229801276255	9	AdM
2019-07-21 11:56:00	266770.69684418925	35748.54808097492	9	AdM
2019-07-21 11:57:00	266771.7242500451	35748.70990456921	9	AdM
2019-07-21 11:58:00	266771.89584923605	35749.30584331471	9	AdM
2019-07-21 11:59:00	266772.21891256364	35750.05014522669	9	AdM
2019-07-21 12:00:00	266772.71566179744	35749.81187423384	9	AdM
2019-07-21 12:01:00	266772.727926153	35749.88966356623	9	AdM
2019-07-21 12:02:00	266772.8777764576	35750.31122029569	9	AdM
2019-07-21 12:03:00	266772.3163813975	35750.239996248085	9	AdM
2019-07-21 12:04:00	266768.20429586165	35749.352690535416	9	AdM
2019-07-21 12:05:00	266766.3705311511	35750.02941588007	9	AdM
2019-07-21 12:06:00	266763.6773740288	35749.95217994202	9	AdM
2019-07-21 12:07:00	266762.37801073934	35748.492836751364	9	AdM
2019-07-21 12:08:00	266752.4898487552	35743.64652698919	9	AdM
2019-07-21 12:09:00	266749.1515987847	35740.796567830505	9	AdM
2019-07-21 12:10:00	266748.4765138851	35738.37151777887	9	AdM
2019-07-21 12:11:00	266734.8670989457	35725.45128840451	9	AdM
2019-07-21 12:12:00	266721.9426686572	35713.46958023369	9	AdM
2019-07-21 12:13:00	266706.3604293283	35709.04308043635	9	AdM
2019-07-21 12:14:00	266695.31755003496	35709.43247403491	9	AdM
2019-07-21 12:15:00	266693.93335898244	35709.68917784901	9	AdM
2019-07-21 12:16:00	266694.71223012096	35708.74242620569	9	AdM
2019-07-21 12:17:00	266690.25414763176	35706.60038158577	9	AdM
2019-07-21 12:18:00	266662.2788676184	35712.17454109749	9	AdM
2019-07-21 12:19:00	266634.0054426281	35717.27021498417	9	AdM
2019-07-21 12:20:00	266622.0307408034	35711.27312145615	9	AdM
2019-07-21 12:21:00	266615.0241523189	35698.68683665014	9	AdM
2019-07-21 12:22:00	266612.29975910607	35699.237288032644	9	AdM
2019-07-21 12:23:00	266606.848496734	35700.03144781266	9	AdM
2019-07-21 12:24:00	266586.4727984164	35705.06539832093	9	AdM
2019-07-21 12:25:00	266570.1046821687	35715.361830767484	9	AdM
2019-07-21 12:26:00	266558.9673693249	35723.116043234084	9	AdM
2019-07-21 12:27:00	266538.7148670983	35732.52051743128	9	AdM
2019-07-21 12:28:00	266525.4103423778	35744.759095010115	9	AdM
2019-07-21 12:29:00	266517.4053510012	35748.4765139866	9	AdM
2019-07-21 12:30:00	266513.5555521181	35753.30409916972	9	AdM
2019-07-21 12:31:00	266509.9944617721	35759.662578346084	9	AdM
2019-07-21 12:32:00	266505.32999760465	35757.46896061276	9	AdM
2019-07-21 12:33:00	266506.7777018551	35756.52391276442	9	AdM
2019-07-21 12:34:00	266506.15114696225	35757.25292735249	9	AdM
2019-07-21 12:35:00	266504.1112614106	35757.33058794066	9	AdM
2019-07-21 12:36:00	266502.5563663479	35754.148074207056	9	AdM
2019-07-21 12:37:00	266497.0302483682	35741.162562876496	9	AdM
2019-07-21 12:38:00	266491.4018134259	35727.87401497395	9	AdM
2019-07-21 12:39:00	266484.5428784512	35716.79025686431	9	AdM
2019-07-21 12:40:00	266484.4844878529	35699.13591063623	9	AdM
2019-07-21 12:41:00	266485.8715742819	35686.82126249209	9	AdM
2019-07-21 12:42:00	266488.0672303244	35679.87593868662	9	AdM
2019-07-21 12:43:00	266487.31625424937	35672.11016689383	9	AdM
2019-07-21 12:44:00	266485.3203927456	35657.989303974915	9	AdM
2019-07-21 12:45:00	266483.8591180205	35653.424763657735	9	AdM
2019-07-21 12:46:00	266484.531698779	35653.602514303784	9	AdM
2019-07-21 12:47:00	266482.6671966737	35652.82958719099	9	AdM
2019-07-21 12:48:00	266479.3380095114	35652.55505193565	9	AdM
2019-07-21 12:49:00	266470.53381797194	35637.84772648454	9	AdM
2019-07-21 12:50:00	266451.300487282	35598.49188266773	9	AdM
2019-07-21 12:51:00	266433.18071412283	35572.10070726835	9	AdM
2019-07-21 12:52:00	266415.81964381714	35534.20223458901	9	AdM
2019-07-21 12:53:00	266410.41865224054	35515.959455402124	9	AdM
2019-07-21 12:54:00	266399.1152487036	35490.390872386815	9	AdM
2019-07-21 12:55:00	266382.403831302	35468.403857232544	9	AdM
2019-07-21 12:56:00	266371.0424376319	35455.05416061425	9	AdM
2019-07-21 12:57:00	266359.71722058224	35444.363578323384	9	AdM
2019-07-21 12:58:00	266337.3754579916	35407.83188340899	9	AdM
2019-07-21 12:59:00	266317.5124714608	35384.755856561154	9	AdM
2019-07-21 13:00:00	266309.91016062297	35361.215356844135	9	AdM
2019-07-21 13:01:00	266308.618664734	35325.628697595486	9	AdM
2019-07-21 13:02:00	266301.68265782896	35289.66934565553	9	AdM
2019-07-21 13:03:00	266293.2810068665	35254.94758952839	9	AdM
2019-07-21 13:04:00	266277.4875188529	35228.56454678893	9	AdM
2019-07-21 13:05:00	266268.6216231637	35191.44570162803	9	AdM
2019-07-21 13:06:00	266265.88855481043	35174.03742051761	9	AdM
2019-07-21 13:07:00	266265.438458665	35173.73076795642	9	AdM
2019-07-21 13:08:00	266265.7066455951	35173.84131824111	9	AdM
2019-07-21 13:09:00	266259.8318386431	35179.94181983454	9	AdM
2019-07-21 13:10:00	266254.5709796986	35187.18105807261	9	AdM
2019-07-21 13:11:00	266251.6275595612	35193.037079649934	9	AdM
2019-07-21 13:12:00	266251.02402370266	35192.90613578239	9	AdM
2019-07-21 13:13:00	266251.15590110805	35194.38176234379	9	AdM
2019-07-21 13:14:00	266246.6590997205	35194.432081691935	9	AdM
2019-07-21 13:15:00	266244.4800621291	35194.69613379782	9	AdM
2019-07-21 13:16:00	266244.88963001047	35193.73950249113	9	AdM
2019-07-21 13:17:00	266245.29756526335	35190.23361332991	9	AdM
2019-07-21 13:18:00	266246.4804518463	35185.645850682005	9	AdM
2019-07-21 13:19:00	266252.7672911855	35180.66569207078	9	AdM
2019-07-21 13:20:00	266260.2930149932	35168.126913314816	9	AdM
2019-07-21 13:21:00	266261.76000060805	35155.20169817999	9	AdM
2019-07-21 13:22:00	266259.8584561436	35142.93600462656	9	AdM
2019-07-21 13:23:00	266259.0033076573	35142.06498081602	9	AdM
2019-07-21 13:24:00	266261.3543305531	35132.435427014854	9	AdM
2019-07-21 13:25:00	266262.3555703241	35123.45724167898	9	AdM
2019-07-21 13:26:00	266266.1385966922	35121.42982293644	9	AdM
2019-07-21 13:27:00	266271.1542673189	35120.393357755485	9	AdM
2019-07-21 13:28:00	266282.20069248264	35115.36780901855	9	AdM
2019-07-21 13:29:00	266294.32748628355	35117.241387782386	9	AdM
2019-07-21 13:30:00	266307.04491584	35114.2170796174	9	AdM
2019-07-21 13:31:00	266317.3290083346	35117.587331913215	9	AdM
2019-07-21 13:32:00	266321.24037387705	35117.89807423341	9	AdM
2019-07-21 13:33:00	266338.2624442863	35119.9079926044	9	AdM
2019-07-21 13:34:00	266343.71531948785	35120.59079131664	9	AdM
2019-07-21 13:35:00	266343.3152785083	35120.941858546474	9	AdM
2019-07-21 13:36:00	266344.9625714105	35121.322557481486	9	AdM
2019-07-21 13:37:00	266349.8350748173	35123.535507321714	9	AdM
2019-07-21 13:38:00	266354.85030553763	35123.99958165704	9	AdM
2019-07-21 13:39:00	266361.9854902818	35123.86669666091	9	AdM
2019-07-21 13:40:00	266367.0658639005	35123.43891437435	9	AdM
2019-07-21 13:41:00	266377.6429906894	35123.18421802053	9	AdM
2019-07-21 13:42:00	266378.2903651326	35124.4353954503	9	AdM
2019-07-21 13:43:00	266378.6685593945	35123.42623419884	9	AdM
2019-07-21 13:44:00	266382.5068012429	35120.97906079185	9	AdM
2019-07-21 13:45:00	266382.7265432556	35120.1360232857	9	AdM
2019-07-21 13:46:00	266383.23584371887	35120.4646004155	9	AdM
2019-07-21 13:47:00	266383.67804324976	35120.27003050128	9	AdM
2019-07-21 13:48:00	266383.7564271423	35124.26303196726	9	AdM
2019-07-21 13:49:00	266381.4488240284	35127.46716861476	9	AdM
2019-07-21 13:50:00	266376.79985601164	35129.376414561106	9	AdM
2019-07-21 13:51:00	266376.8756409569	35129.710978676136	9	AdM
2019-07-21 13:52:00	266377.4089147052	35129.290203413424	9	AdM
2019-07-21 13:53:00	266378.018330889	35129.13670760987	9	AdM
2019-07-21 13:54:00	266377.87891386606	35128.91110214966	9	AdM
2019-07-21 13:55:00	266377.4819430177	35129.75804686852	9	AdM
2019-07-21 13:56:00	266377.841258944	35129.91300492046	9	AdM
2019-07-21 13:57:00	266378.06208990776	35129.862819211	9	AdM
2019-07-21 13:58:00	266377.8265674984	35129.76258538149	9	AdM
2019-07-21 13:59:00	266377.2667824352	35129.40157445409	9	AdM
2019-07-21 14:00:00	266377.69315014733	35129.83763940903	9	AdM
2019-07-21 14:01:00	266379.4151893913	35129.09623740006	9	AdM
2019-07-21 14:02:00	266379.595794434	35126.52777299443	9	AdM
2019-07-21 14:03:00	266379.2851644384	35125.77314271087	9	AdM
2019-07-21 14:04:00	266379.39086428547	35126.28688051596	9	AdM
2019-07-21 14:05:00	266379.377367782	35126.537403121285	9	AdM
2019-07-21 14:06:00	266380.1898191294	35126.43197916793	9	AdM
2019-07-21 14:07:00	266379.0214856055	35126.841638611906	9	AdM
2019-07-21 14:08:00	266379.1480157565	35126.66464523168	9	AdM
2019-07-21 14:09:00	266379.71947930404	35126.047723053445	9	AdM
2019-07-21 14:10:00	266387.3891986481	35133.53226586871	9	AdM
2019-07-21 14:11:00	266387.478052402	35133.338136412975	9	AdM
2019-07-21 14:12:00	266388.80131613713	35132.78244715381	9	AdM
2019-07-21 14:13:00	266390.5645177621	35132.775083922665	9	AdM
2019-07-21 14:14:00	266391.15947477665	35132.701226511126	9	AdM
2019-07-21 14:15:00	266390.8031048103	35133.34465010872	9	AdM
2019-07-21 14:16:00	266390.7445732009	35133.89547384962	9	AdM
2019-07-21 14:17:00	266391.00047022465	35133.80251383109	9	AdM
2019-07-21 14:18:00	266391.0079090379	35133.87919830657	9	AdM
2019-07-21 14:19:00	266387.3743566634	35135.38121240407	9	AdM
2019-07-21 14:20:00	266358.3834335952	35142.46304652556	9	AdM
2019-07-21 14:21:00	266346.28645871574	35143.92382992093	9	AdM
2019-07-21 14:22:00	266343.7045413639	35146.088338093454	9	AdM
2019-07-21 14:23:00	266339.41263655096	35148.02866619921	9	AdM
2019-07-21 14:24:00	266334.91132932826	35152.37690405476	9	AdM
2019-07-21 14:25:00	266332.82727169903	35167.051085761006	9	AdM
2019-07-21 14:26:00	266331.66472569376	35169.45568682731	9	AdM
2019-07-21 14:27:00	266331.8778930686	35170.96042212166	9	AdM
2019-07-21 14:28:00	266338.19045690564	35174.76302200036	9	AdM
2019-07-21 14:29:00	266344.9009163938	35173.14498285913	9	AdM
2019-07-21 14:30:00	266349.154708881	35175.4323466781	9	AdM
2019-07-21 14:31:00	266353.9314109605	35166.491925246984	9	AdM
2019-07-21 14:32:00	266353.03455649334	35156.73915952762	9	AdM
2019-07-21 14:33:00	266353.6617526028	35156.409245304414	9	AdM
2019-07-21 14:34:00	266354.57620689657	35153.23838806337	9	AdM
2019-07-21 14:35:00	266359.6562577707	35146.658765521875	9	AdM
2019-07-21 14:36:00	266366.6039198277	35140.626626102574	9	AdM
2019-07-21 14:37:00	266366.6947141793	35140.849660669905	9	AdM
2019-07-21 14:38:00	266366.7079305819	35141.04727190081	9	AdM
2019-07-21 14:39:00	266366.4712306734	35140.632183311245	9	AdM
2019-07-21 14:40:00	266366.4689406461	35140.32193730072	9	AdM
2019-07-21 14:41:00	266365.94559039484	35141.17425369212	9	AdM
2019-07-21 14:42:00	266367.115264494	35140.96865970092	9	AdM
2019-07-21 14:43:00	266370.7678599774	35140.938607026714	9	AdM
2019-07-21 14:44:00	266377.6338588585	35145.827049611704	9	AdM
2019-07-21 14:45:00	266381.9918593982	35148.59828863596	9	AdM
2019-07-21 14:46:00	266389.48396523384	35146.888105956124	9	AdM
2019-07-21 14:47:00	266389.44348885113	35147.70382450761	9	AdM
2019-07-21 14:48:00	266388.6256598771	35146.91666898499	9	AdM
2019-07-21 14:49:00	266389.03462530667	35147.56085875702	9	AdM
2019-07-21 14:50:00	266388.7660757852	35147.49141666928	9	AdM
2019-07-21 14:51:00	266387.9480629103	35145.79951399381	9	AdM
2019-07-21 14:52:00	266388.21217028674	35145.013981955	9	AdM
2019-07-21 14:53:00	266388.5330213295	35144.92469554189	9	AdM
2019-07-21 14:54:00	266388.89447095065	35144.62082758506	9	AdM
2019-07-21 14:55:00	266389.6524597591	35144.99894190069	9	AdM
2019-07-21 14:56:00	266389.6979266794	35145.91013178364	9	AdM
2019-07-21 14:57:00	266389.67714522855	35145.927832774694	9	AdM
2019-07-21 14:58:00	266389.4765877442	35146.20014566408	9	AdM
2019-07-21 14:59:00	266389.8738536649	35145.89239925864	9	AdM
2019-07-21 15:00:00	266389.4131015229	35144.86012842533	9	AdM
2019-07-22 04:00:00	266292.3952105338	35216.62263620268	9	AdM
2019-07-22 04:01:00	266292.14266632346	35216.7766127458	9	AdM
2019-07-22 04:02:00	266292.49636997987	35220.353317245885	9	AdM
2019-07-22 04:03:00	266287.79300208925	35223.9669990092	9	AdM
2019-07-22 04:04:00	266276.6843230248	35240.39021393566	9	AdM
2019-07-22 04:05:00	266282.2739595331	35243.73671445465	9	AdM
2019-07-22 04:06:00	266284.428545081	35242.78452027839	9	AdM
2019-07-22 04:07:00	266266.25723993254	35253.87064976005	9	AdM
2019-07-22 04:08:00	266257.9402678329	35262.164577696814	9	AdM
2019-07-22 04:09:00	266262.467246528	35264.49096472918	9	AdM
2019-07-22 04:10:00	266267.14130735403	35288.22747489055	9	AdM
2019-07-22 04:11:00	266259.3940352471	35289.07942393577	9	AdM
2019-07-22 04:12:00	266246.9327446952	35297.72998026043	9	AdM
2019-07-22 04:13:00	266233.2315616776	35327.13856346583	9	AdM
2019-07-22 04:14:00	266226.44970251544	35334.45074918289	9	AdM
2019-07-22 04:15:00	266223.56577935914	35335.38078873018	9	AdM
[truncated: 1,306 more rows]
