# Supplementary material for: Estimating individual exposure to predation risk in group-living baboons, Papio anubis
Source: PLoS One. 2023 Nov 8;18(11):e0287357. doi: 10.1371/journal.pone.0287357 (PMC10631679; doi:10.1371/journal.pone.0287357)
Supplement: S1 Data — (ZIP) [file pone.0287357.s006.zip › S6 Data/11.csv]

Unnamed: 0	x	y	id	agesex
2019-07-19 04:00:00	265508.2567697577	35303.28233228015	11	J
2019-07-19 04:01:00	265570.35281338234	35301.67172931263	11	J
2019-07-19 04:02:00	265592.6278497573	35313.65917653345	11	J
2019-07-19 04:03:00	265616.9692531735	35324.34492694036	11	J
2019-07-19 04:04:00	265637.5974446237	35331.86259484464	11	J
2019-07-19 04:05:00	265653.6903195474	35339.02854464718	11	J
2019-07-19 04:06:00	265699.24100425816	35357.47571713342	11	J
2019-07-19 04:07:00	265754.9692419897	35379.08354970366	11	J
2019-07-19 04:08:00	265802.56095423765	35403.098887338514	11	J
2019-07-19 04:09:00	265864.4230338024	35435.74346116171	11	J
2019-07-19 04:10:00	265872.7928516708	35437.138500649475	11	J
2019-07-19 04:11:00	265885.8425033155	35435.97317624933	11	J
2019-07-19 04:12:00	265891.7455584061	35430.96818877172	11	J
2019-07-19 04:13:00	265893.90977524186	35429.004503706106	11	J
2019-07-19 04:14:00	265900.53846812726	35414.1274935349	11	J
2019-07-19 04:15:00	265899.6103587584	35410.42591556765	11	J
2019-07-19 04:16:00	265911.78890630056	35409.339855133505	11	J
2019-07-19 04:17:00	265936.5754389555	35412.61420969436	11	J
2019-07-19 04:18:00	265944.46312247537	35412.24630408435	11	J
2019-07-19 04:19:00	265960.2894032096	35405.49706956805	11	J
2019-07-19 04:20:00	265971.5948370879	35395.60481482298	11	J
2019-07-19 04:21:00	265978.7432562626	35387.54226819739	11	J
2019-07-19 04:22:00	265985.63786263345	35386.12031723281	11	J
2019-07-19 04:23:00	266003.7364464113	35383.23368678398	11	J
2019-07-19 04:24:00	266017.782221414	35379.02283958061	11	J
2019-07-19 04:25:00	266025.46866413864	35381.0422024771	11	J
2019-07-19 04:26:00	266041.41470325645	35388.18899561681	11	J
2019-07-19 04:27:00	266052.8248548537	35395.76144083326	11	J
2019-07-19 04:28:00	266062.64483170974	35400.96154950188	11	J
2019-07-19 04:29:00	266071.18721282395	35408.60813355704	11	J
2019-07-19 04:30:00	266077.94878749	35410.06599560347	11	J
2019-07-19 04:31:00	266089.96274152125	35404.59540604707	11	J
2019-07-19 04:32:00	266094.3715188221	35403.33821393869	11	J
2019-07-19 04:33:00	266091.41757001984	35404.88065296444	11	J
2019-07-19 04:34:00	266081.30837830226	35408.3361819929	11	J
2019-07-19 04:35:00	266081.2274324483	35408.177664774375	11	J
2019-07-19 04:36:00	266070.43921477435	35435.22703826066	11	J
2019-07-19 04:37:00	266070.75916490896	35450.64106864214	11	J
2019-07-19 04:38:00	266075.4715632347	35453.95456404937	11	J
2019-07-19 04:39:00	266082.837474214	35454.919186307816	11	J
2019-07-19 04:40:00	266079.701305254	35455.65553774799	11	J
2019-07-19 04:41:00	266078.27960123547	35455.81417912749	11	J
2019-07-19 04:42:00	266077.5002259311	35455.22794836567	11	J
2019-07-19 04:43:00	266068.0664387202	35450.00711743192	11	J
2019-07-19 04:44:00	266063.0534790861	35448.89232656066	11	J
2019-07-19 04:45:00	266062.67111030675	35451.25474350091	11	J
2019-07-19 04:46:00	266068.3064856153	35439.597479517884	11	J
2019-07-19 04:47:00	266086.6069315185	35400.324161048826	11	J
2019-07-19 04:48:00	266098.43583770766	35377.53287127122	11	J
2019-07-19 04:49:00	266148.97306410625	35344.81921945794	11	J
2019-07-19 04:50:00	266173.5642094633	35320.27814219179	11	J
2019-07-19 04:51:00	266169.736428624	35300.367456514374	11	J
2019-07-19 04:52:00	266167.8783767125	35293.93689682847	11	J
2019-07-19 04:53:00	266184.0188322601	35272.64288964971	11	J
2019-07-19 04:54:00	266199.4553102315	35247.36559364983	11	J
2019-07-19 04:55:00	266217.8058882116	35241.714179563125	11	J
2019-07-19 04:56:00	266256.40556508355	35236.94532033059	11	J
2019-07-19 04:57:00	266278.1267630753	35238.17671640926	11	J
2019-07-19 04:58:00	266278.3203954304	35238.52729433841	11	J
2019-07-19 04:59:00	266281.4485894985	35246.92635818629	11	J
2019-07-19 05:00:00	266282.0868610968	35251.765006253685	11	J
2019-07-19 05:01:00	266282.1503410379	35251.82029573491	11	J
2019-07-19 05:02:00	266282.5873694553	35250.83895716063	11	J
2019-07-19 05:03:00	266282.42679085914	35250.588285568134	11	J
2019-07-19 05:04:00	266286.69423213456	35250.631657120335	11	J
2019-07-19 05:05:00	266308.682697124	35250.215538420714	11	J
2019-07-19 05:06:00	266319.11040714534	35234.35691838188	11	J
2019-07-19 05:07:00	266323.897168417	35228.348809821466	11	J
2019-07-19 05:08:00	266325.10529116326	35228.306718119406	11	J
2019-07-19 05:09:00	266325.6729840841	35229.22277910829	11	J
2019-07-19 05:10:00	266325.5366062808	35227.519861178946	11	J
2019-07-19 05:11:00	266319.3771107641	35224.45865291643	11	J
2019-07-19 05:12:00	266317.3422797813	35225.67885456904	11	J
2019-07-19 05:13:00	266313.3441577942	35240.402832446336	11	J
2019-07-19 05:14:00	266314.0002582426	35247.12839453034	11	J
2019-07-19 05:15:00	266316.3416582136	35247.677438751256	11	J
2019-07-19 05:16:00	266324.53346389247	35251.71671591358	11	J
2019-07-19 05:17:00	266328.15607626043	35239.33837508959	11	J
2019-07-19 05:18:00	266327.3879724991	35233.04069262171	11	J
2019-07-19 05:19:00	266325.0726421218	35228.3714285996	11	J
2019-07-19 05:20:00	266331.55291496584	35227.33982401007	11	J
2019-07-19 05:21:00	266328.64424217824	35227.93528640852	11	J
2019-07-19 05:22:00	266325.08153265226	35229.196907513215	11	J
2019-07-19 05:23:00	266325.73568643123	35227.28386364844	11	J
2019-07-19 05:24:00	266324.5860067946	35225.43165131991	11	J
2019-07-19 05:25:00	266322.5355455916	35216.42957318391	11	J
2019-07-19 05:26:00	266323.0009951588	35212.848462570226	11	J
2019-07-19 05:27:00	266323.8718354135	35211.49226993316	11	J
2019-07-19 05:28:00	266323.7121043417	35211.75756972488	11	J
2019-07-19 05:29:00	266323.4891383423	35212.25920805716	11	J
2019-07-19 05:30:00	266322.9035746375	35212.89475210033	11	J
2019-07-19 05:31:00	266323.2066520041	35212.100732007624	11	J
2019-07-19 05:32:00	266323.48507749976	35211.455849120444	11	J
2019-07-19 05:33:00	266324.0824715487	35211.50144409608	11	J
2019-07-19 05:34:00	266323.7888946696	35211.56049314081	11	J
2019-07-19 05:35:00	266323.38661814673	35211.868609541685	11	J
2019-07-19 05:36:00	266322.88905798696	35212.69179518995	11	J
2019-07-19 05:37:00	266322.682226635	35212.22895609824	11	J
2019-07-19 05:38:00	266323.03647406935	35212.099291941646	11	J
2019-07-19 05:39:00	266323.4210590491	35212.40098045124	11	J
2019-07-19 05:40:00	266323.5272023238	35211.44588610481	11	J
2019-07-19 05:41:00	266323.9628829112	35211.13536646318	11	J
2019-07-19 05:42:00	266324.0488516764	35211.35545256665	11	J
2019-07-19 05:43:00	266323.1081271321	35211.28080158632	11	J
2019-07-19 05:44:00	266323.88663685875	35211.27124159601	11	J
2019-07-19 05:45:00	266324.1612105919	35210.84941257411	11	J
2019-07-19 05:46:00	266322.46350643004	35213.5308195474	11	J
2019-07-19 05:47:00	266321.0771477062	35214.099426454486	11	J
2019-07-19 05:48:00	266321.2507284672	35213.49604172652	11	J
2019-07-19 05:49:00	266321.158542253	35213.72906802202	11	J
2019-07-19 05:50:00	266321.0150527718	35213.55489463968	11	J
2019-07-19 05:51:00	266320.8326868089	35213.84950933071	11	J
2019-07-19 05:52:00	266321.4669675177	35213.679417358086	11	J
2019-07-19 05:53:00	266321.1516967164	35213.831931911904	11	J
2019-07-19 05:54:00	266320.4702632754	35214.83839038164	11	J
2019-07-19 05:55:00	266317.3531997096	35220.98128061791	11	J
2019-07-19 05:56:00	266315.48828868114	35234.595641391825	11	J
2019-07-19 05:57:00	266311.69275099563	35241.69263719551	11	J
2019-07-19 05:58:00	266312.14425030345	35241.599821418764	11	J
2019-07-19 05:59:00	266312.407039216	35241.63129022039	11	J
2019-07-19 06:00:00	266313.0277759663	35241.47816030394	11	J
2019-07-19 06:01:00	266312.1893771189	35241.75023479973	11	J
2019-07-19 06:02:00	266312.33896960475	35241.82043837338	11	J
2019-07-19 06:03:00	266312.3021920859	35241.66099056186	11	J
2019-07-19 06:04:00	266312.7380736232	35241.4260507515	11	J
2019-07-19 06:05:00	266312.5439634192	35241.46222124102	11	J
2019-07-19 06:06:00	266311.8931741243	35245.312692735264	11	J
2019-07-19 06:07:00	266312.81924182264	35247.22725800343	11	J
2019-07-19 06:08:00	266321.2692014106	35251.319757213125	11	J
2019-07-19 06:09:00	266323.6112424511	35251.37236993075	11	J
2019-07-19 06:10:00	266323.2350217868	35251.13556797056	11	J
2019-07-19 06:11:00	266323.8609656518	35251.035895975234	11	J
2019-07-19 06:12:00	266324.8884271743	35245.99634603634	11	J
2019-07-19 06:13:00	266328.8019985454	35236.19227338187	11	J
2019-07-19 06:14:00	266333.48960927845	35235.40086204284	11	J
2019-07-19 06:15:00	266336.75585089513	35247.32818918436	11	J
2019-07-19 06:16:00	266357.22150432965	35236.33561324806	11	J
2019-07-19 06:17:00	266382.8449616492	35225.13792313935	11	J
2019-07-19 06:18:00	266399.7269865047	35216.58049437438	11	J
2019-07-19 06:19:00	266430.6117988934	35215.21321332117	11	J
2019-07-19 06:20:00	266472.4757414546	35201.059265127726	11	J
2019-07-19 06:21:00	266508.3200833192	35194.63192060471	11	J
2019-07-19 06:22:00	266543.3454974804	35189.3437900767	11	J
2019-07-19 06:23:00	266556.020396457	35188.08050326266	11	J
2019-07-19 06:24:00	266574.7823342544	35191.362752663474	11	J
2019-07-19 06:25:00	266595.52364302485	35206.36205657606	11	J
2019-07-19 06:26:00	266604.7774023054	35215.33832253244	11	J
2019-07-19 06:27:00	266632.29602873663	35249.08483293958	11	J
2019-07-19 06:28:00	266680.57097563887	35277.72270189773	11	J
2019-07-19 06:29:00	266710.7129939895	35293.41337889568	11	J
2019-07-19 06:30:00	266725.422928134	35292.93551842156	11	J
2019-07-19 06:31:00	266741.47304406343	35297.53431871534	11	J
2019-07-19 06:32:00	266743.2970308697	35298.038303774585	11	J
2019-07-19 06:33:00	266744.4479767092	35297.92193438285	11	J
2019-07-19 06:34:00	266744.64106187696	35298.32209920357	11	J
2019-07-19 06:35:00	266745.04881770565	35294.85530042685	11	J
2019-07-19 06:36:00	266749.5575725677	35292.51398906977	11	J
2019-07-19 06:37:00	266776.7829686647	35290.760520384014	11	J
2019-07-19 06:38:00	266813.4293754132	35297.353378607826	11	J
2019-07-19 06:39:00	266832.78550988936	35303.350835145444	11	J
2019-07-19 06:40:00	266833.59477463993	35303.10107272944	11	J
2019-07-19 06:41:00	266833.56829541153	35304.300030973274	11	J
2019-07-19 06:42:00	266833.0612019096	35304.7781301225	11	J
2019-07-19 06:43:00	266834.3009392021	35304.16660323982	11	J
2019-07-19 06:44:00	266835.2901316142	35303.49871912295	11	J
2019-07-19 06:45:00	266835.35252193786	35303.67217114134	11	J
2019-07-19 06:46:00	266835.6726071245	35303.471911758854	11	J
2019-07-19 06:47:00	266835.0332447419	35303.28401439133	11	J
2019-07-19 06:48:00	266835.0698583398	35303.55037944696	11	J
2019-07-19 06:49:00	266835.2020963461	35304.06484778896	11	J
2019-07-19 06:50:00	266837.59225714125	35302.5984823605	11	J
2019-07-19 06:51:00	266871.7435552892	35307.52208695011	11	J
2019-07-19 06:52:00	266900.0355037503	35319.63525329461	11	J
2019-07-19 06:53:00	266904.94958883565	35323.80016877032	11	J
2019-07-19 06:54:00	266910.2791850369	35326.130255674434	11	J
2019-07-19 06:55:00	266913.0882757688	35323.21838944053	11	J
2019-07-19 06:56:00	266916.28608185734	35331.772623375015	11	J
2019-07-19 06:57:00	266931.92910054006	35349.523843876435	11	J
2019-07-19 06:58:00	266952.60661056	35361.26360485346	11	J
2019-07-19 06:59:00	266966.4418328501	35368.72123509867	11	J
2019-07-19 07:00:00	266978.42319348233	35374.77548797106	11	J
2019-07-19 07:01:00	266999.9744868298	35384.166012421	11	J
2019-07-19 07:02:00	267029.75912292703	35395.79330232316	11	J
2019-07-19 07:03:00	267044.122160178	35400.67465940817	11	J
2019-07-19 07:04:00	267055.8105204049	35412.355043441254	11	J
2019-07-19 07:05:00	267065.9950562789	35419.15365700103	11	J
2019-07-19 07:06:00	267072.84592381225	35425.49209918685	11	J
2019-07-19 07:07:00	267105.6668015502	35440.65293531996	11	J
2019-07-19 07:08:00	267156.3271508396	35486.909838366584	11	J
2019-07-19 07:09:00	267191.43081600347	35523.74752408837	11	J
2019-07-19 07:10:00	267228.0482895045	35526.32208458155	11	J
2019-07-19 07:11:00	267251.7384863677	35500.95291739733	11	J
2019-07-19 07:12:00	267256.80930060253	35495.66352274708	11	J
2019-07-19 07:13:00	267256.4257303605	35494.86964711759	11	J
2019-07-19 07:14:00	267257.0251268851	35497.463378214845	11	J
2019-07-19 07:15:00	267258.06206421263	35497.059460667195	11	J
2019-07-19 07:16:00	267257.89836651133	35496.07235134211	11	J
2019-07-19 07:17:00	267255.5774768718	35495.932542980685	11	J
2019-07-19 07:18:00	267258.8049124147	35493.29415623847	11	J
2019-07-19 07:19:00	267261.21715472353	35491.851015010274	11	J
2019-07-19 07:20:00	267260.9231770287	35491.75669284848	11	J
2019-07-19 07:21:00	267265.8466023393	35489.90877977174	11	J
2019-07-19 07:22:00	267282.94152796775	35488.37728695978	11	J
2019-07-19 07:23:00	267304.10616334114	35488.40190130185	11	J
2019-07-19 07:24:00	267308.82949601504	35487.28272716122	11	J
2019-07-19 07:25:00	267318.089139047	35491.60619574052	11	J
2019-07-19 07:26:00	267324.8367085777	35495.608135033384	11	J
2019-07-19 07:27:00	267327.3732821393	35495.94938336068	11	J
2019-07-19 07:28:00	267328.1010960452	35498.52649654061	11	J
2019-07-19 07:29:00	267328.57513980067	35499.79171155852	11	J
2019-07-19 07:30:00	267330.94526782964	35500.228666477706	11	J
2019-07-19 07:31:00	267338.78855230834	35499.04286054635	11	J
2019-07-19 07:32:00	267339.28035988705	35497.33189759452	11	J
2019-07-19 07:33:00	267339.9676388157	35497.7096547019	11	J
2019-07-19 07:34:00	267340.1694447677	35498.10483905577	11	J
2019-07-19 07:35:00	267340.4563683727	35498.189761270914	11	J
2019-07-19 07:36:00	267339.1834791376	35497.292099896724	11	J
2019-07-19 07:37:00	267339.408812668	35497.486532848634	11	J
2019-07-19 07:38:00	267339.1268151832	35497.89582598794	11	J
2019-07-19 07:39:00	267346.04433972266	35506.26272374546	11	J
2019-07-19 07:40:00	267350.0401757428	35513.19826334449	11	J
2019-07-19 07:41:00	267349.4340551957	35514.02128240305	11	J
2019-07-19 07:42:00	267348.7250891732	35513.76924989392	11	J
2019-07-19 07:43:00	267349.20610186766	35513.72085434721	11	J
2019-07-19 07:44:00	267348.9176608704	35513.4757407522	11	J
2019-07-19 07:45:00	267349.2576412909	35513.46792891834	11	J
2019-07-19 07:46:00	267349.2440347374	35513.178333096555	11	J
2019-07-19 07:47:00	267349.92507677875	35513.004913916666	11	J
2019-07-19 07:48:00	267349.13929777744	35513.743357527776	11	J
2019-07-19 07:49:00	267349.2371224092	35513.86131530803	11	J
2019-07-19 07:50:00	267349.0895687909	35513.77452120986	11	J
2019-07-19 07:51:00	267348.915213155	35513.30375175546	11	J
2019-07-19 07:52:00	267348.7485432823	35513.20940361543	11	J
2019-07-19 07:53:00	267348.6576699664	35512.59907147635	11	J
2019-07-19 07:54:00	267350.1963832903	35513.85835399022	11	J
2019-07-19 07:55:00	267349.28465193615	35518.50022913387	11	J
2019-07-19 07:56:00	267351.0352921784	35525.17722949407	11	J
2019-07-19 07:57:00	267351.7588564971	35525.12380710149	11	J
2019-07-19 07:58:00	267352.2007128792	35525.08039672409	11	J
2019-07-19 07:59:00	267351.4497968636	35525.691454103726	11	J
2019-07-19 08:00:00	267351.1315608095	35525.85336999642	11	J
2019-07-19 08:01:00	267351.46391434927	35525.75707635857	11	J
2019-07-19 08:02:00	267351.5335686676	35526.05974886878	11	J
2019-07-19 08:03:00	267354.3594497343	35522.72003065756	11	J
2019-07-19 08:04:00	267362.88596544845	35513.01793189949	11	J
2019-07-19 08:05:00	267364.33224665426	35511.490192510966	11	J
2019-07-19 08:06:00	267366.60751636693	35509.98219239448	11	J
2019-07-19 08:07:00	267368.2493472008	35507.295465798226	11	J
2019-07-19 08:08:00	267375.15509809664	35495.29940114722	11	J
2019-07-19 08:09:00	267396.17229801544	35486.7913051014	11	J
2019-07-19 08:10:00	267410.1934074241	35475.03158877351	11	J
2019-07-19 08:11:00	267420.8594588	35464.35832326037	11	J
2019-07-19 08:12:00	267421.0159393906	35464.539313404486	11	J
2019-07-19 08:13:00	267422.5312461713	35463.87077068779	11	J
2019-07-19 08:14:00	267421.1007040405	35463.40892186367	11	J
2019-07-19 08:15:00	267419.0292706566	35459.80530915929	11	J
2019-07-19 08:16:00	267419.605305906	35457.05907527102	11	J
2019-07-19 08:17:00	267419.67404097493	35456.49590186101	11	J
2019-07-19 08:18:00	267419.50557685574	35456.70258164231	11	J
2019-07-19 08:19:00	267416.5497112973	35457.84148599011	11	J
2019-07-19 08:20:00	267416.8545649307	35457.57837024926	11	J
2019-07-19 08:21:00	267416.6049308558	35456.52510117184	11	J
2019-07-19 08:22:00	267418.55761946755	35456.62129679357	11	J
2019-07-19 08:23:00	267418.5979780878	35457.05153863437	11	J
2019-07-19 08:24:00	267417.9862530901	35456.7845545396	11	J
2019-07-19 08:25:00	267418.157635823	35458.14771549978	11	J
2019-07-19 08:26:00	267418.2521123446	35459.13741886698	11	J
2019-07-19 08:27:00	267417.86048214766	35457.94850438589	11	J
2019-07-19 08:28:00	267417.7825026136	35458.68071967491	11	J
2019-07-19 08:29:00	267418.5615364047	35459.44501952296	11	J
2019-07-19 08:30:00	267418.6774524663	35459.09622415532	11	J
2019-07-19 08:31:00	267417.8005111722	35457.80768069927	11	J
2019-07-19 08:32:00	267416.5335506645	35457.76701583829	11	J
2019-07-19 08:33:00	267417.6745522059	35458.050666830546	11	J
2019-07-19 08:34:00	267419.11361371394	35459.336699093226	11	J
2019-07-19 08:35:00	267417.53966314235	35459.09350701493	11	J
2019-07-19 08:36:00	267418.4069251559	35457.51242819711	11	J
2019-07-19 08:37:00	267417.54773023515	35459.52043732677	11	J
2019-07-19 08:38:00	267416.81460249587	35458.17969621941	11	J
2019-07-19 08:39:00	267418.0299712611	35458.217422169364	11	J
2019-07-19 08:40:00	267417.8504919767	35459.00993743165	11	J
2019-07-19 08:41:00	267417.7129022417	35459.550451059746	11	J
2019-07-19 08:42:00	267417.48533915647	35459.34256174816	11	J
2019-07-19 08:43:00	267417.3439169332	35458.38199371739	11	J
2019-07-19 08:44:00	267417.51546586736	35458.74123778848	11	J
2019-07-19 08:45:00	267417.87664018833	35458.919236703376	11	J
2019-07-19 08:46:00	267417.19345731515	35458.60470742691	11	J
2019-07-19 08:47:00	267416.8095454839	35458.861571742484	11	J
2019-07-19 08:48:00	267417.8274860817	35458.130270583584	11	J
2019-07-19 08:49:00	267417.6366095469	35458.546181098165	11	J
2019-07-19 08:50:00	267417.6992376844	35458.067252410765	11	J
2019-07-19 08:51:00	267417.9779931198	35457.23084390642	11	J
2019-07-19 08:52:00	267417.7090164997	35456.879546354576	11	J
2019-07-19 08:53:00	267419.2517624807	35457.898448477536	11	J
2019-07-19 08:54:00	267420.0148990416	35457.15153043929	11	J
2019-07-19 08:55:00	267420.1804755503	35457.34486952601	11	J
2019-07-19 08:56:00	267419.0077827732	35458.180170149164	11	J
2019-07-19 08:57:00	267419.02107292425	35457.82955233305	11	J
2019-07-19 08:58:00	267419.1234691499	35458.52430972385	11	J
2019-07-19 08:59:00	267419.11535355164	35458.768746515125	11	J
2019-07-19 09:00:00	267418.3864705247	35458.221220528605	11	J
2019-07-19 09:01:00	267417.76177192864	35458.94635816931	11	J
2019-07-19 09:02:00	267417.8218817016	35458.8580469292	11	J
2019-07-19 09:03:00	267418.9680443879	35458.96989177775	11	J
2019-07-19 09:04:00	267419.6747191202	35457.99956490737	11	J
2019-07-19 09:05:00	267418.922137679	35457.72523596622	11	J
2019-07-19 09:06:00	267419.9619910825	35457.0645326553	11	J
2019-07-19 09:07:00	267420.1060685099	35456.48678098917	11	J
2019-07-19 09:08:00	267419.5381355681	35456.19656108677	11	J
2019-07-19 09:09:00	267419.9414268728	35455.41856302042	11	J
2019-07-19 09:10:00	267418.93067216704	35455.89657922353	11	J
2019-07-19 09:11:00	267421.95458048	35455.34865578402	11	J
2019-07-19 09:12:00	267425.0930202024	35454.94172924815	11	J
2019-07-19 09:13:00	267425.6411210878	35455.35435509733	11	J
2019-07-19 09:14:00	267428.46642141155	35454.62176336067	11	J
2019-07-19 09:15:00	267432.4395284843	35447.50892276298	11	J
2019-07-19 09:16:00	267433.7657213477	35438.61497450752	11	J
2019-07-19 09:17:00	267438.8528400974	35421.37886515655	11	J
2019-07-19 09:18:00	267440.51817133074	35411.98215252677	11	J
2019-07-19 09:19:00	267442.08864898817	35407.93538068364	11	J
2019-07-19 09:20:00	267446.98641197465	35402.206195118284	11	J
2019-07-19 09:21:00	267449.05527011346	35399.55588321484	11	J
2019-07-19 09:22:00	267458.8682074912	35387.93234141879	11	J
2019-07-19 09:23:00	267493.8140558789	35345.57031041973	11	J
2019-07-19 09:24:00	267532.82224444865	35315.98408312712	11	J
2019-07-19 09:25:00	267538.061556389	35303.34724203655	11	J
2019-07-19 09:26:00	267541.1947729064	35288.196614962886	11	J
2019-07-19 09:27:00	267545.42919256014	35274.73948170868	11	J
2019-07-19 09:28:00	267554.0996405778	35250.8964664565	11	J
2019-07-19 09:29:00	267555.56214369426	35244.250341213694	11	J
2019-07-19 09:30:00	267556.8933058753	35244.25154596364	11	J
2019-07-19 09:31:00	267567.1384743428	35238.168458192915	11	J
2019-07-19 09:32:00	267574.7129099329	35232.71488079192	11	J
2019-07-19 09:33:00	267576.32220434723	35231.54749765718	11	J
2019-07-19 09:34:00	267577.2745251392	35221.11457928944	11	J
2019-07-19 09:35:00	267579.1725764276	35210.76460677686	11	J
2019-07-19 09:36:00	267574.60617563204	35206.02946718722	11	J
2019-07-19 09:37:00	267571.6235354774	35190.4214455483	11	J
2019-07-19 09:38:00	267565.4048413804	35165.12571758052	11	J
2019-07-19 09:39:00	267568.91714974307	35162.5239686083	11	J
2019-07-19 09:40:00	267575.2347067127	35159.145212031515	11	J
2019-07-19 09:41:00	267580.7985520497	35140.72390690023	11	J
2019-07-19 09:42:00	267583.32632162323	35136.09000872916	11	J
2019-07-19 09:43:00	267571.9968738982	35124.13729325098	11	J
2019-07-19 09:44:00	267567.3607680865	35111.488630918306	11	J
2019-07-19 09:45:00	267560.8456168423	35099.494570155024	11	J
2019-07-19 09:46:00	267557.7557920759	35094.35136886138	11	J
2019-07-19 09:47:00	267551.179336144	35094.90719196493	11	J
2019-07-19 09:48:00	267547.386960862	35097.38143311772	11	J
2019-07-19 09:49:00	267547.46703061304	35097.80208101768	11	J
2019-07-19 09:50:00	267539.9129236404	35082.64827028364	11	J
2019-07-19 09:51:00	267534.36704696907	35076.13112427988	11	J
2019-07-19 09:52:00	267534.3180878245	35073.54078710017	11	J
2019-07-19 09:53:00	267531.60251164006	35067.15302901547	11	J
2019-07-19 09:54:00	267522.0528911502	35045.66937885053	11	J
2019-07-19 09:55:00	267515.10665323865	35034.6597761151	11	J
2019-07-19 09:56:00	267513.7653123686	35033.88084089967	11	J
2019-07-19 09:57:00	267514.22110418626	35033.92204118083	11	J
2019-07-19 09:58:00	267515.1058420435	35034.31819403578	11	J
2019-07-19 09:59:00	267532.5794470565	35037.93676940431	11	J
2019-07-19 10:00:00	267549.3065950232	35038.52328482071	11	J
2019-07-19 10:01:00	267558.0740523258	35040.96918449376	11	J
2019-07-19 10:02:00	267563.4540076365	35043.750159983174	11	J
2019-07-19 10:03:00	267566.90880708094	35046.76157997003	11	J
2019-07-19 10:04:00	267566.0834605292	35044.55261508036	11	J
2019-07-19 10:05:00	267565.97461664764	35044.08515062696	11	J
2019-07-19 10:06:00	267566.19965727406	35043.75108105005	11	J
2019-07-19 10:07:00	267566.652011054	35043.30894236058	11	J
2019-07-19 10:08:00	267571.4870555977	35039.40456666994	11	J
2019-07-19 10:09:00	267575.6303462451	35035.009433064995	11	J
2019-07-19 10:10:00	267578.136042398	35032.25359722126	11	J
2019-07-19 10:11:00	267581.5561194434	35013.99328862348	11	J
2019-07-19 10:12:00	267578.66789980984	35007.3200233384	11	J
2019-07-19 10:13:00	267578.6803090935	35007.1981720653	11	J
2019-07-19 10:14:00	267578.86576020176	35008.4031656195	11	J
2019-07-19 10:15:00	267579.7638906751	35009.87586170482	11	J
2019-07-19 10:16:00	267579.3080885552	35009.78267745783	11	J
2019-07-19 10:17:00	267579.46272627177	35009.10943644384	11	J
2019-07-19 10:18:00	267579.22635249724	35009.38027959324	11	J
2019-07-19 10:19:00	267579.6030827348	35009.39900638934	11	J
2019-07-19 10:20:00	267579.2690774536	35009.58710052326	11	J
2019-07-19 10:21:00	267579.6792957287	35009.1001758156	11	J
2019-07-19 10:22:00	267579.6415527908	35008.75122770367	11	J
2019-07-19 10:23:00	267579.545692194	35008.24707697642	11	J
2019-07-19 10:24:00	267579.4463536733	35007.98164731459	11	J
2019-07-19 10:25:00	267578.34913792706	35007.63659941478	11	J
2019-07-19 10:26:00	267577.09067196504	35011.06797431364	11	J
2019-07-19 10:27:00	267578.12242122664	35011.6268698407	11	J
2019-07-19 10:28:00	267578.28301292984	35011.03031308248	11	J
2019-07-19 10:29:00	267578.23137514025	35010.79860804018	11	J
2019-07-19 10:30:00	267578.7390219856	35011.22949281378	11	J
2019-07-19 10:31:00	267578.3310817795	35011.04892174407	11	J
2019-07-19 10:32:00	267578.4903398414	35011.20189190387	11	J
2019-07-19 10:33:00	267578.180386631	35011.02627827567	11	J
2019-07-19 10:34:00	267578.34068672085	35010.82457796664	11	J
2019-07-19 10:35:00	267578.1118156875	35010.56912876118	11	J
2019-07-19 10:36:00	267578.1233634859	35009.85573043531	11	J
2019-07-19 10:37:00	267577.8495180935	35010.20326659809	11	J
2019-07-19 10:38:00	267577.9070071981	35010.00195568037	11	J
2019-07-19 10:39:00	267578.05489566707	35009.91049322284	11	J
2019-07-19 10:40:00	267578.20979909913	35009.635057981104	11	J
2019-07-19 10:41:00	267578.1245681848	35009.38732212093	11	J
2019-07-19 10:42:00	267577.9492486273	35009.65096371204	11	J
2019-07-19 10:43:00	267578.14050568786	35010.19767777741	11	J
2019-07-19 10:44:00	267578.30745905143	35009.85901147067	11	J
2019-07-19 10:45:00	267578.1196573913	35009.88301350924	11	J
2019-07-19 10:46:00	267578.8194136239	35010.48548017286	11	J
2019-07-19 10:47:00	267578.20212956745	35010.254626439535	11	J
2019-07-19 10:48:00	267577.87497635663	35010.37137959669	11	J
2019-07-19 10:49:00	267578.1603783316	35010.27528093624	11	J
2019-07-19 10:50:00	267578.6564760199	35010.49159621821	11	J
2019-07-19 10:51:00	267578.3228626562	35010.78273636568	11	J
2019-07-19 10:52:00	267577.89322691207	35010.68788778926	11	J
2019-07-19 10:53:00	267578.0858411999	35010.602130863124	11	J
2019-07-19 10:54:00	267577.7913130373	35010.535459096915	11	J
2019-07-19 10:55:00	267577.8698243948	35010.59111397653	11	J
2019-07-19 10:56:00	267577.6178162263	35010.63503767599	11	J
2019-07-19 10:57:00	267577.4052522386	35010.26068585072	11	J
2019-07-19 10:58:00	267577.6940639027	35010.50838069993	11	J
2019-07-19 10:59:00	267577.91253108275	35010.70723960597	11	J
2019-07-19 11:00:00	267577.66121116345	35010.48276405094	11	J
2019-07-19 11:01:00	267577.46872444963	35010.28058178995	11	J
2019-07-19 11:02:00	267579.24505664274	35010.106022608205	11	J
2019-07-19 11:03:00	267582.9229115246	35008.46004680706	11	J
2019-07-19 11:04:00	267583.5346822183	35004.352458670975	11	J
2019-07-19 11:05:00	267583.6231953512	35003.38981712474	11	J
2019-07-19 11:06:00	267582.6079934628	35002.98355178695	11	J
2019-07-19 11:07:00	267582.603130638	35002.796078938685	11	J
2019-07-19 11:08:00	267582.5530999397	35003.17232705107	11	J
2019-07-19 11:09:00	267583.180537497	35003.138282114334	11	J
2019-07-19 11:10:00	267582.6660187254	35003.60144793745	11	J
2019-07-19 11:11:00	267583.01692321745	35003.470311490084	11	J
2019-07-19 11:12:00	267582.82036319864	35003.31495241911	11	J
2019-07-19 11:13:00	267582.8339771098	35003.645655720946	11	J
2019-07-19 11:14:00	267582.7739090423	35003.94208661413	11	J
2019-07-19 11:15:00	267582.6953622328	35003.71038699513	11	J
2019-07-19 11:16:00	267583.5422409095	35003.1824508776	11	J
2019-07-19 11:17:00	267581.74432823434	35003.0924863593	11	J
2019-07-19 11:18:00	267583.33638580074	35002.94709009992	11	J
2019-07-19 11:19:00	267583.34914378385	35002.71371303384	11	J
2019-07-19 11:20:00	267573.26714833843	35008.163913994875	11	J
2019-07-19 11:21:00	267570.4352932787	35010.44735172114	11	J
2019-07-19 11:22:00	267571.50418824726	35010.23274889669	11	J
2019-07-19 11:23:00	267563.6041996369	35020.10280162539	11	J
2019-07-19 11:24:00	267554.76689329575	35024.66865844676	11	J
2019-07-19 11:25:00	267550.48402043286	35028.015847126626	11	J
2019-07-19 11:26:00	267549.0893248323	35026.77201703179	11	J
2019-07-19 11:27:00	267535.2662606022	35027.772820782266	11	J
2019-07-19 11:28:00	267524.7976090212	35032.765017811675	11	J
2019-07-19 11:29:00	267525.9933557291	35036.731038448175	11	J
2019-07-19 11:30:00	267533.6607712109	35049.65947558813	11	J
2019-07-19 11:31:00	267534.0799325716	35051.18757048065	11	J
2019-07-19 11:32:00	267536.97749618994	35065.527354983264	11	J
2019-07-19 11:33:00	267538.5110511214	35082.62624833124	11	J
2019-07-19 11:34:00	267542.12115110207	35103.86297251137	11	J
2019-07-19 11:35:00	267542.23186755984	35115.4341619312	11	J
2019-07-19 11:36:00	267544.0520445289	35143.03595729738	11	J
2019-07-19 11:37:00	267544.19161700964	35152.29385694373	11	J
2019-07-19 11:38:00	267546.16929996165	35154.85633709976	11	J
2019-07-19 11:39:00	267547.1116675412	35159.41579844806	11	J
2019-07-19 11:40:00	267550.5403547066	35176.43927978811	11	J
2019-07-19 11:41:00	267544.55664922186	35202.69936810493	11	J
2019-07-19 11:42:00	267539.81577795226	35213.4132530046	11	J
2019-07-19 11:43:00	267536.8199123432	35225.96060009717	11	J
2019-07-19 11:44:00	267537.906433804	35233.967744839654	11	J
2019-07-19 11:45:00	267541.9363182827	35239.58026783959	11	J
2019-07-19 11:46:00	267535.6020087833	35251.85381029502	11	J
2019-07-19 11:47:00	267531.34107934736	35265.459342790884	11	J
2019-07-19 11:48:00	267518.8462576448	35304.153947773244	11	J
2019-07-19 11:49:00	267482.16678906523	35356.898724264254	11	J
2019-07-19 11:50:00	267423.3862616958	35401.35400837592	11	J
2019-07-19 11:51:00	267376.762977938	35414.49517575021	11	J
2019-07-19 11:52:00	267347.43202207674	35414.99574285439	11	J
2019-07-19 11:53:00	267309.2095579041	35404.55273295226	11	J
2019-07-19 11:54:00	267274.4375999977	35394.24929970263	11	J
2019-07-19 11:55:00	267265.6607470137	35384.94392788879	11	J
2019-07-19 11:56:00	267263.4754305413	35380.742887329725	11	J
2019-07-19 11:57:00	267262.49772853067	35376.769998259275	11	J
2019-07-19 11:58:00	267257.2172067208	35382.97744711961	11	J
2019-07-19 11:59:00	267245.9315327544	35397.500241647394	11	J
2019-07-19 12:00:00	267244.98239607015	35402.55984203482	11	J
2019-07-19 12:01:00	267242.94482610805	35403.9431794409	11	J
2019-07-19 12:02:00	267235.979607445	35405.585414469235	11	J
2019-07-19 12:03:00	267231.57786920154	35413.9179465655	11	J
2019-07-19 12:04:00	267226.49799891777	35423.04438735884	11	J
2019-07-19 12:05:00	267218.4587528626	35426.130412589526	11	J
2019-07-19 12:06:00	267214.9318484523	35428.14818569701	11	J
2019-07-19 12:07:00	267213.3189185491	35429.695131319415	11	J
2019-07-19 12:08:00	267206.1151397342	35429.99117823895	11	J
2019-07-19 12:09:00	267203.4227269066	35429.89310587135	11	J
2019-07-19 12:10:00	267194.43091929355	35434.89831079383	11	J
2019-07-19 12:11:00	267188.829810823	35454.28561977552	11	J
2019-07-19 12:12:00	267185.1236410148	35467.22394441291	11	J
2019-07-19 12:13:00	267177.2603974689	35489.724860424336	11	J
2019-07-19 12:14:00	267169.59531405696	35512.92899676426	11	J
2019-07-19 12:15:00	267164.10495025275	35516.64089465028	11	J
2019-07-19 12:16:00	267153.8248773765	35511.817702316795	11	J
2019-07-19 12:17:00	267144.12330658594	35513.58493307554	11	J
2019-07-19 12:18:00	267136.42485216766	35516.09759579634	11	J
2019-07-19 12:19:00	267132.07432866807	35514.416010535286	11	J
2019-07-19 12:20:00	267114.00490410824	35502.329366743266	11	J
2019-07-19 12:21:00	267087.2949960928	35490.83898727666	11	J
2019-07-19 12:22:00	267069.9379457734	35483.8820231046	11	J
2019-07-19 12:23:00	267069.22926928697	35483.23679169604	11	J
2019-07-19 12:24:00	267070.626176609	35482.557579468	11	J
2019-07-19 12:25:00	267067.95015765406	35483.68334200352	11	J
2019-07-19 12:26:00	267054.44998001255	35486.53287661753	11	J
2019-07-19 12:27:00	267043.8491864391	35491.5273586966	11	J
2019-07-19 12:28:00	267030.2394034872	35494.738593326976	11	J
2019-07-19 12:29:00	267024.51110322244	35502.89167778411	11	J
2019-07-19 12:30:00	267025.7142385033	35507.51967187411	11	J
2019-07-19 12:31:00	267018.11062773294	35511.0233327533	11	J
2019-07-19 12:32:00	267008.3844834432	35514.26289986092	11	J
2019-07-19 12:33:00	266997.6293394653	35521.33180272645	11	J
2019-07-19 12:34:00	266990.5601902427	35522.07798747323	11	J
2019-07-19 12:35:00	266983.35909113	35522.81332334193	11	J
2019-07-19 12:36:00	266970.9501899273	35528.72361701007	11	J
2019-07-19 12:37:00	266964.9696889691	35529.64673060037	11	J
2019-07-19 12:38:00	266951.7806110515	35530.140702189485	11	J
2019-07-19 12:39:00	266930.3573144057	35535.93468358353	11	J
2019-07-19 12:40:00	266916.5869965686	35540.04646260838	11	J
2019-07-19 12:41:00	266911.4449862278	35541.17015235731	11	J
2019-07-19 12:42:00	266906.36614926	35540.85597126913	11	J
2019-07-19 12:43:00	266904.6095979529	35541.59037646929	11	J
2019-07-19 12:44:00	266902.52842121	35542.10198026991	11	J
2019-07-19 12:45:00	266898.36871828494	35544.28598125726	11	J
2019-07-19 12:46:00	266884.0384220008	35548.90886981808	11	J
2019-07-19 12:47:00	266854.65579121566	35565.66558034438	11	J
2019-07-19 12:48:00	266823.1217467229	35603.29344224164	11	J
2019-07-19 12:49:00	266803.2956396182	35634.82920818773	11	J
2019-07-19 12:50:00	266779.5497842679	35649.597403063875	11	J
2019-07-19 12:51:00	266775.9908272705	35649.19037352385	11	J
2019-07-19 12:52:00	266775.7112610204	35648.790411297035	11	J
2019-07-19 12:53:00	266772.3250321777	35643.646706483654	11	J
2019-07-19 12:54:00	266766.7023799247	35636.72309709324	11	J
2019-07-19 12:55:00	266746.8907378519	35622.21714559837	11	J
2019-07-19 12:56:00	266729.2268926274	35593.6418479206	11	J
2019-07-19 12:57:00	266725.78637137625	35587.09365828937	11	J
2019-07-19 12:58:00	266723.12812074594	35588.008535755966	11	J
2019-07-19 12:59:00	266723.036311588	35588.26700065418	11	J
2019-07-19 13:00:00	266722.3917724131	35588.17662171131	11	J
2019-07-19 13:01:00	266721.8889585865	35587.80380328391	11	J
2019-07-19 13:02:00	266722.0497410119	35587.24060859588	11	J
2019-07-19 13:03:00	266722.6619440455	35587.11125976055	11	J
2019-07-19 13:04:00	266722.42326996493	35587.92793927899	11	J
2019-07-19 13:05:00	266719.3358563859	35583.83620427852	11	J
2019-07-19 13:06:00	266704.8567645528	35574.26469372171	11	J
2019-07-19 13:07:00	266701.46335599484	35573.01482170631	11	J
2019-07-19 13:08:00	266698.9562487501	35573.422914698844	11	J
2019-07-19 13:09:00	266684.4732012072	35559.959595872795	11	J
2019-07-19 13:10:00	266672.9829920532	35550.0305837139	11	J
2019-07-19 13:11:00	266669.2035422492	35538.67521579037	11	J
2019-07-19 13:12:00	266670.68816194875	35527.71012289961	11	J
2019-07-19 13:13:00	266669.7320200824	35525.74800897253	11	J
2019-07-19 13:14:00	266662.1944981023	35512.24362605203	11	J
2019-07-19 13:15:00	266658.7501896272	35506.22522932736	11	J
2019-07-19 13:16:00	266657.4119149672	35498.7226395176	11	J
2019-07-19 13:17:00	266652.7510756665	35486.11743342285	11	J
2019-07-19 13:18:00	266648.6564746659	35480.00570831189	11	J
2019-07-19 13:19:00	266643.8946348142	35478.04474258846	11	J
2019-07-19 13:20:00	266635.6222755245	35475.697748728475	11	J
2019-07-19 13:21:00	266634.3639838583	35474.51877688627	11	J
2019-07-19 13:22:00	266633.7944518354	35475.49479516563	11	J
2019-07-19 13:23:00	266631.3106785242	35472.04720461009	11	J
2019-07-19 13:24:00	266619.684272508	35447.7158284985	11	J
2019-07-19 13:25:00	266617.1843770723	35438.94428618997	11	J
2019-07-19 13:26:00	266613.8084147303	35443.146294974045	11	J
2019-07-19 13:27:00	266612.32985159016	35445.653636429735	11	J
2019-07-19 13:28:00	266612.2387677122	35446.736290247245	11	J
2019-07-19 13:29:00	266589.7631255729	35450.43029654718	11	J
2019-07-19 13:30:00	266572.72472805425	35448.310545810426	11	J
2019-07-19 13:31:00	266568.506884646	35444.83952908091	11	J
2019-07-19 13:32:00	266563.90026890807	35445.08527771417	11	J
2019-07-19 13:33:00	266559.7629597	35446.107190742274	11	J
2019-07-19 13:34:00	266558.14999987994	35442.096811029616	11	J
2019-07-19 13:35:00	266554.8260938454	35437.700402600225	11	J
2019-07-19 13:36:00	266547.3432104268	35426.38965620576	11	J
2019-07-19 13:37:00	266541.3202127944	35416.51628676044	11	J
2019-07-19 13:38:00	266534.91357717867	35394.64091056063	11	J
2019-07-19 13:39:00	266515.1102370788	35384.498086029795	11	J
2019-07-19 13:40:00	266501.9143434501	35371.80410084413	11	J
2019-07-19 13:41:00	266497.51568548125	35364.41697352765	11	J
2019-07-19 13:42:00	266483.96291888703	35357.1664703885	11	J
2019-07-19 13:43:00	266479.8517379204	35348.93241973207	11	J
2019-07-19 13:44:00	266478.5917531375	35335.83615514282	11	J
2019-07-19 13:45:00	266479.92958665034	35325.75628824206	11	J
2019-07-19 13:46:00	266476.4027726617	35323.74824212141	11	J
2019-07-19 13:47:00	266449.91699875385	35307.046250342726	11	J
2019-07-19 13:48:00	266436.23034901	35290.32431430631	11	J
2019-07-19 13:49:00	266417.91537230695	35265.690101503766	11	J
2019-07-19 13:50:00	266408.0636636015	35246.7267092803	11	J
2019-07-19 13:51:00	266393.1941492421	35230.13293893169	11	J
2019-07-19 13:52:00	266388.6130759151	35226.43119266611	11	J
2019-07-19 13:53:00	266374.2865759596	35209.86311593613	11	J
2019-07-19 13:54:00	266371.01631330035	35190.01611911689	11	J
2019-07-19 13:55:00	266372.5391132095	35185.08283503262	11	J
2019-07-19 13:56:00	266373.75487299514	35184.26890497801	11	J
2019-07-19 13:57:00	266375.3879418114	35184.97330956382	11	J
2019-07-19 13:58:00	266374.5334651556	35184.66544908404	11	J
2019-07-19 13:59:00	266375.44111387874	35185.44484386759	11	J
2019-07-19 14:00:00	266376.3430407709	35184.5535543353	11	J
2019-07-19 14:01:00	266376.7361747577	35184.00450585173	11	J
2019-07-19 14:02:00	266376.073272988	35179.40919571814	11	J
2019-07-19 14:03:00	266376.1072843411	35178.743163570674	11	J
2019-07-19 14:04:00	266376.16387077194	35179.57803394333	11	J
2019-07-19 14:05:00	266377.3410822902	35177.197947862805	11	J
2019-07-19 14:06:00	266372.5975569004	35171.3311439344	11	J
2019-07-19 14:07:00	266371.1746685085	35169.30810289193	11	J
2019-07-19 14:08:00	266367.9361881432	35162.45273850985	11	J
2019-07-19 14:09:00	266367.72192948504	35157.40625362413	11	J
2019-07-19 14:10:00	266375.8600758629	35153.12198103623	11	J
2019-07-19 14:11:00	266382.5941217852	35152.508783033	11	J
2019-07-19 14:12:00	266386.10454275104	35149.64543298376	11	J
2019-07-19 14:13:00	266385.9497727216	35149.66684803952	11	J
2019-07-19 14:14:00	266387.7077268352	35148.494448572055	11	J
2019-07-19 14:15:00	266377.6211892434	35146.4936304318	11	J
2019-07-19 14:16:00	266374.9483846024	35146.14963982122	11	J
2019-07-19 14:17:00	266374.2453883442	35146.07014726738	11	J
2019-07-19 14:18:00	266366.8275009784	35144.97685193698	11	J
2019-07-19 14:19:00	266361.93891717953	35143.99530631937	11	J
2019-07-19 14:20:00	266361.88297318044	35142.668244344495	11	J
2019-07-19 14:21:00	266361.8512776714	35141.94618573644	11	J
2019-07-19 14:22:00	266362.1875374787	35141.8839943539	11	J
2019-07-19 14:23:00	266362.4952366504	35141.914348132246	11	J
2019-07-19 14:24:00	266362.61230839294	35141.767957308526	11	J
2019-07-19 14:25:00	266362.8798540269	35141.463371025595	11	J
2019-07-19 14:26:00	266362.9002146728	35141.201417837314	11	J
2019-07-19 14:27:00	266364.1933789433	35140.47097893197	11	J
2019-07-19 14:28:00	266364.37276038894	35141.01401206951	11	J
2019-07-19 14:29:00	266364.72152499727	35141.30059196821	11	J
2019-07-19 14:30:00	266364.6924055202	35141.38281412541	11	J
2019-07-19 14:31:00	266365.31509141385	35140.77602020363	11	J
2019-07-19 14:32:00	266365.9071131952	35140.86936093379	11	J
2019-07-19 14:33:00	266365.82061223	35140.76946550852	11	J
2019-07-19 14:34:00	266367.8438409068	35141.8135323067	11	J
2019-07-19 14:35:00	266371.31652424944	35143.194649121906	11	J
2019-07-19 14:36:00	266370.46659425425	35143.34284797369	11	J
2019-07-19 14:37:00	266370.846085079	35143.23493115576	11	J
2019-07-19 14:38:00	266371.044143787	35143.451307626114	11	J
2019-07-19 14:39:00	266370.7705930354	35143.42850490354	11	J
2019-07-19 14:40:00	266371.3098044547	35143.91634681642	11	J
2019-07-19 14:41:00	266373.7735162537	35144.53910406368	11	J
2019-07-19 14:42:00	266387.4885158258	35145.55830461736	11	J
2019-07-19 14:43:00	266389.91425650514	35144.71481872208	11	J
2019-07-19 14:44:00	266390.2442175653	35144.70700932028	11	J
2019-07-19 14:45:00	266389.72421058046	35144.659739295705	11	J
2019-07-19 14:46:00	266390.140695261	35144.863351797314	11	J
2019-07-19 14:47:00	266389.35513251706	35143.95397141217	11	J
2019-07-19 14:48:00	266389.1985844277	35144.357895055204	11	J
2019-07-19 14:49:00	266389.1717784386	35144.865760830886	11	J
2019-07-19 14:50:00	266389.73920039745	35144.45198358585	11	J
2019-07-19 14:51:00	266390.2709003205	35144.50588752188	11	J
2019-07-19 14:52:00	266389.8566803774	35144.48809060581	11	J
2019-07-19 14:53:00	266389.306686563	35144.820938470344	11	J
2019-07-19 14:54:00	266387.7412666675	35144.595069853975	11	J
2019-07-19 14:55:00	266388.0515167508	35144.393337392474	11	J
2019-07-19 14:56:00	266388.1442530029	35144.12694533934	11	J
2019-07-19 14:57:00	266388.2973471469	35144.07769509095	11	J
2019-07-19 14:58:00	266387.59410020715	35143.677633025574	11	J
2019-07-19 14:59:00	266388.4615440264	35144.78350462104	11	J
2019-07-19 15:00:00	266388.6191164386	35144.7920522761	11	J
2019-07-20 04:00:00	266298.7607943845	35235.617353211506	11	J
2019-07-20 04:01:00	266301.9738662335	35231.60616642656	11	J
2019-07-20 04:02:00	266303.9823241324	35230.284213482075	11	J
2019-07-20 04:03:00	266302.7615921213	35224.91385969027	11	J
2019-07-20 04:04:00	266302.8494673292	35227.202993429375	11	J
2019-07-20 04:05:00	266296.0498783804	35240.411335639394	11	J
2019-07-20 04:06:00	266293.11067407817	35242.35747425888	11	J
2019-07-20 04:07:00	266290.3653425318	35246.743147786336	11	J
2019-07-20 04:08:00	266291.56831944373	35248.76733995157	11	J
2019-07-20 04:09:00	266288.30466401734	35252.259616521864	11	J
2019-07-20 04:10:00	266284.03112346376	35260.52617347215	11	J
2019-07-20 04:11:00	266282.46944545384	35266.82009287683	11	J
2019-07-20 04:12:00	266281.64278396976	35270.9546711736	11	J
2019-07-20 04:13:00	266281.1187335486	35271.10169824304	11	J
2019-07-20 04:14:00	266281.11704108707	35270.992752801976	11	J
2019-07-20 04:15:00	266281.1974429784	35271.21505216056	11	J
2019-07-20 04:16:00	266280.95508051856	35271.24533361696	11	J
2019-07-20 04:17:00	266281.6892853545	35271.4748732036	11	J
2019-07-20 04:18:00	266281.7760905141	35271.24608777464	11	J
2019-07-20 04:19:00	266286.1891258794	35269.044703554784	11	J
2019-07-20 04:20:00	266286.020830057	35269.17230216544	11	J
2019-07-20 04:21:00	266281.4207150132	35244.01100385397	11	J
2019-07-20 04:22:00	266277.1007907058	35199.528637405354	11	J
2019-07-20 04:23:00	266275.1389685946	35178.338435651334	11	J
2019-07-20 04:24:00	266271.6832483488	35175.51429080245	11	J
2019-07-20 04:25:00	266270.83613340056	35169.43543557531	11	J
2019-07-20 04:26:00	266278.8518631299	35176.401726083015	11	J
2019-07-20 04:27:00	266281.0421302348	35196.66003502355	11	J
2019-07-20 04:28:00	266287.54136962985	35200.35825956516	11	J
2019-07-20 04:29:00	266287.536944627	35203.23380237019	11	J
2019-07-20 04:30:00	266283.39756810525	35229.67086551427	11	J
2019-07-20 04:31:00	266285.5885681173	35238.02237598603	11	J
2019-07-20 04:32:00	266288.2821961384	35240.36738712297	11	J
2019-07-20 04:33:00	266292.3019944272	35260.956397997536	11	J
2019-07-20 04:34:00	266294.0711732666	35265.6827354336	11	J
2019-07-20 04:35:00	266286.7639363207	35275.73544268884	11	J
2019-07-20 04:36:00	266290.9879366044	35289.3422956002	11	J
2019-07-20 04:37:00	266291.37292779254	35289.814684060984	11	J
2019-07-20 04:38:00	266293.538596247	35292.24588953448	11	J
2019-07-20 04:39:00	266294.90361056686	35292.574107217995	11	J
2019-07-20 04:40:00	266294.77311793657	35292.43071624052	11	J
2019-07-20 04:41:00	266294.81308139605	35295.468470306725	11	J
2019-07-20 04:42:00	266287.4623946304	35309.93690216065	11	J
2019-07-20 04:43:00	266286.5229415322	35320.626684749004	11	J
2019-07-20 04:44:00	266280.85283966427	35324.01769807935	11	J
2019-07-20 04:45:00	266281.25226829713	35326.12021482024	11	J
2019-07-20 04:46:00	266284.6697934132	35331.82801726022	11	J
2019-07-20 04:47:00	266304.5129334274	35344.07787149186	11	J
2019-07-20 04:48:00	266321.8579136721	35354.24609856212	11	J
2019-07-20 04:49:00	266323.99525961693	35356.117095204754	11	J
2019-07-20 04:50:00	266324.44802241016	35355.8509979788	11	J
2019-07-20 04:51:00	266323.15153058403	35353.01074670962	11	J
2019-07-20 04:52:00	266322.31665262434	35352.34876319322	11	J
2019-07-20 04:53:00	266322.6683714866	35352.55994649177	11	J
2019-07-20 04:54:00	266312.5049145595	35358.31310837015	11	J
2019-07-20 04:55:00	266301.1625794939	35362.82386619099	11	J
2019-07-20 04:56:00	266302.5194316141	35364.98259514818	11	J
2019-07-20 04:57:00	266304.44632816187	35380.450472782235	11	J
2019-07-20 04:58:00	266312.5642091924	35385.979606125205	11	J
2019-07-20 04:59:00	266314.7021858545	35389.11647468302	11	J
2019-07-20 05:00:00	266323.66294041806	35390.85279507651	11	J
2019-07-20 05:01:00	266325.72709196125	35391.44687345643	11	J
2019-07-20 05:02:00	266336.29272467946	35407.56499451018	11	J
2019-07-20 05:03:00	266347.95465911285	35428.57918030168	11	J
2019-07-20 05:04:00	266372.4184410588	35459.20026724126	11	J
2019-07-20 05:05:00	266409.12389203545	35514.32701000172	11	J
2019-07-20 05:06:00	266434.8218653028	35554.351439419115	11	J
2019-07-20 05:07:00	266450.9663409518	35586.273260055015	11	J
2019-07-20 05:08:00	266461.872877013	35658.17497643588	11	J
2019-07-20 05:09:00	266455.2242126205	35690.312741262904	11	J
2019-07-20 05:10:00	266453.25806889945	35716.7841818276	11	J
2019-07-20 05:11:00	266451.5431800425	35735.05367578656	11	J
2019-07-20 05:12:00	266437.0740409222	35767.49814754198	11	J
2019-07-20 05:13:00	266438.22126539174	35784.37601239505	11	J
2019-07-20 05:14:00	266437.34389508795	35783.74464075142	11	J
2019-07-20 05:15:00	266438.3769819632	35782.65183631326	11	J
2019-07-20 05:16:00	266438.7032850643	35782.00786475747	11	J
2019-07-20 05:17:00	266440.158264886	35783.935404669595	11	J
2019-07-20 05:18:00	266442.5300551574	35785.16963170406	11	J
2019-07-20 05:19:00	266440.4450501998	35786.03480799044	11	J
2019-07-20 05:20:00	266437.2310681257	35799.01807548887	11	J
2019-07-20 05:21:00	266436.3153871164	35806.06341960579	11	J
2019-07-20 05:22:00	266439.8615975374	35821.057741244214	11	J
2019-07-20 05:23:00	266441.5836776883	35825.911827407974	11	J
2019-07-20 05:24:00	266446.03541009704	35826.92588820341	11	J
2019-07-20 05:25:00	266451.05033019173	35829.49290737217	11	J
2019-07-20 05:26:00	266452.45062333	35830.81065724057	11	J
2019-07-20 05:27:00	266452.5573846497	35831.06392000226	11	J
2019-07-20 05:28:00	266454.46892704203	35829.57201894517	11	J
2019-07-20 05:29:00	266477.8131544062	35836.056178587445	11	J
2019-07-20 05:30:00	266500.6724676091	35848.86057561114	11	J
2019-07-20 05:31:00	266502.741071554	35851.24533775698	11	J
2019-07-20 05:32:00	266505.9011722667	35851.414461100016	11	J
2019-07-20 05:33:00	266506.3858486708	35851.1249449824	11	J
2019-07-20 05:34:00	266507.49345431966	35853.20979865643	11	J
2019-07-20 05:35:00	266514.3006213878	35862.513930978734	11	J
2019-07-20 05:36:00	266513.9580008608	35862.32652701685	11	J
2019-07-20 05:37:00	266513.99216044205	35862.388089891625	11	J
2019-07-20 05:38:00	266514.95035862713	35862.60928502576	11	J
2019-07-20 05:39:00	266515.29731561843	35862.23002328634	11	J
2019-07-20 05:40:00	266516.3471319057	35861.27289058772	11	J
2019-07-20 05:41:00	266522.14324532624	35858.88668298534	11	J
2019-07-20 05:42:00	266544.1756623966	35877.33116361487	11	J
2019-07-20 05:43:00	266533.865473409	35872.47978289253	11	J
2019-07-20 05:44:00	266519.6553611059	35888.45884233012	11	J
2019-07-20 05:45:00	266527.3990535244	35924.998264005844	11	J
2019-07-20 05:46:00	266549.09856487764	35954.26031257977	11	J
2019-07-20 05:47:00	266560.5057266381	35968.962650514426	11	J
2019-07-20 05:48:00	266569.44777051936	35979.840973857696	11	J
2019-07-20 05:49:00	266569.54344433214	35987.4603257608	11	J
2019-07-20 05:50:00	266564.16441178526	36010.736355936846	11	J
2019-07-20 05:51:00	266563.2192502932	36014.302447498296	11	J
2019-07-20 05:52:00	266563.16062996554	36014.41343306176	11	J
2019-07-20 05:53:00	266563.86959653086	36013.75813711658	11	J
2019-07-20 05:54:00	266560.5886075877	36020.353071211095	11	J
2019-07-20 05:55:00	266545.6009065443	36041.56519414296	11	J
2019-07-20 05:56:00	266541.3286292333	36061.91181731416	11	J
2019-07-20 05:57:00	266535.3583381312	36073.57411503079	11	J
2019-07-20 05:58:00	266535.553127126	36077.6861727581	11	J
2019-07-20 05:59:00	266533.5921328619	36082.30211578443	11	J
2019-07-20 06:00:00	266528.94565983285	36086.29886404921	11	J
2019-07-20 06:01:00	266520.0999279053	36089.67636484871	11	J
2019-07-20 06:02:00	266510.8663260509	36098.3607610075	11	J
2019-07-20 06:03:00	266508.44231408514	36098.55537808607	11	J
2019-07-20 06:04:00	266507.40172782535	36102.82770236501	11	J
2019-07-20 06:05:00	266529.7884479332	36113.30393214837	11	J
2019-07-20 06:06:00	266545.97858745867	36122.66729563722	11	J
2019-07-20 06:07:00	266566.4792816953	36134.18802317985	11	J
2019-07-20 06:08:00	266587.5147851745	36153.553641504346	11	J
2019-07-20 06:09:00	266594.9367684556	36162.7510807382	11	J
2019-07-20 06:10:00	266596.4726994359	36171.95435785549	11	J
2019-07-20 06:11:00	266614.1125531755	36180.26261038714	11	J
2019-07-20 06:12:00	266619.1187839554	36183.882575588985	11	J
2019-07-20 06:13:00	266628.6676482865	36192.81614378727	11	J
2019-07-20 06:14:00	266632.9107840013	36200.9286596473	11	J
2019-07-20 06:15:00	266647.19266141724	36211.50334626613	11	J
2019-07-20 06:16:00	266652.5777684141	36213.862153780254	11	J
2019-07-20 06:17:00	266653.272743438	36215.52476455828	11	J
2019-07-20 06:18:00	266654.67442057945	36215.47174977896	11	J
2019-07-20 06:19:00	266677.95403057674	36213.90551131771	11	J
2019-07-20 06:20:00	266681.30638987874	36219.40333366788	11	J
2019-07-20 06:21:00	266686.4349533638	36245.36650666253	11	J
2019-07-20 06:22:00	266700.68922274426	36268.567813238005	11	J
2019-07-20 06:23:00	266708.3888500174	36272.52879413821	11	J
2019-07-20 06:24:00	266705.9043468836	36285.145058538285	11	J
2019-07-20 06:25:00	266703.645117625	36303.85577327594	11	J
2019-07-20 06:26:00	266707.27214483696	36309.3880073423	11	J
2019-07-20 06:27:00	266709.725917966	36310.42053963367	11	J
2019-07-20 06:28:00	266709.2210448384	36310.85329378918	11	J
2019-07-20 06:29:00	266710.356864465	36311.17970780826	11	J
2019-07-20 06:30:00	266709.9432714661	36311.491515147485	11	J
2019-07-20 06:31:00	266697.3156563168	36326.57086028557	11	J
2019-07-20 06:32:00	266676.47799208935	36332.91306085015	11	J
2019-07-20 06:33:00	266663.78900354885	36335.87181663515	11	J
2019-07-20 06:34:00	266651.99411469663	36341.36046611107	11	J
2019-07-20 06:35:00	266649.7262988642	36344.780099868505	11	J
2019-07-20 06:36:00	266650.5578726314	36344.72480729591	11	J
2019-07-20 06:37:00	266662.10811936815	36346.08245039172	11	J
2019-07-20 06:38:00	266663.76292712585	36344.25841715502	11	J
2019-07-20 06:39:00	266664.10716381966	36345.95594140918	11	J
2019-07-20 06:40:00	266664.4937454159	36346.92475668351	11	J
2019-07-20 06:41:00	266668.20328902645	36349.47673225694	11	J
2019-07-20 06:42:00	266698.69403799454	36368.4862096012	11	J
2019-07-20 06:43:00	266719.6722262187	36382.674214602106	11	J
2019-07-20 06:44:00	266723.0854696918	36382.037521130005	11	J
2019-07-20 06:45:00	266725.51135248767	36381.04968122709	11	J
2019-07-20 06:46:00	266725.7211454409	36378.81524034547	11	J
2019-07-20 06:47:00	266727.20574502187	36377.730819255696	11	J
2019-07-20 06:48:00	266730.7272475556	36379.17475953679	11	J
2019-07-20 06:49:00	266735.4434099569	36380.11667267215	11	J
2019-07-20 06:50:00	266756.08893168403	36387.63455150007	11	J
2019-07-20 06:51:00	266761.366631739	36388.44620175098	11	J
2019-07-20 06:52:00	266775.8159511423	36378.06643186133	11	J
2019-07-20 06:53:00	266783.2886118299	36366.12049358776	11	J
2019-07-20 06:54:00	266794.2845144358	36347.10950536972	11	J
2019-07-20 06:55:00	266794.47903240344	36345.48357789574	11	J
2019-07-20 06:56:00	266794.2006473596	36345.413033750265	11	J
2019-07-20 06:57:00	266794.26136246213	36344.673445362336	11	J
2019-07-20 06:58:00	266794.7225744358	36344.88921176615	11	J
2019-07-20 06:59:00	266794.2755295643	36344.97373369814	11	J
2019-07-20 07:00:00	266794.91606071737	36346.30619957527	11	J
2019-07-20 07:01:00	266794.0774690357	36346.52094834295	11	J
2019-07-20 07:02:00	266793.8848646497	36346.65352985908	11	J
2019-07-20 07:03:00	266793.6977827567	36346.57209044395	11	J
2019-07-20 07:04:00	266785.54123471683	36365.47722418837	11	J
2019-07-20 07:05:00	266779.9105880188	36400.12749112168	11	J
2019-07-20 07:06:00	266788.7600540908	36427.85547910953	11	J
2019-07-20 07:07:00	266808.7528237242	36448.31458621247	11	J
2019-07-20 07:08:00	266821.7988575781	36462.12413329446	11	J
2019-07-20 07:09:00	266828.6981990891	36471.08183086299	11	J
2019-07-20 07:10:00	266849.3431514475	36484.75465259433	11	J
2019-07-20 07:11:00	266866.27265031467	36492.48105098222	11	J
2019-07-20 07:12:00	266864.4231024633	36506.305342603664	11	J
2019-07-20 07:13:00	266865.45717239444	36521.36023896627	11	J
2019-07-20 07:14:00	266868.2493196526	36533.25645338934	11	J
2019-07-20 07:15:00	266877.5435945162	36539.67840187112	11	J
2019-07-20 07:16:00	266886.4271995241	36548.82978620567	11	J
2019-07-20 07:17:00	266890.60107104614	36559.344810458686	11	J
2019-07-20 07:18:00	266889.6473239941	36559.98117174352	11	J
2019-07-20 07:19:00	266891.0884890201	36562.38559323674	11	J
2019-07-20 07:20:00	266896.54444927466	36567.225230937554	11	J
2019-07-20 07:21:00	266900.36336033576	36586.78335020202	11	J
2019-07-20 07:22:00	266899.5331758809	36593.41186686048	11	J
2019-07-20 07:23:00	266901.2658754769	36594.881065615424	11	J
2019-07-20 07:24:00	266905.3529286066	36596.75568555523	11	J
2019-07-20 07:25:00	266906.6581261978	36598.57688106165	11	J
2019-07-20 07:26:00	266909.8298438264	36605.46336657689	11	J
2019-07-20 07:27:00	266925.468615908	36618.388617481854	11	J
2019-07-20 07:28:00	266932.41219045257	36624.13083930295	11	J
2019-07-20 07:29:00	266942.53599991667	36627.009392619686	11	J
2019-07-20 07:30:00	266953.6230538232	36625.898793275584	11	J
2019-07-20 07:31:00	266949.129782164	36629.36405808176	11	J
2019-07-20 07:32:00	266944.7418833776	36636.16863300079	11	J
2019-07-20 07:33:00	266947.3832231888	36637.83174974799	11	J
2019-07-20 07:34:00	266947.91324846045	36637.874036077454	11	J
2019-07-20 07:35:00	266951.68877251056	36637.40132574523	11	J
2019-07-20 07:36:00	266948.4183926766	36645.75375807609	11	J
2019-07-20 07:37:00	266942.33224780863	36650.7810948681	11	J
2019-07-20 07:38:00	266941.02279933024	36651.67597735571	11	J
2019-07-20 07:39:00	266934.4099669403	36650.50644340731	11	J
2019-07-20 07:40:00	266917.192271547	36655.9739446678	11	J
2019-07-20 07:41:00	266916.4729367994	36655.847454714254	11	J
2019-07-20 07:42:00	266915.2673213482	36655.43183696402	11	J
2019-07-20 07:43:00	266914.395431667	36655.266667719385	11	J
2019-07-20 07:44:00	266914.4723018193	36655.45596942297	11	J
2019-07-20 07:45:00	266914.9201754831	36654.905617516015	11	J
2019-07-20 07:46:00	266915.382416932	36653.847219434414	11	J
2019-07-20 07:47:00	266914.8222035302	36654.97310696009	11	J
2019-07-20 07:48:00	266907.19831652613	36658.12473461936	11	J
2019-07-20 07:49:00	266902.30501215544	36662.83586090876	11	J
2019-07-20 07:50:00	266903.09652723384	36665.54494980131	11	J
2019-07-20 07:51:00	266902.39816276793	36665.41753374811	11	J
2019-07-20 07:52:00	266901.9390232232	36665.34831876309	11	J
2019-07-20 07:53:00	266902.25343674753	36665.542178734046	11	J
2019-07-20 07:54:00	266902.3340534651	36665.89664898777	11	J
2019-07-20 07:55:00	266903.72941558703	36664.95418805452	11	J
2019-07-20 07:56:00	266904.0050424284	36664.26875074032	11	J
2019-07-20 07:57:00	266903.5943844624	36665.29026985369	11	J
2019-07-20 07:58:00	266902.503294882	36665.86103540911	11	J
2019-07-20 07:59:00	266901.89775695174	36665.90632702316	11	J
2019-07-20 08:00:00	266902.191569616	36666.09318640242	11	J
2019-07-20 08:01:00	266902.5301515188	36665.61309138381	11	J
2019-07-20 08:02:00	266902.3472948578	36665.32777055338	11	J
2019-07-20 08:03:00	266902.31816266075	36665.34602645379	11	J
2019-07-20 08:04:00	266903.00033634726	36665.259241953056	11	J
2019-07-20 08:05:00	266902.60404441366	36665.76460386627	11	J
2019-07-20 08:06:00	266903.06129324844	36665.66883425633	11	J
2019-07-20 08:07:00	266903.0461487441	36666.01410773207	11	J
2019-07-20 08:08:00	266902.77462229435	36665.905772808335	11	J
2019-07-20 08:09:00	266902.2868913041	36665.779233893096	11	J
2019-07-20 08:10:00	266902.8417308323	36665.56823064884	11	J
2019-07-20 08:11:00	266902.9283712536	36665.44802213243	11	J
2019-07-20 08:12:00	266903.032305951	36665.49482269782	11	J
2019-07-20 08:13:00	266903.4362172329	36665.9165089286	11	J
2019-07-20 08:14:00	266903.3022862512	36666.18954595376	11	J
2019-07-20 08:15:00	266902.4618111754	36667.14553071026	11	J
2019-07-20 08:16:00	266901.6048624849	36667.427753421296	11	J
2019-07-20 08:17:00	266915.4734234755	36658.57609377933	11	J
2019-07-20 08:18:00	266916.7618026207	36657.21354298878	11	J
2019-07-20 08:19:00	266917.05051576643	36656.98047519684	11	J
2019-07-20 08:20:00	266917.23884902074	36656.83664956748	11	J
2019-07-20 08:21:00	266917.6858755686	36656.66825190555	11	J
2019-07-20 08:22:00	266923.59317987744	36648.40484989244	11	J
2019-07-20 08:23:00	266925.1826668111	36646.62359774593	11	J
2019-07-20 08:24:00	266925.36413014075	36646.46336726241	11	J
2019-07-20 08:25:00	266925.1798482251	36646.45861337011	11	J
2019-07-20 08:26:00	266925.8260051423	36646.30473655136	11	J
2019-07-20 08:27:00	266926.16087299265	36644.05755200437	11	J
2019-07-20 08:28:00	266927.2771937418	36631.16009982662	11	J
2019-07-20 08:29:00	266927.6726707738	36624.16465352011	11	J
2019-07-20 08:30:00	266930.4891392875	36622.03584443199	11	J
2019-07-20 08:31:00	266930.97018669045	36622.15003404698	11	J
2019-07-20 08:32:00	266938.9492508336	36611.86268805614	11	J
2019-07-20 08:33:00	266947.0210602908	36604.877603104345	11	J
2019-07-20 08:34:00	266951.80508253403	36602.03608663192	11	J
2019-07-20 08:35:00	266959.3325924874	36591.5652348588	11	J
2019-07-20 08:36:00	266972.24212041363	36565.326772501765	11	J
2019-07-20 08:37:00	266975.3614104326	36551.54572553769	11	J
2019-07-20 08:38:00	266981.9578361816	36537.39895199297	11	J
2019-07-20 08:39:00	266992.26330692566	36510.2463471196	11	J
2019-07-20 08:40:00	266994.4438928199	36506.82526224516	11	J
2019-07-20 08:41:00	266996.53090607707	36506.73744525893	11	J
2019-07-20 08:42:00	267008.2746244311	36506.027104155735	11	J
2019-07-20 08:43:00	267011.0068838203	36504.98647882808	11	J
2019-07-20 08:44:00	267015.1173208757	36504.23737461861	11	J
2019-07-20 08:45:00	267024.94777144643	36504.70334572957	11	J
2019-07-20 08:46:00	267050.0002681121	36503.61470166347	11	J
2019-07-20 08:47:00	267079.35939411254	36492.26069929603	11	J
2019-07-20 08:48:00	267107.78777197475	36483.26184780045	11	J
2019-07-20 08:49:00	267117.5532795884	36478.50509790458	11	J
2019-07-20 08:50:00	267125.2054108391	36478.1925061219	11	J
2019-07-20 08:51:00	267129.1595738355	36477.37928581221	11	J
2019-07-20 08:52:00	267131.8228965449	36475.05179521454	11	J
2019-07-20 08:53:00	267142.1726788314	36473.27921259462	11	J
2019-07-20 08:54:00	267151.3539516583	36463.9728792636	11	J
2019-07-20 08:55:00	267161.3150413167	36442.35335956307	11	J
2019-07-20 08:56:00	267183.4571763223	36430.26500611229	11	J
2019-07-20 08:57:00	267190.05864057806	36425.95134324081	11	J
2019-07-20 08:58:00	267189.1987429784	36425.44292841488	11	J
2019-07-20 08:59:00	267190.9115965012	36411.069358320194	11	J
2019-07-20 09:00:00	267206.0848118354	36373.1749945035	11	J
2019-07-20 09:01:00	267211.8546233597	36349.92495221551	11	J
2019-07-20 09:02:00	267210.9968410546	36348.88213367339	11	J
2019-07-20 09:03:00	267212.2584163805	36349.789193067496	11	J
2019-07-20 09:04:00	267212.6332207597	36351.24282329637	11	J
2019-07-20 09:05:00	267211.62080040365	36350.84651909391	11	J
2019-07-20 09:06:00	267210.6348406065	36350.9669156168	11	J
2019-07-20 09:07:00	267211.23286543385	36343.40809454722	11	J
2019-07-20 09:08:00	267204.4598945474	36326.31507007756	11	J
2019-07-20 09:09:00	267206.09830325766	36325.07190375152	11	J
2019-07-20 09:10:00	267211.41432049905	36321.93737196741	11	J
2019-07-20 09:11:00	267213.45156474767	36319.92560697254	11	J
2019-07-20 09:12:00	267216.54501377064	36303.17504970965	11	J
2019-07-20 09:13:00	267216.6936598597	36299.6111648914	11	J
2019-07-20 09:14:00	267216.3070005373	36282.28822154676	11	J
2019-07-20 09:15:00	267212.59898454364	36273.6633388466	11	J
2019-07-20 09:16:00	267213.2690789492	36273.50079483532	11	J
2019-07-20 09:17:00	267213.59331330174	36271.852354810966	11	J
2019-07-20 09:18:00	267212.58625066985	36270.45249964528	11	J
2019-07-20 09:19:00	267200.661599621	36255.16561038863	11	J
2019-07-20 09:20:00	267196.8296519951	36237.82310758542	11	J
2019-07-20 09:21:00	267196.96661424293	36236.95557277311	11	J
2019-07-20 09:22:00	267197.4587189688	36236.70292356798	11	J
2019-07-20 09:23:00	267198.68830265815	36231.046548504775	11	J
2019-07-20 09:24:00	267203.5305050618	36227.75856276567	11	J
2019-07-20 09:25:00	267212.030897117	36228.22648744678	11	J
2019-07-20 09:26:00	267213.57234898314	36228.35391353896	11	J
2019-07-20 09:27:00	267208.51502783934	36227.04449319521	11	J
2019-07-20 09:28:00	267199.6124237807	36228.06446423951	11	J
2019-07-20 09:29:00	267192.36960638134	36225.34547996087	11	J
2019-07-20 09:30:00	267191.99193539267	36225.26795147678	11	J
2019-07-20 09:31:00	267193.3617984896	36225.741789140826	11	J
2019-07-20 09:32:00	267194.1849076754	36226.93227234468	11	J
2019-07-20 09:33:00	267194.2026785688	36226.71788067561	11	J
2019-07-20 09:34:00	267194.7103239085	36226.23480267279	11	J
2019-07-20 09:35:00	267196.4778030791	36225.43034055303	11	J
2019-07-20 09:36:00	267200.4895329284	36220.34778961411	11	J
2019-07-20 09:37:00	267200.53248944023	36218.98937581715	11	J
2019-07-20 09:38:00	267200.4452226347	36218.77703382712	11	J
2019-07-20 09:39:00	267200.4819685774	36218.78255637032	11	J
2019-07-20 09:40:00	267200.1741176477	36218.90649741973	11	J
2019-07-20 09:41:00	267198.12829890294	36218.96591341345	11	J
2019-07-20 09:42:00	267197.3714052452	36218.48955132032	11	J
2019-07-20 09:43:00	267199.9148189937	36213.36214362352	11	J
2019-07-20 09:44:00	267200.69257445366	36208.871632105605	11	J
2019-07-20 09:45:00	267199.18025224697	36201.59934793586	11	J
2019-07-20 09:46:00	267194.4224005592	36196.46387799167	11	J
2019-07-20 09:47:00	267180.9946320807	36208.221703061485	11	J
2019-07-20 09:48:00	267163.67159953486	36230.022475902246	11	J
2019-07-20 09:49:00	267163.3033365773	36236.78305614421	11	J
2019-07-20 09:50:00	267164.40469815093	36237.41087416419	11	J
2019-07-20 09:51:00	267165.2832982974	36237.72425382111	11	J
2019-07-20 09:52:00	267167.87483051064	36244.402921493696	11	J
2019-07-20 09:53:00	267169.1908790979	36264.43013482061	11	J
2019-07-20 09:54:00	267163.052841981	36279.58641879528	11	J
2019-07-20 09:55:00	267158.3300039856	36287.48455374163	11	J
2019-07-20 09:56:00	267126.55094791204	36322.94818249684	11	J
2019-07-20 09:57:00	267092.89905933995	36354.15984839444	11	J
2019-07-20 09:58:00	267056.1334349698	36363.76414356578	11	J
2019-07-20 09:59:00	267020.277153669	36411.42482802014	11	J
2019-07-20 10:00:00	266973.36542213795	36442.77296787905	11	J
2019-07-20 10:01:00	266927.3658600215	36464.64416224683	11	J
2019-07-20 10:02:00	266877.99245146994	36497.1243400916	11	J
2019-07-20 10:03:00	266835.5865238582	36508.7920937435	11	J
2019-07-20 10:04:00	266790.2549510084	36509.17880916794	11	J
2019-07-20 10:05:00	266768.2713065646	36502.98885100553	11	J
2019-07-20 10:06:00	266727.03735037555	36484.11476020479	11	J
2019-07-20 10:07:00	266692.3581219616	36466.32246965118	11	J
2019-07-20 10:08:00	266684.54321220727	36457.79668529642	11	J
2019-07-20 10:09:00	266681.61294863804	36458.909431671535	11	J
2019-07-20 10:10:00	266675.3548875408	36453.98663211295	11	J
2019-07-20 10:11:00	266624.8765574632	36439.32942776757	11	J
2019-07-20 10:12:00	266571.84168435447	36431.84620621924	11	J
2019-07-20 10:13:00	266532.3451140476	36422.79655037769	11	J
2019-07-20 10:14:00	266524.37537198403	36419.31547036111	11	J
2019-07-20 10:15:00	266513.9443484456	36423.23196704698	11	J
2019-07-20 10:16:00	266489.9386720561	36428.91897059316	11	J
2019-07-20 10:17:00	266477.8878034599	36442.94600464819	11	J
2019-07-20 10:18:00	266451.92935190647	36451.71376688343	11	J
2019-07-20 10:19:00	266444.6023449289	36452.10648314484	11	J
2019-07-20 10:20:00	266444.7200382891	36452.27402454726	11	J
2019-07-20 10:21:00	266444.7704809212	36453.86764412354	11	J
2019-07-20 10:22:00	266443.0473002432	36456.19789656285	11	J
2019-07-20 10:23:00	266441.83653964684	36455.15957309477	11	J
2019-07-20 10:24:00	266442.32548033824	36454.85604431141	11	J
2019-07-20 10:25:00	266442.2048477985	36454.83136800908	11	J
2019-07-20 10:26:00	266441.82254032564	36454.77633055546	11	J
2019-07-20 10:27:00	266441.8337992275	36454.48451595982	11	J
2019-07-20 10:28:00	266442.15268266114	36453.87022365214	11	J
2019-07-20 10:29:00	266442.5954675054	36453.821464228175	11	J
2019-07-20 10:30:00	266442.1854551433	36454.39356159432	11	J
2019-07-20 10:31:00	266437.0743930067	36462.36850516481	11	J
2019-07-20 10:32:00	266414.49861463625	36481.29258062791	11	J
2019-07-20 10:33:00	266402.3551706027	36490.17947177966	11	J
2019-07-20 10:34:00	266392.6918718892	36495.77184575312	11	J
2019-07-20 10:35:00	266382.1491300018	36491.803727441686	11	J
2019-07-20 10:36:00	266374.9084191322	36489.576753264686	11	J
2019-07-20 10:37:00	266356.9401429439	36494.01229603969	11	J
2019-07-20 10:38:00	266347.6214032116	36494.91495508069	11	J
2019-07-20 10:39:00	266346.3039230086	36503.49927333358	11	J
2019-07-20 10:40:00	266327.3330213442	36513.53310992679	11	J
2019-07-20 10:41:00	266314.93405081803	36523.40039017379	11	J
2019-07-20 10:42:00	266304.72358168336	36521.609274399474	11	J
2019-07-20 10:43:00	266291.50835998415	36528.52745105469	11	J
2019-07-20 10:44:00	266271.02290512697	36548.09501758534	11	J
2019-07-20 10:45:00	266227.5684327273	36569.993285760414	11	J
2019-07-20 10:46:00	266178.8185740249	36586.5480731706	11	J
2019-07-20 10:47:00	266156.2248318497	36596.95211966793	11	J
2019-07-20 10:48:00	266127.2744398587	36607.60416526086	11	J
2019-07-20 10:49:00	266086.1108691532	36613.417993656505	11	J
2019-07-20 10:50:00	266030.7541710502	36619.75449592921	11	J
2019-07-20 10:51:00	265974.2696272432	36631.08635323269	11	J
2019-07-20 10:52:00	265897.8470348519	36647.92432158723	11	J
2019-07-20 10:53:00	265858.48729378555	36655.62674303529	11	J
2019-07-20 10:54:00	265852.8099552107	36655.4334686116	11	J
2019-07-20 10:55:00	265847.7507316942	36651.48538709773	11	J
2019-07-20 10:56:00	265842.8428070772	36649.52171379254	11	J
2019-07-20 10:57:00	265832.4528148333	36650.17520126403	11	J
2019-07-20 10:58:00	265818.95439307985	36651.96342091169	11	J
2019-07-20 10:59:00	265812.1243985468	36647.35577073812	11	J
2019-07-20 11:00:00	265811.3653452944	36647.23205423904	11	J
2019-07-20 11:01:00	265806.1499160328	36651.402792907735	11	J
2019-07-20 11:02:00	265786.9625673479	36665.726369848286	11	J
2019-07-20 11:03:00	265769.12211469177	36671.07902969923	11	J
2019-07-20 11:04:00	265767.6672399727	36672.33710443604	11	J
2019-07-20 11:05:00	265754.20262248325	36675.1537642856	11	J
2019-07-20 11:06:00	265735.32240979024	36681.63389927999	11	J
2019-07-20 11:07:00	265731.2688270473	36685.44437388718	11	J
2019-07-20 11:08:00	265731.25782913354	36686.08809857583	11	J
2019-07-20 11:09:00	265731.5894991767	36684.51448449035	11	J
2019-07-20 11:10:00	265731.3658640592	36684.46881524864	11	J
2019-07-20 11:11:00	265731.33882242214	36684.71897312976	11	J
2019-07-20 11:12:00	265722.01154118194	36685.744609048365	11	J
2019-07-20 11:13:00	265681.37635694747	36677.321817418815	11	J
2019-07-20 11:14:00	265626.4745180207	36665.04359441637	11	J
2019-07-20 11:15:00	265561.9588027453	36674.5762003996	11	J
2019-07-20 11:16:00	265499.05453016463	36684.38904178354	11	J
2019-07-20 11:17:00	265484.6776476943	36684.063789999855	11	J
2019-07-20 11:18:00	265478.2924937969	36683.89371158206	11	J
2019-07-20 11:19:00	265458.1357545167	36680.468869043136	11	J
2019-07-20 11:20:00	265455.0052108871	36682.35886027205	11	J
2019-07-20 11:21:00	265446.2717974612	36686.96964735903	11	J
2019-07-20 11:22:00	265428.49283554754	36691.902565437806	11	J
2019-07-20 11:23:00	265400.82622888224	36704.47563360734	11	J
2019-07-20 11:24:00	265385.99624810857	36711.583350670495	11	J
2019-07-20 11:25:00	265383.8365279656	36711.95249602031	11	J
2019-07-20 11:26:00	265363.2841903936	36729.75218983691	11	J
2019-07-20 11:27:00	265352.8645255383	36744.54549635325	11	J
2019-07-20 11:28:00	265313.9540156512	36779.42273490223	11	J
2019-07-20 11:29:00	265279.4696454698	36820.44539076501	11	J
2019-07-20 11:30:00	265243.4227030844	36861.56425659867	11	J
2019-07-20 11:31:00	265196.7246480539	36888.73456204225	11	J
2019-07-20 11:32:00	265186.3692122324	36893.19197449541	11	J
2019-07-20 11:33:00	265184.2712895742	36893.56313743419	11	J
2019-07-20 11:34:00	265155.71719536494	36911.23979488482	11	J
2019-07-20 11:35:00	265113.0758575555	36938.84983957011	11	J
2019-07-20 11:36:00	265062.5878728277	36959.303373484174	11	J
2019-07-20 11:37:00	265015.2964476205	36962.99210058887	11	J
2019-07-20 11:38:00	264995.6759863979	36964.75421272712	11	J
2019-07-20 11:39:00	264955.8808151748	36966.12027244966	11	J
2019-07-20 11:40:00	264919.47966458066	36967.96784492594	11	J
2019-07-20 11:41:00	264897.1711129141	36967.5020174308	11	J
2019-07-20 11:42:00	264878.9473684459	36969.44633215232	11	J
2019-07-20 11:43:00	264856.2881992772	36960.13414634812	11	J
2019-07-20 11:44:00	264845.2767420207	36954.372663857226	11	J
2019-07-20 11:45:00	264835.01345713023	36951.62410583507	11	J
2019-07-20 11:46:00	264823.49335321714	36950.34042309768	11	J
2019-07-20 11:47:00	264819.8780333943	36951.23397401844	11	J
2019-07-20 11:48:00	264820.053145761	36952.60028667037	11	J
2019-07-20 11:49:00	264819.887958579	36953.37437847396	11	J
2019-07-20 11:50:00	264819.3798117757	36954.13103148286	11	J
2019-07-20 11:51:00	264819.7102338359	36954.52969430335	11	J
2019-07-20 11:52:00	264819.1881335058	36954.26177191168	11	J
2019-07-20 11:53:00	264814.8682930501	36961.8194742456	11	J
2019-07-20 11:54:00	264812.1222924867	36975.88912372303	11	J
2019-07-20 11:55:00	264811.75711044983	36976.9541519092	11	J
2019-07-20 11:56:00	264812.35129676247	36976.73189065482	11	J
2019-07-20 11:57:00	264814.38951204834	36977.436563853546	11	J
2019-07-20 11:58:00	264814.9568743116	36975.88685438391	11	J
2019-07-20 11:59:00	264814.9957056336	36976.094231906616	11	J
2019-07-20 12:00:00	264815.00308935327	36975.910440339	11	J
2019-07-20 12:01:00	264814.2885213	36975.55444348461	11	J
2019-07-20 12:02:00	264814.3119429115	36975.73214510184	11	J
2019-07-20 12:03:00	264814.6990326464	36975.57094597872	11	J
2019-07-20 12:04:00	264814.7398476287	36975.51010399968	11	J
2019-07-20 12:05:00	264814.1882534585	36976.16814294381	11	J
2019-07-20 12:06:00	264814.0786234844	36976.39619884641	11	J
2019-07-20 12:07:00	264814.4883941768	36975.55845600749	11	J
2019-07-20 12:08:00	264817.62862360245	36973.80320325282	11	J
2019-07-20 12:09:00	264819.933043355	36974.015992033404	11	J
2019-07-20 12:10:00	264820.06370897853	36974.95132029456	11	J
2019-07-20 12:11:00	264820.1623428557	36974.50611071258	11	J
2019-07-20 12:12:00	264820.45005565864	36974.78680316646	11	J
2019-07-20 12:13:00	264819.9354533844	36974.00419356218	11	J
2019-07-20 12:14:00	264819.8102621895	36973.49875200145	11	J
2019-07-20 12:15:00	264819.7370613605	36973.98248379586	11	J
2019-07-20 12:16:00	264820.4063334479	36974.27397034953	11	J
2019-07-20 12:17:00	264820.5584364215	36973.928294479534	11	J
2019-07-20 12:18:00	264819.227748144	36974.49285486731	11	J
2019-07-20 12:19:00	264819.1699683168	36974.19662810015	11	J
2019-07-20 12:20:00	264819.28690766543	36974.30149409514	11	J
2019-07-20 12:21:00	264818.1312566643	36975.02068058855	11	J
2019-07-20 12:22:00	264818.03708689223	36974.65090879573	11	J
2019-07-20 12:23:00	264810.8084954234	36977.33096892574	11	J
2019-07-20 12:24:00	264808.9195960904	36977.12749221746	11	J
2019-07-20 12:25:00	264809.4375501258	36977.10028228005	11	J
2019-07-20 12:26:00	264809.31092112523	36976.81255009954	11	J
2019-07-20 12:27:00	264809.28691061697	36976.48553076382	11	J
2019-07-20 12:28:00	264808.81641259475	36976.2664482168	11	J
2019-07-20 12:29:00	264804.74647213967	36976.557480347714	11	J
2019-07-20 12:30:00	264794.4754466198	36973.208888509325	11	J
2019-07-20 12:31:00	264793.50789382344	36973.54718193253	11	J
2019-07-20 12:32:00	264792.21147229755	36968.63379751777	11	J
2019-07-20 12:33:00	264791.42828713614	36965.05420879043	11	J
2019-07-20 12:34:00	264791.10975728824	36964.72540938273	11	J
2019-07-20 12:35:00	264789.5674459192	36965.87751663826	11	J
2019-07-20 12:36:00	264781.14773802983	36970.91926788178	11	J
2019-07-20 12:37:00	264747.681659545	36969.04340836754	11	J
2019-07-20 12:38:00	264715.9859019582	36946.74250424305	11	J
2019-07-20 12:39:00	264682.8473020045	36923.88150038112	11	J
2019-07-20 12:40:00	264667.63649131096	36906.971655353904	11	J
2019-07-20 12:41:00	264656.64839855034	36896.86168912135	11	J
2019-07-20 12:42:00	264656.2713475088	36897.105103172	11	J
2019-07-20 12:43:00	264648.5729521335	36903.69739570354	11	J
2019-07-20 12:44:00	264638.50023584376	36906.06855599684	11	J
2019-07-20 12:45:00	264622.7171301236	36910.07938718919	11	J
2019-07-20 12:46:00	264620.69316198194	36910.04940586276	11	J
2019-07-20 12:47:00	264604.6384523112	36906.71587771779	11	J
2019-07-20 12:48:00	264591.76580504695	36898.51500333389	11	J
2019-07-20 12:49:00	264591.9235806723	36896.931092227474	11	J
2019-07-20 12:50:00	264590.17101928534	36890.394104389736	11	J
2019-07-20 12:51:00	264586.4579481244	36880.32478394298	11	J
2019-07-20 12:52:00	264588.9984160993	36867.50998562087	11	J
2019-07-20 12:53:00	264588.90224718326	36864.74559489151	11	J
2019-07-20 12:54:00	264583.78443939297	36855.24011279181	11	J
2019-07-20 12:55:00	264583.0621454675	36851.7513874939	11	J
2019-07-20 12:56:00	264578.94631540694	36852.69813679592	11	J
2019-07-20 12:57:00	264567.7734276203	36857.50470655917	11	J
2019-07-20 12:58:00	264568.85146435216	36842.76014714365	11	J
2019-07-20 12:59:00	264565.94121454353	36826.59018012218	11	J
2019-07-20 13:00:00	264569.2563808579	36812.385450875925	11	J
2019-07-20 13:01:00	264576.8664201867	36796.153868706686	11	J
2019-07-20 13:02:00	264584.07835114584	36784.95199457535	11	J
2019-07-20 13:03:00	264587.51884183433	36779.65212596809	11	J
2019-07-20 13:04:00	264592.9897544543	36775.91652778925	11	J
2019-07-20 13:05:00	264593.9625295412	36771.36193513661	11	J
2019-07-20 13:06:00	264595.008784722	36765.891509562265	11	J
2019-07-20 13:07:00	264612.9597790776	36778.76698675964	11	J
2019-07-20 13:08:00	264633.0881476428	36794.811961107545	11	J
2019-07-20 13:09:00	264636.66383356595	36796.86772725365	11	J
2019-07-20 13:10:00	264640.3499178276	36801.4122870663	11	J
2019-07-20 13:11:00	264648.9777298986	36809.60412291003	11	J
2019-07-20 13:12:00	264658.50451948954	36811.81622564159	11	J
2019-07-20 13:13:00	264667.77458022285	36811.98217411312	11	J
2019-07-20 13:14:00	264677.556349762	36814.15126999327	11	J
2019-07-20 13:15:00	264679.12080577225	36815.00130941772	11	J
2019-07-20 13:16:00	264682.0871526957	36821.05099972949	11	J
2019-07-20 13:17:00	264682.2187756367	36822.99136748015	11	J
2019-07-20 13:18:00	264681.9164032732	36823.58280516695	11	J
2019-07-20 13:19:00	264681.4052897589	36823.49092757909	11	J
2019-07-20 13:20:00	264681.76210276573	36824.067660749606	11	J
2019-07-20 13:21:00	264682.9215184559	36825.3183646332	11	J
2019-07-20 13:22:00	264682.5440653616	36825.4181752516	11	J
2019-07-20 13:23:00	264683.594115386	36836.777912017686	11	J
2019-07-20 13:24:00	264691.8267278593	36886.01106354447	11	J
2019-07-20 13:25:00	264716.9944764569	36906.74997112236	11	J
2019-07-20 13:26:00	264728.8425993327	36905.85059495766	11	J
2019-07-20 13:27:00	264729.71929169114	36905.85814891708	11	J
2019-07-20 13:28:00	264732.0971027689	36905.60342868407	11	J
2019-07-20 13:29:00	264745.67350129527	36906.19391084973	11	J
2019-07-20 13:30:00	264750.30418812606	36908.96101116681	11	J
2019-07-20 13:31:00	264752.4812387497	36911.48161907403	11	J
2019-07-20 13:32:00	264758.558819164	36915.55134491282	11	J
2019-07-20 13:33:00	264759.19957250764	36920.44109134027	11	J
2019-07-20 13:34:00	264760.4936853818	36927.56788467776	11	J
2019-07-20 13:35:00	264762.2344605532	36930.22020700523	11	J
2019-07-20 13:36:00	264766.34539336525	36934.13882498737	11	J
2019-07-20 13:37:00	264772.0537688881	36936.96597267546	11	J
2019-07-20 13:38:00	264772.7713872409	36941.14874652297	11	J
2019-07-20 13:39:00	264777.66529886663	36945.10222072235	11	J
2019-07-20 13:40:00	264795.64739490283	36960.26075043782	11	J
2019-07-20 13:41:00	264810.5653851826	36974.7561180562	11	J
2019-07-20 13:42:00	264809.17702879384	36978.99169768436	11	J
2019-07-20 13:43:00	264808.68478899176	36977.777536237954	11	J
2019-07-20 13:44:00	264809.0704595652	36977.92050337983	11	J
2019-07-20 13:45:00	264810.24707627256	36978.90150789849	11	J
2019-07-20 13:46:00	264820.0610428032	36986.70244984261	11	J
2019-07-20 13:47:00	264820.2136837639	36987.13156747993	11	J
2019-07-20 13:48:00	264819.58457054023	36988.04143567155	11	J
2019-07-20 13:49:00	264820.1072766772	36988.53702143727	11	J
2019-07-20 13:50:00	264819.9702404978	36988.181637642025	11	J
2019-07-20 13:51:00	264818.1767135985	36993.06969429203	11	J
2019-07-20 13:52:00	264817.68211172754	36996.39848243396	11	J
2019-07-20 13:53:00	264818.3220604761	36996.683523213695	11	J
2019-07-20 13:54:00	264818.4828626674	36997.09217701435	11	J
2019-07-20 13:55:00	264819.12340829044	36996.70196924421	11	J
2019-07-20 13:56:00	264819.0290055768	36996.97407985133	11	J
2019-07-20 13:57:00	264820.0286372345	36998.23513934909	11	J
2019-07-20 13:58:00	264819.1975597031	36992.015585472654	11	J
2019-07-20 13:59:00	264820.88653233735	36986.79536529472	11	J
2019-07-20 14:00:00	264820.0833048066	36986.665945134206	11	J
2019-07-20 14:01:00	264819.11677459005	36983.9957605316	11	J
2019-07-20 14:02:00	264818.9010900261	36982.095230620434	11	J
2019-07-20 14:03:00	264818.98508934845	36979.18701732613	11	J
2019-07-20 14:04:00	264818.4517653568	36975.92112715907	11	J
2019-07-20 14:05:00	264817.328357703	36974.69346025899	11	J
2019-07-20 14:06:00	264817.12636580167	36974.32887327986	11	J
2019-07-20 14:07:00	264817.31297624885	36974.79503656561	11	J
2019-07-20 14:08:00	264816.76384534314	36974.82649309179	11	J
2019-07-20 14:09:00	264816.635764618	36975.55375382005	11	J
2019-07-20 14:10:00	264816.6428773541	36974.97325616608	11	J
2019-07-20 14:11:00	264817.0066978672	36975.342232539246	11	J
2019-07-20 14:12:00	264816.7090675431	36976.40632443801	11	J
2019-07-20 14:13:00	264816.42535641114	36976.61082191012	11	J
2019-07-20 14:14:00	264815.71067989204	36976.61300354486	11	J
2019-07-20 14:15:00	264814.7288436621	36976.11843829209	11	J
2019-07-20 14:16:00	264815.0010739041	36976.03100109954	11	J
2019-07-20 14:17:00	264815.05987892894	36975.91706446144	11	J
2019-07-20 14:18:00	264816.98603380256	36969.87019923419	11	J
2019-07-20 14:19:00	264817.4251811859	36969.28647475633	11	J
2019-07-20 14:20:00	264817.9515288556	36969.45651005481	11	J
2019-07-20 14:21:00	264817.7513554102	36968.91827156966	11	J
2019-07-20 14:22:00	264817.6462320931	36969.391134002064	11	J
2019-07-20 14:23:00	264817.59144130803	36969.18652506105	11	J
2019-07-20 14:24:00	264817.15529637446	36969.06200306751	11	J
2019-07-20 14:25:00	264817.47800679435	36968.98303480055	11	J
2019-07-20 14:26:00	264817.13752464805	36969.26718065712	11	J
2019-07-20 14:27:00	264817.3591262711	36969.34381964876	11	J
2019-07-20 14:28:00	264817.2375188006	36969.10622769085	11	J
2019-07-20 14:29:00	264816.9463585808	36969.19090380064	11	J
2019-07-20 14:30:00	264817.10144568176	36968.913987225846	11	J
2019-07-20 14:31:00	264817.0831322867	36969.18921527411	11	J
2019-07-20 14:32:00	264816.9035513151	36969.47996284618	11	J
2019-07-20 14:33:00	264816.5687659115	36969.5025247544	11	J
2019-07-20 14:34:00	264817.1747950406	36969.12025126058	11	J
2019-07-20 14:35:00	264817.6932591029	36968.87606952705	11	J
2019-07-20 14:36:00	264817.19969321525	36968.39817435221	11	J
2019-07-20 14:37:00	264817.41265116615	36967.97819515168	11	J
2019-07-20 14:38:00	264817.4186160625	36968.100228936426	11	J
2019-07-20 14:39:00	264817.14160099457	36968.37495963741	11	J
2019-07-20 14:40:00	264817.0033846107	36968.57168337304	11	J
2019-07-20 14:41:00	264817.11642923194	36968.68816382015	11	J
2019-07-20 14:42:00	264818.0090057701	36968.3454624002	11	J
2019-07-20 14:43:00	264817.3924504441	36968.1070552589	11	J
2019-07-20 14:44:00	264817.58653985226	36967.10750571532	11	J
2019-07-20 14:45:00	264817.2019702353	36968.63063039087	11	J
2019-07-20 14:46:00	264817.95179650665	36968.11338687215	11	J
2019-07-20 14:47:00	264817.63065169763	36967.7062422985	11	J
2019-07-20 14:48:00	264815.1527347705	36965.00983744642	11	J
2019-07-20 14:49:00	264816.06433308654	36962.50939706946	11	J
2019-07-20 14:50:00	264815.9071352199	36961.60172593501	11	J
2019-07-20 14:51:00	264816.0818775013	36962.11029068331	11	J
2019-07-20 14:52:00	264815.6836120807	36962.082171913455	11	J
2019-07-20 14:53:00	264816.3323090312	36960.76268942181	11	J
2019-07-20 14:54:00	264814.8756874054	36961.68527094347	11	J
2019-07-20 14:55:00	264817.56539649493	36961.99420402371	11	J
2019-07-20 14:56:00	264820.73333992885	36964.83940952052	11	J
2019-07-20 14:57:00	264821.787221426	36968.10408156754	11	J
2019-07-20 14:58:00	264820.9696464199	36972.0176751139	11	J
2019-07-20 14:59:00	264819.0106373208	36974.58728522246	11	J
2019-07-20 15:00:00	264820.582146776	36976.58694974534	11	J
2019-07-21 04:00:00	264845.39992377645	36995.54822148308	11	J
2019-07-21 04:01:00	264840.7732083056	36996.56365741261	11	J
2019-07-21 04:02:00	264837.7497448751	37002.785146867536	11	J
2019-07-21 04:03:00	264835.70957837667	37001.63657653967	11	J
2019-07-21 04:04:00	264840.79431211	36998.9046243239	11	J
2019-07-21 04:05:00	264851.7595924111	37003.09035027996	11	J
2019-07-21 04:06:00	264869.5047295643	37012.37778129028	11	J
2019-07-21 04:07:00	264870.6977020014	37013.47362747965	11	J
2019-07-21 04:08:00	264865.0181031115	37021.882548988106	11	J
2019-07-21 04:09:00	264871.33279285545	37042.02139239318	11	J
2019-07-21 04:10:00	264873.96738202026	37044.04656894428	11	J
2019-07-21 04:11:00	264874.139754638	37049.05568258008	11	J
2019-07-21 04:12:00	264879.08496742096	37076.61388538445	11	J
2019-07-21 04:13:00	264884.7690529708	37077.83116552469	11	J
2019-07-21 04:14:00	264885.7370973288	37077.194420463165	11	J
2019-07-21 04:15:00	264884.0935015415	37080.25947649928	11	J
2019-07-21 04:16:00	264875.4170707788	37098.7234791797	11	J
2019-07-21 04:17:00	264872.4285989209	37110.55267396339	11	J
2019-07-21 04:18:00	264869.60998126125	37115.72225910272	11	J
2019-07-21 04:19:00	264859.6118558526	37114.51660410864	11	J
2019-07-21 04:20:00	264857.4082221651	37120.38176717278	11	J
2019-07-21 04:21:00	264864.7502056482	37141.7729961462	11	J
2019-07-21 04:22:00	264869.1635071171	37152.808285769264	11	J
2019-07-21 04:23:00	264869.0686829745	37154.56288247062	11	J
2019-07-21 04:24:00	264870.3194322408	37160.22654903376	11	J
2019-07-21 04:25:00	264877.065341588	37166.23393234462	11	J
2019-07-21 04:26:00	264882.2893104442	37174.04064728741	11	J
2019-07-21 04:27:00	264883.28021574096	37175.27995476533	11	J
2019-07-21 04:28:00	264883.4672453829	37182.826361053325	11	J
2019-07-21 04:29:00	264880.8198637786	37198.01181471977	11	J
2019-07-21 04:30:00	264878.63256313646	37216.72309669513	11	J
2019-07-21 04:31:00	264872.23582917266	37230.008419536905	11	J
2019-07-21 04:32:00	264866.59466032666	37239.287069743885	11	J
2019-07-21 04:33:00	264870.1590964596	37245.10010500562	11	J
2019-07-21 04:34:00	264872.83500640385	37259.65837771462	11	J
2019-07-21 04:35:00	264868.91203159274	37271.84171678124	11	J
2019-07-21 04:36:00	264867.686460752	37276.17920361411	11	J
2019-07-21 04:37:00	264859.5052701117	37276.22448377607	11	J
2019-07-21 04:38:00	264859.7646683917	37290.5511936364	11	J
2019-07-21 04:39:00	264862.3490127535	37297.914580767785	11	J
2019-07-21 04:40:00	264862.7193820716	37307.07394886679	11	J
2019-07-21 04:41:00	264862.1624105786	37309.45485911645	11	J
2019-07-21 04:42:00	264865.44785324804	37308.12890408161	11	J
2019-07-21 04:43:00	264866.8867343134	37307.5656082178	11	J
2019-07-21 04:44:00	264868.10648563283	37309.76252695956	11	J
2019-07-21 04:45:00	264872.7872354761	37304.629771554144	11	J
2019-07-21 04:46:00	264887.113643746	37295.36619358292	11	J
2019-07-21 04:47:00	264904.8207269696	37293.46324908535	11	J
2019-07-21 04:48:00	264906.54231018736	37296.60076049167	11	J
2019-07-21 04:49:00	264913.77264148835	37305.40525147635	11	J
2019-07-21 04:50:00	264914.536384389	37304.88616039104	11	J
2019-07-21 04:51:00	264914.5414656215	37304.35617344585	11	J
2019-07-21 04:52:00	264915.11393630266	37304.12654224806	11	J
2019-07-21 04:53:00	264914.8524129467	37303.95018286933	11	J
2019-07-21 04:54:00	264915.1400855166	37304.04431963689	11	J
2019-07-21 04:55:00	264914.21271343034	37303.9580641525	11	J
2019-07-21 04:56:00	264914.3558910132	37304.39031717191	11	J
2019-07-21 04:57:00	264916.4342764504	37305.48652181697	11	J
2019-07-21 04:58:00	264937.8063664643	37309.3427591573	11	J
2019-07-21 04:59:00	264950.1359217125	37304.41960275953	11	J
2019-07-21 05:00:00	264963.3840629958	37303.56782804716	11	J
2019-07-21 05:01:00	264962.9939070115	37304.98901176011	11	J
2019-07-21 05:02:00	264962.72430033726	37307.75605645173	11	J
2019-07-21 05:03:00	264968.3576429168	37312.89468077284	11	J
2019-07-21 05:04:00	264970.17258316424	37311.80334577083	11	J
2019-07-21 05:05:00	264970.70352183765	37312.60604357961	11	J
2019-07-21 05:06:00	264970.41997642897	37313.57058688944	11	J
2019-07-21 05:07:00	264967.74230347434	37315.69074225487	11	J
2019-07-21 05:08:00	264967.1936113646	37316.03042090956	11	J
2019-07-21 05:09:00	264967.6721751796	37314.93587353757	11	J
2019-07-21 05:10:00	264973.0603835427	37315.891074292944	11	J
2019-07-21 05:11:00	264977.7951479209	37316.8008842581	11	J
2019-07-21 05:12:00	264978.53049632744	37316.28106215368	11	J
2019-07-21 05:13:00	264978.086027578	37316.28115865498	11	J
2019-07-21 05:14:00	264979.6057971901	37315.606133925605	11	J
2019-07-21 05:15:00	264981.6562331743	37316.189502454	11	J
2019-07-21 05:16:00	264989.30806552793	37324.35736201358	11	J
2019-07-21 05:17:00	264989.92193019	37330.15315132472	11	J
2019-07-21 05:18:00	264989.6830369303	37331.635135154174	11	J
2019-07-21 05:19:00	264992.5177054498	37333.7587017156	11	J
2019-07-21 05:20:00	264995.91756268486	37341.43049557624	11	J
2019-07-21 05:21:00	264994.4092488861	37342.72712194079	11	J
2019-07-21 05:22:00	264996.25102240586	37340.433497267535	11	J
2019-07-21 05:23:00	265007.157280348	37318.11993442876	11	J
2019-07-21 05:24:00	265007.41602486913	37290.95604453564	11	J
2019-07-21 05:25:00	265007.9163849661	37282.544558424735	11	J
2019-07-21 05:26:00	265009.869167111	37264.98327111147	11	J
2019-07-21 05:27:00	265005.26393582806	37259.77437306276	11	J
2019-07-21 05:28:00	264999.1811749481	37247.198350438935	11	J
2019-07-21 05:29:00	264999.76149603	37243.801892751326	11	J
2019-07-21 05:30:00	265001.5217238105	37242.01080531794	11	J
2019-07-21 05:31:00	265000.5455191215	37241.809161449055	11	J
2019-07-21 05:32:00	264993.2040326183	37239.00689784758	11	J
2019-07-21 05:33:00	264988.28190101223	37234.993530634194	11	J
2019-07-21 05:34:00	264991.89372530044	37224.841542369606	11	J
2019-07-21 05:35:00	264998.88864584715	37198.96788260072	11	J
2019-07-21 05:36:00	265004.0480055012	37185.22603771556	11	J
2019-07-21 05:37:00	265004.7047543279	37181.67582190099	11	J
2019-07-21 05:38:00	265004.9117745392	37172.68224477676	11	J
2019-07-21 05:39:00	265013.5430356007	37156.51480558361	11	J
2019-07-21 05:40:00	265019.40148496005	37149.63994968507	11	J
2019-07-21 05:41:00	265023.1415603855	37142.96703871368	11	J
2019-07-21 05:42:00	265032.80735145253	37140.12183169959	11	J
2019-07-21 05:43:00	265040.9957149244	37135.514074342005	11	J
2019-07-21 05:44:00	265048.25772243435	37126.929322867225	11	J
2019-07-21 05:45:00	265073.3968784578	37109.095555816646	11	J
2019-07-21 05:46:00	265116.39421454247	37087.00921287796	11	J
2019-07-21 05:47:00	265127.4097809272	37076.612122294864	11	J
2019-07-21 05:48:00	265125.22019969195	37075.3487409699	11	J
2019-07-21 05:49:00	265125.3633285596	37079.8627091817	11	J
2019-07-21 05:50:00	265127.0768406527	37082.60757082648	11	J
2019-07-21 05:51:00	265134.6495531505	37081.96055434492	11	J
2019-07-21 05:52:00	265140.03156109777	37082.58781805154	11	J
2019-07-21 05:53:00	265144.2575684149	37090.90758129268	11	J
2019-07-21 05:54:00	265148.45872927416	37102.76801874952	11	J
2019-07-21 05:55:00	265186.4983922888	37125.31025974787	11	J
2019-07-21 05:56:00	265240.40099125233	37155.46610272399	11	J
2019-07-21 05:57:00	265279.04958596866	37166.22962828985	11	J
2019-07-21 05:58:00	265295.19682186976	37166.91650384933	11	J
2019-07-21 05:59:00	265311.50466581	37165.401926883074	11	J
2019-07-21 06:00:00	265319.4087657909	37161.9338444266	11	J
2019-07-21 06:01:00	265333.1583221776	37156.78163825777	11	J
2019-07-21 06:02:00	265355.9139493333	37153.27127076906	11	J
2019-07-21 06:03:00	265377.4093355776	37152.555070193695	11	J
2019-07-21 06:04:00	265398.12508817	37143.22250676418	11	J
2019-07-21 06:05:00	265409.0240052457	37134.1536449592	11	J
2019-07-21 06:06:00	265416.9281684458	37122.38739494263	11	J
2019-07-21 06:07:00	265425.69393663446	37118.13586106458	11	J
2019-07-21 06:08:00	265443.5691093775	37109.35473218648	11	J
2019-07-21 06:09:00	265455.3788508236	37096.79773818919	11	J
2019-07-21 06:10:00	265468.4635987568	37075.04473951065	11	J
2019-07-21 06:11:00	265467.8436914658	37061.80835783223	11	J
2019-07-21 06:12:00	265453.02088914544	37055.59036290984	11	J
2019-07-21 06:13:00	265454.4274649504	37055.84021280678	11	J
2019-07-21 06:14:00	265484.168639615	37043.2465541582	11	J
2019-07-21 06:15:00	265528.51172660274	37032.37667933375	11	J
2019-07-21 06:16:00	265565.4014026227	37019.39087461856	11	J
2019-07-21 06:17:00	265576.8946754978	37004.85910679863	11	J
2019-07-21 06:18:00	265579.615203396	36991.45315863883	11	J
2019-07-21 06:19:00	265583.58822443185	36985.84572255146	11	J
2019-07-21 06:20:00	265583.4652658529	36984.49783889849	11	J
2019-07-21 06:21:00	265584.834907829	36983.87354664427	11	J
2019-07-21 06:22:00	265586.38931310794	36983.76113297899	11	J
2019-07-21 06:23:00	265586.7131092673	36983.55939314071	11	J
2019-07-21 06:24:00	265584.6802023935	36982.467602014985	11	J
2019-07-21 06:25:00	265581.1966763242	36980.83858039641	11	J
2019-07-21 06:26:00	265581.1238353458	36980.4048388656	11	J
2019-07-21 06:27:00	265580.6383733349	36981.35725478656	11	J
2019-07-21 06:28:00	265581.0416031511	36981.177987641815	11	J
2019-07-21 06:29:00	265581.5298753932	36981.21382957772	11	J
2019-07-21 06:30:00	265581.769291989	36981.29138625487	11	J
2019-07-21 06:31:00	265581.5414011399	36981.305629512106	11	J
2019-07-21 06:32:00	265582.22701396624	36981.6564698896	11	J
2019-07-21 06:33:00	265582.5848532144	36980.97064016348	11	J
2019-07-21 06:34:00	265581.69315979705	36980.22240226138	11	J
2019-07-21 06:35:00	265582.9962623311	36979.99058882016	11	J
2019-07-21 06:36:00	265582.8668627659	36981.490055917	11	J
2019-07-21 06:37:00	265582.12978346285	36981.72230091638	11	J
2019-07-21 06:38:00	265581.156373105	36982.41858592188	11	J
2019-07-21 06:39:00	265581.05267348594	36982.60663720797	11	J
2019-07-21 06:40:00	265582.0113929018	36982.63518882416	11	J
2019-07-21 06:41:00	265583.5985566417	36983.83528448281	11	J
2019-07-21 06:42:00	265594.0693258707	36971.25297494817	11	J
2019-07-21 06:43:00	265625.6202482713	36936.025612835256	11	J
2019-07-21 06:44:00	265663.83194369875	36922.79788359277	11	J
2019-07-21 06:45:00	265699.255125522	36907.1398400482	11	J
2019-07-21 06:46:00	265721.3966506857	36886.39145964752	11	J
2019-07-21 06:47:00	265738.9147069165	36868.72018854345	11	J
2019-07-21 06:48:00	265777.9715565808	36867.80893118804	11	J
2019-07-21 06:49:00	265836.59919865744	36866.77293319119	11	J
2019-07-21 06:50:00	265877.2517221949	36860.97148688657	11	J
2019-07-21 06:51:00	265908.5092792981	36855.554929294325	11	J
2019-07-21 06:52:00	265944.7014291364	36853.61437603533	11	J
2019-07-21 06:53:00	265959.1592435389	36853.3427026507	11	J
2019-07-21 06:54:00	265960.9669299576	36843.50989484603	11	J
2019-07-21 06:55:00	265960.06053741026	36819.95950419399	11	J
2019-07-21 06:56:00	265962.8917819339	36806.137506741405	11	J
2019-07-21 06:57:00	265966.7094108498	36790.66986485759	11	J
2019-07-21 06:58:00	265976.20907704515	36779.170812985314	11	J
2019-07-21 06:59:00	265982.78376850014	36761.41508873447	11	J
2019-07-21 07:00:00	265993.32429209177	36745.2390683237	11	J
2019-07-21 07:01:00	266013.63954366435	36725.54262353061	11	J
2019-07-21 07:02:00	266024.82315514865	36705.227262514745	11	J
2019-07-21 07:03:00	266026.91445227497	36693.811088811766	11	J
2019-07-21 07:04:00	266023.882396862	36690.15752753892	11	J
2019-07-21 07:05:00	266025.27749162266	36689.67444011047	11	J
2019-07-21 07:06:00	266025.2231439659	36688.05759051764	11	J
2019-07-21 07:07:00	266024.75532661536	36686.46239677061	11	J
2019-07-21 07:08:00	266024.3402783601	36686.04218586752	11	J
2019-07-21 07:09:00	266027.3569663641	36686.37188516753	11	J
2019-07-21 07:10:00	266049.3245282785	36675.78471460503	11	J
2019-07-21 07:11:00	266065.31562811893	36661.63862479822	11	J
2019-07-21 07:12:00	266065.5012468484	36661.81684377943	11	J
2019-07-21 07:13:00	266066.07119872945	36661.9721227912	11	J
2019-07-21 07:14:00	266093.2647512373	36646.3089240461	11	J
2019-07-21 07:15:00	266117.0265116891	36636.63239895924	11	J
2019-07-21 07:16:00	266128.7360927287	36634.82170815356	11	J
2019-07-21 07:17:00	266135.516023454	36631.823981869726	11	J
2019-07-21 07:18:00	266137.271757651	36628.98216820523	11	J
2019-07-21 07:19:00	266137.1963074258	36628.489807817656	11	J
2019-07-21 07:20:00	266141.574353548	36626.78242935234	11	J
2019-07-21 07:21:00	266144.4751050192	36627.36414929345	11	J
2019-07-21 07:22:00	266149.8860313094	36621.86095908687	11	J
2019-07-21 07:23:00	266180.0868210516	36602.26126231028	11	J
2019-07-21 07:24:00	266195.03066628415	36600.29025022842	11	J
2019-07-21 07:25:00	266197.18767869804	36602.07643133852	11	J
2019-07-21 07:26:00	266209.08829353587	36605.8803781176	11	J
2019-07-21 07:27:00	266222.31186373264	36604.19767244152	11	J
2019-07-21 07:28:00	266224.46242897696	36603.584650039455	11	J
2019-07-21 07:29:00	266224.8323118546	36603.681350969375	11	J
2019-07-21 07:30:00	266227.10062397784	36601.73514601628	11	J
2019-07-21 07:31:00	266236.25766644353	36590.90332843367	11	J
2019-07-21 07:32:00	266242.40055834485	36580.31216278921	11	J
2019-07-21 07:33:00	266237.6751268216	36561.94666804595	11	J
2019-07-21 07:34:00	266240.08610570914	36553.64618287574	11	J
2019-07-21 07:35:00	266249.36260901304	36536.40608096704	11	J
2019-07-21 07:36:00	266258.3853487665	36529.34205195583	11	J
2019-07-21 07:37:00	266272.3271221495	36512.76736212088	11	J
2019-07-21 07:38:00	266280.21111843025	36508.241957466336	11	J
2019-07-21 07:39:00	266292.0035911405	36501.779590038095	11	J
2019-07-21 07:40:00	266315.6821098692	36501.358346622765	11	J
2019-07-21 07:41:00	266322.5197049525	36500.77180318038	11	J
2019-07-21 07:42:00	266323.3402247621	36500.21399721284	11	J
2019-07-21 07:43:00	266331.587343842	36495.41993310549	11	J
2019-07-21 07:44:00	266348.7062547135	36492.90687991792	11	J
2019-07-21 07:45:00	266354.4188698458	36495.0097463261	11	J
2019-07-21 07:46:00	266377.08954228176	36497.46628632946	11	J
2019-07-21 07:47:00	266424.593253872	36478.584506828425	11	J
2019-07-21 07:48:00	266445.5370892404	36457.2717126082	11	J
2019-07-21 07:49:00	266445.2215119724	36458.60364474645	11	J
2019-07-21 07:50:00	266443.9411563218	36457.55409115438	11	J
2019-07-21 07:51:00	266443.4840537194	36456.5893453419	11	J
2019-07-21 07:52:00	266442.1333063172	36456.15108220267	11	J
2019-07-21 07:53:00	266443.16808541736	36456.9466653134	11	J
2019-07-21 07:54:00	266443.5494285048	36457.709020393646	11	J
2019-07-21 07:55:00	266444.3075647172	36457.8978103729	11	J
2019-07-21 07:56:00	266445.4810383941	36459.0061913481	11	J
2019-07-21 07:57:00	266446.92731438205	36459.22930807584	11	J
2019-07-21 07:58:00	266447.1565413451	36458.51512171343	11	J
2019-07-21 07:59:00	266446.4450371244	36459.44988188917	11	J
2019-07-21 08:00:00	266446.1650877728	36459.88461759536	11	J
2019-07-21 08:01:00	266446.1491822796	36459.26246919219	11	J
2019-07-21 08:02:00	266445.898563152	36457.09651221404	11	J
2019-07-21 08:03:00	266449.79387244466	36457.85517710192	11	J
2019-07-21 08:04:00	266468.5393287547	36456.8318187925	11	J
2019-07-21 08:05:00	266472.0929410154	36455.62584678764	11	J
2019-07-21 08:06:00	266472.64076666505	36455.58812571532	11	J
2019-07-21 08:07:00	266472.7533312383	36456.07586889136	11	J
2019-07-21 08:08:00	266474.4524375034	36455.75014851044	11	J
2019-07-21 08:09:00	266477.8955426713	36456.77509743034	11	J
2019-07-21 08:10:00	266478.74649163644	36456.19092508016	11	J
2019-07-21 08:11:00	266480.71377410507	36455.04372370632	11	J
2019-07-21 08:12:00	266480.6371074594	36454.9397714136	11	J
2019-07-21 08:13:00	266491.74675095244	36458.71992726896	11	J
2019-07-21 08:14:00	266521.11297692545	36469.16883288944	11	J
2019-07-21 08:15:00	266542.1309058379	36473.6577182953	11	J
2019-07-21 08:16:00	266562.6703342953	36476.925259618896	11	J
2019-07-21 08:17:00	266577.2228768612	36483.42722134963	11	J
2019-07-21 08:18:00	266581.8970669782	36487.7206466456	11	J
2019-07-21 08:19:00	266588.93412167655	36482.59577055896	11	J
2019-07-21 08:20:00	266619.69874473364	36479.275754530216	11	J
2019-07-21 08:21:00	266651.9962974071	36482.3116810056	11	J
2019-07-21 08:22:00	266666.43622604053	36478.44282240128	11	J
2019-07-21 08:23:00	266698.6282708771	36471.36748395395	11	J
2019-07-21 08:24:00	266712.6204893303	36462.67599341027	11	J
2019-07-21 08:25:00	266727.05567243585	36450.38884056235	11	J
2019-07-21 08:26:00	266729.77744921425	36448.89805531562	11	J
2019-07-21 08:27:00	266730.1408452484	36449.04047438395	11	J
2019-07-21 08:28:00	266729.7701941249	36448.81510341163	11	J
2019-07-21 08:29:00	266734.0845436194	36446.07857554007	11	J
2019-07-21 08:30:00	266735.6740115543	36445.95252047212	11	J
2019-07-21 08:31:00	266747.1068731809	36447.75296866544	11	J
2019-07-21 08:32:00	266754.87778983946	36451.83798716132	11	J
2019-07-21 08:33:00	266772.5934132376	36458.67330640159	11	J
2019-07-21 08:34:00	266778.0809553271	36457.49089470902	11	J
2019-07-21 08:35:00	266778.7315816808	36457.40688264183	11	J
2019-07-21 08:36:00	266779.07419356523	36457.55373022579	11	J
2019-07-21 08:37:00	266779.14106099826	36456.95036836609	11	J
2019-07-21 08:38:00	266779.1013388912	36456.9125868418	11	J
2019-07-21 08:39:00	266778.2257483418	36456.8016135806	11	J
2019-07-21 08:40:00	266778.66744768625	36456.88981989794	11	J
2019-07-21 08:41:00	266788.69611287053	36456.47976260466	11	J
2019-07-21 08:42:00	266790.651761052	36454.73806687722	11	J
2019-07-21 08:43:00	266800.7242599633	36446.56909297287	11	J
2019-07-21 08:44:00	266811.6529111031	36438.73838962895	11	J
2019-07-21 08:45:00	266819.4462586067	36432.1355039608	11	J
2019-07-21 08:46:00	266830.3541378507	36427.01682971193	11	J
2019-07-21 08:47:00	266847.4105064155	36424.71414435166	11	J
2019-07-21 08:48:00	266849.1332885349	36424.03190541004	11	J
2019-07-21 08:49:00	266850.22746600735	36424.01895586088	11	J
2019-07-21 08:50:00	266859.36792404053	36419.99600791309	11	J
2019-07-21 08:51:00	266861.67089221097	36420.49545609959	11	J
2019-07-21 08:52:00	266864.9816991048	36424.30434741747	11	J
2019-07-21 08:53:00	266867.39769493573	36427.49699102936	11	J
2019-07-21 08:54:00	266867.51946270687	36430.2746128011	11	J
2019-07-21 08:55:00	266865.6291949758	36430.51649673762	11	J
2019-07-21 08:56:00	266851.50464670226	36442.639323144605	11	J
2019-07-21 08:57:00	266848.805051342	36449.87784940688	11	J
2019-07-21 08:58:00	266847.6300084548	36451.88077540258	11	J
2019-07-21 08:59:00	266843.08694700594	36456.88289829804	11	J
2019-07-21 09:00:00	266832.9182818861	36470.158869607214	11	J
2019-07-21 09:01:00	266830.12943602965	36474.812772795165	11	J
2019-07-21 09:02:00	266830.38468410954	36475.17107766715	11	J
2019-07-21 09:03:00	266830.32899554854	36476.864813135486	11	J
2019-07-21 09:04:00	266829.84911011177	36477.86348857376	11	J
2019-07-21 09:05:00	266829.40507785353	36477.27147925506	11	J
2019-07-21 09:06:00	266829.8732137088	36477.75988393936	11	J
2019-07-21 09:07:00	266830.41517026664	36478.05748029619	11	J
2019-07-21 09:08:00	266829.5166704537	36476.6701358977	11	J
2019-07-21 09:09:00	266829.5616604061	36477.92935878562	11	J
2019-07-21 09:10:00	266829.9640168738	36477.13734576302	11	J
2019-07-21 09:11:00	266829.4118688214	36476.91293486836	11	J
2019-07-21 09:12:00	266829.7377803387	36477.95033655759	11	J
2019-07-21 09:13:00	266829.4793246408	36478.22284675969	11	J
2019-07-21 09:14:00	266829.3626526758	36477.6165742646	11	J
2019-07-21 09:15:00	266829.84500254644	36477.745695634425	11	J
2019-07-21 09:16:00	266829.9041107182	36478.19068200432	11	J
2019-07-21 09:17:00	266829.40734541573	36477.46429930895	11	J
2019-07-21 09:18:00	266829.4022927541	36477.26484357087	11	J
2019-07-21 09:19:00	266830.1766403041	36477.774751657256	11	J
2019-07-21 09:20:00	266829.43500934803	36477.52365123914	11	J
2019-07-21 09:21:00	266829.5704685326	36478.33711889586	11	J
2019-07-21 09:22:00	266828.6089819881	36477.47460616435	11	J
2019-07-21 09:23:00	266830.1532115265	36477.5577874075	11	J
2019-07-21 09:24:00	266846.924248072	36480.099450070185	11	J
2019-07-21 09:25:00	266873.11348291853	36475.64339579865	11	J
2019-07-21 09:26:00	266893.3773368865	36463.28848198611	11	J
2019-07-21 09:27:00	266927.0609534324	36452.30169098733	11	J
2019-07-21 09:28:00	266965.536907253	36445.37437061144	11	J
2019-07-21 09:29:00	267011.1866837278	36427.21680410498	11	J
2019-07-21 09:30:00	267040.93062569585	36419.854073423536	11	J
2019-07-21 09:31:00	267063.4707327544	36417.8332058938	11	J
2019-07-21 09:32:00	267080.60435959994	36410.606037755984	11	J
2019-07-21 09:33:00	267098.00260285585	36411.24352151699	11	J
2019-07-21 09:34:00	267117.71755781927	36400.9622129427	11	J
2019-07-21 09:35:00	267131.6248824893	36399.07238465791	11	J
2019-07-21 09:36:00	267142.77747678093	36393.72509118473	11	J
2019-07-21 09:37:00	267162.4429523555	36387.33467326894	11	J
2019-07-21 09:38:00	267177.27018747403	36380.11076238388	11	J
2019-07-21 09:39:00	267198.643533432	36373.64017054858	11	J
2019-07-21 09:40:00	267221.640758551	36363.90844235975	11	J
2019-07-21 09:41:00	267224.1789590471	36363.151192949816	11	J
2019-07-21 09:42:00	267224.7030257478	36362.21610846232	11	J
2019-07-21 09:43:00	267225.0030743763	36360.28360486075	11	J
2019-07-21 09:44:00	267232.16135110456	36328.84505803645	11	J
2019-07-21 09:45:00	267235.9432638229	36301.27929015709	11	J
2019-07-21 09:46:00	267229.3838012961	36285.48637446741	11	J
2019-07-21 09:47:00	267221.7415997086	36271.14462770903	11	J
2019-07-21 09:48:00	267221.38716723566	36269.48748128522	11	J
2019-07-21 09:49:00	267220.3498776524	36266.41898282839	11	J
2019-07-21 09:50:00	267209.91731745715	36242.38833037615	11	J
2019-07-21 09:51:00	267196.9962051418	36236.46780173264	11	J
2019-07-21 09:52:00	267203.8903695441	36229.65793163383	11	J
2019-07-21 09:53:00	267214.19003666245	36228.72910172798	11	J
2019-07-21 09:54:00	267217.1539161515	36228.66027692926	11	J
2019-07-21 09:55:00	267239.804555705	36239.70362230649	11	J
2019-07-21 09:56:00	267271.4541542542	36243.72134825891	11	J
2019-07-21 09:57:00	267277.9362737362	36247.31112956141	11	J
2019-07-21 09:58:00	267275.92908271134	36236.8294018501	11	J
2019-07-21 09:59:00	267276.6703705817	36220.33410161668	11	J
2019-07-21 10:00:00	267278.9271276383	36212.84867415767	11	J
2019-07-21 10:01:00	267277.63481824443	36206.94452153356	11	J
2019-07-21 10:02:00	267273.98049088	36193.2235391135	11	J
2019-07-21 10:03:00	267266.1480537067	36162.72402731241	11	J
2019-07-21 10:04:00	267261.8266433826	36143.12032744672	11	J
2019-07-21 10:05:00	267260.5875670846	36144.20026716249	11	J
2019-07-21 10:06:00	267266.2210517922	36145.22402653541	11	J
2019-07-21 10:07:00	267273.7025474554	36140.05061481716	11	J
2019-07-21 10:08:00	267274.60185108153	36139.97613837447	11	J
2019-07-21 10:09:00	267273.0630363565	36140.03378864506	11	J
2019-07-21 10:10:00	267271.7550860521	36140.10724411981	11	J
2019-07-21 10:11:00	267272.35747376335	36140.088315970745	11	J
2019-07-21 10:12:00	267272.9913949336	36139.99693548613	11	J
2019-07-21 10:13:00	267273.1940782229	36140.14233784252	11	J
2019-07-21 10:14:00	267273.6986051029	36139.833646995285	11	J
2019-07-21 10:15:00	267273.2897313198	36139.63316979793	11	J
2019-07-21 10:16:00	267273.3479380866	36139.31977903388	11	J
2019-07-21 10:17:00	267273.4528665234	36138.7930967232	11	J
2019-07-21 10:18:00	267273.39944448724	36138.91274475245	11	J
2019-07-21 10:19:00	267273.7108263774	36138.812767433126	11	J
2019-07-21 10:20:00	267272.9729586782	36137.907625463245	11	J
2019-07-21 10:21:00	267273.05720567104	36137.877929121365	11	J
2019-07-21 10:22:00	267271.8124919276	36137.72997861629	11	J
2019-07-21 10:23:00	267271.299167413	36137.67662678512	11	J
2019-07-21 10:24:00	267271.24541540595	36137.10278636976	11	J
2019-07-21 10:25:00	267269.5263566065	36136.04742690773	11	J
2019-07-21 10:26:00	267264.1780213759	36134.60773598039	11	J
2019-07-21 10:27:00	267263.6037033336	36134.85321261112	11	J
2019-07-21 10:28:00	267263.8871212946	36134.14325876555	11	J
2019-07-21 10:29:00	267260.10800831544	36129.83951302859	11	J
2019-07-21 10:30:00	267259.65661663114	36124.19326076133	11	J
2019-07-21 10:31:00	267260.06836076075	36122.135014553336	11	J
2019-07-21 10:32:00	267258.3859261938	36114.25831531732	11	J
2019-07-21 10:33:00	267258.41209772555	36114.28135242085	11	J
2019-07-21 10:34:00	267257.1180333454	36112.41535951616	11	J
2019-07-21 10:35:00	267255.23786312406	36108.54865787306	11	J
2019-07-21 10:36:00	267248.0587233826	36105.92735626087	11	J
2019-07-21 10:37:00	267245.3969743042	36103.35119979871	11	J
2019-07-21 10:38:00	267239.7201792035	36097.53220087088	11	J
2019-07-21 10:39:00	267235.099725351	36094.49338841504	11	J
2019-07-21 10:40:00	267229.0840481025	36091.28674759132	11	J
2019-07-21 10:41:00	267221.6682153756	36095.42949787234	11	J
2019-07-21 10:42:00	267210.2655674058	36098.65487808031	11	J
2019-07-21 10:43:00	267207.42878748645	36096.83344725763	11	J
2019-07-21 10:44:00	267208.091118832	36095.927829186745	11	J
2019-07-21 10:45:00	267205.28843441384	36092.96864191842	11	J
2019-07-21 10:46:00	267183.7540517269	36091.70725550234	11	J
2019-07-21 10:47:00	267174.5112283032	36089.81766050374	11	J
2019-07-21 10:48:00	267152.2977512625	36087.40594629139	11	J
2019-07-21 10:49:00	267119.73062223714	36092.30253875605	11	J
2019-07-21 10:50:00	267116.96943315427	36093.45173923033	11	J
2019-07-21 10:51:00	267116.7642831058	36093.04660139987	11	J
2019-07-21 10:52:00	267115.5782492261	36092.18837427885	11	J
2019-07-21 10:53:00	267115.6319436383	36091.59368050296	11	J
2019-07-21 10:54:00	267115.67786153563	36091.08470669798	11	J
2019-07-21 10:55:00	267116.2381180141	36091.04090141209	11	J
2019-07-21 10:56:00	267116.72326057585	36090.3259278293	11	J
2019-07-21 10:57:00	267116.9232805316	36089.265190713806	11	J
2019-07-21 10:58:00	267117.3242656565	36089.010717329824	11	J
2019-07-21 10:59:00	267117.1013861366	36089.01979639045	11	J
2019-07-21 11:00:00	267117.0256882753	36089.10977032649	11	J
2019-07-21 11:01:00	267117.1425339884	36089.66719182278	11	J
2019-07-21 11:02:00	267104.56392897555	36074.49341955229	11	J
2019-07-21 11:03:00	267094.1168627973	36061.84503670583	11	J
2019-07-21 11:04:00	267074.8419986793	36057.48256909683	11	J
2019-07-21 11:05:00	267055.9672487788	36045.11447374708	11	J
2019-07-21 11:06:00	267047.2198086441	36032.88178955716	11	J
2019-07-21 11:07:00	267045.259477842	36027.28321927081	11	J
2019-07-21 11:08:00	267044.6891200611	36025.156968699324	11	J
2019-07-21 11:09:00	267034.55492079013	36015.98683735291	11	J
2019-07-21 11:10:00	267015.9125958405	36001.32991341654	11	J
2019-07-21 11:11:00	267011.8556490129	35993.36852998663	11	J
2019-07-21 11:12:00	267009.33734430606	35988.974187104264	11	J
2019-07-21 11:13:00	267007.3117638622	35974.789225075794	11	J
2019-07-21 11:14:00	267005.62045626	35972.43609876988	11	J
2019-07-21 11:15:00	267004.70875355083	35967.31917546739	11	J
2019-07-21 11:16:00	266995.3993178338	35970.00105173329	11	J
2019-07-21 11:17:00	266976.29968278226	35973.9381077799	11	J
2019-07-21 11:18:00	266974.31546682754	35973.96561764618	11	J
2019-07-21 11:19:00	266973.1191877974	35978.291051693646	11	J
2019-07-21 11:20:00	266970.6839649823	35981.666835365715	11	J
2019-07-21 11:21:00	266969.9388505459	35981.61574332092	11	J
2019-07-21 11:22:00	266969.892384182	35982.16600995884	11	J
2019-07-21 11:23:00	266970.19982662896	35981.85938760243	11	J
2019-07-21 11:24:00	266950.5583676118	35987.93196150181	11	J
2019-07-21 11:25:00	266936.9548814228	35990.14724356592	11	J
2019-07-21 11:26:00	266937.2478360494	35991.56715941739	11	J
2019-07-21 11:27:00	266937.5220174209	35991.950531210736	11	J
2019-07-21 11:28:00	266937.7587172088	35992.36082453173	11	J
2019-07-21 11:29:00	266938.61161437654	35993.11570706069	11	J
2019-07-21 11:30:00	266938.4075567805	35992.60954978516	11	J
2019-07-21 11:31:00	266944.3773249125	35976.65804428498	11	J
2019-07-21 11:32:00	266949.2534472265	35951.64512976937	11	J
2019-07-21 11:33:00	266948.9450479293	35934.81046149279	11	J
2019-07-21 11:34:00	266945.32243758906	35915.586502509665	11	J
2019-07-21 11:35:00	266945.3404338073	35898.542170836656	11	J
2019-07-21 11:36:00	266946.28669446945	35873.385917689215	11	J
2019-07-21 11:37:00	266945.5254415313	35853.63875930974	11	J
2019-07-21 11:38:00	266946.1316703291	35847.06154101919	11	J
2019-07-21 11:39:00	266944.7137237631	35814.189274224365	11	J
2019-07-21 11:40:00	266947.3162643152	35790.66372612371	11	J
2019-07-21 11:41:00	266938.61275577074	35784.43204153776	11	J
2019-07-21 11:42:00	266937.8704776079	35783.73778324495	11	J
2019-07-21 11:43:00	266926.8674981988	35775.06368904633	11	J
2019-07-21 11:44:00	266912.9244942014	35761.5848058527	11	J
2019-07-21 11:45:00	266898.454972463	35760.56967780772	11	J
2019-07-21 11:46:00	266889.7304924092	35761.53631790654	11	J
2019-07-21 11:47:00	266880.2366168633	35758.10585165661	11	J
2019-07-21 11:48:00	266872.13862329844	35755.324161071614	11	J
2019-07-21 11:49:00	266868.9639893198	35753.942813157024	11	J
2019-07-21 11:50:00	266870.47101570247	35749.105399427106	11	J
2019-07-21 11:51:00	266870.6337886037	35749.197904928384	11	J
2019-07-21 11:52:00	266871.58244008425	35749.03124945068	11	J
2019-07-21 11:53:00	266871.98710892623	35748.63612361407	11	J
2019-07-21 11:54:00	266871.5666345068	35748.87972456994	11	J
2019-07-21 11:55:00	266870.47168060177	35747.83068261663	11	J
2019-07-21 11:56:00	266870.9367915924	35748.058800573046	11	J
2019-07-21 11:57:00	266866.1522430704	35749.344827521	11	J
2019-07-21 11:58:00	266852.8086305805	35748.32098675422	11	J
2019-07-21 11:59:00	266843.7105524073	35745.57968804935	11	J
2019-07-21 12:00:00	266840.517586081	35740.797070810324	11	J
2019-07-21 12:01:00	266835.79666255176	35735.649589292465	11	J
2019-07-21 12:02:00	266816.5081218767	35728.09264345991	11	J
2019-07-21 12:03:00	266812.53958172223	35726.74519289863	11	J
2019-07-21 12:04:00	266812.96155384247	35726.56408313682	11	J
2019-07-21 12:05:00	266813.3435070978	35725.80544169399	11	J
2019-07-21 12:06:00	266813.1488009153	35726.54763818051	11	J
2019-07-21 12:07:00	266812.3938847746	35726.66540335237	11	J
2019-07-21 12:08:00	266811.9645449149	35727.115467961914	11	J
2019-07-21 12:09:00	266811.3565936416	35727.162047250415	11	J
2019-07-21 12:10:00	266807.6764840679	35726.90399169395	11	J
2019-07-21 12:11:00	266789.29944743746	35719.04085013784	11	J
2019-07-21 12:12:00	266775.1792870115	35712.25891075606	11	J
2019-07-21 12:13:00	266766.63914602046	35708.138808880205	11	J
2019-07-21 12:14:00	266764.47702845285	35709.41950236053	11	J
2019-07-21 12:15:00	266761.09298170963	35710.36808113162	11	J
2019-07-21 12:16:00	266759.9208494888	35712.13394018751	11	J
2019-07-21 12:17:00	266759.6027530041	35712.076491413776	11	J
2019-07-21 12:18:00	266756.1934587004	35713.88355121242	11	J
2019-07-21 12:19:00	266750.1387227442	35718.4175590604	11	J
2019-07-21 12:20:00	266749.6324677001	35719.35632751489	11	J
2019-07-21 12:21:00	266749.80974861054	35720.50676272007	11	J
2019-07-21 12:22:00	266744.5454996561	35713.83138836434	11	J
2019-07-21 12:23:00	266739.3213758044	35710.04849921926	11	J
2019-07-21 12:24:00	266739.2011398668	35709.24608787712	11	J
2019-07-21 12:25:00	266731.5937340057	35701.57538603013	11	J
2019-07-21 12:26:00	266714.01713772176	35689.4055008494	11	J
2019-07-21 12:27:00	266689.5997487176	35682.99141210581	11	J
2019-07-21 12:28:00	266660.0222666731	35689.0531110663	11	J
2019-07-21 12:29:00	266639.17351028987	35681.39250849344	11	J
2019-07-21 12:30:00	266625.3648302585	35672.338309823754	11	J
2019-07-21 12:31:00	266619.69743482553	35665.35792851019	11	J
2019-07-21 12:32:00	266613.377291798	35658.9817668752	11	J
2019-07-21 12:33:00	266607.7339908451	35653.65270712055	11	J
2019-07-21 12:34:00	266605.4183861634	35650.38168285599	11	J
2019-07-21 12:35:00	266605.4430007824	35646.44968239547	11	J
2019-07-21 12:36:00	266605.6868660879	35641.10410929324	11	J
2019-07-21 12:37:00	266589.0922484956	35624.83057572465	11	J
2019-07-21 12:38:00	266579.97422495903	35613.61179366098	11	J
2019-07-21 12:39:00	266580.8626754236	35613.98379552617	11	J
2019-07-21 12:40:00	266581.06457726995	35614.83817503823	11	J
2019-07-21 12:41:00	266579.560564358	35614.505564518266	11	J
2019-07-21 12:42:00	266578.6906496439	35614.92696300082	11	J
2019-07-21 12:43:00	266578.7614078911	35614.27825205138	11	J
2019-07-21 12:44:00	266578.4284994938	35614.39021562247	11	J
2019-07-21 12:45:00	266579.4727076644	35615.03261384726	11	J
2019-07-21 12:46:00	266579.5901806553	35615.035170446754	11	J
2019-07-21 12:47:00	266579.33227601385	35613.48565211037	11	J
2019-07-21 12:48:00	266579.42159659736	35611.95597115134	11	J
2019-07-21 12:49:00	266578.9852756649	35612.75499533812	11	J
2019-07-21 12:50:00	266580.5885719957	35613.97887472363	11	J
2019-07-21 12:51:00	266574.45978433924	35611.316959778815	11	J
2019-07-21 12:52:00	266555.9505559777	35603.28128323382	11	J
2019-07-21 12:53:00	266554.3140099357	35601.00666594451	11	J
2019-07-21 12:54:00	266550.9267757121	35595.5062543863	11	J
2019-07-21 12:55:00	266548.0982519652	35594.16354233513	11	J
2019-07-21 12:56:00	266548.4012360095	35593.82816345832	11	J
2019-07-21 12:57:00	266546.9071306234	35592.943633299685	11	J
2019-07-21 12:58:00	266538.951823722	35594.62498643299	11	J
2019-07-21 12:59:00	266535.29006219096	35595.17950060598	11	J
2019-07-21 13:00:00	266535.7896734495	35593.513322402905	11	J
2019-07-21 13:01:00	266535.576342567	35593.03297321998	11	J
2019-07-21 13:02:00	266521.87321679614	35578.393019407486	11	J
2019-07-21 13:03:00	266510.9993937358	35575.1998856904	11	J
2019-07-21 13:04:00	266484.8623672694	35574.10584957041	11	J
2019-07-21 13:05:00	266476.0955686034	35559.81051593304	11	J
2019-07-21 13:06:00	266475.04102684656	35554.04066794735	11	J
2019-07-21 13:07:00	266452.6619233816	35529.0777203046	11	J
2019-07-21 13:08:00	266442.81726070266	35509.297897818746	11	J
2019-07-21 13:09:00	266436.451566981	35497.10355534577	11	J
2019-07-21 13:10:00	266439.35273329355	35472.601240753385	11	J
2019-07-21 13:11:00	266434.94597495097	35454.70021087665	11	J
2019-07-21 13:12:00	266423.1152691561	35437.8083110014	11	J
2019-07-21 13:13:00	266422.42866134114	35414.45370161587	11	J
2019-07-21 13:14:00	266417.5908462146	35394.037235781936	11	J
2019-07-21 13:15:00	266415.27544574405	35369.08121717208	11	J
2019-07-21 13:16:00	266400.999557381	35334.14408598279	11	J
2019-07-21 13:17:00	266393.9672084282	35300.76260204368	11	J
2019-07-21 13:18:00	266387.1114365847	35285.075449406555	11	J
2019-07-21 13:19:00	266383.9902845934	35280.260906642	11	J
2019-07-21 13:20:00	266373.9746637595	35267.46855575936	11	J
2019-07-21 13:21:00	266361.4884351202	35254.821046338635	11	J
2019-07-21 13:22:00	266343.3753297409	35241.84821412917	11	J
2019-07-21 13:23:00	266343.19049303344	35243.67765553565	11	J
2019-07-21 13:24:00	266343.5289814338	35243.62357450928	11	J
2019-07-21 13:25:00	266342.5410937354	35244.332937144136	11	J
2019-07-21 13:26:00	266341.4822774439	35243.95193505915	11	J
2019-07-21 13:27:00	266340.88207934535	35243.80624339963	11	J
2019-07-21 13:28:00	266341.1239208073	35243.95163943582	11	J
2019-07-21 13:29:00	266341.9696311411	35242.2217919711	11	J
2019-07-21 13:30:00	266340.9916159137	35241.2905144171	11	J
2019-07-21 13:31:00	266341.34762249555	35239.77663053032	11	J
2019-07-21 13:32:00	266341.08039196377	35238.894980238416	11	J
2019-07-21 13:33:00	266341.24271011347	35226.738002638	11	J
2019-07-21 13:34:00	266342.1311823042	35219.01557737547	11	J
2019-07-21 13:35:00	266338.26072557	35212.72258279709	11	J
2019-07-21 13:36:00	266334.0062033095	35205.032727229795	11	J
2019-07-21 13:37:00	266333.678051085	35200.253743895046	11	J
2019-07-21 13:38:00	266334.352624061	35188.33796444983	11	J
2019-07-21 13:39:00	266344.1733666473	35180.9951235559	11	J
2019-07-21 13:40:00	266343.5354748965	35178.92344076664	11	J
2019-07-21 13:41:00	266344.29228577006	35179.89550311165	11	J
2019-07-21 13:42:00	266344.9007590757	35177.844212919306	11	J
2019-07-21 13:43:00	266344.0273720652	35174.89382277485	11	J
2019-07-21 13:44:00	266334.7166730177	35169.80144329377	11	J
2019-07-21 13:45:00	266330.7896187573	35154.399045382845	11	J
2019-07-21 13:46:00	266338.799330905	35142.74372383851	11	J
2019-07-21 13:47:00	266345.47323512594	35125.62000394271	11	J
2019-07-21 13:48:00	266346.65822116274	35124.96442961518	11	J
2019-07-21 13:49:00	266353.1957517781	35128.984323679535	11	J
2019-07-21 13:50:00	266354.4945225189	35128.4454143447	11	J
2019-07-21 13:51:00	266356.61739147257	35127.58042205801	11	J
2019-07-21 13:52:00	266356.758669005	35127.82906983512	11	J
2019-07-21 13:53:00	266358.0871472413	35128.27527465613	11	J
2019-07-21 13:54:00	266358.9628288354	35130.64941329952	11	J
2019-07-21 13:55:00	266358.75643670023	35133.259913080954	11	J
2019-07-21 13:56:00	266360.3862923711	35140.069519916564	11	J
2019-07-21 13:57:00	266360.0903092163	35141.07239700771	11	J
2019-07-21 13:58:00	266360.22920081485	35141.45192761113	11	J
2019-07-21 13:59:00	266361.2898148478	35141.54849123444	11	J
2019-07-21 14:00:00	266361.6627649593	35142.130196717335	11	J
2019-07-21 14:01:00	266361.5945885007	35142.70719898746	11	J
2019-07-21 14:02:00	266363.770456974	35144.20526747519	11	J
2019-07-21 14:03:00	266366.8228706454	35146.8475488119	11	J
2019-07-21 14:04:00	266368.00661368255	35146.4688554046	11	J
2019-07-21 14:05:00	266369.1251172592	35146.50826141897	11	J
2019-07-21 14:06:00	266368.53945548733	35146.66212114968	11	J
2019-07-21 14:07:00	266368.24947364244	35146.147499081366	11	J
2019-07-21 14:08:00	266367.7771688777	35146.139668414056	11	J
2019-07-21 14:09:00	266367.9695786524	35146.86796193147	11	J
2019-07-21 14:10:00	266366.05649302737	35147.19758447223	11	J
2019-07-21 14:11:00	266367.8962421477	35147.62303896497	11	J
2019-07-21 14:12:00	266368.33032517263	35147.66977342034	11	J
2019-07-21 14:13:00	266367.8550068954	35147.44442059033	11	J
2019-07-21 14:14:00	266367.79357047623	35146.48641113905	11	J
2019-07-21 14:15:00	266367.8275351739	35146.50317929687	11	J
2019-07-21 14:16:00	266368.073079904	35146.60801960347	11	J
2019-07-21 14:17:00	266368.1751465368	35146.59417325422	11	J
2019-07-21 14:18:00	266368.07675794367	35146.442849016006	11	J
2019-07-21 14:19:00	266368.0785468627	35146.11379936156	11	J
2019-07-21 14:20:00	266364.5904042896	35144.4574641078	11	J
2019-07-21 14:21:00	266362.62679476955	35143.64842042192	11	J
2019-07-21 14:22:00	266361.63664328115	35144.17860306189	11	J
2019-07-21 14:23:00	266360.819534102	35144.19425383443	11	J
2019-07-21 14:24:00	266360.5386572305	35144.64926537394	11	J
2019-07-21 14:25:00	266360.0757412956	35144.26869459331	11	J
2019-07-21 14:26:00	266359.5548415266	35145.30756397675	11	J
2019-07-21 14:27:00	266359.6095599493	35145.170218548934	11	J
2019-07-21 14:28:00	266358.935539258	35146.12671848368	11	J
2019-07-21 14:29:00	266358.522967132	35145.99905380024	11	J
2019-07-21 14:30:00	266358.5154823289	35145.69618248496	11	J
2019-07-21 14:31:00	266359.1370405267	35145.93238173925	11	J
2019-07-21 14:32:00	266358.60181630723	35145.88751125496	11	J
2019-07-21 14:33:00	266358.4314005031	35145.62873064413	11	J
2019-07-21 14:34:00	266358.8410687664	35146.07825591366	11	J
2019-07-21 14:35:00	266361.21924467536	35144.044118742415	11	J
2019-07-21 14:36:00	266364.1823092904	35141.70477779182	11	J
2019-07-21 14:37:00	266364.4765732759	35141.374193951946	11	J
2019-07-21 14:38:00	266364.41477509035	35141.37531256057	11	J
2019-07-21 14:39:00	266365.7213127694	35141.615059422795	11	J
2019-07-21 14:40:00	266370.5029529499	35141.44228140521	11	J
2019-07-21 14:41:00	266370.3020411755	35141.79773233806	11	J
2019-07-21 14:42:00	266371.727995968	35141.560748232536	11	J
2019-07-21 14:43:00	266373.3549756716	35142.43806662772	11	J
2019-07-21 14:44:00	266385.1304615502	35146.15310034061	11	J
2019-07-21 14:45:00	266387.7435478055	35147.60057023928	11	J
2019-07-21 14:46:00	266387.4669479913	35148.09816368244	11	J
2019-07-21 14:47:00	266387.61846034165	35148.48395926274	11	J
2019-07-21 14:48:00	266387.28626560146	35148.4587720301	11	J
2019-07-21 14:49:00	266387.2396059075	35148.0705586983	11	J
2019-07-21 14:50:00	266387.71942908585	35147.63394092063	11	J
2019-07-21 14:51:00	266387.9217561709	35147.850500841545	11	J
2019-07-21 14:52:00	266387.6651424307	35146.243465392865	11	J
2019-07-21 14:53:00	266388.8525555181	35146.57393235599	11	J
2019-07-21 14:54:00	266389.3547920526	35146.8440746384	11	J
2019-07-21 14:55:00	266389.5897102339	35146.71074811588	11	J
2019-07-21 14:56:00	266388.8372218593	35146.916072957305	11	J
2019-07-21 14:57:00	266388.81870177627	35147.102998817216	11	J
2019-07-21 14:58:00	266389.00576701947	35147.102039085665	11	J
2019-07-21 14:59:00	266389.11327202653	35147.366362681154	11	J
2019-07-21 15:00:00	266389.0717563114	35147.01492908691	11	J
2019-07-22 04:00:00	266317.2626528869	35228.348318606615	11	J
2019-07-22 04:01:00	266312.01314688567	35237.549867606685	11	J
2019-07-22 04:02:00	266312.54458176985	35248.1353797333	11	J
2019-07-22 04:03:00	266312.07471046696	35251.87078532994	11	J
2019-07-22 04:04:00	266311.9787907289	35251.996157038164	11	J
2019-07-22 04:05:00	266314.9119217016	35257.58055013853	11	J
2019-07-22 04:06:00	266305.105288228	35267.66491934689	11	J
2019-07-22 04:07:00	266303.0818946556	35268.54777452343	11	J
2019-07-22 04:08:00	266303.0835108405	35269.192416099824	11	J
2019-07-22 04:09:00	266290.9417442096	35273.062561116145	11	J
2019-07-22 04:10:00	266273.8105609243	35279.299010205425	11	J
2019-07-22 04:11:00	266266.2603851652	35284.740651894004	11	J
2019-07-22 04:12:00	266265.1542154508	35286.94080860291	11	J
2019-07-22 04:13:00	266243.64646189223	35298.561662783824	11	J
2019-07-22 04:14:00	266234.72618164826	35313.280940028024	11	J
2019-07-22 04:15:00	266231.9940613009	35320.55524472403	11	J
[truncated: 1,306 more rows]
