# Supplementary material for: Estimating individual exposure to predation risk in group-living baboons, Papio anubis
Source: PLoS One. 2023 Nov 8;18(11):e0287357. doi: 10.1371/journal.pone.0287357 (PMC10631679; doi:10.1371/journal.pone.0287357)
Supplement: S1 Data — (ZIP) [file pone.0287357.s006.zip › S6 Data/12.csv]

Unnamed: 0	x	y	id	agesex
2019-07-19 04:00:00	265583.0494081736	35309.04723935082	12	J
2019-07-19 04:01:00	265587.7921386534	35313.60670849343	12	J
2019-07-19 04:02:00	265605.6080351666	35328.39282860582	12	J
2019-07-19 04:03:00	265609.881990477	35333.87760605649	12	J
2019-07-19 04:04:00	265632.3232502124	35341.98516493537	12	J
2019-07-19 04:05:00	265644.3476053796	35340.02129911217	12	J
2019-07-19 04:06:00	265666.98044368305	35346.62642859307	12	J
2019-07-19 04:07:00	265714.241013347	35362.06736633128	12	J
2019-07-19 04:08:00	265763.476463499	35383.524630249834	12	J
2019-07-19 04:09:00	265823.26622456993	35411.92940840228	12	J
2019-07-19 04:10:00	265865.20964780974	35437.23278205793	12	J
2019-07-19 04:11:00	265872.1169007697	35444.05496206297	12	J
2019-07-19 04:12:00	265876.0280811914	35432.575006423096	12	J
2019-07-19 04:13:00	265886.7377143355	35419.54334033416	12	J
2019-07-19 04:14:00	265887.9647792088	35416.83805609036	12	J
2019-07-19 04:15:00	265886.60145599995	35420.244420368384	12	J
2019-07-19 04:16:00	265887.2510629098	35420.597117319354	12	J
2019-07-19 04:17:00	265897.5155759189	35411.61590346737	12	J
2019-07-19 04:18:00	265927.56025241414	35405.27704354369	12	J
2019-07-19 04:19:00	265947.4727847693	35407.26550869654	12	J
2019-07-19 04:20:00	265960.45690080605	35404.191711042164	12	J
2019-07-19 04:21:00	265972.8482882657	35396.68424741183	12	J
2019-07-19 04:22:00	265984.5983870464	35399.52383450239	12	J
2019-07-19 04:23:00	265988.85172820167	35401.3628771982	12	J
2019-07-19 04:24:00	265992.7985233227	35402.463878340015	12	J
2019-07-19 04:25:00	266001.7907385552	35404.59118112684	12	J
2019-07-19 04:26:00	266010.1686868484	35407.65912112524	12	J
2019-07-19 04:27:00	266023.1082701357	35413.687759277454	12	J
2019-07-19 04:28:00	266030.1608937136	35418.13097531538	12	J
2019-07-19 04:29:00	266042.6500262919	35420.32779392113	12	J
2019-07-19 04:30:00	266045.94955258566	35421.62027392011	12	J
2019-07-19 04:31:00	266048.6402763604	35417.014866768746	12	J
2019-07-19 04:32:00	266049.36212051834	35415.78681872071	12	J
2019-07-19 04:33:00	266052.6766167705	35419.49122218872	12	J
2019-07-19 04:34:00	266054.01638689457	35434.25597817275	12	J
2019-07-19 04:35:00	266054.00474774296	35435.415858381646	12	J
2019-07-19 04:36:00	266056.411671133	35437.818626732034	12	J
2019-07-19 04:37:00	266062.0471547226	35448.38743698902	12	J
2019-07-19 04:38:00	266062.4711219193	35447.97036910271	12	J
2019-07-19 04:39:00	266055.0802053807	35449.051575716585	12	J
2019-07-19 04:40:00	266039.96341817454	35447.697371460235	12	J
2019-07-19 04:41:00	266038.8414284008	35449.669136216326	12	J
2019-07-19 04:42:00	266039.43427016697	35451.94268489129	12	J
2019-07-19 04:43:00	266037.87706330494	35461.90353936675	12	J
2019-07-19 04:44:00	266036.21155824035	35465.933775192374	12	J
2019-07-19 04:45:00	266037.79236128257	35468.75627479713	12	J
2019-07-19 04:46:00	266037.73734567006	35467.44598535167	12	J
2019-07-19 04:47:00	266053.2170188661	35442.95393569579	12	J
2019-07-19 04:48:00	266077.03985999455	35404.872356568485	12	J
2019-07-19 04:49:00	266118.6493513063	35365.875761826974	12	J
2019-07-19 04:50:00	266170.41240025044	35328.92846098582	12	J
2019-07-19 04:51:00	266178.32296202285	35315.24667295588	12	J
2019-07-19 04:52:00	266180.08828955115	35302.93174414234	12	J
2019-07-19 04:53:00	266189.34484888386	35274.596375322115	12	J
2019-07-19 04:54:00	266207.3859968485	35235.87618165501	12	J
2019-07-19 04:55:00	266210.9996162812	35223.07016166788	12	J
2019-07-19 04:56:00	266214.8241023015	35227.785390516045	12	J
2019-07-19 04:57:00	266247.4572904465	35237.2691895307	12	J
2019-07-19 04:58:00	266277.564664775	35241.03596667099	12	J
2019-07-19 04:59:00	266279.303007288	35241.97667524425	12	J
2019-07-19 05:00:00	266280.23271713586	35244.45956476287	12	J
2019-07-19 05:01:00	266280.6115697111	35247.591448441795	12	J
2019-07-19 05:02:00	266280.52435688075	35252.19096932262	12	J
2019-07-19 05:03:00	266281.4657373332	35253.660531544214	12	J
2019-07-19 05:04:00	266281.7576217682	35253.49235261981	12	J
2019-07-19 05:05:00	266281.8881348936	35252.82648474831	12	J
2019-07-19 05:06:00	266281.8536173607	35251.91916326394	12	J
2019-07-19 05:07:00	266281.4287229062	35252.339732735745	12	J
2019-07-19 05:08:00	266281.34835290245	35253.18347986206	12	J
2019-07-19 05:09:00	266281.3681628876	35253.86203663192	12	J
2019-07-19 05:10:00	266281.51069404377	35253.88670931019	12	J
2019-07-19 05:11:00	266281.1154169709	35253.02702149968	12	J
2019-07-19 05:12:00	266281.617833264	35253.266378539054	12	J
2019-07-19 05:13:00	266280.7813739759	35253.03980919497	12	J
2019-07-19 05:14:00	266280.457124917	35252.847422878505	12	J
2019-07-19 05:15:00	266280.86240104155	35252.68788487348	12	J
2019-07-19 05:16:00	266281.1988851497	35251.90528686099	12	J
2019-07-19 05:17:00	266281.5557183093	35251.71460503712	12	J
2019-07-19 05:18:00	266281.08252396627	35250.07590622128	12	J
2019-07-19 05:19:00	266280.9050878703	35248.154182983584	12	J
2019-07-19 05:20:00	266286.2314855277	35237.43198366927	12	J
2019-07-19 05:21:00	266288.3069784781	35236.307446498504	12	J
2019-07-19 05:22:00	266287.9701015063	35234.253030002124	12	J
2019-07-19 05:23:00	266287.4304365437	35224.25888529605	12	J
2019-07-19 05:24:00	266285.4957601155	35222.45900122135	12	J
2019-07-19 05:25:00	266285.78219492733	35221.04744054058	12	J
2019-07-19 05:26:00	266285.9227890564	35222.49486076835	12	J
2019-07-19 05:27:00	266286.3331977285	35223.84378769204	12	J
2019-07-19 05:28:00	266285.4683369341	35222.66897169539	12	J
2019-07-19 05:29:00	266283.7608022696	35223.55563327778	12	J
2019-07-19 05:30:00	266283.9179216544	35223.223786683935	12	J
2019-07-19 05:31:00	266283.0814320495	35223.7589159912	12	J
2019-07-19 05:32:00	266283.45410536765	35223.890828501746	12	J
2019-07-19 05:33:00	266283.9133216173	35223.417530462924	12	J
2019-07-19 05:34:00	266284.17753331875	35224.055850983896	12	J
2019-07-19 05:35:00	266284.6535361508	35223.99621169079	12	J
2019-07-19 05:36:00	266284.57623610704	35223.51343724298	12	J
2019-07-19 05:37:00	266283.053360496	35223.51927785296	12	J
2019-07-19 05:38:00	266282.6783980301	35223.08228074028	12	J
2019-07-19 05:39:00	266283.1330880314	35223.16477303456	12	J
2019-07-19 05:40:00	266284.8710162789	35223.894779588445	12	J
2019-07-19 05:41:00	266289.736764515	35221.17714839499	12	J
2019-07-19 05:42:00	266293.3232736135	35215.57962770061	12	J
2019-07-19 05:43:00	266297.71982924413	35208.09059934756	12	J
2019-07-19 05:44:00	266295.4626009495	35199.850997787034	12	J
2019-07-19 05:45:00	266294.7479215376	35197.080676193684	12	J
2019-07-19 05:46:00	266294.5387411442	35196.92974317066	12	J
2019-07-19 05:47:00	266294.3911831744	35196.825804659624	12	J
2019-07-19 05:48:00	266293.5174555388	35197.67413745255	12	J
2019-07-19 05:49:00	266292.7090269198	35198.39747347286	12	J
2019-07-19 05:50:00	266293.89621463034	35199.44023544835	12	J
2019-07-19 05:51:00	266293.6515353392	35200.85178752343	12	J
2019-07-19 05:52:00	266292.9848959696	35201.60182418403	12	J
2019-07-19 05:53:00	266293.2093006834	35201.78556687447	12	J
2019-07-19 05:54:00	266293.19320534426	35202.03203463004	12	J
2019-07-19 05:55:00	266292.9884170534	35202.48869003576	12	J
2019-07-19 05:56:00	266294.24677524937	35203.07685154793	12	J
2019-07-19 05:57:00	266295.02904388047	35202.38762400278	12	J
2019-07-19 05:58:00	266295.0960960557	35201.758637430816	12	J
2019-07-19 05:59:00	266295.41738821275	35202.012225783474	12	J
2019-07-19 06:00:00	266295.7248797688	35201.0226184349	12	J
2019-07-19 06:01:00	266294.70696522883	35199.18346706894	12	J
2019-07-19 06:02:00	266293.79167374485	35198.24000976367	12	J
2019-07-19 06:03:00	266292.97810496786	35198.32755327768	12	J
2019-07-19 06:04:00	266293.8789349975	35199.33903552926	12	J
2019-07-19 06:05:00	266295.9763836033	35201.22755486809	12	J
2019-07-19 06:06:00	266292.64948243083	35206.730270859654	12	J
2019-07-19 06:07:00	266282.003035668	35191.031526743944	12	J
2019-07-19 06:08:00	266275.4331670618	35173.12630584643	12	J
2019-07-19 06:09:00	266268.1804073619	35164.56530623728	12	J
2019-07-19 06:10:00	266268.3026546354	35165.2289105685	12	J
2019-07-19 06:11:00	266268.1946162305	35165.079984669734	12	J
2019-07-19 06:12:00	266261.3357208367	35165.942439250844	12	J
2019-07-19 06:13:00	266259.8229013465	35167.032389425105	12	J
2019-07-19 06:14:00	266260.93134072673	35166.85796118866	12	J
2019-07-19 06:15:00	266260.44797164475	35167.19816953475	12	J
2019-07-19 06:16:00	266260.31003265275	35168.76473128008	12	J
2019-07-19 06:17:00	266260.128989559	35169.17695561601	12	J
2019-07-19 06:18:00	266258.95210908435	35169.539426081734	12	J
2019-07-19 06:19:00	266259.31079296954	35170.234873394686	12	J
2019-07-19 06:20:00	266260.60211718205	35176.87348370119	12	J
2019-07-19 06:21:00	266261.0460079358	35177.69279111152	12	J
2019-07-19 06:22:00	266265.9085979006	35177.68645539509	12	J
2019-07-19 06:23:00	266276.2870466224	35183.26288342195	12	J
2019-07-19 06:24:00	266276.0160888991	35180.480673277816	12	J
2019-07-19 06:25:00	266274.3088701132	35174.71555797311	12	J
2019-07-19 06:26:00	266274.19590793614	35174.08181509558	12	J
2019-07-19 06:27:00	266273.2874094836	35174.601105494454	12	J
2019-07-19 06:28:00	266273.1955358952	35175.45868057313	12	J
2019-07-19 06:29:00	266272.7008373938	35174.84271216591	12	J
2019-07-19 06:30:00	266271.7729126844	35174.74372533177	12	J
2019-07-19 06:31:00	266270.76414304395	35173.156935166415	12	J
2019-07-19 06:32:00	266270.3185581463	35173.13177107496	12	J
2019-07-19 06:33:00	266271.4014279352	35174.06892691991	12	J
2019-07-19 06:34:00	266272.73185630323	35173.1511887936	12	J
2019-07-19 06:35:00	266272.07314167864	35171.807105063686	12	J
2019-07-19 06:36:00	266271.2798271779	35169.28713465172	12	J
2019-07-19 06:37:00	266269.1049780084	35167.333373585105	12	J
2019-07-19 06:38:00	266270.4391323051	35166.485684484054	12	J
2019-07-19 06:39:00	266271.23293184355	35166.82950408933	12	J
2019-07-19 06:40:00	266263.630899331	35165.5179868847	12	J
2019-07-19 06:41:00	266259.62642861105	35170.05046770042	12	J
2019-07-19 06:42:00	266263.7490884798	35176.3332758001	12	J
2019-07-19 06:43:00	266279.6107593495	35189.439119283656	12	J
2019-07-19 06:44:00	266314.6387590623	35214.85432565256	12	J
2019-07-19 06:45:00	266326.3267127123	35217.02643547326	12	J
2019-07-19 06:46:00	266336.0855170365	35227.22036887232	12	J
2019-07-19 06:47:00	266336.4976603237	35242.54329273171	12	J
2019-07-19 06:48:00	266372.6377544283	35260.26255682525	12	J
2019-07-19 06:49:00	266405.1115341952	35270.829935965645	12	J
2019-07-19 06:50:00	266442.9314987328	35287.673962804794	12	J
2019-07-19 06:51:00	266487.3182827594	35296.60527247468	12	J
2019-07-19 06:52:00	266535.1227858152	35289.54778758332	12	J
2019-07-19 06:53:00	266588.2682916924	35288.89083310585	12	J
2019-07-19 06:54:00	266641.86995032814	35291.02618715612	12	J
2019-07-19 06:55:00	266692.9551377783	35309.62296792108	12	J
2019-07-19 06:56:00	266755.2534883749	35324.78299808266	12	J
2019-07-19 06:57:00	266819.2085440377	35309.25509116023	12	J
2019-07-19 06:58:00	266870.5137289288	35317.60577935882	12	J
2019-07-19 06:59:00	266910.5057673918	35341.55160413078	12	J
2019-07-19 07:00:00	266965.40992053406	35375.57652194439	12	J
2019-07-19 07:01:00	267017.3657018868	35387.549353834336	12	J
2019-07-19 07:02:00	267058.0588682928	35391.67341149054	12	J
2019-07-19 07:03:00	267086.0444459819	35409.48790382865	12	J
2019-07-19 07:04:00	267110.0171052623	35414.9087047604	12	J
2019-07-19 07:05:00	267131.3770365723	35434.227286304034	12	J
2019-07-19 07:06:00	267145.1666448524	35470.9921064207	12	J
2019-07-19 07:07:00	267150.48457306187	35479.82277289496	12	J
2019-07-19 07:08:00	267179.18343897205	35517.24041597743	12	J
2019-07-19 07:09:00	267216.3624361946	35528.66744384076	12	J
2019-07-19 07:10:00	267224.8180182294	35524.17278319554	12	J
2019-07-19 07:11:00	267227.0339891668	35526.70737906507	12	J
2019-07-19 07:12:00	267229.5739796175	35529.22789872142	12	J
2019-07-19 07:13:00	267229.1308408548	35529.35426263951	12	J
2019-07-19 07:14:00	267229.62156455364	35529.60154701771	12	J
2019-07-19 07:15:00	267227.7563023621	35529.60487836426	12	J
2019-07-19 07:16:00	267227.1735147868	35531.99718341008	12	J
2019-07-19 07:17:00	267226.6739197284	35531.02175615785	12	J
2019-07-19 07:18:00	267226.3477730486	35529.71042513975	12	J
2019-07-19 07:19:00	267226.4725496477	35528.22461574909	12	J
2019-07-19 07:20:00	267228.7192733402	35532.31042988999	12	J
2019-07-19 07:21:00	267233.3797909164	35545.24777670409	12	J
2019-07-19 07:22:00	267251.1607827284	35575.299914916955	12	J
2019-07-19 07:23:00	267286.1228412203	35575.01255187173	12	J
2019-07-19 07:24:00	267300.97052953136	35565.094210379226	12	J
2019-07-19 07:25:00	267313.6952551268	35547.36101246778	12	J
2019-07-19 07:26:00	267314.6348503666	35545.57308750572	12	J
2019-07-19 07:27:00	267315.5598508372	35545.92019529085	12	J
2019-07-19 07:28:00	267319.07498951326	35545.37014135264	12	J
2019-07-19 07:29:00	267320.5778278102	35546.34315055271	12	J
2019-07-19 07:30:00	267324.3284594908	35547.56879876544	12	J
2019-07-19 07:31:00	267325.8505333375	35547.319627670695	12	J
2019-07-19 07:32:00	267343.0212997472	35547.33583633043	12	J
2019-07-19 07:33:00	267344.7882937595	35546.867250179224	12	J
2019-07-19 07:34:00	267344.9213259806	35547.63481595583	12	J
2019-07-19 07:35:00	267345.0237300036	35547.45911868243	12	J
2019-07-19 07:36:00	267344.4485799194	35548.17705757597	12	J
2019-07-19 07:37:00	267344.7761181549	35548.128509013084	12	J
2019-07-19 07:38:00	267345.1691653806	35548.0768132532	12	J
2019-07-19 07:39:00	267345.6948935984	35547.07721250436	12	J
2019-07-19 07:40:00	267345.8013602351	35544.990274170326	12	J
2019-07-19 07:41:00	267354.1046225625	35540.7286545343	12	J
2019-07-19 07:42:00	267357.2466123668	35539.528877765646	12	J
2019-07-19 07:43:00	267357.2247120774	35539.519665233915	12	J
2019-07-19 07:44:00	267357.1134047163	35539.71730080592	12	J
2019-07-19 07:45:00	267356.70935227687	35539.495253462715	12	J
2019-07-19 07:46:00	267357.61706185405	35540.59392012117	12	J
2019-07-19 07:47:00	267357.91625399946	35540.77819908048	12	J
2019-07-19 07:48:00	267355.5437067084	35534.866338718784	12	J
2019-07-19 07:49:00	267352.0255395805	35532.40371938662	12	J
2019-07-19 07:50:00	267352.1597059948	35532.36608651942	12	J
2019-07-19 07:51:00	267354.60876775946	35535.8295237182	12	J
2019-07-19 07:52:00	267356.1418907636	35537.88312944756	12	J
2019-07-19 07:53:00	267357.5229699197	35539.67242228061	12	J
2019-07-19 07:54:00	267360.9524326127	35544.86790421495	12	J
2019-07-19 07:55:00	267361.6806024561	35548.27491663645	12	J
2019-07-19 07:56:00	267362.19733765285	35545.95286063939	12	J
2019-07-19 07:57:00	267358.2056147336	35544.60946844822	12	J
2019-07-19 07:58:00	267356.0414986777	35542.44833725071	12	J
2019-07-19 07:59:00	267353.7493000325	35512.01109067693	12	J
2019-07-19 08:00:00	267361.8569496686	35513.13317056778	12	J
2019-07-19 08:01:00	267377.5649552573	35528.48034066287	12	J
2019-07-19 08:02:00	267375.6014361529	35532.593926821006	12	J
2019-07-19 08:03:00	267373.60189591866	35523.91854549363	12	J
2019-07-19 08:04:00	267367.8445217559	35521.44108403222	12	J
2019-07-19 08:05:00	267360.94207398925	35523.27004567498	12	J
2019-07-19 08:06:00	267361.1577960638	35523.65361366965	12	J
2019-07-19 08:07:00	267362.4016886368	35526.13974090745	12	J
2019-07-19 08:08:00	267362.3197434471	35525.62876641124	12	J
2019-07-19 08:09:00	267363.27507816185	35524.57746266251	12	J
2019-07-19 08:10:00	267362.9422905553	35525.27323097347	12	J
2019-07-19 08:11:00	267366.4713537824	35512.96134379069	12	J
2019-07-19 08:12:00	267388.62501981633	35489.81436855063	12	J
2019-07-19 08:13:00	267416.51989171107	35481.75502785842	12	J
2019-07-19 08:14:00	267426.3059264241	35480.18005341124	12	J
2019-07-19 08:15:00	267426.35073912126	35479.70241876122	12	J
2019-07-19 08:16:00	267434.3082177315	35477.934261033166	12	J
2019-07-19 08:17:00	267435.1042364954	35477.3574822648	12	J
2019-07-19 08:18:00	267436.6987295167	35476.414440774155	12	J
2019-07-19 08:19:00	267438.64674997743	35477.280073148635	12	J
2019-07-19 08:20:00	267438.1606795205	35473.46230251395	12	J
2019-07-19 08:21:00	267436.6725291748	35473.52399173633	12	J
2019-07-19 08:22:00	267436.1071036415	35474.606737235204	12	J
2019-07-19 08:23:00	267436.6769535241	35474.28789663664	12	J
2019-07-19 08:24:00	267437.45541838085	35474.08404171627	12	J
2019-07-19 08:25:00	267437.5703046959	35474.14540353978	12	J
2019-07-19 08:26:00	267438.39553617395	35473.94430417424	12	J
2019-07-19 08:27:00	267437.45174093667	35474.25123903111	12	J
2019-07-19 08:28:00	267436.8761716491	35472.9171021971	12	J
2019-07-19 08:29:00	267437.5366304171	35471.00628111015	12	J
2019-07-19 08:30:00	267436.5263568027	35472.02183327099	12	J
2019-07-19 08:31:00	267435.2617244873	35472.47612147204	12	J
2019-07-19 08:32:00	267436.093590763	35472.049388345244	12	J
2019-07-19 08:33:00	267435.2434490234	35472.04200402137	12	J
2019-07-19 08:34:00	267434.9394783915	35472.08501736889	12	J
2019-07-19 08:35:00	267434.296461226	35472.16441498088	12	J
2019-07-19 08:36:00	267435.8735301541	35473.13833087434	12	J
2019-07-19 08:37:00	267436.1339141977	35473.21588492055	12	J
2019-07-19 08:38:00	267436.71761440183	35473.47199859097	12	J
2019-07-19 08:39:00	267436.655531946	35472.98793389613	12	J
2019-07-19 08:40:00	267435.7193132347	35473.1370719896	12	J
2019-07-19 08:41:00	267435.47717480053	35473.3474536166	12	J
2019-07-19 08:42:00	267435.96811732464	35472.852215559564	12	J
2019-07-19 08:43:00	267436.69436510705	35473.21816687872	12	J
2019-07-19 08:44:00	267435.4338608076	35472.98541830078	12	J
2019-07-19 08:45:00	267435.723680665	35472.71364164866	12	J
2019-07-19 08:46:00	267436.3845370746	35472.74982169897	12	J
2019-07-19 08:47:00	267436.30653038924	35472.44014608718	12	J
2019-07-19 08:48:00	267427.18991225044	35475.072358612386	12	J
2019-07-19 08:49:00	267432.8643610404	35473.15996024275	12	J
2019-07-19 08:50:00	267433.7894431077	35473.00160740866	12	J
2019-07-19 08:51:00	267432.39483241853	35473.10032991132	12	J
2019-07-19 08:52:00	267432.6214701564	35473.32075451182	12	J
2019-07-19 08:53:00	267432.8670106974	35473.41232144574	12	J
2019-07-19 08:54:00	267432.4984134409	35473.23543012875	12	J
2019-07-19 08:55:00	267434.1862470855	35470.445649417125	12	J
2019-07-19 08:56:00	267434.8453034837	35470.75502202134	12	J
2019-07-19 08:57:00	267434.9419258989	35470.438858837675	12	J
2019-07-19 08:58:00	267435.4047841736	35469.641308586215	12	J
2019-07-19 08:59:00	267435.8823716362	35468.269904278735	12	J
2019-07-19 09:00:00	267436.52871970786	35468.14386792786	12	J
2019-07-19 09:01:00	267435.4492217895	35469.14431832081	12	J
2019-07-19 09:02:00	267435.12309197	35468.81902445771	12	J
2019-07-19 09:03:00	267435.1856196532	35468.75707338128	12	J
2019-07-19 09:04:00	267435.02809157	35470.71664192904	12	J
2019-07-19 09:05:00	267434.23984400503	35470.27143697015	12	J
2019-07-19 09:06:00	267433.38715694466	35467.79629080592	12	J
2019-07-19 09:07:00	267434.0236669478	35464.023454170114	12	J
2019-07-19 09:08:00	267433.17610901693	35465.76379878469	12	J
2019-07-19 09:09:00	267433.62039835687	35465.82122220681	12	J
2019-07-19 09:10:00	267433.0758885441	35464.81833832558	12	J
2019-07-19 09:11:00	267433.6350396344	35463.90795221619	12	J
2019-07-19 09:12:00	267434.485744038	35461.217517555524	12	J
2019-07-19 09:13:00	267443.7724185795	35457.08842896845	12	J
2019-07-19 09:14:00	267456.1942204534	35441.78141826433	12	J
2019-07-19 09:15:00	267460.1062665381	35436.46166854419	12	J
2019-07-19 09:16:00	267463.39781825827	35435.19126193043	12	J
2019-07-19 09:17:00	267463.6856034241	35434.95211401636	12	J
2019-07-19 09:18:00	267461.87445566733	35434.5771668794	12	J
2019-07-19 09:19:00	267461.54548527003	35433.06269509272	12	J
2019-07-19 09:20:00	267462.46117953554	35427.82171713108	12	J
2019-07-19 09:21:00	267463.61988336744	35405.70489953749	12	J
2019-07-19 09:22:00	267465.0016256625	35378.88164833104	12	J
2019-07-19 09:23:00	267485.796197076	35351.56889516367	12	J
2019-07-19 09:24:00	267523.60153806466	35323.28269202837	12	J
2019-07-19 09:25:00	267546.890124328	35320.66475240501	12	J
2019-07-19 09:26:00	267551.76771792833	35317.96004501821	12	J
2019-07-19 09:27:00	267565.8882762246	35313.38885985098	12	J
2019-07-19 09:28:00	267579.58983860834	35305.37650040301	12	J
2019-07-19 09:29:00	267603.1398476645	35298.849213553585	12	J
2019-07-19 09:30:00	267612.061856068	35294.72279363186	12	J
2019-07-19 09:31:00	267613.05081064755	35284.67569330825	12	J
2019-07-19 09:32:00	267618.10800239706	35269.87787846843	12	J
2019-07-19 09:33:00	267624.2728529471	35262.07259354623	12	J
2019-07-19 09:34:00	267624.3944807805	35249.62408841871	12	J
2019-07-19 09:35:00	267625.4541925374	35241.64858764551	12	J
2019-07-19 09:36:00	267626.20643466647	35236.59309495015	12	J
2019-07-19 09:37:00	267629.946179512	35218.01952911991	12	J
2019-07-19 09:38:00	267634.328679768	35202.64929444053	12	J
2019-07-19 09:39:00	267633.6929796061	35182.95195734664	12	J
2019-07-19 09:40:00	267630.65252818255	35174.18904935494	12	J
2019-07-19 09:41:00	267630.93898428336	35167.38002496072	12	J
2019-07-19 09:42:00	267633.88560873835	35161.84498923994	12	J
2019-07-19 09:43:00	267630.67183224024	35151.27152831876	12	J
2019-07-19 09:44:00	267627.83866225986	35142.447929885704	12	J
2019-07-19 09:45:00	267621.2053108576	35131.43661454643	12	J
2019-07-19 09:46:00	267617.91603514296	35123.76836630644	12	J
2019-07-19 09:47:00	267611.7172182138	35113.214125224855	12	J
2019-07-19 09:48:00	267600.7912069708	35108.52930286934	12	J
2019-07-19 09:49:00	267597.8536732532	35107.63123862239	12	J
2019-07-19 09:50:00	267597.05239151814	35106.044048453194	12	J
2019-07-19 09:51:00	267596.2829387836	35105.8454853161	12	J
2019-07-19 09:52:00	267596.26168396964	35106.27537056564	12	J
2019-07-19 09:53:00	267598.0094654221	35106.24404841708	12	J
2019-07-19 09:54:00	267594.1694403248	35094.22825008934	12	J
2019-07-19 09:55:00	267591.78186163807	35078.114094885525	12	J
2019-07-19 09:56:00	267589.23023623903	35074.89658578944	12	J
2019-07-19 09:57:00	267585.7199972707	35066.60789109426	12	J
2019-07-19 09:58:00	267583.8395371988	35063.93404946975	12	J
2019-07-19 09:59:00	267581.57194465405	35059.35291941276	12	J
2019-07-19 10:00:00	267580.16302332625	35057.505378970774	12	J
2019-07-19 10:01:00	267577.9099865623	35056.08346561316	12	J
2019-07-19 10:02:00	267575.9942800619	35055.317366087475	12	J
2019-07-19 10:03:00	267569.3872057499	35055.88259506434	12	J
2019-07-19 10:04:00	267568.90788591333	35056.961818470234	12	J
2019-07-19 10:05:00	267570.0902441808	35057.11550391065	12	J
2019-07-19 10:06:00	267570.2000434917	35056.79933855783	12	J
2019-07-19 10:07:00	267570.9600200922	35056.9400210576	12	J
2019-07-19 10:08:00	267571.8060599068	35057.77417349902	12	J
2019-07-19 10:09:00	267572.0880952062	35057.54811569319	12	J
2019-07-19 10:10:00	267572.5905939778	35051.776880148325	12	J
2019-07-19 10:11:00	267573.8658708658	35049.80916150847	12	J
2019-07-19 10:12:00	267574.7947207664	35049.92971692102	12	J
2019-07-19 10:13:00	267577.0980502129	35043.072355439224	12	J
2019-07-19 10:14:00	267575.666488071	35043.064533132194	12	J
2019-07-19 10:15:00	267576.6270911989	35042.35960741448	12	J
2019-07-19 10:16:00	267576.95416729426	35041.86053293938	12	J
2019-07-19 10:17:00	267575.30204398604	35035.870182962346	12	J
2019-07-19 10:18:00	267575.6287025979	35035.14123653252	12	J
2019-07-19 10:19:00	267573.833501888	35035.616274079846	12	J
2019-07-19 10:20:00	267574.33675674896	35033.59230315141	12	J
2019-07-19 10:21:00	267574.96168858005	35034.01652798093	12	J
2019-07-19 10:22:00	267573.8288994401	35033.958873559706	12	J
2019-07-19 10:23:00	267573.2347382817	35033.35841343049	12	J
2019-07-19 10:24:00	267574.7536957982	35034.22432115372	12	J
2019-07-19 10:25:00	267577.8244136525	35024.68557911153	12	J
2019-07-19 10:26:00	267575.9985121202	35017.39548234573	12	J
2019-07-19 10:27:00	267576.4226436987	35015.96196863021	12	J
2019-07-19 10:28:00	267576.0017752021	35016.09053844546	12	J
2019-07-19 10:29:00	267579.2279304865	35014.449630670046	12	J
2019-07-19 10:30:00	267577.7975804636	35014.93141505508	12	J
2019-07-19 10:31:00	267578.319491092	35015.233996267525	12	J
2019-07-19 10:32:00	267578.21325584943	35014.81833085542	12	J
2019-07-19 10:33:00	267578.0270738696	35015.51259300169	12	J
2019-07-19 10:34:00	267579.5358213777	35012.67898245146	12	J
2019-07-19 10:35:00	267580.9387933084	35012.632430456244	12	J
2019-07-19 10:36:00	267580.26048631006	35012.56399260915	12	J
2019-07-19 10:37:00	267579.90141947934	35012.71079962608	12	J
2019-07-19 10:38:00	267578.7817213818	35013.15178226396	12	J
2019-07-19 10:39:00	267579.4585267401	35013.135792666835	12	J
2019-07-19 10:40:00	267580.4127145133	35013.74816241802	12	J
2019-07-19 10:41:00	267583.35585747333	35013.93227820708	12	J
2019-07-19 10:42:00	267584.68885408266	35013.82712016882	12	J
2019-07-19 10:43:00	267584.6611797452	35013.713019256415	12	J
2019-07-19 10:44:00	267584.7955783533	35013.90673356709	12	J
2019-07-19 10:45:00	267582.04780705826	35013.50616319979	12	J
2019-07-19 10:46:00	267580.1833575385	35012.00177099358	12	J
2019-07-19 10:47:00	267579.57335739647	35012.00078784461	12	J
2019-07-19 10:48:00	267579.5353610531	35012.236382083414	12	J
2019-07-19 10:49:00	267578.7080732344	35013.28544365344	12	J
2019-07-19 10:50:00	267576.27654825884	35015.741896042	12	J
2019-07-19 10:51:00	267575.8952482642	35016.99032371399	12	J
2019-07-19 10:52:00	267575.52465686685	35018.88670452508	12	J
2019-07-19 10:53:00	267575.14826365403	35017.77760625873	12	J
2019-07-19 10:54:00	267573.59536098066	35020.67427012882	12	J
2019-07-19 10:55:00	267573.1035921468	35020.758428289235	12	J
2019-07-19 10:56:00	267574.29178778623	35020.41015482747	12	J
2019-07-19 10:57:00	267574.7976477381	35021.18280640354	12	J
2019-07-19 10:58:00	267574.04499186104	35021.4544909771	12	J
2019-07-19 10:59:00	267574.3501769148	35020.07058867878	12	J
2019-07-19 11:00:00	267575.6670623707	35020.13521101719	12	J
2019-07-19 11:01:00	267576.03751793946	35019.40680881392	12	J
2019-07-19 11:02:00	267574.97065971536	35019.59818442529	12	J
2019-07-19 11:03:00	267575.7968801225	35020.619814859034	12	J
2019-07-19 11:04:00	267575.5853811582	35020.005083396885	12	J
2019-07-19 11:05:00	267576.109085357	35017.2358215785	12	J
2019-07-19 11:06:00	267576.2844472829	35017.18251196962	12	J
2019-07-19 11:07:00	267576.1218897133	35017.23268521783	12	J
2019-07-19 11:08:00	267575.57989071024	35017.623964020604	12	J
2019-07-19 11:09:00	267575.3949246317	35017.90548855317	12	J
2019-07-19 11:10:00	267575.40185200184	35017.28684193408	12	J
2019-07-19 11:11:00	267576.0772884345	35017.84507186338	12	J
2019-07-19 11:12:00	267576.4090773416	35017.709515071234	12	J
2019-07-19 11:13:00	267575.9707251006	35018.56420388745	12	J
2019-07-19 11:14:00	267575.67396912375	35018.49329276054	12	J
2019-07-19 11:15:00	267576.3832020282	35018.234705098825	12	J
2019-07-19 11:16:00	267576.50674967375	35017.99485379296	12	J
2019-07-19 11:17:00	267576.0768917959	35017.71861466791	12	J
2019-07-19 11:18:00	267575.9260117236	35020.462178090216	12	J
2019-07-19 11:19:00	267575.76475640683	35021.449167236315	12	J
2019-07-19 11:20:00	267575.4737017243	35021.12183795122	12	J
2019-07-19 11:21:00	267574.95372930256	35021.2283069447	12	J
2019-07-19 11:22:00	267575.20607223286	35021.92469282056	12	J
2019-07-19 11:23:00	267574.90813417727	35022.43426877276	12	J
2019-07-19 11:24:00	267575.13446093246	35022.03586430474	12	J
2019-07-19 11:25:00	267575.6807108319	35021.55812914482	12	J
2019-07-19 11:26:00	267573.8917357394	35023.4579295944	12	J
2019-07-19 11:27:00	267573.5336572314	35024.82543629317	12	J
2019-07-19 11:28:00	267575.0067600497	35022.84680194866	12	J
2019-07-19 11:29:00	267575.61764287675	35021.70248011656	12	J
2019-07-19 11:30:00	267575.56869545364	35023.77041670866	12	J
2019-07-19 11:31:00	267575.9262394068	35040.00498895556	12	J
2019-07-19 11:32:00	267567.01873004384	35060.85914860028	12	J
2019-07-19 11:33:00	267541.90114972705	35077.688567892066	12	J
2019-07-19 11:34:00	267529.55463821435	35096.55237069353	12	J
2019-07-19 11:35:00	267530.19366332673	35106.10843256532	12	J
2019-07-19 11:36:00	267529.6699636372	35112.56652521655	12	J
2019-07-19 11:37:00	267535.8536926352	35124.66204133231	12	J
2019-07-19 11:38:00	267543.2396516739	35140.65131389144	12	J
2019-07-19 11:39:00	267537.699869427	35149.59569387717	12	J
2019-07-19 11:40:00	267534.273902328	35162.5219459417	12	J
2019-07-19 11:41:00	267533.6409309498	35170.05808163522	12	J
2019-07-19 11:42:00	267550.33383127983	35178.40549294189	12	J
2019-07-19 11:43:00	267554.4014820774	35193.654939863314	12	J
2019-07-19 11:44:00	267554.4495855249	35205.75427547519	12	J
2019-07-19 11:45:00	267548.9127269614	35225.44107472992	12	J
2019-07-19 11:46:00	267540.5546625068	35247.7355696532	12	J
2019-07-19 11:47:00	267527.01539850974	35262.681477940045	12	J
2019-07-19 11:48:00	267524.16477136966	35273.035518721656	12	J
2019-07-19 11:49:00	267517.83520391386	35306.81436530222	12	J
2019-07-19 11:50:00	267493.212016203	35342.736940188865	12	J
2019-07-19 11:51:00	267466.12682099536	35377.1884391177	12	J
2019-07-19 11:52:00	267425.71498210885	35400.773599566004	12	J
2019-07-19 11:53:00	267368.4116340046	35412.32240097772	12	J
2019-07-19 11:54:00	267319.6074072036	35408.19760137902	12	J
2019-07-19 11:55:00	267271.7391151572	35387.12159149105	12	J
2019-07-19 11:56:00	267248.8817600439	35376.884852735624	12	J
2019-07-19 11:57:00	267240.34102401504	35379.71013578416	12	J
2019-07-19 11:58:00	267235.87000771443	35373.206780057175	12	J
2019-07-19 11:59:00	267236.1121823472	35374.082532011336	12	J
2019-07-19 12:00:00	267235.0355989439	35370.27022293653	12	J
2019-07-19 12:01:00	267232.9532809273	35363.34626820553	12	J
2019-07-19 12:02:00	267232.9564501348	35363.41668560022	12	J
2019-07-19 12:03:00	267232.9198118609	35363.93948249553	12	J
2019-07-19 12:04:00	267232.56798421795	35364.09532184718	12	J
2019-07-19 12:05:00	267233.2181935948	35364.69964157799	12	J
2019-07-19 12:06:00	267232.764799118	35364.58728631888	12	J
2019-07-19 12:07:00	267228.5562970072	35370.43210420111	12	J
2019-07-19 12:08:00	267213.07541399164	35395.93304512209	12	J
2019-07-19 12:09:00	267207.1789454545	35406.655856952166	12	J
2019-07-19 12:10:00	267203.5425450129	35413.20400302822	12	J
2019-07-19 12:11:00	267189.4650420806	35433.349206216946	12	J
2019-07-19 12:12:00	267175.7051110221	35450.073172613214	12	J
2019-07-19 12:13:00	267160.7115580639	35455.54395960433	12	J
2019-07-19 12:14:00	267158.3237938824	35458.72081876655	12	J
2019-07-19 12:15:00	267147.1674602402	35461.39179660204	12	J
2019-07-19 12:16:00	267114.082201502	35445.6350472582	12	J
2019-07-19 12:17:00	267095.3938011812	35431.39634582044	12	J
2019-07-19 12:18:00	267087.6782717339	35414.84008316896	12	J
2019-07-19 12:19:00	267088.1722936033	35413.061280105234	12	J
2019-07-19 12:20:00	267088.5716923941	35412.302452750984	12	J
2019-07-19 12:21:00	267088.15102448495	35412.507894045855	12	J
2019-07-19 12:22:00	267086.5689464565	35413.37498647906	12	J
2019-07-19 12:23:00	267086.09197027213	35412.29189865328	12	J
2019-07-19 12:24:00	267085.0688946847	35411.51511202684	12	J
2019-07-19 12:25:00	267083.5123392768	35411.0453613862	12	J
2019-07-19 12:26:00	267073.551264861	35413.44197961992	12	J
2019-07-19 12:27:00	267054.14599157835	35425.68265676622	12	J
2019-07-19 12:28:00	267036.8559599905	35431.57144784974	12	J
2019-07-19 12:29:00	267023.91535336984	35431.945538688	12	J
2019-07-19 12:30:00	267017.9073718644	35433.70095209017	12	J
2019-07-19 12:31:00	267012.9548101236	35437.399837783574	12	J
2019-07-19 12:32:00	267006.4346718689	35443.91226700628	12	J
2019-07-19 12:33:00	266987.4263383574	35450.65030276027	12	J
2019-07-19 12:34:00	266972.3834144541	35452.53383851839	12	J
2019-07-19 12:35:00	266967.39183292584	35453.279595862834	12	J
2019-07-19 12:36:00	266960.70056083304	35462.37559770044	12	J
2019-07-19 12:37:00	266958.2941941234	35464.43812520176	12	J
2019-07-19 12:38:00	266956.3907342392	35465.51875124161	12	J
2019-07-19 12:39:00	266943.7062094028	35468.54877451554	12	J
2019-07-19 12:40:00	266928.53537928994	35462.084284143384	12	J
2019-07-19 12:41:00	266923.25830906274	35461.60423463344	12	J
2019-07-19 12:42:00	266916.77593711123	35461.32794391628	12	J
2019-07-19 12:43:00	266905.2072090142	35472.96516316001	12	J
2019-07-19 12:44:00	266898.35125200584	35483.50993718752	12	J
2019-07-19 12:45:00	266891.425617018	35490.91706202429	12	J
2019-07-19 12:46:00	266885.7324221443	35498.333336279466	12	J
2019-07-19 12:47:00	266877.94750768825	35504.62316447895	12	J
2019-07-19 12:48:00	266863.00776349666	35509.2489403549	12	J
2019-07-19 12:49:00	266855.573984585	35511.10032406416	12	J
2019-07-19 12:50:00	266837.6890440745	35519.171298268804	12	J
2019-07-19 12:51:00	266815.1505663224	35538.46166078882	12	J
2019-07-19 12:52:00	266781.6790985311	35570.90220425577	12	J
2019-07-19 12:53:00	266764.04392432806	35603.25157318232	12	J
2019-07-19 12:54:00	266764.9412251919	35605.1545243699	12	J
2019-07-19 12:55:00	266752.3055307041	35620.072331376934	12	J
2019-07-19 12:56:00	266748.4167635993	35626.72120261696	12	J
2019-07-19 12:57:00	266747.05232871993	35626.486448621305	12	J
2019-07-19 12:58:00	266747.0825891986	35626.53934824614	12	J
2019-07-19 12:59:00	266746.5057706671	35626.369873250726	12	J
2019-07-19 13:00:00	266745.9972576577	35625.35647138271	12	J
2019-07-19 13:01:00	266736.54880363104	35614.51861431812	12	J
2019-07-19 13:02:00	266733.9146960264	35611.005433283695	12	J
2019-07-19 13:03:00	266734.32372445654	35611.050881382616	12	J
2019-07-19 13:04:00	266732.3553132597	35602.21766770652	12	J
2019-07-19 13:05:00	266731.6504808752	35598.61597476918	12	J
2019-07-19 13:06:00	266731.9559306205	35598.54051652553	12	J
2019-07-19 13:07:00	266728.88662191195	35593.14677804052	12	J
2019-07-19 13:08:00	266724.013658744	35587.75801873089	12	J
2019-07-19 13:09:00	266724.3614246567	35587.701170241126	12	J
2019-07-19 13:10:00	266715.85158600827	35587.45424328711	12	J
2019-07-19 13:11:00	266693.219573537	35581.48219125436	12	J
2019-07-19 13:12:00	266678.50752725365	35567.157309860326	12	J
2019-07-19 13:13:00	266666.0677986537	35549.56525233424	12	J
2019-07-19 13:14:00	266659.5120076216	35545.1601106843	12	J
2019-07-19 13:15:00	266658.3798052611	35544.37265394084	12	J
2019-07-19 13:16:00	266658.71445598407	35543.70840449455	12	J
2019-07-19 13:17:00	266653.228283338	35540.784591691634	12	J
2019-07-19 13:18:00	266640.3519718806	35531.75728909897	12	J
2019-07-19 13:19:00	266635.38341144176	35521.73974136379	12	J
2019-07-19 13:20:00	266632.43086896447	35511.99958142625	12	J
2019-07-19 13:21:00	266632.62398533244	35509.83519344092	12	J
2019-07-19 13:22:00	266631.0822232352	35508.22326281542	12	J
2019-07-19 13:23:00	266628.6733868303	35505.500302133245	12	J
2019-07-19 13:24:00	266623.3762315472	35503.049283848886	12	J
2019-07-19 13:25:00	266615.5376857696	35496.72946757853	12	J
2019-07-19 13:26:00	266602.52932720765	35498.988286150336	12	J
2019-07-19 13:27:00	266599.67667509266	35499.43387068056	12	J
2019-07-19 13:28:00	266600.30812628113	35494.52289450667	12	J
2019-07-19 13:29:00	266603.2347122758	35474.51962693538	12	J
2019-07-19 13:30:00	266602.11322390777	35470.77441453519	12	J
2019-07-19 13:31:00	266589.2980041712	35461.92885236109	12	J
2019-07-19 13:32:00	266581.06724429847	35456.11476132358	12	J
2019-07-19 13:33:00	266576.0711499402	35448.47410812633	12	J
2019-07-19 13:34:00	266566.9966701781	35435.97395187808	12	J
2019-07-19 13:35:00	266559.28286205645	35429.79309854304	12	J
2019-07-19 13:36:00	266550.87135552673	35423.119459275054	12	J
2019-07-19 13:37:00	266544.3834956967	35415.14176511306	12	J
2019-07-19 13:38:00	266539.005482532	35403.901557780235	12	J
2019-07-19 13:39:00	266523.5155493276	35393.5462280599	12	J
2019-07-19 13:40:00	266502.4957557313	35376.284210317746	12	J
2019-07-19 13:41:00	266495.8021675848	35371.424870366674	12	J
2019-07-19 13:42:00	266486.8645896564	35360.46374156566	12	J
2019-07-19 13:43:00	266479.5131203366	35351.0771146822	12	J
2019-07-19 13:44:00	266476.90139500325	35344.48191947417	12	J
2019-07-19 13:45:00	266475.4613736682	35336.72144815012	12	J
2019-07-19 13:46:00	266470.44910193165	35331.64589890088	12	J
2019-07-19 13:47:00	266454.5979923342	35312.949007610434	12	J
2019-07-19 13:48:00	266440.1234245757	35295.60102604437	12	J
2019-07-19 13:49:00	266431.18294818274	35287.71175388256	12	J
2019-07-19 13:50:00	266420.267491249	35275.12623654439	12	J
2019-07-19 13:51:00	266415.7597741595	35264.39849315432	12	J
2019-07-19 13:52:00	266403.7556305189	35241.45302960285	12	J
2019-07-19 13:53:00	266378.3288213846	35215.87145130891	12	J
2019-07-19 13:54:00	266362.7687163997	35192.6800553276	12	J
2019-07-19 13:55:00	266335.3210118575	35188.471046219885	12	J
2019-07-19 13:56:00	266303.5551863193	35198.744038719255	12	J
2019-07-19 13:57:00	266274.41484488954	35178.40254906971	12	J
2019-07-19 13:58:00	266271.3124085811	35177.09656868271	12	J
2019-07-19 13:59:00	266286.0369554605	35184.395704502494	12	J
2019-07-19 14:00:00	266282.96868978965	35180.47040961796	12	J
2019-07-19 14:01:00	266278.6063155659	35173.550014139655	12	J
2019-07-19 14:02:00	266280.9776933848	35174.58479300763	12	J
2019-07-19 14:03:00	266290.2231467616	35176.40217693133	12	J
2019-07-19 14:04:00	266296.5536416244	35176.202905828024	12	J
2019-07-19 14:05:00	266287.27660466003	35177.860548573146	12	J
2019-07-19 14:06:00	266281.83061378705	35171.80272289045	12	J
2019-07-19 14:07:00	266280.81102736114	35169.042601765905	12	J
2019-07-19 14:08:00	266279.3653778169	35162.78450427859	12	J
2019-07-19 14:09:00	266276.07475088554	35161.42104713546	12	J
2019-07-19 14:10:00	266274.27200446924	35160.44274521857	12	J
2019-07-19 14:11:00	266269.794867051	35162.27766910136	12	J
2019-07-19 14:12:00	266268.9015928454	35162.82976913383	12	J
2019-07-19 14:13:00	266268.7344531177	35162.25521085689	12	J
2019-07-19 14:14:00	266267.2749181239	35162.54492388546	12	J
2019-07-19 14:15:00	266275.5145164555	35163.414076342	12	J
2019-07-19 14:16:00	266281.9112643454	35169.59982637522	12	J
2019-07-19 14:17:00	266281.16629975376	35171.21314984381	12	J
2019-07-19 14:18:00	266283.57718287635	35170.30920188168	12	J
2019-07-19 14:19:00	266285.90127600404	35168.79731361048	12	J
2019-07-19 14:20:00	266290.6227885325	35161.32020213819	12	J
2019-07-19 14:21:00	266294.3262183166	35163.94612959298	12	J
2019-07-19 14:22:00	266299.15421165834	35162.64535605526	12	J
2019-07-19 14:23:00	266299.6300164625	35160.69990434418	12	J
2019-07-19 14:24:00	266300.3107405495	35155.29174187724	12	J
2019-07-19 14:25:00	266305.6460507218	35154.60269460481	12	J
2019-07-19 14:26:00	266322.2168351704	35153.18487302362	12	J
2019-07-19 14:27:00	266326.35035751265	35149.92690450081	12	J
2019-07-19 14:28:00	266332.6191393944	35151.066702969154	12	J
2019-07-19 14:29:00	266343.8606497708	35145.34725405426	12	J
2019-07-19 14:30:00	266344.3183653	35145.707179687015	12	J
2019-07-19 14:31:00	266342.8519301622	35143.089830413024	12	J
2019-07-19 14:32:00	266346.8884431781	35135.51110518041	12	J
2019-07-19 14:33:00	266350.6408191283	35136.086777972145	12	J
2019-07-19 14:34:00	266350.23594546807	35135.4871978197	12	J
2019-07-19 14:35:00	266349.22142710304	35134.83022706439	12	J
2019-07-19 14:36:00	266348.83964710456	35136.458591881	12	J
2019-07-19 14:37:00	266350.33023439726	35138.29469753604	12	J
2019-07-19 14:38:00	266351.3344052476	35140.08610708852	12	J
2019-07-19 14:39:00	266356.00540561683	35134.2671602968	12	J
2019-07-19 14:40:00	266365.30812773696	35130.25289618947	12	J
2019-07-19 14:41:00	266379.16512382124	35121.35395247735	12	J
2019-07-19 14:42:00	266383.2563819298	35120.163013839374	12	J
2019-07-19 14:43:00	266385.6234485499	35120.08179154605	12	J
2019-07-19 14:44:00	266386.5279854161	35121.07447016931	12	J
2019-07-19 14:45:00	266387.1228621216	35122.43239183253	12	J
2019-07-19 14:46:00	266387.199908817	35122.58335172175	12	J
2019-07-19 14:47:00	266387.2610328231	35123.8313300317	12	J
2019-07-19 14:48:00	266387.39175527886	35123.27993859446	12	J
2019-07-19 14:49:00	266388.23024516186	35124.36996281938	12	J
2019-07-19 14:50:00	266388.6560759842	35125.817508681444	12	J
2019-07-19 14:51:00	266388.9257863586	35126.120142332155	12	J
2019-07-19 14:52:00	266390.0286436184	35125.87695644033	12	J
2019-07-19 14:53:00	266391.7610694127	35124.19301528642	12	J
2019-07-19 14:54:00	266391.49920050544	35124.122097075335	12	J
2019-07-19 14:55:00	266387.1240586219	35122.8410762926	12	J
2019-07-19 14:56:00	266386.73717355763	35122.17807915544	12	J
2019-07-19 14:57:00	266384.79167214944	35125.54731193754	12	J
2019-07-19 14:58:00	266393.2697930742	35142.22313257292	12	J
2019-07-19 14:59:00	266385.0233862804	35148.00280292968	12	J
2019-07-19 15:00:00	266384.4893349676	35149.06992278776	12	J
2019-07-20 04:00:00	266281.5768056328	35218.60651094837	12	J
2019-07-20 04:01:00	266279.19840470894	35222.26727913772	12	J
2019-07-20 04:02:00	266280.6197019759	35237.417274442574	12	J
2019-07-20 04:03:00	266280.29938523244	35237.39706219347	12	J
2019-07-20 04:04:00	266281.0445735107	35236.88407239604	12	J
2019-07-20 04:05:00	266280.1387476548	35237.76725254292	12	J
2019-07-20 04:06:00	266280.5452268852	35238.04718430134	12	J
2019-07-20 04:07:00	266281.592376099	35238.54653607979	12	J
2019-07-20 04:08:00	266281.3438533011	35238.39948228996	12	J
2019-07-20 04:09:00	266281.4896064943	35238.75357246367	12	J
2019-07-20 04:10:00	266285.480962721	35239.08715400938	12	J
2019-07-20 04:11:00	266285.31085490546	35241.25006666632	12	J
2019-07-20 04:12:00	266282.1801106549	35246.73670602692	12	J
2019-07-20 04:13:00	266281.461419389	35247.04820526893	12	J
2019-07-20 04:14:00	266281.59899729426	35249.17437128297	12	J
2019-07-20 04:15:00	266284.9524844118	35249.37277608608	12	J
2019-07-20 04:16:00	266286.64379266306	35244.45033070123	12	J
2019-07-20 04:17:00	266287.4379842366	35240.345806949066	12	J
2019-07-20 04:18:00	266288.9720741157	35236.17864057193	12	J
2019-07-20 04:19:00	266282.22700297873	35238.25330381791	12	J
2019-07-20 04:20:00	266281.4029698089	35242.539225739936	12	J
2019-07-20 04:21:00	266266.60794716247	35194.48516447374	12	J
2019-07-20 04:22:00	266268.13468473987	35183.37090828574	12	J
2019-07-20 04:23:00	266278.4138501288	35173.461385073	12	J
2019-07-20 04:24:00	266263.34730379726	35167.204953191256	12	J
2019-07-20 04:25:00	266263.6626505304	35167.42480837521	12	J
2019-07-20 04:26:00	266272.64414160204	35173.47103878488	12	J
2019-07-20 04:27:00	266294.3292274575	35197.87619410513	12	J
2019-07-20 04:28:00	266312.3048397437	35214.58639994104	12	J
2019-07-20 04:29:00	266323.1680070548	35226.457800132615	12	J
2019-07-20 04:30:00	266324.52325029374	35228.015577345745	12	J
2019-07-20 04:31:00	266324.2351331072	35227.54593421157	12	J
2019-07-20 04:32:00	266325.6791948381	35227.82639185501	12	J
2019-07-20 04:33:00	266326.854596406	35231.137476584474	12	J
2019-07-20 04:34:00	266326.85565921594	35234.53083258054	12	J
2019-07-20 04:35:00	266324.3993631196	35232.054338052985	12	J
2019-07-20 04:36:00	266314.34557779314	35233.24667973362	12	J
2019-07-20 04:37:00	266307.6059986386	35241.31888869022	12	J
2019-07-20 04:38:00	266305.3712185204	35276.72321748268	12	J
2019-07-20 04:39:00	266304.29060635826	35289.57553658473	12	J
2019-07-20 04:40:00	266301.7150126026	35294.526551012656	12	J
2019-07-20 04:41:00	266301.7489340076	35302.50944885296	12	J
2019-07-20 04:42:00	266302.3978099758	35314.737235031906	12	J
2019-07-20 04:43:00	266301.0587621691	35321.602198440894	12	J
2019-07-20 04:44:00	266301.99333471013	35326.98864779712	12	J
2019-07-20 04:45:00	266306.18378609675	35329.88729730197	12	J
2019-07-20 04:46:00	266317.08870753145	35336.26899504035	12	J
2019-07-20 04:47:00	266327.1905569312	35350.50951414164	12	J
2019-07-20 04:48:00	266326.8534899565	35355.69860870087	12	J
2019-07-20 04:49:00	266325.1474179261	35373.70653022553	12	J
2019-07-20 04:50:00	266320.88248594623	35382.29052244629	12	J
2019-07-20 04:51:00	266316.38200432534	35388.8270835211	12	J
2019-07-20 04:52:00	266310.8307364923	35392.50970211289	12	J
2019-07-20 04:53:00	266311.1611166332	35391.82923036013	12	J
2019-07-20 04:54:00	266313.08445735334	35392.64251947459	12	J
2019-07-20 04:55:00	266317.9455787176	35399.9760994879	12	J
2019-07-20 04:56:00	266318.73608807154	35406.90772699603	12	J
2019-07-20 04:57:00	266318.48381809384	35412.02269929891	12	J
2019-07-20 04:58:00	266321.3119069427	35429.34117780666	12	J
2019-07-20 04:59:00	266333.27913261554	35439.52966942532	12	J
2019-07-20 05:00:00	266339.68628695153	35443.94425346354	12	J
2019-07-20 05:01:00	266354.15453682066	35450.28391994187	12	J
2019-07-20 05:02:00	266395.0819942018	35484.825513651645	12	J
2019-07-20 05:03:00	266418.52386979206	35537.54046756572	12	J
2019-07-20 05:04:00	266449.67530529323	35595.52929946386	12	J
2019-07-20 05:05:00	266470.8525299839	35637.2878165043	12	J
2019-07-20 05:06:00	266479.08196883625	35658.25032679819	12	J
2019-07-20 05:07:00	266481.6471708591	35676.76816357391	12	J
2019-07-20 05:08:00	266501.43700109574	35696.012252600754	12	J
2019-07-20 05:09:00	266516.42656878295	35706.9923920994	12	J
2019-07-20 05:10:00	266515.1058238196	35708.0461745623	12	J
2019-07-20 05:11:00	266514.85566377704	35708.05857705762	12	J
2019-07-20 05:12:00	266512.9204674156	35708.24165859998	12	J
2019-07-20 05:13:00	266499.496296164	35719.85460790141	12	J
2019-07-20 05:14:00	266479.19758481527	35759.829137221	12	J
2019-07-20 05:15:00	266477.9857689094	35763.54294164267	12	J
2019-07-20 05:16:00	266477.66861349007	35769.83346713368	12	J
2019-07-20 05:17:00	266482.4533106633	35801.512437911624	12	J
2019-07-20 05:18:00	266496.3993469088	35824.94927283485	12	J
2019-07-20 05:19:00	266515.1148636417	35838.81965229347	12	J
2019-07-20 05:20:00	266541.11789238185	35843.499665117735	12	J
2019-07-20 05:21:00	266547.20688254334	35842.15898092331	12	J
2019-07-20 05:22:00	266546.3978466767	35842.618342322654	12	J
2019-07-20 05:23:00	266539.0870541282	35851.411824359726	12	J
2019-07-20 05:24:00	266536.47791604843	35869.91837390775	12	J
2019-07-20 05:25:00	266533.89539981826	35867.34016076991	12	J
2019-07-20 05:26:00	266537.06618394057	35870.70575737416	12	J
2019-07-20 05:27:00	266541.2004745532	35873.93861280379	12	J
2019-07-20 05:28:00	266530.9345899761	35865.268964107854	12	J
2019-07-20 05:29:00	266535.58384055883	35870.16686655944	12	J
2019-07-20 05:30:00	266536.3369469592	35868.47593350941	12	J
2019-07-20 05:31:00	266533.52806368715	35866.99146344426	12	J
2019-07-20 05:32:00	266546.8808684873	35876.432492312306	12	J
2019-07-20 05:33:00	266551.3481722076	35879.16460812429	12	J
2019-07-20 05:34:00	266548.3445403633	35879.10937559865	12	J
2019-07-20 05:35:00	266553.1025825457	35877.048192371505	12	J
2019-07-20 05:36:00	266548.1072377939	35882.05888319683	12	J
2019-07-20 05:37:00	266554.43604696606	35893.48487827308	12	J
2019-07-20 05:38:00	266571.26422849105	35915.50388413536	12	J
2019-07-20 05:39:00	266585.4191468987	35926.01078632396	12	J
2019-07-20 05:40:00	266585.7672284061	35926.57995940713	12	J
2019-07-20 05:41:00	266586.08038485	35925.188119018545	12	J
2019-07-20 05:42:00	266585.73186100327	35924.276071560154	12	J
2019-07-20 05:43:00	266584.2099044684	35924.22200687326	12	J
2019-07-20 05:44:00	266584.5078208237	35924.50970150383	12	J
2019-07-20 05:45:00	266584.49414053484	35926.551282148874	12	J
2019-07-20 05:46:00	266584.6726619214	35926.51751066393	12	J
2019-07-20 05:47:00	266584.19171697006	35928.68859577838	12	J
2019-07-20 05:48:00	266583.7724495913	35932.95949771411	12	J
2019-07-20 05:49:00	266590.22603065794	35956.29076416513	12	J
2019-07-20 05:50:00	266598.6512161828	35965.3141696273	12	J
2019-07-20 05:51:00	266607.05497561145	35992.676014086166	12	J
2019-07-20 05:52:00	266617.3493836898	36001.969272173825	12	J
2019-07-20 05:53:00	266587.0409718088	36004.7725849353	12	J
2019-07-20 05:54:00	266568.2103323649	36020.04197581448	12	J
2019-07-20 05:55:00	266564.97007031343	36026.150978104866	12	J
2019-07-20 05:56:00	266561.9217763269	36035.30709954245	12	J
2019-07-20 05:57:00	266560.7502357917	36041.68333475431	12	J
2019-07-20 05:58:00	266562.1516670837	36044.00887495398	12	J
2019-07-20 05:59:00	266564.162041247	36045.69978608417	12	J
2019-07-20 06:00:00	266567.9934807088	36048.11016993464	12	J
2019-07-20 06:01:00	266573.98748282966	36054.053738112416	12	J
2019-07-20 06:02:00	266589.2709552782	36068.28224023015	12	J
2019-07-20 06:03:00	266606.40127808007	36071.6097137677	12	J
2019-07-20 06:04:00	266613.0563827533	36068.07561417797	12	J
2019-07-20 06:05:00	266616.2130965971	36069.81458309905	12	J
2019-07-20 06:06:00	266620.8303298995	36077.79485190985	12	J
2019-07-20 06:07:00	266633.5898503778	36103.3236133624	12	J
2019-07-20 06:08:00	266639.31255467026	36112.04027689648	12	J
2019-07-20 06:09:00	266639.0562351055	36110.99216714128	12	J
2019-07-20 06:10:00	266638.632395103	36111.11465802312	12	J
2019-07-20 06:11:00	266639.06785224966	36112.41454028742	12	J
2019-07-20 06:12:00	266643.453058933	36116.587290919575	12	J
2019-07-20 06:13:00	266657.0485473394	36132.86914149144	12	J
2019-07-20 06:14:00	266658.6011732245	36134.93822982938	12	J
2019-07-20 06:15:00	266668.28575200785	36150.37956177128	12	J
2019-07-20 06:16:00	266673.7686353352	36158.84741189303	12	J
2019-07-20 06:17:00	266675.8992880612	36165.090597000606	12	J
2019-07-20 06:18:00	266683.417241935	36189.52545466476	12	J
2019-07-20 06:19:00	266687.4430947244	36198.68636101108	12	J
2019-07-20 06:20:00	266696.7543055664	36207.99584632833	12	J
2019-07-20 06:21:00	266713.8900359675	36219.481314303535	12	J
2019-07-20 06:22:00	266705.050262399	36245.06250265918	12	J
2019-07-20 06:23:00	266706.2921867322	36272.63615114449	12	J
2019-07-20 06:24:00	266709.88979157	36278.5785506199	12	J
2019-07-20 06:25:00	266715.4156918617	36279.762336603344	12	J
2019-07-20 06:26:00	266724.4850323301	36287.00798564574	12	J
2019-07-20 06:27:00	266728.0692697506	36294.69351519315	12	J
2019-07-20 06:28:00	266732.9454850845	36303.112819260496	12	J
2019-07-20 06:29:00	266743.6454202541	36312.5440394954	12	J
2019-07-20 06:30:00	266746.4064214836	36314.0216905877	12	J
2019-07-20 06:31:00	266749.1522071566	36318.16417736607	12	J
2019-07-20 06:32:00	266755.0938854829	36318.842780670166	12	J
2019-07-20 06:33:00	266756.5362453564	36318.10327104946	12	J
2019-07-20 06:34:00	266756.1618155709	36318.4421682004	12	J
2019-07-20 06:35:00	266755.8000869818	36318.28592295075	12	J
2019-07-20 06:36:00	266755.64225416427	36317.85846943363	12	J
2019-07-20 06:37:00	266755.68816587067	36319.09335969888	12	J
2019-07-20 06:38:00	266747.1170784757	36332.05248191554	12	J
2019-07-20 06:39:00	266745.5861594935	36335.26752472183	12	J
2019-07-20 06:40:00	266746.92293909035	36334.59900833371	12	J
2019-07-20 06:41:00	266746.7505162044	36334.50908613147	12	J
2019-07-20 06:42:00	266751.46314938506	36345.165768403625	12	J
2019-07-20 06:43:00	266757.17504029063	36355.38424649174	12	J
2019-07-20 06:44:00	266757.39495711075	36355.40466217309	12	J
2019-07-20 06:45:00	266757.5619802107	36355.40905129296	12	J
2019-07-20 06:46:00	266756.88897868805	36355.8752064422	12	J
2019-07-20 06:47:00	266757.639896083	36356.16059290046	12	J
2019-07-20 06:48:00	266757.5558119651	36356.08300302107	12	J
2019-07-20 06:49:00	266757.00440445816	36355.8508492076	12	J
2019-07-20 06:50:00	266757.38078510645	36356.84916066217	12	J
2019-07-20 06:51:00	266763.2138951585	36369.00116441597	12	J
2019-07-20 06:52:00	266766.9449711754	36373.35432902991	12	J
2019-07-20 06:53:00	266774.81823059986	36385.819835615	12	J
2019-07-20 06:54:00	266776.1128804873	36387.789246255175	12	J
2019-07-20 06:55:00	266776.65934687527	36387.46929996701	12	J
2019-07-20 06:56:00	266777.02825909044	36389.13511127319	12	J
2019-07-20 06:57:00	266772.8454294424	36400.43442894266	12	J
2019-07-20 06:58:00	266755.8538356423	36414.284031973264	12	J
2019-07-20 06:59:00	266740.5827473349	36426.32876227521	12	J
2019-07-20 07:00:00	266740.03419584414	36429.08753992384	12	J
2019-07-20 07:01:00	266740.54649743845	36431.32828070181	12	J
2019-07-20 07:02:00	266738.49855198973	36439.825538910605	12	J
2019-07-20 07:03:00	266739.8418386225	36448.033589971936	12	J
2019-07-20 07:04:00	266727.82176101883	36449.57112713578	12	J
2019-07-20 07:05:00	266729.3665564341	36450.57490716379	12	J
2019-07-20 07:06:00	266729.6125251807	36449.16778085187	12	J
2019-07-20 07:07:00	266728.14045267727	36449.81070330105	12	J
2019-07-20 07:08:00	266733.18867605977	36451.02795000682	12	J
2019-07-20 07:09:00	266764.2729523557	36458.79746027401	12	J
2019-07-20 07:10:00	266782.9558868255	36475.65131829205	12	J
2019-07-20 07:11:00	266799.15423636284	36488.80505361342	12	J
2019-07-20 07:12:00	266799.48591281974	36489.01752878489	12	J
2019-07-20 07:13:00	266799.5124281763	36488.91023680513	12	J
2019-07-20 07:14:00	266806.3564229644	36490.603624960015	12	J
2019-07-20 07:15:00	266827.1536957746	36497.896008143565	12	J
2019-07-20 07:16:00	266826.30092833453	36497.76843959713	12	J
2019-07-20 07:17:00	266826.39666261245	36497.64951957524	12	J
2019-07-20 07:18:00	266827.0196873734	36497.8031285867	12	J
2019-07-20 07:19:00	266827.5554881451	36497.06952344212	12	J
2019-07-20 07:20:00	266827.72210248274	36496.89583925487	12	J
2019-07-20 07:21:00	266827.39464585955	36497.33371777266	12	J
2019-07-20 07:22:00	266827.45629487914	36497.50661650572	12	J
2019-07-20 07:23:00	266828.63965411467	36504.1485367022	12	J
2019-07-20 07:24:00	266846.31180928426	36534.58317126241	12	J
2019-07-20 07:25:00	266858.866128622	36554.88345356886	12	J
2019-07-20 07:26:00	266872.0000503428	36577.98448442989	12	J
2019-07-20 07:27:00	266894.8447509247	36606.915081701154	12	J
2019-07-20 07:28:00	266910.6019361284	36626.91936265919	12	J
2019-07-20 07:29:00	266919.79518426704	36633.88126044445	12	J
2019-07-20 07:30:00	266924.5132178131	36635.79703827761	12	J
2019-07-20 07:31:00	266925.3585117032	36636.56666656312	12	J
2019-07-20 07:32:00	266925.7017218109	36639.54406581307	12	J
2019-07-20 07:33:00	266924.81017742254	36646.47989072504	12	J
2019-07-20 07:34:00	266924.00565796264	36647.21429006255	12	J
2019-07-20 07:35:00	266923.05154927925	36647.893050129474	12	J
2019-07-20 07:36:00	266923.39943472535	36647.528903586535	12	J
2019-07-20 07:37:00	266926.84120190074	36644.90095141786	12	J
2019-07-20 07:38:00	266935.2698642419	36649.24924203077	12	J
2019-07-20 07:39:00	266932.3614465669	36650.086395366336	12	J
2019-07-20 07:40:00	266920.3070050272	36647.00602973763	12	J
2019-07-20 07:41:00	266912.9167426333	36647.42733650132	12	J
2019-07-20 07:42:00	266909.1507522088	36650.8627700696	12	J
2019-07-20 07:43:00	266908.40577573504	36657.60574426957	12	J
2019-07-20 07:44:00	266906.078828223	36658.67191050164	12	J
2019-07-20 07:45:00	266905.9268199323	36658.58548683315	12	J
2019-07-20 07:46:00	266906.1241668352	36659.81905352721	12	J
2019-07-20 07:47:00	266904.6469820001	36659.09251035406	12	J
2019-07-20 07:48:00	266906.0576377875	36658.50969510549	12	J
2019-07-20 07:49:00	266906.67273544107	36658.03691524874	12	J
2019-07-20 07:50:00	266905.9780764287	36658.75765027209	12	J
2019-07-20 07:51:00	266905.2149878469	36657.957588404846	12	J
2019-07-20 07:52:00	266905.8143129939	36658.37056929337	12	J
2019-07-20 07:53:00	266906.56379633216	36657.14233253301	12	J
2019-07-20 07:54:00	266906.54956071987	36657.39783185197	12	J
2019-07-20 07:55:00	266907.5423674376	36658.05664009278	12	J
2019-07-20 07:56:00	266906.63327569456	36659.239378442944	12	J
2019-07-20 07:57:00	266906.4390399418	36657.79916508943	12	J
2019-07-20 07:58:00	266907.23874856654	36658.00932873953	12	J
2019-07-20 07:59:00	266906.3456700462	36658.566964148085	12	J
2019-07-20 08:00:00	266906.8748008449	36659.64395534063	12	J
2019-07-20 08:01:00	266906.7231736966	36659.60472283321	12	J
2019-07-20 08:02:00	266907.46097098145	36659.27975831826	12	J
2019-07-20 08:03:00	266907.4490497968	36659.071455770085	12	J
2019-07-20 08:04:00	266907.48317522026	36658.97079849079	12	J
2019-07-20 08:05:00	266906.91987365234	36658.65735400332	12	J
2019-07-20 08:06:00	266906.8904851789	36659.21867786564	12	J
2019-07-20 08:07:00	266906.71795530367	36658.622740651714	12	J
2019-07-20 08:08:00	266907.9640566978	36658.30024938638	12	J
2019-07-20 08:09:00	266909.0519022358	36658.18517496655	12	J
2019-07-20 08:10:00	266908.8086093425	36658.19683990064	12	J
2019-07-20 08:11:00	266908.92599821417	36657.80324752781	12	J
2019-07-20 08:12:00	266909.0543896496	36657.66183099916	12	J
2019-07-20 08:13:00	266908.9016424285	36658.468722853744	12	J
2019-07-20 08:14:00	266908.68814473343	36658.96446034329	12	J
2019-07-20 08:15:00	266913.29730736866	36661.183132425744	12	J
2019-07-20 08:16:00	266918.93148360593	36667.17264650048	12	J
2019-07-20 08:17:00	266919.52991053974	36669.48028182822	12	J
2019-07-20 08:18:00	266920.031503935	36670.219013445065	12	J
2019-07-20 08:19:00	266926.5055494232	36667.12790832443	12	J
2019-07-20 08:20:00	266932.39867703227	36655.892199255526	12	J
2019-07-20 08:21:00	266933.6317312438	36649.1607362175	12	J
2019-07-20 08:22:00	266933.6353694029	36648.813437489815	12	J
2019-07-20 08:23:00	266933.0059955122	36648.47180284104	12	J
2019-07-20 08:24:00	266933.75325621443	36649.01932117056	12	J
2019-07-20 08:25:00	266933.822549332	36648.48121589216	12	J
2019-07-20 08:26:00	266939.21365800366	36634.48658657471	12	J
2019-07-20 08:27:00	266951.3370065584	36609.7392312124	12	J
2019-07-20 08:28:00	266953.2500552327	36605.77476426754	12	J
2019-07-20 08:29:00	266954.2411131746	36604.30628112248	12	J
2019-07-20 08:30:00	266955.6926507721	36603.98079755386	12	J
2019-07-20 08:31:00	266956.673367846	36598.36225407118	12	J
2019-07-20 08:32:00	266957.1423800073	36593.333155937216	12	J
2019-07-20 08:33:00	266959.1688227059	36590.26824807583	12	J
2019-07-20 08:34:00	266958.0843868397	36588.95209994921	12	J
2019-07-20 08:35:00	266962.7751047809	36585.43204566389	12	J
2019-07-20 08:36:00	266975.8503221359	36561.67016679471	12	J
2019-07-20 08:37:00	266986.0000128387	36529.76068088369	12	J
2019-07-20 08:38:00	266993.6879511837	36524.09187534715	12	J
2019-07-20 08:39:00	266994.60725470993	36523.81000910893	12	J
2019-07-20 08:40:00	266999.0342854352	36523.033002199576	12	J
2019-07-20 08:41:00	267001.643784616	36520.67528829197	12	J
2019-07-20 08:42:00	267003.8578131727	36519.19935919028	12	J
2019-07-20 08:43:00	267003.6522614014	36518.65430713679	12	J
2019-07-20 08:44:00	267003.8706323279	36518.3854924454	12	J
2019-07-20 08:45:00	267010.7981931531	36515.09207776575	12	J
2019-07-20 08:46:00	267028.17627529835	36507.208224069065	12	J
2019-07-20 08:47:00	267059.740724646	36501.50158252024	12	J
2019-07-20 08:48:00	267074.2594606601	36497.48487860446	12	J
2019-07-20 08:49:00	267075.389066988	36497.39873815065	12	J
2019-07-20 08:50:00	267076.94408659445	36494.97267308275	12	J
2019-07-20 08:51:00	267077.07943529566	36493.49884158144	12	J
2019-07-20 08:52:00	267075.1728484703	36494.66759353945	12	J
2019-07-20 08:53:00	267069.98507909145	36498.74113767732	12	J
2019-07-20 08:54:00	267058.39903925214	36492.07321113718	12	J
2019-07-20 08:55:00	267028.40038260416	36475.11686754603	12	J
2019-07-20 08:56:00	267019.29522631044	36469.585982872486	12	J
2019-07-20 08:57:00	266998.5716087292	36459.43151219863	12	J
2019-07-20 08:58:00	266988.29171424743	36457.35523294857	12	J
2019-07-20 08:59:00	266971.3944175579	36456.2003898106	12	J
2019-07-20 09:00:00	266960.0225402982	36456.635244835394	12	J
2019-07-20 09:01:00	266953.5633918055	36456.45576512659	12	J
2019-07-20 09:02:00	266953.16738360235	36455.66594843257	12	J
2019-07-20 09:03:00	266953.19534373784	36456.25140868038	12	J
2019-07-20 09:04:00	266945.7653976658	36454.17268632965	12	J
2019-07-20 09:05:00	266928.3595901208	36452.934812445084	12	J
2019-07-20 09:06:00	266930.0878033863	36451.60903898806	12	J
2019-07-20 09:07:00	266929.2548300361	36452.06195505468	12	J
2019-07-20 09:08:00	266929.5738547562	36452.12235171875	12	J
2019-07-20 09:09:00	266930.0188042315	36451.78307116197	12	J
2019-07-20 09:10:00	266928.67725723493	36453.599109683455	12	J
2019-07-20 09:11:00	266928.2789317644	36454.14484207719	12	J
2019-07-20 09:12:00	266927.3795327222	36454.654549083214	12	J
2019-07-20 09:13:00	266927.80833150045	36455.17264072952	12	J
2019-07-20 09:14:00	266926.47258325294	36454.55943568846	12	J
2019-07-20 09:15:00	266926.84139564924	36453.98587404296	12	J
2019-07-20 09:16:00	266927.45171446097	36455.49457468798	12	J
2019-07-20 09:17:00	266928.13872814795	36453.71351421741	12	J
2019-07-20 09:18:00	266927.6996547613	36451.108871806806	12	J
2019-07-20 09:19:00	266927.3303062993	36450.89843235619	12	J
2019-07-20 09:20:00	266927.6336703065	36450.61651154857	12	J
2019-07-20 09:21:00	266928.3368939062	36450.024076825386	12	J
2019-07-20 09:22:00	266928.78737462824	36450.39524434477	12	J
2019-07-20 09:23:00	266928.84055026504	36450.86954190074	12	J
2019-07-20 09:24:00	266927.9433956677	36453.22708007079	12	J
2019-07-20 09:25:00	266927.68843978713	36452.49235147719	12	J
2019-07-20 09:26:00	266928.9975404338	36450.81955254598	12	J
2019-07-20 09:27:00	266929.0312530103	36449.63773692613	12	J
2019-07-20 09:28:00	266928.329806507	36449.85595955663	12	J
2019-07-20 09:29:00	266945.25473799446	36437.67282417622	12	J
2019-07-20 09:30:00	266972.59474079986	36422.61621128741	12	J
2019-07-20 09:31:00	266972.9059473045	36419.91371122076	12	J
2019-07-20 09:32:00	266970.7850052671	36418.391318309725	12	J
2019-07-20 09:33:00	266966.2563290655	36427.373533350656	12	J
2019-07-20 09:34:00	266967.07449729374	36428.00048848176	12	J
2019-07-20 09:35:00	266968.15666331333	36426.46875848633	12	J
2019-07-20 09:36:00	266969.7372360664	36426.412755442856	12	J
2019-07-20 09:37:00	266973.8825740191	36426.59585634354	12	J
2019-07-20 09:38:00	266982.545965646	36425.53555160546	12	J
2019-07-20 09:39:00	266985.42796716257	36423.50738281928	12	J
2019-07-20 09:40:00	266994.71138543444	36422.46906899274	12	J
2019-07-20 09:41:00	267021.8077121827	36410.92807651274	12	J
2019-07-20 09:42:00	267034.3242847921	36386.82309399489	12	J
2019-07-20 09:43:00	267035.3289177493	36376.63511372895	12	J
2019-07-20 09:44:00	267034.906372364	36383.80605302229	12	J
2019-07-20 09:45:00	267032.8474396729	36399.20095592728	12	J
2019-07-20 09:46:00	266989.5037626196	36435.41161728584	12	J
2019-07-20 09:47:00	266934.9304196761	36475.861548760666	12	J
2019-07-20 09:48:00	266886.3852292628	36508.19776699126	12	J
2019-07-20 09:49:00	266825.0033779681	36552.46006650523	12	J
2019-07-20 09:50:00	266760.493573763	36599.392315812926	12	J
2019-07-20 09:51:00	266740.3193946702	36605.795605899	12	J
2019-07-20 09:52:00	266740.2912921765	36605.4177128969	12	J
2019-07-20 09:53:00	266736.6369258254	36616.31967213036	12	J
2019-07-20 09:54:00	266701.7817968301	36658.35586680365	12	J
2019-07-20 09:55:00	266660.0077778623	36689.445532459205	12	J
2019-07-20 09:56:00	266625.3159225898	36709.40043226165	12	J
2019-07-20 09:57:00	266599.7259192107	36706.06393995366	12	J
2019-07-20 09:58:00	266588.2066586112	36702.06894638265	12	J
2019-07-20 09:59:00	266577.5932732186	36716.722076569815	12	J
2019-07-20 10:00:00	266571.784466122	36730.9146267044	12	J
2019-07-20 10:01:00	266563.7830820744	36761.08891329416	12	J
2019-07-20 10:02:00	266558.94503044867	36764.7148253183	12	J
2019-07-20 10:03:00	266547.2942173645	36764.34401003896	12	J
2019-07-20 10:04:00	266540.7444020582	36764.61638324325	12	J
2019-07-20 10:05:00	266536.9345898802	36767.08164980454	12	J
2019-07-20 10:06:00	266531.6794890592	36771.34713108008	12	J
2019-07-20 10:07:00	266498.5043396201	36773.6991866698	12	J
2019-07-20 10:08:00	266481.03544564766	36774.45943668839	12	J
2019-07-20 10:09:00	266459.4677157029	36778.21979077695	12	J
2019-07-20 10:10:00	266445.5271144222	36782.66206135399	12	J
2019-07-20 10:11:00	266427.6884428129	36796.92852473858	12	J
2019-07-20 10:12:00	266419.02616536064	36798.967339041366	12	J
2019-07-20 10:13:00	266418.2349587958	36800.34988275074	12	J
2019-07-20 10:14:00	266407.41434349417	36818.78281343857	12	J
2019-07-20 10:15:00	266400.1506667655	36823.74904007321	12	J
2019-07-20 10:16:00	266394.6499473044	36824.08939957876	12	J
2019-07-20 10:17:00	266360.8452653975	36834.189104148056	12	J
2019-07-20 10:18:00	266345.0663372214	36849.26716616193	12	J
2019-07-20 10:19:00	266318.05143894313	36866.111220720006	12	J
2019-07-20 10:20:00	266282.99747831875	36884.32278309479	12	J
2019-07-20 10:21:00	266257.37831216323	36888.05655661376	12	J
2019-07-20 10:22:00	266236.69541812787	36887.515136600494	12	J
2019-07-20 10:23:00	266229.1608831549	36887.704404721575	12	J
2019-07-20 10:24:00	266215.8149765479	36887.43553449683	12	J
2019-07-20 10:25:00	266206.2024682984	36883.15957304976	12	J
2019-07-20 10:26:00	266194.6913013555	36877.22955143069	12	J
2019-07-20 10:27:00	266192.6789642607	36876.82940682456	12	J
2019-07-20 10:28:00	266191.9261132797	36877.06368127886	12	J
2019-07-20 10:29:00	266169.5725354564	36861.37637770375	12	J
2019-07-20 10:30:00	266153.9518178094	36856.95956900762	12	J
2019-07-20 10:31:00	266150.8587234876	36849.9080576388	12	J
2019-07-20 10:32:00	266147.37752638845	36834.77472522013	12	J
2019-07-20 10:33:00	266143.18585697975	36828.01655040409	12	J
2019-07-20 10:34:00	266112.1231214106	36817.402147480025	12	J
2019-07-20 10:35:00	266082.0699585233	36820.80007221006	12	J
2019-07-20 10:36:00	266051.3779689629	36816.9911128974	12	J
2019-07-20 10:37:00	266012.61549474386	36806.52065807183	12	J
2019-07-20 10:38:00	265968.8498681869	36797.4788091029	12	J
2019-07-20 10:39:00	265944.03234751185	36785.47294184819	12	J
2019-07-20 10:40:00	265905.25289972895	36771.2291879146	12	J
2019-07-20 10:41:00	265898.2188966969	36769.84056508666	12	J
2019-07-20 10:42:00	265899.46257512696	36769.43806616002	12	J
2019-07-20 10:43:00	265899.1087905609	36769.12328567287	12	J
2019-07-20 10:44:00	265897.4809931243	36768.81338522121	12	J
2019-07-20 10:45:00	265894.9418326465	36767.75267027146	12	J
2019-07-20 10:46:00	265874.91263264563	36760.82199718841	12	J
2019-07-20 10:47:00	265849.6617373556	36743.44909817341	12	J
2019-07-20 10:48:00	265829.1763559666	36734.69058428754	12	J
2019-07-20 10:49:00	265817.1656509387	36730.83228468596	12	J
2019-07-20 10:50:00	265808.5873902796	36728.41683558987	12	J
2019-07-20 10:51:00	265807.3372159283	36727.94868892673	12	J
2019-07-20 10:52:00	265804.3400007775	36725.83252858405	12	J
2019-07-20 10:53:00	265804.047492947	36723.06783035615	12	J
2019-07-20 10:54:00	265802.8979481828	36719.32261541544	12	J
2019-07-20 10:55:00	265801.6118641657	36716.67666053135	12	J
2019-07-20 10:56:00	265798.3316329313	36713.6661330038	12	J
2019-07-20 10:57:00	265787.2656969955	36703.5982557454	12	J
2019-07-20 10:58:00	265760.1930190249	36701.41716865415	12	J
2019-07-20 10:59:00	265741.70962829626	36708.99166040474	12	J
2019-07-20 11:00:00	265740.2821510345	36713.41377617369	12	J
2019-07-20 11:01:00	265740.4412418023	36712.76596446051	12	J
2019-07-20 11:02:00	265739.3224664646	36712.33539537171	12	J
2019-07-20 11:03:00	265738.6829697907	36711.54009572744	12	J
2019-07-20 11:04:00	265739.1676552626	36712.16417459832	12	J
2019-07-20 11:05:00	265739.57660172187	36713.557160142605	12	J
2019-07-20 11:06:00	265739.86647829745	36713.55101513625	12	J
2019-07-20 11:07:00	265738.75216255465	36713.1469903522	12	J
2019-07-20 11:08:00	265738.9103773448	36712.74306330854	12	J
2019-07-20 11:09:00	265739.3501884397	36712.665914704114	12	J
2019-07-20 11:10:00	265739.3482338527	36713.073679664194	12	J
2019-07-20 11:11:00	265725.9025320469	36708.85750639948	12	J
2019-07-20 11:12:00	265710.85349901335	36700.71389818841	12	J
2019-07-20 11:13:00	265696.4024086924	36690.83163106858	12	J
2019-07-20 11:14:00	265655.8298525592	36668.02240111983	12	J
2019-07-20 11:15:00	265600.2589022705	36666.69571633428	12	J
2019-07-20 11:16:00	265524.12313067296	36682.09970344784	12	J
2019-07-20 11:17:00	265487.3980393986	36683.84015644845	12	J
2019-07-20 11:18:00	265485.00272191095	36684.63186369637	12	J
2019-07-20 11:19:00	265485.8329462587	36684.31572419616	12	J
2019-07-20 11:20:00	265482.89828309783	36679.66447154263	12	J
2019-07-20 11:21:00	265457.2832448983	36685.07023495793	12	J
2019-07-20 11:22:00	265437.4150914744	36689.52817808709	12	J
2019-07-20 11:23:00	265412.93154498684	36691.4811560683	12	J
2019-07-20 11:24:00	265405.80595817254	36694.11231846265	12	J
2019-07-20 11:25:00	265385.82371285534	36708.36292594955	12	J
2019-07-20 11:26:00	265370.0720470256	36725.51049727303	12	J
2019-07-20 11:27:00	265357.7248033076	36736.22526980828	12	J
2019-07-20 11:28:00	265329.3277564961	36761.90746904823	12	J
2019-07-20 11:29:00	265302.89368785755	36793.17336005939	12	J
2019-07-20 11:30:00	265280.78281808126	36814.35811919485	12	J
2019-07-20 11:31:00	265265.9740245239	36832.031809045686	12	J
2019-07-20 11:32:00	265233.3726969216	36871.90157467186	12	J
2019-07-20 11:33:00	265194.31540933443	36889.52590845959	12	J
2019-07-20 11:34:00	265139.5687674365	36923.23032687155	12	J
2019-07-20 11:35:00	265085.3696293327	36951.96292720011	12	J
2019-07-20 11:36:00	265041.32390635845	36961.08353408999	12	J
2019-07-20 11:37:00	264997.3459051887	36964.996448878526	12	J
2019-07-20 11:38:00	264990.3368833746	36974.6674742569	12	J
2019-07-20 11:39:00	264968.7706597464	36967.257660214505	12	J
2019-07-20 11:40:00	264922.1410554535	36964.32594713939	12	J
2019-07-20 11:41:00	264884.0889593287	36954.098860937855	12	J
2019-07-20 11:42:00	264859.8738883795	36955.22137248942	12	J
2019-07-20 11:43:00	264849.65750402136	36955.67816005373	12	J
2019-07-20 11:44:00	264832.99837157567	36950.601804417085	12	J
2019-07-20 11:45:00	264827.35054294014	36947.98350550856	12	J
2019-07-20 11:46:00	264826.80714564084	36949.64989872889	12	J
2019-07-20 11:47:00	264823.8963185469	36950.64911092798	12	J
2019-07-20 11:48:00	264825.01358699665	36949.220028006544	12	J
2019-07-20 11:49:00	264824.5177160676	36947.516252360925	12	J
2019-07-20 11:50:00	264823.2116356567	36947.73461108039	12	J
2019-07-20 11:51:00	264823.09853530064	36948.22166961197	12	J
2019-07-20 11:52:00	264823.22869284026	36947.65847375368	12	J
2019-07-20 11:53:00	264822.2658015211	36947.23561370212	12	J
2019-07-20 11:54:00	264821.4297192104	36947.07486211892	12	J
2019-07-20 11:55:00	264818.7141366044	36950.71843269387	12	J
2019-07-20 11:56:00	264817.7681770948	36950.4994523737	12	J
2019-07-20 11:57:00	264817.17123595363	36951.71882542695	12	J
2019-07-20 11:58:00	264816.97441170376	36953.80858008156	12	J
2019-07-20 11:59:00	264814.6241859526	36958.06095720722	12	J
2019-07-20 12:00:00	264818.5767038827	36967.493491192	12	J
2019-07-20 12:01:00	264817.41240220395	36971.994291939765	12	J
2019-07-20 12:02:00	264812.2058035413	36987.08941833952	12	J
2019-07-20 12:03:00	264802.99180244305	36986.08415238266	12	J
2019-07-20 12:04:00	264798.8780918015	36987.36345717725	12	J
2019-07-20 12:05:00	264796.07122356724	36983.34519932361	12	J
2019-07-20 12:06:00	264796.95775185333	36978.18395673388	12	J
2019-07-20 12:07:00	264797.7738950919	36976.24043682505	12	J
2019-07-20 12:08:00	264797.23101208697	36974.26070960683	12	J
2019-07-20 12:09:00	264797.11697752576	36970.40796491212	12	J
2019-07-20 12:10:00	264792.01316061884	36960.36365879358	12	J
2019-07-20 12:11:00	264786.7506476106	36959.69581051415	12	J
2019-07-20 12:12:00	264783.4711086675	36953.12229045437	12	J
2019-07-20 12:13:00	264778.249609049	36947.27955512305	12	J
2019-07-20 12:14:00	264771.29680407915	36942.25917760302	12	J
2019-07-20 12:15:00	264769.8067748945	36941.44580791088	12	J
2019-07-20 12:16:00	264767.26284733415	36939.87759575583	12	J
2019-07-20 12:17:00	264769.7453041406	36938.65763241237	12	J
2019-07-20 12:18:00	264764.7491056051	36931.10912145887	12	J
2019-07-20 12:19:00	264760.1408715603	36930.054564164806	12	J
2019-07-20 12:20:00	264760.25707773154	36920.708714419045	12	J
2019-07-20 12:21:00	264759.42402455426	36919.10142202126	12	J
2019-07-20 12:22:00	264758.72203573526	36918.558498276994	12	J
2019-07-20 12:23:00	264758.0564732732	36918.25853086079	12	J
2019-07-20 12:24:00	264758.3999439617	36918.06286901954	12	J
2019-07-20 12:25:00	264758.84770620376	36917.840823697166	12	J
2019-07-20 12:26:00	264759.6456695382	36918.51626947482	12	J
2019-07-20 12:27:00	264766.44020449	36929.72470983317	12	J
2019-07-20 12:28:00	264775.31607196963	36938.4728284318	12	J
2019-07-20 12:29:00	264775.21614312264	36938.0748532844	12	J
2019-07-20 12:30:00	264774.7344315393	36938.35331490696	12	J
2019-07-20 12:31:00	264775.9058555321	36938.4878176983	12	J
2019-07-20 12:32:00	264767.7925966636	36931.70371034923	12	J
2019-07-20 12:33:00	264743.43388245907	36908.7283721163	12	J
2019-07-20 12:34:00	264732.6973794023	36894.85959970552	12	J
2019-07-20 12:35:00	264719.24869130406	36898.73129873125	12	J
2019-07-20 12:36:00	264699.3851215464	36904.13202877148	12	J
2019-07-20 12:37:00	264673.66551926115	36898.4054074754	12	J
2019-07-20 12:38:00	264659.5197775965	36884.13623121892	12	J
2019-07-20 12:39:00	264656.17253158585	36871.65968258857	12	J
2019-07-20 12:40:00	264647.85745545384	36847.19599425277	12	J
2019-07-20 12:41:00	264636.75153346587	36831.09858115406	12	J
2019-07-20 12:42:00	264633.800673457	36819.38973427795	12	J
2019-07-20 12:43:00	264619.06630955054	36798.40081162999	12	J
2019-07-20 12:44:00	264608.45055443165	36788.55860668628	12	J
2019-07-20 12:45:00	264601.2899067089	36760.21755345669	12	J
2019-07-20 12:46:00	264592.6822313605	36736.86974492546	12	J
2019-07-20 12:47:00	264574.67235306883	36725.47620988962	12	J
2019-07-20 12:48:00	264551.3418389633	36725.42663836756	12	J
2019-07-20 12:49:00	264548.09510692966	36722.11781822709	12	J
2019-07-20 12:50:00	264518.1733184824	36706.76565920864	12	J
2019-07-20 12:51:00	264511.9921151524	36704.13861482407	12	J
2019-07-20 12:52:00	264505.6104622454	36698.81614474402	12	J
2019-07-20 12:53:00	264506.78011744627	36688.07015275947	12	J
2019-07-20 12:54:00	264508.4233552013	36670.26426285655	12	J
2019-07-20 12:55:00	264508.9569897783	36665.45205037117	12	J
2019-07-20 12:56:00	264509.74973948667	36663.43940477722	12	J
2019-07-20 12:57:00	264526.58847163414	36643.85743978177	12	J
2019-07-20 12:58:00	264543.3626014728	36631.13195688757	12	J
2019-07-20 12:59:00	264550.200487065	36628.11021635471	12	J
2019-07-20 13:00:00	264549.5570858996	36624.69613163709	12	J
2019-07-20 13:01:00	264549.4014932306	36619.130840894606	12	J
2019-07-20 13:02:00	264551.0791163996	36619.79928024651	12	J
2019-07-20 13:03:00	264554.30630206055	36623.703535242654	12	J
2019-07-20 13:04:00	264560.02369336475	36625.27808111366	12	J
2019-07-20 13:05:00	264562.8571163342	36625.90885197448	12	J
2019-07-20 13:06:00	264565.2644120615	36626.40035027585	12	J
2019-07-20 13:07:00	264586.9276348033	36628.97339748349	12	J
2019-07-20 13:08:00	264626.0591631521	36634.96301973631	12	J
2019-07-20 13:09:00	264628.7438957369	36635.41685264253	12	J
2019-07-20 13:10:00	264638.82905046374	36637.38182602488	12	J
2019-07-20 13:11:00	264634.3933376567	36637.74998461679	12	J
2019-07-20 13:12:00	264629.61994778854	36639.37617332437	12	J
2019-07-20 13:13:00	264630.2810623112	36639.70342571256	12	J
2019-07-20 13:14:00	264629.70464217267	36639.69838716127	12	J
2019-07-20 13:15:00	264631.18532258103	36641.92254047992	12	J
2019-07-20 13:16:00	264632.3628331329	36640.13710950911	12	J
2019-07-20 13:17:00	264638.35204288026	36640.57512065871	12	J
2019-07-20 13:18:00	264655.0177558383	36652.06222606365	12	J
2019-07-20 13:19:00	264655.5451839154	36655.551729791056	12	J
2019-07-20 13:20:00	264655.5729202989	36655.94787735482	12	J
2019-07-20 13:21:00	264655.8300153206	36657.11360869717	12	J
2019-07-20 13:22:00	264655.6972636675	36656.83159198358	12	J
2019-07-20 13:23:00	264666.16607784736	36678.19896871069	12	J
2019-07-20 13:24:00	264675.72946451884	36695.35411155702	12	J
2019-07-20 13:25:00	264681.81962895574	36725.293270858085	12	J
2019-07-20 13:26:00	264677.6339698715	36760.67994091861	12	J
2019-07-20 13:27:00	264674.32967411715	36767.6049461188	12	J
2019-07-20 13:28:00	264673.72967252106	36768.40696737688	12	J
2019-07-20 13:29:00	264672.7584875882	36768.25582967673	12	J
2019-07-20 13:30:00	264673.67917362374	36768.31130409473	12	J
2019-07-20 13:31:00	264672.7644959908	36767.715149904616	12	J
2019-07-20 13:32:00	264676.67241490976	36772.56474976622	12	J
2019-07-20 13:33:00	264701.39705626544	36796.2344568751	12	J
2019-07-20 13:34:00	264732.44696707494	36819.36009513648	12	J
2019-07-20 13:35:00	264760.8010726463	36839.73535316633	12	J
2019-07-20 13:36:00	264786.3935610912	36852.49266859864	12	J
2019-07-20 13:37:00	264802.2929339718	36866.26594816077	12	J
2019-07-20 13:38:00	264805.9637798481	36868.99749242645	12	J
2019-07-20 13:39:00	264809.7156451384	36878.2717213043	12	J
2019-07-20 13:40:00	264819.5512113123	36886.4254968804	12	J
2019-07-20 13:41:00	264823.00713166205	36890.78667870743	12	J
2019-07-20 13:42:00	264824.8703867434	36896.88065797596	12	J
2019-07-20 13:43:00	264821.8685042877	36902.50597645883	12	J
2019-07-20 13:44:00	264818.7958568936	36906.13284779981	12	J
2019-07-20 13:45:00	264818.52480121865	36906.50472588009	12	J
2019-07-20 13:46:00	264817.2112725771	36906.607687182346	12	J
2019-07-20 13:47:00	264818.965261111	36908.57332839266	12	J
2019-07-20 13:48:00	264817.80379502656	36912.45971285668	12	J
2019-07-20 13:49:00	264818.04138553515	36913.53401281864	12	J
2019-07-20 13:50:00	264820.1105757261	36916.749431751625	12	J
2019-07-20 13:51:00	264816.7516412603	36924.13604062397	12	J
2019-07-20 13:52:00	264811.1672295377	36932.49811838394	12	J
2019-07-20 13:53:00	264811.1806223353	36932.64171870963	12	J
2019-07-20 13:54:00	264810.3971249948	36934.51038796887	12	J
2019-07-20 13:55:00	264808.47424407565	36938.52855746004	12	J
2019-07-20 13:56:00	264809.0866697502	36939.411981803445	12	J
2019-07-20 13:57:00	264808.5746980472	36941.36815564033	12	J
2019-07-20 13:58:00	264813.7806706048	36953.542522854565	12	J
2019-07-20 13:59:00	264814.74432404846	36959.23206247769	12	J
2019-07-20 14:00:00	264814.1360127029	36960.2202718979	12	J
2019-07-20 14:01:00	264815.0690456033	36963.32422299576	12	J
2019-07-20 14:02:00	264815.8913022186	36965.64142197358	12	J
2019-07-20 14:03:00	264816.21188950946	36966.90723639468	12	J
2019-07-20 14:04:00	264815.3945610827	36966.79348833221	12	J
2019-07-20 14:05:00	264815.0719718446	36966.573267870845	12	J
2019-07-20 14:06:00	264815.19866241846	36966.28492814076	12	J
2019-07-20 14:07:00	264815.8441998386	36964.94406251987	12	J
2019-07-20 14:08:00	264814.5596361772	36967.699160887954	12	J
2019-07-20 14:09:00	264814.8954020972	36966.19650876809	12	J
2019-07-20 14:10:00	264816.1321928812	36965.66459734664	12	J
2019-07-20 14:11:00	264817.10636776296	36965.91546285331	12	J
2019-07-20 14:12:00	264816.98943524127	36965.84230384757	12	J
2019-07-20 14:13:00	264818.5342714536	36967.79969404857	12	J
2019-07-20 14:14:00	264815.9241113232	36966.32274666462	12	J
2019-07-20 14:15:00	264815.1774211213	36968.47695541387	12	J
2019-07-20 14:16:00	264813.9890345931	36975.75396710139	12	J
2019-07-20 14:17:00	264812.3804919545	36975.28092054273	12	J
2019-07-20 14:18:00	264812.0488579894	36975.28744394306	12	J
2019-07-20 14:19:00	264812.0149109477	36974.49274853516	12	J
2019-07-20 14:20:00	264809.77076523914	36975.81792054672	12	J
2019-07-20 14:21:00	264808.9276488357	36975.7412310224	12	J
2019-07-20 14:22:00	264810.4387980295	36975.52485567881	12	J
2019-07-20 14:23:00	264810.7620467824	36976.22234004274	12	J
2019-07-20 14:24:00	264811.22580859467	36976.18481856778	12	J
2019-07-20 14:25:00	264813.6560987009	36977.471193887046	12	J
2019-07-20 14:26:00	264814.8591139334	36978.66529323269	12	J
2019-07-20 14:27:00	264815.2339457543	36978.46003876451	12	J
2019-07-20 14:28:00	264815.21238135087	36978.288788753984	12	J
2019-07-20 14:29:00	264815.11621557205	36978.12990578657	12	J
2019-07-20 14:30:00	264815.1855359117	36977.72396756118	12	J
2019-07-20 14:31:00	264815.10717514786	36977.51457077623	12	J
2019-07-20 14:32:00	264815.18180073326	36977.61465296241	12	J
2019-07-20 14:33:00	264815.02722875954	36977.69819362306	12	J
2019-07-20 14:34:00	264814.41518116347	36977.70957031825	12	J
2019-07-20 14:35:00	264814.3702778971	36977.74497384308	12	J
2019-07-20 14:36:00	264814.72576257994	36977.32330485082	12	J
2019-07-20 14:37:00	264814.8484775634	36977.53306077309	12	J
2019-07-20 14:38:00	264814.86244119337	36977.74191839389	12	J
2019-07-20 14:39:00	264815.09323529125	36977.41613461176	12	J
2019-07-20 14:40:00	264814.98286195897	36977.63939775593	12	J
2019-07-20 14:41:00	264815.2332590269	36977.856315565456	12	J
2019-07-20 14:42:00	264815.8612533122	36977.78281184422	12	J
2019-07-20 14:43:00	264816.05388999084	36977.79383095082	12	J
2019-07-20 14:44:00	264815.65910479287	36977.55279529399	12	J
2019-07-20 14:45:00	264815.6050048514	36977.10909332546	12	J
2019-07-20 14:46:00	264815.55940188066	36977.34248138937	12	J
2019-07-20 14:47:00	264815.32334710826	36977.36926194642	12	J
2019-07-20 14:48:00	264815.0489463984	36977.719204050336	12	J
2019-07-20 14:49:00	264814.9691372125	36977.6781127426	12	J
2019-07-20 14:50:00	264815.2512445008	36977.78202145968	12	J
2019-07-20 14:51:00	264819.84685752675	36977.974592205246	12	J
2019-07-20 14:52:00	264821.3740268168	36977.17550519914	12	J
2019-07-20 14:53:00	264823.47173123417	36977.496363435006	12	J
2019-07-20 14:54:00	264826.7488795152	36979.00063412664	12	J
2019-07-20 14:55:00	264821.93223587907	36980.52065743556	12	J
2019-07-20 14:56:00	264821.29064249224	36981.21632171421	12	J
2019-07-20 14:57:00	264820.15737190546	36982.44871434116	12	J
2019-07-20 14:58:00	264821.91503014474	36982.492578207	12	J
2019-07-20 14:59:00	264822.8205899057	36985.56261586218	12	J
2019-07-20 15:00:00	264821.6190118029	36986.207368977615	12	J
2019-07-21 04:00:00	264842.8663014848	36991.84697584894	12	J
2019-07-21 04:01:00	264841.35667465866	36993.96042450234	12	J
2019-07-21 04:02:00	264841.68360348244	36994.51135525518	12	J
2019-07-21 04:03:00	264841.98995333223	36995.1581487899	12	J
2019-07-21 04:04:00	264851.9814229097	37000.78306593969	12	J
2019-07-21 04:05:00	264859.6064587193	37004.33389680551	12	J
2019-07-21 04:06:00	264860.2748880229	37003.29811408362	12	J
2019-07-21 04:07:00	264861.09691287176	37002.81532716246	12	J
2019-07-21 04:08:00	264859.43850109953	37004.30701891476	12	J
2019-07-21 04:09:00	264861.5027851229	37008.00357224246	12	J
2019-07-21 04:10:00	264865.70443869906	37010.93242964193	12	J
2019-07-21 04:11:00	264866.26279735006	37013.24747247873	12	J
2019-07-21 04:12:00	264871.59871368686	37024.7183530466	12	J
2019-07-21 04:13:00	264875.2914647783	37030.061843482246	12	J
2019-07-21 04:14:00	264881.93674196966	37045.33967523627	12	J
2019-07-21 04:15:00	264891.39408300986	37052.583419122944	12	J
2019-07-21 04:16:00	264892.2917622582	37056.1121021183	12	J
2019-07-21 04:17:00	264883.8250127969	37067.58429861556	12	J
2019-07-21 04:18:00	264887.8162211552	37074.835672628506	12	J
2019-07-21 04:19:00	264894.8170957128	37079.023907870745	12	J
2019-07-21 04:20:00	264901.3988681924	37086.38532775894	12	J
2019-07-21 04:21:00	264906.6726314117	37088.463946166434	12	J
2019-07-21 04:22:00	264915.66305602924	37100.90275479634	12	J
2019-07-21 04:23:00	264915.9242327404	37112.36440254187	12	J
2019-07-21 04:24:00	264924.8230646418	37128.6279753732	12	J
2019-07-21 04:25:00	264931.6807735675	37137.5931156764	12	J
2019-07-21 04:26:00	264927.29294557526	37156.81973684804	12	J
2019-07-21 04:27:00	264925.860350919	37158.13422703461	12	J
2019-07-21 04:28:00	264927.56101990683	37158.97040729853	12	J
2019-07-21 04:29:00	264928.4457690995	37159.33871740238	12	J
2019-07-21 04:30:00	264925.7533992134	37163.87966509452	12	J
2019-07-21 04:31:00	264912.0417413899	37194.22657891159	12	J
2019-07-21 04:32:00	264901.82675904344	37232.83259272987	12	J
2019-07-21 04:33:00	264896.798325781	37243.56041246945	12	J
2019-07-21 04:34:00	264897.6327539796	37245.50928927455	12	J
2019-07-21 04:35:00	264897.2401514112	37250.20016431249	12	J
2019-07-21 04:36:00	264898.7705407255	37253.99176634005	12	J
2019-07-21 04:37:00	264900.2147045082	37256.394731810055	12	J
2019-07-21 04:38:00	264900.64026247506	37257.33515709274	12	J
2019-07-21 04:39:00	264900.3475734817	37258.07056445247	12	J
2019-07-21 04:40:00	264900.0249110627	37259.22498976791	12	J
2019-07-21 04:41:00	264900.67758781	37259.154429236456	12	J
2019-07-21 04:42:00	264901.2780208896	37259.501048054015	12	J
2019-07-21 04:43:00	264900.6743038216	37259.41490648924	12	J
2019-07-21 04:44:00	264900.3226083703	37258.4785207418	12	J
2019-07-21 04:45:00	264895.508774992	37266.93979882414	12	J
2019-07-21 04:46:00	264891.70671472704	37276.1621938952	12	J
2019-07-21 04:47:00	264892.8546929189	37276.01299574632	12	J
2019-07-21 04:48:00	264892.7832312004	37275.099407713926	12	J
2019-07-21 04:49:00	264892.7333358384	37274.36481198444	12	J
2019-07-21 04:50:00	264895.1061311625	37292.06250797669	12	J
2019-07-21 04:51:00	264904.4955231604	37305.991079697065	12	J
2019-07-21 04:52:00	264905.7866668205	37307.073629619415	12	J
2019-07-21 04:53:00	264904.4190765933	37309.47075310875	12	J
2019-07-21 04:54:00	264904.41436542536	37311.70480588324	12	J
2019-07-21 04:55:00	264907.20923061616	37310.84940089309	12	J
2019-07-21 04:56:00	264909.1420270266	37310.663347878406	12	J
2019-07-21 04:57:00	264920.589119165	37310.76483160996	12	J
2019-07-21 04:58:00	264924.19884214795	37311.46860634852	12	J
2019-07-21 04:59:00	264933.8024013967	37304.91442216197	12	J
2019-07-21 05:00:00	264944.33810227906	37302.46719544725	12	J
2019-07-21 05:01:00	264948.959773981	37303.890793894185	12	J
2019-07-21 05:02:00	264954.6146498382	37310.76334286872	12	J
2019-07-21 05:03:00	264955.88056373334	37315.310068975	12	J
2019-07-21 05:04:00	264959.3072776248	37315.04645202404	12	J
2019-07-21 05:05:00	264957.47261417354	37319.31918041424	12	J
2019-07-21 05:06:00	264955.90213411005	37331.743123937966	12	J
2019-07-21 05:07:00	264953.4711632852	37335.01020750843	12	J
2019-07-21 05:08:00	264950.6058641229	37345.657920696845	12	J
2019-07-21 05:09:00	264950.14961965644	37346.12551334327	12	J
2019-07-21 05:10:00	264950.5158440504	37347.30688716189	12	J
2019-07-21 05:11:00	264951.5106920923	37348.75284071348	12	J
2019-07-21 05:12:00	264951.4899156861	37348.79321631525	12	J
2019-07-21 05:13:00	264951.43978215364	37348.671745264815	12	J
2019-07-21 05:14:00	264951.16028012976	37348.60009663564	12	J
2019-07-21 05:15:00	264951.33732544474	37348.60061118693	12	J
2019-07-21 05:16:00	264951.47593261744	37348.49679603211	12	J
2019-07-21 05:17:00	264951.08606873767	37348.69855185249	12	J
2019-07-21 05:18:00	264951.5164946114	37348.9805028866	12	J
2019-07-21 05:19:00	264953.1229611699	37348.44408471503	12	J
2019-07-21 05:20:00	264953.9637606517	37348.11079444003	12	J
2019-07-21 05:21:00	264956.24290509865	37349.87519760867	12	J
2019-07-21 05:22:00	264964.94852641714	37356.57472117376	12	J
2019-07-21 05:23:00	264982.84966821247	37362.97729653911	12	J
2019-07-21 05:24:00	264986.23941897164	37371.10441920012	12	J
2019-07-21 05:25:00	264987.7964404926	37374.46852153143	12	J
2019-07-21 05:26:00	264987.6447405343	37374.10281835702	12	J
2019-07-21 05:27:00	264987.5922582102	37374.2746372798	12	J
2019-07-21 05:28:00	264987.44947100454	37374.78456057823	12	J
2019-07-21 05:29:00	264992.159169543	37356.00305919833	12	J
2019-07-21 05:30:00	265004.6453833977	37329.02159139843	12	J
2019-07-21 05:31:00	265009.5454678932	37318.67096950524	12	J
2019-07-21 05:32:00	265010.0006481994	37316.72126121539	12	J
2019-07-21 05:33:00	265009.3822790388	37316.67420370031	12	J
2019-07-21 05:34:00	265012.1971800237	37315.794093158685	12	J
2019-07-21 05:35:00	265026.3658731924	37316.12283444498	12	J
2019-07-21 05:36:00	265040.4051117653	37327.091315478014	12	J
2019-07-21 05:37:00	265054.15246521204	37327.96875166322	12	J
2019-07-21 05:38:00	265059.962285863	37327.94481614493	12	J
2019-07-21 05:39:00	265066.32483082305	37326.49597560055	12	J
2019-07-21 05:40:00	265071.64568702027	37324.96551318164	12	J
2019-07-21 05:41:00	265074.4916922508	37324.6063487622	12	J
2019-07-21 05:42:00	265084.12497096305	37331.03542191347	12	J
2019-07-21 05:43:00	265106.35194035864	37333.69324278042	12	J
2019-07-21 05:44:00	265121.8650358764	37324.87423930031	12	J
2019-07-21 05:45:00	265127.0628225797	37317.231923118605	12	J
2019-07-21 05:46:00	265134.6987957137	37294.246607178895	12	J
2019-07-21 05:47:00	265157.5020602131	37277.53966628574	12	J
2019-07-21 05:48:00	265170.84307761973	37276.295596082266	12	J
2019-07-21 05:49:00	265190.52328750514	37266.057920611725	12	J
2019-07-21 05:50:00	265210.933710585	37253.87693430457	12	J
2019-07-21 05:51:00	265236.294441854	37242.17380165179	12	J
2019-07-21 05:52:00	265269.6667755837	37222.09794637674	12	J
2019-07-21 05:53:00	265285.2244965938	37203.40446310306	12	J
2019-07-21 05:54:00	265309.15260926314	37201.50425015212	12	J
2019-07-21 05:55:00	265337.65970797616	37198.50916009762	12	J
2019-07-21 05:56:00	265361.84074919653	37201.70522564102	12	J
2019-07-21 05:57:00	265397.5755960488	37186.27947586419	12	J
2019-07-21 05:58:00	265402.5820045964	37177.57411599155	12	J
2019-07-21 05:59:00	265405.66902856826	37178.71637216475	12	J
2019-07-21 06:00:00	265403.6032595963	37172.41636446768	12	J
2019-07-21 06:01:00	265406.8136045423	37169.69993955744	12	J
2019-07-21 06:02:00	265411.2442395353	37164.82865776509	12	J
2019-07-21 06:03:00	265418.0042364014	37155.39200368414	12	J
2019-07-21 06:04:00	265425.9174290618	37146.77855889453	12	J
2019-07-21 06:05:00	265439.53804338374	37133.22627459862	12	J
2019-07-21 06:06:00	265457.95307216555	37114.98329085498	12	J
2019-07-21 06:07:00	265475.84425753425	37103.0141451524	12	J
2019-07-21 06:08:00	265487.82901086187	37100.84369816274	12	J
2019-07-21 06:09:00	265500.6643169212	37097.97072458943	12	J
2019-07-21 06:10:00	265548.9340102573	37083.182535633445	12	J
2019-07-21 06:11:00	265552.1259688705	37081.26745466594	12	J
2019-07-21 06:12:00	265561.023031969	37076.58969978385	12	J
2019-07-21 06:13:00	265571.7855281818	37056.23987682373	12	J
2019-07-21 06:14:00	265586.33441303216	37040.07122900397	12	J
2019-07-21 06:15:00	265612.1301570548	37034.6098939566	12	J
2019-07-21 06:16:00	265640.9874966572	37044.12809744032	12	J
2019-07-21 06:17:00	265646.2381595268	37041.591711892346	12	J
2019-07-21 06:18:00	265648.17004467326	37031.15347749898	12	J
2019-07-21 06:19:00	265656.115771992	37026.2737095875	12	J
2019-07-21 06:20:00	265660.4069450943	37014.07063113318	12	J
2019-07-21 06:21:00	265662.8327007018	37001.21188020441	12	J
2019-07-21 06:22:00	265661.9330630996	36992.846813123775	12	J
2019-07-21 06:23:00	265661.2307442975	36990.74786037432	12	J
2019-07-21 06:24:00	265663.979207425	36988.17459225198	12	J
2019-07-21 06:25:00	265665.17302364006	36987.17888876317	12	J
2019-07-21 06:26:00	265668.5516096751	36978.89770137355	12	J
2019-07-21 06:27:00	265671.18679106334	36969.907509722616	12	J
2019-07-21 06:28:00	265671.3133389733	36969.82121047928	12	J
2019-07-21 06:29:00	265668.09841403057	36957.23502182913	12	J
2019-07-21 06:30:00	265666.51450882806	36949.58829837114	12	J
2019-07-21 06:31:00	265668.2855783408	36940.37837209977	12	J
2019-07-21 06:32:00	265664.6428024506	36930.84626993123	12	J
2019-07-21 06:33:00	265664.8583681806	36929.60799788269	12	J
2019-07-21 06:34:00	265664.834523825	36925.72299331939	12	J
2019-07-21 06:35:00	265665.6798872739	36925.04682975947	12	J
2019-07-21 06:36:00	265666.4547369029	36922.670862866245	12	J
2019-07-21 06:37:00	265669.6196866795	36919.423367713454	12	J
2019-07-21 06:38:00	265690.08007917454	36911.89690787372	12	J
2019-07-21 06:39:00	265712.4888529649	36904.20947077333	12	J
2019-07-21 06:40:00	265727.7477539419	36901.80514986393	12	J
2019-07-21 06:41:00	265753.525531669	36895.69717555904	12	J
2019-07-21 06:42:00	265794.7789632738	36878.52168949808	12	J
2019-07-21 06:43:00	265821.7290496426	36868.94729055448	12	J
2019-07-21 06:44:00	265859.691332187	36861.99372767485	12	J
2019-07-21 06:45:00	265873.106229666	36854.10139799309	12	J
2019-07-21 06:46:00	265904.797338725	36841.021105465465	12	J
2019-07-21 06:47:00	265915.67623735534	36839.93208767496	12	J
2019-07-21 06:48:00	265926.9273965097	36835.29920366118	12	J
2019-07-21 06:49:00	265928.5239907646	36825.92545025817	12	J
2019-07-21 06:50:00	265932.7512388203	36813.271142303485	12	J
2019-07-21 06:51:00	265950.6180107318	36796.55619467891	12	J
2019-07-21 06:52:00	265959.96822191984	36789.98757814829	12	J
2019-07-21 06:53:00	265977.38804330747	36786.00042407621	12	J
2019-07-21 06:54:00	266010.8926056677	36776.24934896665	12	J
2019-07-21 06:55:00	266021.14363831293	36775.84308809924	12	J
2019-07-21 06:56:00	266021.3731358967	36772.91956395027	12	J
2019-07-21 06:57:00	266023.019148863	36774.24057473988	12	J
2019-07-21 06:58:00	266024.5142170924	36773.50252074453	12	J
2019-07-21 06:59:00	266024.5443468224	36772.939350399065	12	J
2019-07-21 07:00:00	266026.1619793298	36770.83843209928	12	J
2019-07-21 07:01:00	266044.99527579057	36762.07487261794	12	J
2019-07-21 07:02:00	266059.855865136	36756.039864625054	12	J
2019-07-21 07:03:00	266077.3586428306	36745.12182258917	12	J
2019-07-21 07:04:00	266087.7803226579	36731.23812614132	12	J
2019-07-21 07:05:00	266098.08886461216	36724.64553572677	12	J
2019-07-21 07:06:00	266103.59952891746	36721.280866637375	12	J
2019-07-21 07:07:00	266115.30365097744	36714.74752325901	12	J
2019-07-21 07:08:00	266125.6154099962	36713.68923810392	12	J
2019-07-21 07:09:00	266134.44544335286	36713.27904449908	12	J
2019-07-21 07:10:00	266165.6041472343	36705.70354223049	12	J
2019-07-21 07:11:00	266195.2666406129	36688.26277063518	12	J
2019-07-21 07:12:00	266208.50935746473	36677.99268914143	12	J
2019-07-21 07:13:00	266218.5387649585	36676.56615330333	12	J
2019-07-21 07:14:00	266240.58770163904	36678.74923783694	12	J
2019-07-21 07:15:00	266235.2356375316	36681.76491031548	12	J
2019-07-21 07:16:00	266228.2693527912	36685.46778191767	12	J
2019-07-21 07:17:00	266233.39375299454	36681.7835511112	12	J
2019-07-21 07:18:00	266241.6633695431	36678.94791397392	12	J
2019-07-21 07:19:00	266261.9975000458	36680.95586932793	12	J
2019-07-21 07:20:00	266305.82365615986	36687.88499426467	12	J
2019-07-21 07:21:00	266330.2933678362	36691.28587643635	12	J
2019-07-21 07:22:00	266344.77736157377	36693.83924838449	12	J
2019-07-21 07:23:00	266366.87601152307	36697.744622316925	12	J
2019-07-21 07:24:00	266377.4320851627	36698.93027739289	12	J
2019-07-21 07:25:00	266395.35375093314	36696.15361151101	12	J
2019-07-21 07:26:00	266401.9131701697	36690.38768243041	12	J
2019-07-21 07:27:00	266416.9887150072	36686.47239283339	12	J
2019-07-21 07:28:00	266430.1251510154	36681.789549706686	12	J
2019-07-21 07:29:00	266439.53165810584	36676.48663702883	12	J
2019-07-21 07:30:00	266448.99149858626	36673.27377492311	12	J
2019-07-21 07:31:00	266456.0284497926	36665.04328937548	12	J
2019-07-21 07:32:00	266463.1070742319	36662.55244465848	12	J
2019-07-21 07:33:00	266478.2562200685	36663.55905491397	12	J
2019-07-21 07:34:00	266492.1379784272	36665.17001994099	12	J
2019-07-21 07:35:00	266500.29326090374	36663.18570178024	12	J
2019-07-21 07:36:00	266504.3461680488	36641.3638222708	12	J
2019-07-21 07:37:00	266508.3001915084	36629.318130880376	12	J
2019-07-21 07:38:00	266501.51212195714	36618.35329443644	12	J
2019-07-21 07:39:00	266500.3899077819	36617.43256333157	12	J
2019-07-21 07:40:00	266500.97590321983	36616.23661791415	12	J
2019-07-21 07:41:00	266506.5774427552	36603.86337319435	12	J
2019-07-21 07:42:00	266514.9033553197	36589.104361820944	12	J
2019-07-21 07:43:00	266513.208761993	36578.2966119304	12	J
2019-07-21 07:44:00	266513.5650139129	36576.24555655035	12	J
2019-07-21 07:45:00	266518.36015390616	36568.87937517194	12	J
2019-07-21 07:46:00	266521.82692108187	36564.20264394761	12	J
2019-07-21 07:47:00	266522.28828811203	36564.26946228869	12	J
2019-07-21 07:48:00	266528.8020551406	36562.01414623949	12	J
2019-07-21 07:49:00	266544.1159151652	36549.48474420144	12	J
2019-07-21 07:50:00	266551.504486036	36546.24818062679	12	J
2019-07-21 07:51:00	266563.43276474066	36530.02179795206	12	J
2019-07-21 07:52:00	266579.7651092162	36521.980893079504	12	J
2019-07-21 07:53:00	266587.4033741413	36516.52868306078	12	J
2019-07-21 07:54:00	266593.46629968804	36509.56539323645	12	J
2019-07-21 07:55:00	266594.92537420144	36510.64329653278	12	J
2019-07-21 07:56:00	266596.4126422969	36509.01285441775	12	J
2019-07-21 07:57:00	266610.37569386786	36499.27282870864	12	J
2019-07-21 07:58:00	266628.0181884523	36490.1388792569	12	J
2019-07-21 07:59:00	266637.106715726	36483.58290135728	12	J
2019-07-21 08:00:00	266643.0354511574	36476.54553813422	12	J
2019-07-21 08:01:00	266647.72956404294	36471.47387979316	12	J
2019-07-21 08:02:00	266649.71936440613	36468.87130237402	12	J
2019-07-21 08:03:00	266651.4381060077	36467.50110200315	12	J
2019-07-21 08:04:00	266654.4907839618	36466.06075538362	12	J
2019-07-21 08:05:00	266658.6125702959	36466.289207353584	12	J
2019-07-21 08:06:00	266659.67421875865	36466.0216892144	12	J
2019-07-21 08:07:00	266661.3824636791	36466.800170224815	12	J
2019-07-21 08:08:00	266668.9984409627	36462.14911662372	12	J
2019-07-21 08:09:00	266674.0718770981	36464.11367632413	12	J
2019-07-21 08:10:00	266676.3665642452	36465.81466057301	12	J
2019-07-21 08:11:00	266684.4711631196	36460.23166082401	12	J
2019-07-21 08:12:00	266684.8740532297	36456.68467067632	12	J
2019-07-21 08:13:00	266684.8071344154	36457.04396538786	12	J
2019-07-21 08:14:00	266686.35313316586	36458.47228262081	12	J
2019-07-21 08:15:00	266684.1549118867	36460.12499397829	12	J
2019-07-21 08:16:00	266698.0838676122	36460.33608062928	12	J
2019-07-21 08:17:00	266705.77537428046	36458.32588151591	12	J
2019-07-21 08:18:00	266707.47091999894	36458.72812518326	12	J
2019-07-21 08:19:00	266716.11037156044	36457.60698770775	12	J
2019-07-21 08:20:00	266725.1250546527	36452.02472001172	12	J
2019-07-21 08:21:00	266728.74664269906	36448.45142980503	12	J
2019-07-21 08:22:00	266728.6816170777	36448.98842870679	12	J
2019-07-21 08:23:00	266728.5212560594	36448.01311444517	12	J
2019-07-21 08:24:00	266729.04141372914	36449.6639625871	12	J
2019-07-21 08:25:00	266730.1701044984	36456.67789841841	12	J
2019-07-21 08:26:00	266733.82928504166	36460.65760228622	12	J
2019-07-21 08:27:00	266735.5325108053	36461.39958467692	12	J
2019-07-21 08:28:00	266755.63566069264	36461.35203189021	12	J
2019-07-21 08:29:00	266771.8650194843	36457.83157478298	12	J
2019-07-21 08:30:00	266775.8148263404	36457.44510215296	12	J
2019-07-21 08:31:00	266778.81515650224	36457.70973715885	12	J
2019-07-21 08:32:00	266784.94492906256	36459.75850196242	12	J
2019-07-21 08:33:00	266792.488536863	36465.74080376621	12	J
2019-07-21 08:34:00	266797.7377408878	36467.83547014047	12	J
2019-07-21 08:35:00	266814.5514744877	36474.83227479734	12	J
2019-07-21 08:36:00	266841.63608453533	36479.818153353175	12	J
2019-07-21 08:37:00	266863.0355227421	36473.714178686656	12	J
2019-07-21 08:38:00	266876.1508378916	36470.19308909639	12	J
2019-07-21 08:39:00	266886.9493877428	36484.38413552402	12	J
2019-07-21 08:40:00	266886.9291099599	36484.14873660586	12	J
2019-07-21 08:41:00	266887.3249567979	36483.28925649336	12	J
2019-07-21 08:42:00	266886.8350545111	36483.42706221218	12	J
2019-07-21 08:43:00	266887.1868394284	36484.83443008154	12	J
2019-07-21 08:44:00	266888.0439439248	36484.40842238923	12	J
2019-07-21 08:45:00	266887.72863204463	36484.35429258696	12	J
2019-07-21 08:46:00	266887.24904312665	36484.99774292558	12	J
2019-07-21 08:47:00	266891.39037197374	36487.28454010039	12	J
2019-07-21 08:48:00	266891.8983776703	36487.63191551807	12	J
2019-07-21 08:49:00	266891.6001182373	36487.47842244733	12	J
2019-07-21 08:50:00	266891.3342588015	36487.8429201634	12	J
2019-07-21 08:51:00	266891.1506331691	36487.4298511266	12	J
2019-07-21 08:52:00	266890.9933118078	36487.66971161686	12	J
2019-07-21 08:53:00	266891.53071103763	36487.47714667931	12	J
2019-07-21 08:54:00	266881.1530933556	36505.1845281443	12	J
2019-07-21 08:55:00	266887.7963050719	36506.08049952952	12	J
2019-07-21 08:56:00	266891.1141778133	36506.426361211576	12	J
2019-07-21 08:57:00	266897.1743130937	36504.757169124525	12	J
2019-07-21 08:58:00	266898.9587774126	36504.409679512864	12	J
2019-07-21 08:59:00	266899.1985439611	36505.277136705714	12	J
2019-07-21 09:00:00	266899.4759510104	36504.22965396636	12	J
2019-07-21 09:01:00	266899.54603070684	36503.89948486997	12	J
2019-07-21 09:02:00	266898.5674374713	36504.63908187999	12	J
2019-07-21 09:03:00	266898.7707311534	36504.1547758297	12	J
2019-07-21 09:04:00	266898.9198257256	36504.505176241255	12	J
2019-07-21 09:05:00	266898.63089737046	36504.598882222585	12	J
2019-07-21 09:06:00	266897.08358816843	36503.98867151355	12	J
2019-07-21 09:07:00	266897.2970769496	36503.448323715376	12	J
2019-07-21 09:08:00	266897.6134681596	36503.34041770968	12	J
2019-07-21 09:09:00	266896.95430666005	36503.42940882129	12	J
2019-07-21 09:10:00	266897.29840078525	36502.68496826923	12	J
2019-07-21 09:11:00	266918.1420477255	36498.480926743294	12	J
2019-07-21 09:12:00	266956.6197852701	36498.26857403665	12	J
2019-07-21 09:13:00	266985.95769086765	36493.59009791002	12	J
2019-07-21 09:14:00	267009.09193369385	36480.53280300471	12	J
2019-07-21 09:15:00	267041.1972434435	36484.008057752464	12	J
2019-07-21 09:16:00	267071.93379794544	36492.30724079847	12	J
2019-07-21 09:17:00	267082.5621711547	36487.16042729721	12	J
2019-07-21 09:18:00	267111.5457354625	36485.77878054806	12	J
2019-07-21 09:19:00	267143.14992219687	36475.83396708027	12	J
2019-07-21 09:20:00	267173.71074700856	36448.09222461093	12	J
2019-07-21 09:21:00	267187.0922063263	36428.87744939749	12	J
2019-07-21 09:22:00	267188.3197648278	36425.9812027834	12	J
2019-07-21 09:23:00	267189.5171928989	36430.722741273945	12	J
2019-07-21 09:24:00	267191.4051825784	36438.208042543774	12	J
2019-07-21 09:25:00	267190.43688379484	36459.676905535285	12	J
2019-07-21 09:26:00	267189.2837790203	36460.09394163434	12	J
2019-07-21 09:27:00	267189.4668304348	36461.30925988246	12	J
2019-07-21 09:28:00	267190.719116996	36460.40056689242	12	J
2019-07-21 09:29:00	267191.1453886909	36458.61090005389	12	J
2019-07-21 09:30:00	267189.599823462	36458.3380322515	12	J
2019-07-21 09:31:00	267190.7331078971	36458.978930263525	12	J
2019-07-21 09:32:00	267204.78570788965	36449.8957358066	12	J
2019-07-21 09:33:00	267217.1206172844	36429.49292516623	12	J
2019-07-21 09:34:00	267219.5994396556	36417.2789292472	12	J
2019-07-21 09:35:00	267232.0157407436	36402.68135475328	12	J
2019-07-21 09:36:00	267237.7795121115	36393.12836260457	12	J
2019-07-21 09:37:00	267251.96219270915	36373.36649364803	12	J
2019-07-21 09:38:00	267257.1846253881	36367.336546421975	12	J
2019-07-21 09:39:00	267260.1753054648	36364.98428930206	12	J
2019-07-21 09:40:00	267261.9402431656	36364.45725900736	12	J
2019-07-21 09:41:00	267273.5019368816	36355.98753004089	12	J
2019-07-21 09:42:00	267288.5753034739	36345.5048074177	12	J
2019-07-21 09:43:00	267297.95724787173	36340.91221510694	12	J
2019-07-21 09:44:00	267301.2780448946	36336.64828057618	12	J
2019-07-21 09:45:00	267311.58355991205	36333.54865268512	12	J
2019-07-21 09:46:00	267318.5755192065	36332.95822189226	12	J
2019-07-21 09:47:00	267320.6267502966	36331.27918955411	12	J
2019-07-21 09:48:00	267326.3599229453	36320.93299513611	12	J
2019-07-21 09:49:00	267321.7338674799	36298.21143661743	12	J
2019-07-21 09:50:00	267317.6268394781	36290.387048352095	12	J
2019-07-21 09:51:00	267317.86279190885	36288.99781028119	12	J
2019-07-21 09:52:00	267320.00756723946	36287.374245352046	12	J
2019-07-21 09:53:00	267328.01518573187	36277.81802838315	12	J
2019-07-21 09:54:00	267344.74327700085	36266.01638483287	12	J
2019-07-21 09:55:00	267367.94724126783	36250.12619908188	12	J
2019-07-21 09:56:00	267375.76141818904	36245.57781474411	12	J
2019-07-21 09:57:00	267376.21288782184	36244.4711258621	12	J
2019-07-21 09:58:00	267375.7212319216	36245.09356124597	12	J
2019-07-21 09:59:00	267378.77045691933	36233.37570432267	12	J
2019-07-21 10:00:00	267374.2057256419	36210.09835159943	12	J
2019-07-21 10:01:00	267372.7477070868	36196.24013814089	12	J
2019-07-21 10:02:00	267368.09474514896	36183.24290643064	12	J
2019-07-21 10:03:00	267364.7522028806	36170.44411976966	12	J
2019-07-21 10:04:00	267358.297409651	36153.686351397286	12	J
2019-07-21 10:05:00	267352.676575862	36149.234228986286	12	J
2019-07-21 10:06:00	267349.52177894	36147.72163631929	12	J
2019-07-21 10:07:00	267341.57702533697	36143.72015632696	12	J
2019-07-21 10:08:00	267343.61328880006	36136.0998415932	12	J
2019-07-21 10:09:00	267341.9063918541	36130.16701975798	12	J
2019-07-21 10:10:00	267340.2507560806	36129.78227739776	12	J
2019-07-21 10:11:00	267338.73575936013	36129.25206126491	12	J
2019-07-21 10:12:00	267340.22022212174	36128.41521603122	12	J
2019-07-21 10:13:00	267339.3982486991	36128.21666822566	12	J
2019-07-21 10:14:00	267338.6934424133	36127.44535069563	12	J
2019-07-21 10:15:00	267340.3864478456	36118.34632948465	12	J
2019-07-21 10:16:00	267333.8785004553	36121.71576531846	12	J
2019-07-21 10:17:00	267315.82113205147	36121.23931592207	12	J
2019-07-21 10:18:00	267293.9161913212	36119.2314303034	12	J
2019-07-21 10:19:00	267287.5756111095	36116.24182727421	12	J
2019-07-21 10:20:00	267283.78204382426	36111.14191863942	12	J
2019-07-21 10:21:00	267283.0337201103	36109.03838203891	12	J
2019-07-21 10:22:00	267281.1514647611	36107.63557469871	12	J
2019-07-21 10:23:00	267276.5265715322	36106.44551365952	12	J
2019-07-21 10:24:00	267275.8272526774	36107.967204601584	12	J
2019-07-21 10:25:00	267273.42923633073	36105.50417863689	12	J
2019-07-21 10:26:00	267273.9157767069	36099.912665103206	12	J
2019-07-21 10:27:00	267274.8570868064	36095.69125899825	12	J
2019-07-21 10:28:00	267275.29408662184	36095.49724204165	12	J
2019-07-21 10:29:00	267275.6598192436	36083.67799840296	12	J
2019-07-21 10:30:00	267274.80852096266	36069.17980469965	12	J
2019-07-21 10:31:00	267275.78384001047	36049.105119400905	12	J
2019-07-21 10:32:00	267276.71391056135	36043.47959533228	12	J
2019-07-21 10:33:00	267275.41806978657	36028.58313429028	12	J
2019-07-21 10:34:00	267271.83745095786	36010.48662937967	12	J
2019-07-21 10:35:00	267273.51523835084	35999.56466684917	12	J
2019-07-21 10:36:00	267268.3966496127	35988.273036603685	12	J
2019-07-21 10:37:00	267262.3822116303	35987.45065090188	12	J
2019-07-21 10:38:00	267257.02635206864	35988.206635352704	12	J
2019-07-21 10:39:00	267256.9363175047	35988.06968910832	12	J
2019-07-21 10:40:00	267257.39070533344	35988.49726460404	12	J
2019-07-21 10:41:00	267257.984038174	35989.55838922072	12	J
2019-07-21 10:42:00	267257.8931777267	35991.7032085599	12	J
2019-07-21 10:43:00	267258.0618834344	35992.66432439245	12	J
2019-07-21 10:44:00	267258.07806530246	35992.83999743289	12	J
2019-07-21 10:45:00	267257.7300085535	35993.277878053705	12	J
2019-07-21 10:46:00	267258.2513365709	35993.4445979929	12	J
2019-07-21 10:47:00	267258.58664520486	35993.28101852378	12	J
2019-07-21 10:48:00	267256.2697772392	35991.94908658169	12	J
2019-07-21 10:49:00	267239.2115566452	35980.71486395453	12	J
2019-07-21 10:50:00	267235.3735448067	35976.955483870945	12	J
2019-07-21 10:51:00	267248.78716201935	35974.74799193031	12	J
2019-07-21 10:52:00	267257.91491212003	35975.69582150396	12	J
2019-07-21 10:53:00	267259.239769099	35978.397608377105	12	J
2019-07-21 10:54:00	267244.92736479297	35966.15981921547	12	J
2019-07-21 10:55:00	267227.14177274064	35953.62208868443	12	J
2019-07-21 10:56:00	267217.0108113728	35948.362374351665	12	J
2019-07-21 10:57:00	267198.1912452685	35953.22622523124	12	J
2019-07-21 10:58:00	267172.3261268528	35937.42715306334	12	J
2019-07-21 10:59:00	267157.562532468	35922.30876040626	12	J
2019-07-21 11:00:00	267155.3601894847	35921.0890666509	12	J
2019-07-21 11:01:00	267145.055927528	35923.16742756986	12	J
2019-07-21 11:02:00	267129.2919510399	35928.155075956805	12	J
2019-07-21 11:03:00	267100.44229716883	35933.71670762041	12	J
2019-07-21 11:04:00	267091.36361767177	35931.39092021759	12	J
2019-07-21 11:05:00	267089.9417148752	35930.545828938404	12	J
2019-07-21 11:06:00	267083.4464859441	35927.29171994289	12	J
2019-07-21 11:07:00	267078.9750131581	35923.17668973542	12	J
2019-07-21 11:08:00	267075.3183106693	35923.00490441216	12	J
2019-07-21 11:09:00	267074.3456566289	35921.96597799172	12	J
2019-07-21 11:10:00	267070.93284284935	35921.07595118579	12	J
2019-07-21 11:11:00	267055.48016355134	35922.89582889973	12	J
2019-07-21 11:12:00	267047.0549112859	35924.16657512239	12	J
2019-07-21 11:13:00	267038.1234226358	35928.25064878022	12	J
2019-07-21 11:14:00	267037.36141432734	35927.273248303354	12	J
2019-07-21 11:15:00	267033.06407775526	35925.25634617874	12	J
2019-07-21 11:16:00	267033.01611684554	35924.86407924782	12	J
2019-07-21 11:17:00	267032.84446137253	35924.8930562935	12	J
2019-07-21 11:18:00	267033.43234280235	35923.82394315614	12	J
2019-07-21 11:19:00	267032.46753151045	35921.228442580075	12	J
2019-07-21 11:20:00	267032.12045143615	35921.904491595014	12	J
2019-07-21 11:21:00	267032.0103756658	35921.77492293422	12	J
2019-07-21 11:22:00	267031.051669388	35922.67009534422	12	J
2019-07-21 11:23:00	267031.2929981672	35923.03116864988	12	J
2019-07-21 11:24:00	267031.1593524076	35921.99944180129	12	J
2019-07-21 11:25:00	267027.0978140099	35910.66665201579	12	J
2019-07-21 11:26:00	267024.7498689944	35902.664726725365	12	J
2019-07-21 11:27:00	267022.3373597919	35888.47007479116	12	J
2019-07-21 11:28:00	267018.4660365556	35870.8307665525	12	J
2019-07-21 11:29:00	267019.53133420256	35868.47043285332	12	J
2019-07-21 11:30:00	267022.2878731313	35857.383616169165	12	J
2019-07-21 11:31:00	267022.8526717453	35855.969422278235	12	J
2019-07-21 11:32:00	267023.5099279133	35853.84494477597	12	J
2019-07-21 11:33:00	267026.66352320975	35853.11411936341	12	J
2019-07-21 11:34:00	267007.55770236	35840.60521041775	12	J
2019-07-21 11:35:00	266991.3974605158	35821.1746199897	12	J
2019-07-21 11:36:00	266987.1992763569	35812.22906551696	12	J
2019-07-21 11:37:00	266984.4029505357	35811.302962574024	12	J
2019-07-21 11:38:00	266976.1451901282	35807.685876307936	12	J
2019-07-21 11:39:00	266963.74974528345	35802.31601137492	12	J
2019-07-21 11:40:00	266949.0463778882	35797.61282977158	12	J
2019-07-21 11:41:00	266946.62043771247	35788.44532918444	12	J
2019-07-21 11:42:00	266939.74027200707	35769.71607233313	12	J
2019-07-21 11:43:00	266936.34792574483	35766.400298359855	12	J
2019-07-21 11:44:00	266936.9549585426	35766.40164781571	12	J
2019-07-21 11:45:00	266938.0201702596	35766.31405048371	12	J
2019-07-21 11:46:00	266928.2270346516	35753.366871390754	12	J
2019-07-21 11:47:00	266924.483762226	35742.88160463778	12	J
2019-07-21 11:48:00	266926.24603788846	35742.914791197894	12	J
2019-07-21 11:49:00	266926.12792873714	35741.62608939781	12	J
2019-07-21 11:50:00	266916.1977856638	35734.7367424257	12	J
2019-07-21 11:51:00	266897.3212901764	35729.21114905024	12	J
2019-07-21 11:52:00	266894.06253298203	35726.65796377519	12	J
2019-07-21 11:53:00	266881.06069461105	35726.21103732044	12	J
2019-07-21 11:54:00	266879.11185602896	35726.814233540026	12	J
2019-07-21 11:55:00	266874.96470666566	35725.96656792646	12	J
2019-07-21 11:56:00	266871.4345675406	35724.90659882098	12	J
2019-07-21 11:57:00	266870.4324314293	35725.79145697234	12	J
2019-07-21 11:58:00	266867.35822767473	35728.16160761423	12	J
2019-07-21 11:59:00	266860.66328017606	35724.772038836985	12	J
2019-07-21 12:00:00	266854.6480604886	35722.92931792413	12	J
2019-07-21 12:01:00	266840.10334641865	35721.78239880151	12	J
2019-07-21 12:02:00	266823.3785389327	35722.94184911913	12	J
2019-07-21 12:03:00	266801.810868724	35730.598471177975	12	J
2019-07-21 12:04:00	266787.9224181259	35738.717865549894	12	J
2019-07-21 12:05:00	266787.6320149564	35737.963602532735	12	J
2019-07-21 12:06:00	266787.34501947364	35738.43465273664	12	J
2019-07-21 12:07:00	266787.0986334354	35738.74753007108	12	J
2019-07-21 12:08:00	266786.736815487	35739.05563836416	12	J
2019-07-21 12:09:00	266786.7258383358	35739.819733638804	12	J
2019-07-21 12:10:00	266786.7121714244	35739.24035302573	12	J
2019-07-21 12:11:00	266785.54716426565	35737.760336019	12	J
2019-07-21 12:12:00	266785.99393693684	35738.152705601795	12	J
2019-07-21 12:13:00	266785.7751322164	35738.125652637485	12	J
2019-07-21 12:14:00	266785.77219674643	35738.289532299816	12	J
2019-07-21 12:15:00	266785.25028369494	35737.9922981238	12	J
2019-07-21 12:16:00	266785.72354040854	35738.12326685125	12	J
2019-07-21 12:17:00	266786.195795316	35737.89606142406	12	J
2019-07-21 12:18:00	266785.7504811558	35738.27644857636	12	J
2019-07-21 12:19:00	266786.1958180996	35738.90588084652	12	J
2019-07-21 12:20:00	266786.0034264836	35739.17303050218	12	J
2019-07-21 12:21:00	266783.8746356968	35737.376699021406	12	J
2019-07-21 12:22:00	266776.8258708134	35730.81469540317	12	J
2019-07-21 12:23:00	266769.64228245855	35723.80624560322	12	J
2019-07-21 12:24:00	266764.276354684	35719.02075610055	12	J
2019-07-21 12:25:00	266747.5995331542	35707.232458982035	12	J
2019-07-21 12:26:00	266736.1911935296	35698.352895832184	12	J
2019-07-21 12:27:00	266720.2584541278	35687.013496468695	12	J
2019-07-21 12:28:00	266694.8367300017	35678.91823999297	12	J
2019-07-21 12:29:00	266678.6696293656	35673.127733727306	12	J
2019-07-21 12:30:00	266651.2447062429	35661.246890575814	12	J
2019-07-21 12:31:00	266631.43861787504	35660.26658984434	12	J
2019-07-21 12:32:00	266624.8417413578	35660.0327297737	12	J
2019-07-21 12:33:00	266624.51249934663	35657.22214934704	12	J
2019-07-21 12:34:00	266622.8700915881	35656.22077833367	12	J
2019-07-21 12:35:00	266621.43715544586	35652.28023011174	12	J
2019-07-21 12:36:00	266616.13791835523	35646.93782692388	12	J
2019-07-21 12:37:00	266597.574679565	35649.66584311963	12	J
2019-07-21 12:38:00	266591.37873252045	35652.507815788056	12	J
2019-07-21 12:39:00	266588.6493025058	35651.13282475866	12	J
2019-07-21 12:40:00	266580.8464450927	35648.7230661126	12	J
2019-07-21 12:41:00	266573.7557661623	35647.730559508454	12	J
2019-07-21 12:42:00	266568.3623489581	35646.45953246105	12	J
2019-07-21 12:43:00	266562.6982405497	35648.23535135942	12	J
2019-07-21 12:44:00	266559.25802121486	35648.58704562056	12	J
2019-07-21 12:45:00	266556.40323991294	35649.507127382814	12	J
2019-07-21 12:46:00	266553.581110062	35651.276093397544	12	J
2019-07-21 12:47:00	266546.858422342	35656.52069391518	12	J
2019-07-21 12:48:00	266544.06548977754	35657.68612119784	12	J
2019-07-21 12:49:00	266543.3247515495	35657.267450751606	12	J
2019-07-21 12:50:00	266544.28685297706	35656.618740302634	12	J
2019-07-21 12:51:00	266545.6559829944	35658.01594842546	12	J
2019-07-21 12:52:00	266544.112183632	35659.135586062526	12	J
2019-07-21 12:53:00	266527.0931458202	35650.12075472703	12	J
2019-07-21 12:54:00	266509.5923461918	35636.63316684186	12	J
2019-07-21 12:55:00	266497.31877822266	35626.673896443375	12	J
2019-07-21 12:56:00	266466.512537693	35603.927739804094	12	J
2019-07-21 12:57:00	266455.0408591063	35573.20668315022	12	J
2019-07-21 12:58:00	266430.1563441807	35550.6290733459	12	J
2019-07-21 12:59:00	266406.85937027435	35511.29598262104	12	J
2019-07-21 13:00:00	266386.20162308385	35470.54180585536	12	J
2019-07-21 13:01:00	266357.4029493898	35433.11443749826	12	J
2019-07-21 13:02:00	266335.6363207881	35401.19889970527	12	J
2019-07-21 13:03:00	266327.5175271746	35375.79610770732	12	J
2019-07-21 13:04:00	266322.9442684959	35359.51693403195	12	J
2019-07-21 13:05:00	266316.6495159789	35348.45128605458	12	J
2019-07-21 13:06:00	266315.2755207529	35345.950238641184	12	J
2019-07-21 13:07:00	266315.50133572135	35345.769722239245	12	J
2019-07-21 13:08:00	266309.5398496744	35333.61362573855	12	J
2019-07-21 13:09:00	266308.98591685283	35314.671185144776	12	J
2019-07-21 13:10:00	266307.1143655862	35290.29241679186	12	J
2019-07-21 13:11:00	266304.11554558936	35260.190998922226	12	J
2019-07-21 13:12:00	266315.1385972054	35233.40560470296	12	J
2019-07-21 13:13:00	266321.108940082	35228.0463208122	12	J
2019-07-21 13:14:00	266321.1686494842	35228.723210224445	12	J
2019-07-21 13:15:00	266322.7282730991	35227.823122062684	12	J
2019-07-21 13:16:00	266321.13570590067	35226.43203776499	12	J
2019-07-21 13:17:00	266309.1432402773	35215.28219562766	12	J
2019-07-21 13:18:00	266308.43561503454	35214.34477942915	12	J
2019-07-21 13:19:00	266308.3842949138	35214.765825647846	12	J
2019-07-21 13:20:00	266308.5581688794	35215.601594143394	12	J
2019-07-21 13:21:00	266305.77997523564	35209.900111802475	12	J
2019-07-21 13:22:00	266310.1848658271	35209.620674659185	12	J
2019-07-21 13:23:00	266317.6210240388	35222.04469141181	12	J
2019-07-21 13:24:00	266321.6207782912	35228.98746363302	12	J
2019-07-21 13:25:00	266321.9110615205	35229.158104597824	12	J
2019-07-21 13:26:00	266321.8627904391	35229.05967613372	12	J
2019-07-21 13:27:00	266322.2239149628	35225.33940899905	12	J
2019-07-21 13:28:00	266336.1079810116	35211.77771883257	12	J
2019-07-21 13:29:00	266341.02989184135	35186.853394533646	12	J
2019-07-21 13:30:00	266337.8267155207	35178.396648773945	12	J
2019-07-21 13:31:00	266333.6205832721	35176.855673446335	12	J
2019-07-21 13:32:00	266331.725175482	35176.50875998617	12	J
2019-07-21 13:33:00	266336.5489747773	35170.1059712928	12	J
2019-07-21 13:34:00	266338.9724538594	35165.44090414217	12	J
2019-07-21 13:35:00	266341.7663918406	35143.62869660074	12	J
2019-07-21 13:36:00	266346.2657546571	35136.1053639495	12	J
2019-07-21 13:37:00	266350.50022101944	35134.61557817205	12	J
2019-07-21 13:38:00	266349.47732103453	35137.461094938204	12	J
2019-07-21 13:39:00	266348.6133939332	35139.049555675774	12	J
2019-07-21 13:40:00	266351.77709441935	35139.56119726386	12	J
2019-07-21 13:41:00	266351.8326009263	35140.56197520651	12	J
2019-07-21 13:42:00	266354.8019859761	35139.187291195034	12	J
2019-07-21 13:43:00	266354.8780797479	35137.388841489075	12	J
2019-07-21 13:44:00	266354.7231153021	35137.36693636344	12	J
2019-07-21 13:45:00	266354.9981116764	35138.11069783075	12	J
2019-07-21 13:46:00	266354.64079751953	35137.761074906775	12	J
2019-07-21 13:47:00	266354.46879297256	35136.076967260524	12	J
2019-07-21 13:48:00	266358.326401098	35135.77902501299	12	J
2019-07-21 13:49:00	266363.7346994628	35137.19403609357	12	J
2019-07-21 13:50:00	266364.94328091334	35137.583488069846	12	J
2019-07-21 13:51:00	266365.7254342228	35136.32667418295	12	J
2019-07-21 13:52:00	266365.68537083245	35136.43525937581	12	J
2019-07-21 13:53:00	266365.7051611211	35137.019433064015	12	J
2019-07-21 13:54:00	266365.95024000463	35139.39775524109	12	J
2019-07-21 13:55:00	266366.1908897876	35140.0720269556	12	J
2019-07-21 13:56:00	266366.43424583937	35140.3652645674	12	J
2019-07-21 13:57:00	266368.0969548234	35140.81029529853	12	J
2019-07-21 13:58:00	266368.6556796582	35141.43307111985	12	J
2019-07-21 13:59:00	266370.7535675959	35140.92552170189	12	J
2019-07-21 14:00:00	266369.13172902126	35139.77703612215	12	J
2019-07-21 14:01:00	266370.1590280312	35141.22740930928	12	J
2019-07-21 14:02:00	266371.8406289773	35142.40224353388	12	J
2019-07-21 14:03:00	266371.79217369086	35142.31026705667	12	J
2019-07-21 14:04:00	266371.6703263486	35141.78713111383	12	J
2019-07-21 14:05:00	266371.8341348113	35141.494916803225	12	J
2019-07-21 14:06:00	266369.5878984341	35141.661096217314	12	J
2019-07-21 14:07:00	266368.7009619001	35141.43564269478	12	J
2019-07-21 14:08:00	266368.84617942467	35141.894807451725	12	J
2019-07-21 14:09:00	266368.9684608774	35141.814594115465	12	J
2019-07-21 14:10:00	266368.2126939253	35141.4117775623	12	J
2019-07-21 14:11:00	266367.6700010521	35141.14330253639	12	J
2019-07-21 14:12:00	266367.029892044	35140.02964226131	12	J
2019-07-21 14:13:00	266365.8488746952	35140.12297467974	12	J
2019-07-21 14:14:00	266366.13106289064	35139.72824251452	12	J
2019-07-21 14:15:00	266367.0914396458	35139.70869148178	12	J
2019-07-21 14:16:00	266365.7978935576	35139.4735504963	12	J
2019-07-21 14:17:00	266365.388464599	35139.288186321246	12	J
2019-07-21 14:18:00	266364.194996491	35140.21179467447	12	J
2019-07-21 14:19:00	266363.2823099934	35142.03769683635	12	J
2019-07-21 14:20:00	266353.42773691466	35142.72618719476	12	J
2019-07-21 14:21:00	266346.7493725871	35145.20693603011	12	J
2019-07-21 14:22:00	266342.48956605344	35146.19882122156	12	J
2019-07-21 14:23:00	266339.67359723285	35145.457604056435	12	J
2019-07-21 14:24:00	266339.7665054805	35146.037154432735	12	J
2019-07-21 14:25:00	266339.80391666404	35146.57542362435	12	J
2019-07-21 14:26:00	266340.4408996456	35146.00457324496	12	J
2019-07-21 14:27:00	266340.49392262206	35145.74316640348	12	J
2019-07-21 14:28:00	266339.878472331	35145.42733041986	12	J
2019-07-21 14:29:00	266339.77822236385	35145.248724014265	12	J
2019-07-21 14:30:00	266341.1914480532	35145.38429629432	12	J
2019-07-21 14:31:00	266341.10520412185	35145.63593979388	12	J
2019-07-21 14:32:00	266341.00899420853	35144.33432495519	12	J
2019-07-21 14:33:00	266344.1910945526	35146.80551139925	12	J
2019-07-21 14:34:00	266349.19276602264	35147.21041422765	12	J
2019-07-21 14:35:00	266351.30222410406	35146.10449024718	12	J
2019-07-21 14:36:00	266351.40684889146	35146.80680954463	12	J
2019-07-21 14:37:00	266353.3095671817	35147.51318747915	12	J
2019-07-21 14:38:00	266352.36483908794	35148.74035561071	12	J
2019-07-21 14:39:00	266353.1705637184	35149.321973113474	12	J
2019-07-21 14:40:00	266354.08705420245	35149.77618821393	12	J
2019-07-21 14:41:00	266356.5089505288	35149.190596368084	12	J
2019-07-21 14:42:00	266361.4439470869	35144.78014804986	12	J
2019-07-21 14:43:00	266362.34552354267	35143.9893247437	12	J
2019-07-21 14:44:00	266361.88474544085	35143.17020546769	12	J
2019-07-21 14:45:00	266361.9824584726	35142.73698344345	12	J
2019-07-21 14:46:00	266362.05841584527	35143.00665939233	12	J
2019-07-21 14:47:00	266362.7548151683	35142.58603522969	12	J
2019-07-21 14:48:00	266362.7767191749	35142.61294461388	12	J
2019-07-21 14:49:00	266363.2122171282	35142.31661955199	12	J
2019-07-21 14:50:00	266363.5083405936	35142.004100783124	12	J
2019-07-21 14:51:00	266363.7816771872	35141.8862511062	12	J
2019-07-21 14:52:00	266362.69970324234	35141.700470612166	12	J
2019-07-21 14:53:00	266363.5208558919	35142.40448763679	12	J
2019-07-21 14:54:00	266364.04133585055	35142.95224431556	12	J
2019-07-21 14:55:00	266370.0535560635	35144.5741477102	12	J
2019-07-21 14:56:00	266371.8088310739	35145.74140893906	12	J
2019-07-21 14:57:00	266372.06044716795	35145.586511072055	12	J
2019-07-21 14:58:00	266368.650500789	35150.647926995385	12	J
2019-07-21 14:59:00	266368.0826912077	35152.80649517536	12	J
2019-07-21 15:00:00	266367.7377888321	35150.8473168054	12	J
2019-07-22 04:00:00	266300.78361185675	35223.71217245563	12	J
2019-07-22 04:01:00	266299.8479344306	35223.81688471287	12	J
2019-07-22 04:02:00	266300.47616673243	35224.92888842623	12	J
2019-07-22 04:03:00	266301.40231200383	35229.956242954155	12	J
2019-07-22 04:04:00	266304.46810733626	35234.504979642894	12	J
2019-07-22 04:05:00	266308.34916111093	35244.52369680508	12	J
2019-07-22 04:06:00	266308.58118322457	35244.74946771353	12	J
2019-07-22 04:07:00	266307.8176016791	35246.07006089198	12	J
2019-07-22 04:08:00	266304.47300250485	35257.60074495608	12	J
2019-07-22 04:09:00	266295.9449302108	35268.15086906937	12	J
2019-07-22 04:10:00	266283.8094136674	35275.368284552445	12	J
2019-07-22 04:11:00	266277.8231075293	35277.98088715078	12	J
2019-07-22 04:12:00	266276.7704036824	35281.181085036216	12	J
2019-07-22 04:13:00	266269.50426276424	35288.91053053288	12	J
2019-07-22 04:14:00	266252.8915402269	35300.34788633175	12	J
2019-07-22 04:15:00	266243.4501291186	35307.70338067099	12	J
[truncated: 1,306 more rows]
