# Supplementary material for: Estimating individual exposure to predation risk in group-living baboons, Papio anubis
Source: PLoS One. 2023 Nov 8;18(11):e0287357. doi: 10.1371/journal.pone.0287357 (PMC10631679; doi:10.1371/journal.pone.0287357)
Supplement: S1 Data — (ZIP) [file pone.0287357.s006.zip › S6 Data/13.csv]

Unnamed: 0	x	y	id	agesex
2019-07-19 04:00:00	265511.26981039834	35302.063949669006	13	J
2019-07-19 04:01:00	265572.3398326066	35306.184203126686	13	J
2019-07-19 04:02:00	265594.69043059374	35327.37049301476	13	J
2019-07-19 04:03:00	265608.6424013566	35329.82030529236	13	J
2019-07-19 04:04:00	265634.20417620253	35330.494181498885	13	J
2019-07-19 04:05:00	265653.7528682887	35339.06595331974	13	J
2019-07-19 04:06:00	265688.4316665204	35353.159905362794	13	J
2019-07-19 04:07:00	265739.7322056691	35370.66298340979	13	J
2019-07-19 04:08:00	265798.07338679524	35401.17269789721	13	J
2019-07-19 04:09:00	265859.2237803571	35436.610566955926	13	J
2019-07-19 04:10:00	265867.05136811995	35447.2250238807	13	J
2019-07-19 04:11:00	265868.7970272065	35449.42736628056	13	J
2019-07-19 04:12:00	265878.70758041955	35431.1399079031	13	J
2019-07-19 04:13:00	265886.8876819341	35419.63068757504	13	J
2019-07-19 04:14:00	265891.14094252686	35415.63955093091	13	J
2019-07-19 04:15:00	265898.23205989564	35407.77757484726	13	J
2019-07-19 04:16:00	265904.00728309585	35411.073159137166	13	J
2019-07-19 04:17:00	265905.4537057137	35411.98848825263	13	J
2019-07-19 04:18:00	265927.73537023755	35402.216749241255	13	J
2019-07-19 04:19:00	265950.6610484204	35394.49494634962	13	J
2019-07-19 04:20:00	265977.5804049267	35387.54453436515	13	J
2019-07-19 04:21:00	265983.02927675005	35387.653837978614	13	J
2019-07-19 04:22:00	265985.9273723708	35384.324584871894	13	J
2019-07-19 04:23:00	266002.95561232447	35380.96367843673	13	J
2019-07-19 04:24:00	266016.6354730891	35379.721545331646	13	J
2019-07-19 04:25:00	266024.3789207296	35380.98933542011	13	J
2019-07-19 04:26:00	266043.9705260293	35386.37565557034	13	J
2019-07-19 04:27:00	266055.73861728184	35397.34470707488	13	J
2019-07-19 04:28:00	266070.6288063148	35407.73723373583	13	J
2019-07-19 04:29:00	266072.5060070359	35408.876264562496	13	J
2019-07-19 04:30:00	266077.3819896292	35410.80882430733	13	J
2019-07-19 04:31:00	266080.9138040412	35409.10035902258	13	J
2019-07-19 04:32:00	266088.1442510189	35407.400721246995	13	J
2019-07-19 04:33:00	266090.3006236305	35405.202926799335	13	J
2019-07-19 04:34:00	266081.422858539	35408.22260406426	13	J
2019-07-19 04:35:00	266081.40147597	35408.023888154	13	J
2019-07-19 04:36:00	266072.5824016563	35430.272047702565	13	J
2019-07-19 04:37:00	266067.9831366189	35446.50685512828	13	J
2019-07-19 04:38:00	266066.1450549495	35444.27706703174	13	J
2019-07-19 04:39:00	266073.324518464	35448.25202714494	13	J
2019-07-19 04:40:00	266080.1533986873	35447.6072729495	13	J
2019-07-19 04:41:00	266083.9886692928	35442.43643991912	13	J
2019-07-19 04:42:00	266087.45946584817	35423.73205625699	13	J
2019-07-19 04:43:00	266092.9886504926	35413.69315133151	13	J
2019-07-19 04:44:00	266097.29247450863	35411.04420125737	13	J
2019-07-19 04:45:00	266102.1328493339	35406.76058413725	13	J
2019-07-19 04:46:00	266105.7485181311	35402.20052169419	13	J
2019-07-19 04:47:00	266103.9985659672	35381.74873040051	13	J
2019-07-19 04:48:00	266108.24295349006	35362.542229635175	13	J
2019-07-19 04:49:00	266164.6032888671	35335.91877505107	13	J
2019-07-19 04:50:00	266166.29829796054	35315.523799970346	13	J
2019-07-19 04:51:00	266164.500973169	35308.39457343893	13	J
2019-07-19 04:52:00	266169.50562999403	35297.04695962319	13	J
2019-07-19 04:53:00	266181.9220614037	35250.44232883038	13	J
2019-07-19 04:54:00	266190.00798930536	35225.77449168299	13	J
2019-07-19 04:55:00	266198.94854499813	35224.89428141666	13	J
2019-07-19 04:56:00	266215.3722431272	35229.28544988891	13	J
2019-07-19 04:57:00	266249.1924653664	35237.23565419181	13	J
2019-07-19 04:58:00	266276.873865242	35243.43549562839	13	J
2019-07-19 04:59:00	266281.4751428682	35252.46101993061	13	J
2019-07-19 05:00:00	266281.48591456114	35251.59037315034	13	J
2019-07-19 05:01:00	266281.2215982759	35243.15975600652	13	J
2019-07-19 05:02:00	266282.28062196646	35250.92584453892	13	J
2019-07-19 05:03:00	266282.2662630196	35250.58647489397	13	J
2019-07-19 05:04:00	266282.6247605794	35250.36721981482	13	J
2019-07-19 05:05:00	266306.8678288414	35246.21791226044	13	J
2019-07-19 05:06:00	266323.7504056048	35230.32516378382	13	J
2019-07-19 05:07:00	266326.0011408517	35227.64604037123	13	J
2019-07-19 05:08:00	266324.19031341287	35227.08121871596	13	J
2019-07-19 05:09:00	266317.2970620577	35224.17187281734	13	J
2019-07-19 05:10:00	266310.2600654917	35219.834278998555	13	J
2019-07-19 05:11:00	266310.10717744025	35219.984364051445	13	J
2019-07-19 05:12:00	266309.9221425461	35219.93149577199	13	J
2019-07-19 05:13:00	266310.32823909825	35220.155387828134	13	J
2019-07-19 05:14:00	266310.22530358675	35220.45901908992	13	J
2019-07-19 05:15:00	266313.78035055584	35238.052759375096	13	J
2019-07-19 05:16:00	266315.6656453278	35245.23210369056	13	J
2019-07-19 05:17:00	266324.0261283523	35249.19484486025	13	J
2019-07-19 05:18:00	266324.57375461847	35250.90320916191	13	J
2019-07-19 05:19:00	266324.34581733105	35250.68739188091	13	J
2019-07-19 05:20:00	266320.4991740404	35244.69173521894	13	J
2019-07-19 05:21:00	266318.2912185932	35243.29082215827	13	J
2019-07-19 05:22:00	266320.1356890923	35244.1148207905	13	J
2019-07-19 05:23:00	266321.5549726038	35244.83456888247	13	J
2019-07-19 05:24:00	266321.0509659556	35244.076106828405	13	J
2019-07-19 05:25:00	266321.1697182626	35243.980778117926	13	J
2019-07-19 05:26:00	266321.107900223	35243.88456451681	13	J
2019-07-19 05:27:00	266321.6157660546	35243.546378861814	13	J
2019-07-19 05:28:00	266321.1884999637	35244.16732777447	13	J
2019-07-19 05:29:00	266320.6772701857	35244.39030075016	13	J
2019-07-19 05:30:00	266321.53099548764	35243.74198235898	13	J
2019-07-19 05:31:00	266321.59484612144	35243.79505966062	13	J
2019-07-19 05:32:00	266321.6439331876	35243.34451929815	13	J
2019-07-19 05:33:00	266321.45559092145	35243.45387214183	13	J
2019-07-19 05:34:00	266321.6605993194	35244.07745726204	13	J
2019-07-19 05:35:00	266320.9911497658	35243.78596567713	13	J
2019-07-19 05:36:00	266320.7492763276	35243.48387945419	13	J
2019-07-19 05:37:00	266320.78459892794	35243.78914159392	13	J
2019-07-19 05:38:00	266320.9047097229	35243.985256343425	13	J
2019-07-19 05:39:00	266320.76678677544	35243.806841999176	13	J
2019-07-19 05:40:00	266320.9709254552	35244.71578776965	13	J
2019-07-19 05:41:00	266321.66720870545	35243.72665425176	13	J
2019-07-19 05:42:00	266321.543012765	35243.51892682819	13	J
2019-07-19 05:43:00	266321.3599099475	35243.8400868601	13	J
2019-07-19 05:44:00	266321.3934945921	35243.81316616978	13	J
2019-07-19 05:45:00	266321.3943817921	35243.61352426442	13	J
2019-07-19 05:46:00	266321.99986408564	35243.27992724356	13	J
2019-07-19 05:47:00	266322.0627561838	35243.18276650916	13	J
2019-07-19 05:48:00	266320.6948862944	35243.41107569534	13	J
2019-07-19 05:49:00	266320.1311979862	35243.93250807483	13	J
2019-07-19 05:50:00	266320.9288298947	35243.95907494783	13	J
2019-07-19 05:51:00	266321.2045053191	35244.39000890949	13	J
2019-07-19 05:52:00	266321.178596075	35243.833303196305	13	J
2019-07-19 05:53:00	266321.33801757207	35243.87032331139	13	J
2019-07-19 05:54:00	266321.2251691989	35243.795688057195	13	J
2019-07-19 05:55:00	266320.8454957914	35243.918352491884	13	J
2019-07-19 05:56:00	266321.38008603035	35244.49412599512	13	J
2019-07-19 05:57:00	266317.04765777587	35252.47256756147	13	J
2019-07-19 05:58:00	266312.9050356811	35267.51530177873	13	J
2019-07-19 05:59:00	266311.2368603727	35270.29809122967	13	J
2019-07-19 06:00:00	266310.4432030205	35271.56025440309	13	J
2019-07-19 06:01:00	266310.47381810594	35271.532043921645	13	J
2019-07-19 06:02:00	266310.3269049033	35270.950108098885	13	J
2019-07-19 06:03:00	266310.38433129655	35270.4420514784	13	J
2019-07-19 06:04:00	266310.5634991553	35270.84553824547	13	J
2019-07-19 06:05:00	266311.0792740619	35270.16005167478	13	J
2019-07-19 06:06:00	266311.2560611735	35268.90041081494	13	J
2019-07-19 06:07:00	266311.74705306854	35268.63061916459	13	J
2019-07-19 06:08:00	266311.5841907935	35269.011501726694	13	J
2019-07-19 06:09:00	266311.9715281501	35269.15908015422	13	J
2019-07-19 06:10:00	266313.2220828117	35268.79290731471	13	J
2019-07-19 06:11:00	266314.5753370565	35268.786363591855	13	J
2019-07-19 06:12:00	266315.46755197993	35268.50303316095	13	J
2019-07-19 06:13:00	266313.65680597554	35262.88043696077	13	J
2019-07-19 06:14:00	266323.784483392	35256.383655336496	13	J
2019-07-19 06:15:00	266339.4816689245	35248.27164560517	13	J
2019-07-19 06:16:00	266358.7290999448	35234.205610252735	13	J
2019-07-19 06:17:00	266381.4714521997	35225.01008578137	13	J
2019-07-19 06:18:00	266396.8752515931	35216.99658045892	13	J
2019-07-19 06:19:00	266428.59589837544	35215.522764016656	13	J
2019-07-19 06:20:00	266470.2569844263	35200.37230833739	13	J
2019-07-19 06:21:00	266500.1687758887	35198.95582674918	13	J
2019-07-19 06:22:00	266534.12949390715	35200.86127271068	13	J
2019-07-19 06:23:00	266543.6149161125	35222.86691134206	13	J
2019-07-19 06:24:00	266541.9847316095	35251.81267527597	13	J
2019-07-19 06:25:00	266595.614470378	35261.44223673828	13	J
2019-07-19 06:26:00	266617.74309919623	35246.88768688571	13	J
2019-07-19 06:27:00	266639.0316197629	35258.84542656381	13	J
2019-07-19 06:28:00	266681.8125631812	35278.89983482649	13	J
2019-07-19 06:29:00	266706.5175242828	35300.43578196776	13	J
2019-07-19 06:30:00	266726.64160417364	35295.51770256747	13	J
2019-07-19 06:31:00	266741.64665962226	35298.92495140848	13	J
2019-07-19 06:32:00	266742.23069393315	35298.07741706732	13	J
2019-07-19 06:33:00	266742.0887011597	35298.87121810313	13	J
2019-07-19 06:34:00	266743.09054938826	35299.289652162326	13	J
2019-07-19 06:35:00	266743.40895023424	35299.01934344348	13	J
2019-07-19 06:36:00	266749.34191775724	35295.19471894728	13	J
2019-07-19 06:37:00	266778.1634749786	35293.36608213747	13	J
2019-07-19 06:38:00	266820.0444969959	35297.900813293454	13	J
2019-07-19 06:39:00	266831.46226149594	35303.96256339246	13	J
2019-07-19 06:40:00	266831.59793560026	35304.94636283706	13	J
2019-07-19 06:41:00	266832.0308937647	35304.94314080919	13	J
2019-07-19 06:42:00	266832.29054601403	35305.06788664456	13	J
2019-07-19 06:43:00	266832.1630195248	35304.90679873522	13	J
2019-07-19 06:44:00	266832.927665663	35304.26771753961	13	J
2019-07-19 06:45:00	266834.9784118139	35303.769026320515	13	J
2019-07-19 06:46:00	266835.3509924796	35303.45225282766	13	J
2019-07-19 06:47:00	266834.9322005595	35303.760371721306	13	J
2019-07-19 06:48:00	266834.2945209442	35305.45533137908	13	J
2019-07-19 06:49:00	266835.07673029345	35305.39857932969	13	J
2019-07-19 06:50:00	266840.59474052966	35303.41118230587	13	J
2019-07-19 06:51:00	266873.8919531213	35309.93596060497	13	J
2019-07-19 06:52:00	266892.46938477445	35315.92767462613	13	J
2019-07-19 06:53:00	266907.87512814504	35320.41784110319	13	J
2019-07-19 06:54:00	266909.60083615023	35319.49578556125	13	J
2019-07-19 06:55:00	266913.79362593475	35320.28980837813	13	J
2019-07-19 06:56:00	266915.7368812406	35327.79392449725	13	J
2019-07-19 06:57:00	266927.73282259464	35344.363527614885	13	J
2019-07-19 06:58:00	266951.91910318856	35357.95427628754	13	J
2019-07-19 06:59:00	266963.77218641026	35371.0763636016	13	J
2019-07-19 07:00:00	266982.87508746126	35379.383465392304	13	J
2019-07-19 07:01:00	267007.23574695666	35386.31670759489	13	J
2019-07-19 07:02:00	267030.2580683436	35396.31322541392	13	J
2019-07-19 07:03:00	267047.79233821365	35402.3045871487	13	J
2019-07-19 07:04:00	267066.28334245173	35418.63873479171	13	J
2019-07-19 07:05:00	267069.99397059105	35422.05583589217	13	J
2019-07-19 07:06:00	267073.0198464746	35423.84258414197	13	J
2019-07-19 07:07:00	267110.22416025377	35441.90957517192	13	J
2019-07-19 07:08:00	267156.75556957186	35489.21400704149	13	J
2019-07-19 07:09:00	267189.4820082522	35524.48897199658	13	J
2019-07-19 07:10:00	267198.0409252183	35527.07720319221	13	J
2019-07-19 07:11:00	267221.1459348806	35526.81974215277	13	J
2019-07-19 07:12:00	267241.8370242702	35510.75171382229	13	J
2019-07-19 07:13:00	267246.0430189547	35507.19068697652	13	J
2019-07-19 07:14:00	267256.57155514887	35497.391578235576	13	J
2019-07-19 07:15:00	267257.17311719235	35496.9628637761	13	J
2019-07-19 07:16:00	267256.68860838085	35497.15873237201	13	J
2019-07-19 07:17:00	267257.0932725973	35496.74148729392	13	J
2019-07-19 07:18:00	267257.3247030468	35496.802272290246	13	J
2019-07-19 07:19:00	267257.6644449794	35497.4422326462	13	J
2019-07-19 07:20:00	267256.860251489	35496.16233743315	13	J
2019-07-19 07:21:00	267264.37328415527	35491.72299051982	13	J
2019-07-19 07:22:00	267277.09934474604	35486.82486080236	13	J
2019-07-19 07:23:00	267294.7676491929	35483.17573373479	13	J
2019-07-19 07:24:00	267307.7011410516	35481.68841284482	13	J
2019-07-19 07:25:00	267316.0835505981	35483.298018379246	13	J
2019-07-19 07:26:00	267318.86193489254	35484.54819960531	13	J
2019-07-19 07:27:00	267318.8635420716	35484.23979790808	13	J
2019-07-19 07:28:00	267326.89599370153	35488.798366861294	13	J
2019-07-19 07:29:00	267330.76582780626	35491.22810290834	13	J
2019-07-19 07:30:00	267332.66625185875	35493.47242637772	13	J
2019-07-19 07:31:00	267336.8765407785	35498.2150104843	13	J
2019-07-19 07:32:00	267336.67475279985	35497.907756447195	13	J
2019-07-19 07:33:00	267337.0420505551	35498.08132991865	13	J
2019-07-19 07:34:00	267336.94337197696	35498.32504798405	13	J
2019-07-19 07:35:00	267337.92868273053	35498.65776512051	13	J
2019-07-19 07:36:00	267339.9728066665	35497.570845394504	13	J
2019-07-19 07:37:00	267339.6485847055	35497.50141538981	13	J
2019-07-19 07:38:00	267339.4956524111	35498.337614289056	13	J
2019-07-19 07:39:00	267346.02245634026	35506.33609566166	13	J
2019-07-19 07:40:00	267349.50504594715	35513.59949728419	13	J
2019-07-19 07:41:00	267349.4430200985	35513.39304884043	13	J
2019-07-19 07:42:00	267349.50901467947	35513.04205141777	13	J
2019-07-19 07:43:00	267349.7024422643	35513.30377507352	13	J
2019-07-19 07:44:00	267349.7601721513	35514.282425895966	13	J
2019-07-19 07:45:00	267349.4031249233	35514.32213209345	13	J
2019-07-19 07:46:00	267349.3686044229	35514.30905099327	13	J
2019-07-19 07:47:00	267348.9844603719	35514.33807099604	13	J
2019-07-19 07:48:00	267349.1112344453	35513.543907067644	13	J
2019-07-19 07:49:00	267349.3313820755	35513.788850291065	13	J
2019-07-19 07:50:00	267349.23036333744	35513.478994915335	13	J
2019-07-19 07:51:00	267350.1647426744	35514.31552439464	13	J
2019-07-19 07:52:00	267350.09636782535	35513.91699466197	13	J
2019-07-19 07:53:00	267349.6199980195	35513.981979885975	13	J
2019-07-19 07:54:00	267349.4522441552	35514.03178607933	13	J
2019-07-19 07:55:00	267349.02023453	35519.57203770201	13	J
2019-07-19 07:56:00	267350.8707819613	35526.56792633764	13	J
2019-07-19 07:57:00	267351.31177596585	35525.93776097652	13	J
2019-07-19 07:58:00	267351.44903505465	35524.68919608058	13	J
2019-07-19 07:59:00	267352.29139567405	35525.66639596293	13	J
2019-07-19 08:00:00	267351.5932965466	35526.826039248816	13	J
2019-07-19 08:01:00	267351.0589542244	35526.54078981034	13	J
2019-07-19 08:02:00	267350.9050023667	35526.0213503616	13	J
2019-07-19 08:03:00	267354.40451509226	35522.57089014698	13	J
2019-07-19 08:04:00	267362.03170917986	35513.764131751974	13	J
2019-07-19 08:05:00	267364.4562477737	35511.65588906172	13	J
2019-07-19 08:06:00	267365.799318657	35510.89852885644	13	J
2019-07-19 08:07:00	267367.5925137509	35509.69054899018	13	J
2019-07-19 08:08:00	267375.65210874536	35496.3454305932	13	J
2019-07-19 08:09:00	267397.70339742734	35486.21216386597	13	J
2019-07-19 08:10:00	267412.51693177974	35471.7260782011	13	J
2019-07-19 08:11:00	267418.2762439002	35457.349866802215	13	J
2019-07-19 08:12:00	267418.8062955323	35457.527093877776	13	J
2019-07-19 08:13:00	267418.6493571889	35456.92193696808	13	J
2019-07-19 08:14:00	267416.8422884865	35456.531320283066	13	J
2019-07-19 08:15:00	267415.1132442752	35457.44673816143	13	J
2019-07-19 08:16:00	267415.8232874657	35456.61355971974	13	J
2019-07-19 08:17:00	267417.0561781439	35456.121488296274	13	J
2019-07-19 08:18:00	267417.0077904112	35459.08624200001	13	J
2019-07-19 08:19:00	267417.2369963121	35459.15993129196	13	J
2019-07-19 08:20:00	267416.88443859434	35459.37346925447	13	J
2019-07-19 08:21:00	267417.0666191863	35458.17743268388	13	J
2019-07-19 08:22:00	267416.482517244	35457.77181910353	13	J
2019-07-19 08:23:00	267415.99411240814	35457.97155928246	13	J
2019-07-19 08:24:00	267416.4987552941	35458.22547708104	13	J
2019-07-19 08:25:00	267417.67855521094	35458.56903072223	13	J
2019-07-19 08:26:00	267417.19211347954	35459.294324479815	13	J
2019-07-19 08:27:00	267416.6088168569	35459.19729627453	13	J
2019-07-19 08:28:00	267417.480672945	35459.21168114302	13	J
2019-07-19 08:29:00	267417.7083078324	35458.86230994283	13	J
2019-07-19 08:30:00	267417.34531832475	35458.883214499925	13	J
2019-07-19 08:31:00	267417.2306056697	35460.58138006614	13	J
2019-07-19 08:32:00	267416.411771892	35461.21401856479	13	J
2019-07-19 08:33:00	267416.2272470948	35460.92685417054	13	J
2019-07-19 08:34:00	267416.70152278984	35459.69536463492	13	J
2019-07-19 08:35:00	267418.1107519648	35459.388703452256	13	J
2019-07-19 08:36:00	267417.9447987906	35457.35048748863	13	J
2019-07-19 08:37:00	267417.4798789843	35458.049784875286	13	J
2019-07-19 08:38:00	267418.2517400937	35459.13207307657	13	J
2019-07-19 08:39:00	267417.5102183082	35459.39878043684	13	J
2019-07-19 08:40:00	267417.4245119001	35458.64355604116	13	J
2019-07-19 08:41:00	267417.41848287365	35458.20040337324	13	J
2019-07-19 08:42:00	267417.90209432534	35458.15587864234	13	J
2019-07-19 08:43:00	267417.9903308369	35458.57799973831	13	J
2019-07-19 08:44:00	267417.4085781334	35458.77130706821	13	J
2019-07-19 08:45:00	267417.83149632165	35459.5930094368	13	J
2019-07-19 08:46:00	267417.6337480211	35458.164966099896	13	J
2019-07-19 08:47:00	267418.50880908896	35458.42489149719	13	J
2019-07-19 08:48:00	267417.91890367976	35458.680876167615	13	J
2019-07-19 08:49:00	267416.75171652454	35459.21367337787	13	J
2019-07-19 08:50:00	267418.0025884719	35459.53287959158	13	J
2019-07-19 08:51:00	267418.1744132308	35459.4251898193	13	J
2019-07-19 08:52:00	267417.2595311163	35458.6411933013	13	J
2019-07-19 08:53:00	267416.32807551	35457.57847773636	13	J
2019-07-19 08:54:00	267415.6610682451	35456.502804360985	13	J
2019-07-19 08:55:00	267416.81192707724	35457.801061945	13	J
2019-07-19 08:56:00	267418.98195747484	35458.94352827987	13	J
2019-07-19 08:57:00	267418.35147674824	35459.5258034276	13	J
2019-07-19 08:58:00	267417.95320057205	35458.50777369236	13	J
2019-07-19 08:59:00	267417.84110073274	35459.369034105075	13	J
2019-07-19 09:00:00	267416.94248400663	35460.08150820422	13	J
2019-07-19 09:01:00	267416.89249685843	35460.66606126182	13	J
2019-07-19 09:02:00	267418.61304380983	35459.943833642414	13	J
2019-07-19 09:03:00	267420.98838985275	35461.40258584479	13	J
2019-07-19 09:04:00	267421.0012957779	35460.98800205601	13	J
2019-07-19 09:05:00	267420.4209875452	35461.8934153662	13	J
2019-07-19 09:06:00	267419.96433184075	35461.25771918606	13	J
2019-07-19 09:07:00	267420.26680554013	35462.06322419118	13	J
2019-07-19 09:08:00	267420.4644000423	35461.82907176546	13	J
2019-07-19 09:09:00	267420.40263065085	35461.060385657474	13	J
2019-07-19 09:10:00	267420.4938227785	35461.4155906429	13	J
2019-07-19 09:11:00	267420.789492981	35461.62051659691	13	J
2019-07-19 09:12:00	267420.91300276417	35462.10696521862	13	J
2019-07-19 09:13:00	267419.8621144263	35461.43876215403	13	J
2019-07-19 09:14:00	267419.69306929945	35461.52654261694	13	J
2019-07-19 09:15:00	267426.2267519155	35452.34008878047	13	J
2019-07-19 09:16:00	267428.0105900828	35437.11008924287	13	J
2019-07-19 09:17:00	267435.8984927482	35417.22259609201	13	J
2019-07-19 09:18:00	267439.5841678457	35412.98441627705	13	J
2019-07-19 09:19:00	267441.58579291333	35407.34246077616	13	J
2019-07-19 09:20:00	267446.28990178247	35402.05960227738	13	J
2019-07-19 09:21:00	267446.5050683971	35398.80908781036	13	J
2019-07-19 09:22:00	267462.74780327955	35379.99791873513	13	J
2019-07-19 09:23:00	267486.3068996408	35350.59584417268	13	J
2019-07-19 09:24:00	267519.5493514393	35325.739847858546	13	J
2019-07-19 09:25:00	267536.1879526569	35310.69007310039	13	J
2019-07-19 09:26:00	267540.56932688254	35292.553804409974	13	J
2019-07-19 09:27:00	267546.0088970466	35275.42695257664	13	J
2019-07-19 09:28:00	267554.9293419676	35254.434705857864	13	J
2019-07-19 09:29:00	267563.42589016905	35246.079243240834	13	J
2019-07-19 09:30:00	267563.0218851708	35245.17218770284	13	J
2019-07-19 09:31:00	267562.96949017333	35244.86859023622	13	J
2019-07-19 09:32:00	267567.1578059289	35238.322746868645	13	J
2019-07-19 09:33:00	267572.7664256873	35232.09165298355	13	J
2019-07-19 09:34:00	267573.62267736834	35225.622802454265	13	J
2019-07-19 09:35:00	267572.08591823967	35212.00923191347	13	J
2019-07-19 09:36:00	267570.154439645	35207.592097993394	13	J
2019-07-19 09:37:00	267568.21105415386	35197.53047377738	13	J
2019-07-19 09:38:00	267569.02518830705	35173.6822349951	13	J
2019-07-19 09:39:00	267575.0022849947	35163.35558581587	13	J
2019-07-19 09:40:00	267579.1589432054	35162.676373405884	13	J
2019-07-19 09:41:00	267581.2049778102	35156.355676495834	13	J
2019-07-19 09:42:00	267579.0910931957	35142.847849532925	13	J
2019-07-19 09:43:00	267579.5977526507	35141.147578807926	13	J
2019-07-19 09:44:00	267572.60944614816	35124.92780387995	13	J
2019-07-19 09:45:00	267560.9091153937	35106.994801816305	13	J
2019-07-19 09:46:00	267552.1785457008	35103.42036797231	13	J
2019-07-19 09:47:00	267546.2515254559	35098.92366726575	13	J
2019-07-19 09:48:00	267547.05788178847	35099.90751176629	13	J
2019-07-19 09:49:00	267542.8859084865	35094.59677912215	13	J
2019-07-19 09:50:00	267536.1350129356	35082.31482453736	13	J
2019-07-19 09:51:00	267532.8280653596	35076.2789070231	13	J
2019-07-19 09:52:00	267528.45427228394	35074.17517898246	13	J
2019-07-19 09:53:00	267519.5995186884	35062.17624060179	13	J
2019-07-19 09:54:00	267511.2098706846	35043.95093540396	13	J
2019-07-19 09:55:00	267513.0170422844	35036.5767817152	13	J
2019-07-19 09:56:00	267520.8390544131	35032.06163672504	13	J
2019-07-19 09:57:00	267522.6105049638	35032.52434192013	13	J
2019-07-19 09:58:00	267521.50358033483	35030.96947192113	13	J
2019-07-19 09:59:00	267527.47130516137	35033.017946305226	13	J
2019-07-19 10:00:00	267547.2370452827	35038.68997686356	13	J
2019-07-19 10:01:00	267552.50776909763	35039.99975640198	13	J
2019-07-19 10:02:00	267556.8868304194	35044.305794897125	13	J
2019-07-19 10:03:00	267562.47210701817	35046.51490600924	13	J
2019-07-19 10:04:00	267568.6158953796	35048.31466939746	13	J
2019-07-19 10:05:00	267570.7452388535	35049.25363692149	13	J
2019-07-19 10:06:00	267571.7664262321	35046.211082637084	13	J
2019-07-19 10:07:00	267570.82616089546	35041.9379009954	13	J
2019-07-19 10:08:00	267572.5923847771	35039.490983626594	13	J
2019-07-19 10:09:00	267573.752561278	35036.398260914786	13	J
2019-07-19 10:10:00	267574.503492271	35034.93500250526	13	J
2019-07-19 10:11:00	267575.182646313	35031.84034910447	13	J
2019-07-19 10:12:00	267576.4209565528	35026.92909610384	13	J
2019-07-19 10:13:00	267574.4044147273	35024.91614045214	13	J
2019-07-19 10:14:00	267573.9347246261	35024.97430222913	13	J
2019-07-19 10:15:00	267574.0119015647	35024.8544656387	13	J
2019-07-19 10:16:00	267575.33398465364	35023.08435033113	13	J
2019-07-19 10:17:00	267575.62155291194	35022.68722389898	13	J
2019-07-19 10:18:00	267575.5213023324	35022.50050762649	13	J
2019-07-19 10:19:00	267575.44405377074	35022.26493660388	13	J
2019-07-19 10:20:00	267575.90615892014	35022.324938338534	13	J
2019-07-19 10:21:00	267575.58566265675	35022.32297518414	13	J
2019-07-19 10:22:00	267575.818769051	35022.414729555705	13	J
2019-07-19 10:23:00	267575.93646720616	35023.53770544636	13	J
2019-07-19 10:24:00	267576.59537223354	35023.10142409374	13	J
2019-07-19 10:25:00	267576.4201766106	35023.05906118755	13	J
2019-07-19 10:26:00	267575.90941459296	35022.825236589095	13	J
2019-07-19 10:27:00	267576.03994457884	35023.160524842824	13	J
2019-07-19 10:28:00	267575.666178631	35023.11709591271	13	J
2019-07-19 10:29:00	267575.6640623641	35022.745466789514	13	J
2019-07-19 10:30:00	267575.6766601519	35022.638178339344	13	J
2019-07-19 10:31:00	267576.1264299534	35023.1868680415	13	J
2019-07-19 10:32:00	267575.64099501754	35023.39103030864	13	J
2019-07-19 10:33:00	267575.5891638301	35023.12061389396	13	J
2019-07-19 10:34:00	267575.7702748554	35023.048131754666	13	J
2019-07-19 10:35:00	267575.33042093524	35022.897245890774	13	J
2019-07-19 10:36:00	267575.54817716614	35023.25168793243	13	J
2019-07-19 10:37:00	267575.6938664988	35023.298296606314	13	J
2019-07-19 10:38:00	267575.6039617879	35022.880415820946	13	J
2019-07-19 10:39:00	267575.7325973436	35023.023990800306	13	J
2019-07-19 10:40:00	267574.9333124568	35023.054752324206	13	J
2019-07-19 10:41:00	267574.77237906394	35021.9555650068	13	J
2019-07-19 10:42:00	267575.2283456032	35021.943675357776	13	J
2019-07-19 10:43:00	267575.12892296776	35022.181862744124	13	J
2019-07-19 10:44:00	267575.12886683707	35021.90332493256	13	J
2019-07-19 10:45:00	267575.2443297378	35022.06423053228	13	J
2019-07-19 10:46:00	267574.9319643877	35021.89064514796	13	J
2019-07-19 10:47:00	267574.3503815274	35022.0068965824	13	J
2019-07-19 10:48:00	267574.5833430214	35022.30050334461	13	J
2019-07-19 10:49:00	267574.849543894	35021.7756335627	13	J
2019-07-19 10:50:00	267574.89131210523	35021.839222464776	13	J
2019-07-19 10:51:00	267575.1669978926	35021.41536912334	13	J
2019-07-19 10:52:00	267575.09897381405	35020.90936938034	13	J
2019-07-19 10:53:00	267574.7650939052	35020.79864828785	13	J
2019-07-19 10:54:00	267574.6743376375	35020.75958648457	13	J
2019-07-19 10:55:00	267575.04737846873	35020.888365011124	13	J
2019-07-19 10:56:00	267574.70447930763	35021.145588486565	13	J
2019-07-19 10:57:00	267574.8321505984	35021.108694748094	13	J
2019-07-19 10:58:00	267574.9376771152	35020.77004080196	13	J
2019-07-19 10:59:00	267575.159246896	35020.709532615314	13	J
2019-07-19 11:00:00	267575.4624123488	35020.354616919314	13	J
2019-07-19 11:01:00	267575.32885522366	35020.65309038056	13	J
2019-07-19 11:02:00	267574.5845319639	35020.83315626348	13	J
2019-07-19 11:03:00	267574.4614668035	35020.704511704	13	J
2019-07-19 11:04:00	267574.930268458	35020.842119256595	13	J
2019-07-19 11:05:00	267574.5578413481	35020.996118251096	13	J
2019-07-19 11:06:00	267574.7442491172	35020.501496319026	13	J
2019-07-19 11:07:00	267575.02753185644	35020.01902131119	13	J
2019-07-19 11:08:00	267575.1712657701	35020.49219326868	13	J
2019-07-19 11:09:00	267574.8363455257	35020.74443795368	13	J
2019-07-19 11:10:00	267575.04022421926	35020.381062621906	13	J
2019-07-19 11:11:00	267575.1507545504	35020.00848909781	13	J
2019-07-19 11:12:00	267575.0246920751	35020.661631315335	13	J
2019-07-19 11:13:00	267575.40853856487	35020.07811769347	13	J
2019-07-19 11:14:00	267575.3531562618	35020.60405102917	13	J
2019-07-19 11:15:00	267575.1498574876	35021.08245443825	13	J
2019-07-19 11:16:00	267575.7827671286	35020.575391749975	13	J
2019-07-19 11:17:00	267574.8343429657	35020.01611080152	13	J
2019-07-19 11:18:00	267576.69936458016	35018.83319354471	13	J
2019-07-19 11:19:00	267576.24760767893	35019.47478795992	13	J
2019-07-19 11:20:00	267576.61172037007	35019.502734278525	13	J
2019-07-19 11:21:00	267575.37973632984	35019.89249306453	13	J
2019-07-19 11:22:00	267574.18746378034	35020.269708726555	13	J
2019-07-19 11:23:00	267574.2222208298	35020.53607310386	13	J
2019-07-19 11:24:00	267575.992623401	35020.405756611326	13	J
2019-07-19 11:25:00	267571.12861845666	35018.73753756128	13	J
2019-07-19 11:26:00	267547.436644282	35022.62119592387	13	J
2019-07-19 11:27:00	267522.7092650336	35036.36302059136	13	J
2019-07-19 11:28:00	267517.26495681715	35043.00533968068	13	J
2019-07-19 11:29:00	267522.6902513542	35049.74611630008	13	J
2019-07-19 11:30:00	267529.10598531336	35055.57273451777	13	J
2019-07-19 11:31:00	267535.4001074086	35065.71440985356	13	J
2019-07-19 11:32:00	267534.49016443617	35069.16322804765	13	J
2019-07-19 11:33:00	267538.83087647794	35079.30455956633	13	J
2019-07-19 11:34:00	267542.6336849908	35104.59930763497	13	J
2019-07-19 11:35:00	267541.0475400789	35123.90261649041	13	J
2019-07-19 11:36:00	267541.8663493222	35138.74864878875	13	J
2019-07-19 11:37:00	267539.7362968559	35145.319329141086	13	J
2019-07-19 11:38:00	267541.4454399015	35149.68581583127	13	J
2019-07-19 11:39:00	267546.5174602755	35154.92097002022	13	J
2019-07-19 11:40:00	267552.48642418225	35164.010493493646	13	J
2019-07-19 11:41:00	267554.77883956046	35184.85649584296	13	J
2019-07-19 11:42:00	267556.777692363	35199.39904837913	13	J
2019-07-19 11:43:00	267557.8396367633	35199.686956821344	13	J
2019-07-19 11:44:00	267556.0649939048	35203.618921458255	13	J
2019-07-19 11:45:00	267548.4643628232	35229.99860550612	13	J
2019-07-19 11:46:00	267541.0768455164	35251.20824652815	13	J
2019-07-19 11:47:00	267535.2779263945	35265.2743882027	13	J
2019-07-19 11:48:00	267517.31810004293	35306.42348528117	13	J
2019-07-19 11:49:00	267480.2998936575	35357.983761807925	13	J
2019-07-19 11:50:00	267418.0825607412	35402.16544904209	13	J
2019-07-19 11:51:00	267377.7463079069	35414.21606834403	13	J
2019-07-19 11:52:00	267342.50265568984	35427.74166847004	13	J
2019-07-19 11:53:00	267327.83450701425	35435.37506027586	13	J
2019-07-19 11:54:00	267322.4104499574	35427.52326945132	13	J
2019-07-19 11:55:00	267296.96306215296	35416.86160858451	13	J
2019-07-19 11:56:00	267277.7040950611	35418.4174997774	13	J
2019-07-19 11:57:00	267269.4322904712	35416.813214361675	13	J
2019-07-19 11:58:00	267261.0641843116	35423.46592324048	13	J
2019-07-19 11:59:00	267252.5751438232	35424.97592904094	13	J
2019-07-19 12:00:00	267251.5899966952	35426.35610235722	13	J
2019-07-19 12:01:00	267251.81348734745	35426.6135802734	13	J
2019-07-19 12:02:00	267247.0991986266	35425.68270186601	13	J
2019-07-19 12:03:00	267245.00731574284	35430.09531653384	13	J
2019-07-19 12:04:00	267243.1075511085	35436.53674258469	13	J
2019-07-19 12:05:00	267240.34058077936	35436.65897226058	13	J
2019-07-19 12:06:00	267229.4814009786	35458.581847097776	13	J
2019-07-19 12:07:00	267212.52033791336	35469.51522614555	13	J
2019-07-19 12:08:00	267198.7858574639	35465.4632809553	13	J
2019-07-19 12:09:00	267196.50413538894	35462.653845784065	13	J
2019-07-19 12:10:00	267194.4374471147	35465.93939955307	13	J
2019-07-19 12:11:00	267186.1099933372	35468.10857701469	13	J
2019-07-19 12:12:00	267182.0957616666	35469.24567228756	13	J
2019-07-19 12:13:00	267180.16692801093	35470.562994973494	13	J
2019-07-19 12:14:00	267174.2843451767	35470.21413507629	13	J
2019-07-19 12:15:00	267163.7222863345	35469.48169766775	13	J
2019-07-19 12:16:00	267150.34207480063	35473.60352200096	13	J
2019-07-19 12:17:00	267127.2559528087	35471.89590398476	13	J
2019-07-19 12:18:00	267109.9699664412	35470.29844124275	13	J
2019-07-19 12:19:00	267088.6890630143	35452.680571998346	13	J
2019-07-19 12:20:00	267073.65626209206	35430.503416967375	13	J
2019-07-19 12:21:00	267069.8283313096	35425.19095019107	13	J
2019-07-19 12:22:00	267062.5310861143	35434.92138500251	13	J
2019-07-19 12:23:00	267049.3580793477	35449.54947669603	13	J
2019-07-19 12:24:00	267050.4902479586	35449.279554919674	13	J
2019-07-19 12:25:00	267047.5615169689	35449.73510630641	13	J
2019-07-19 12:26:00	267045.61400595424	35450.476000746035	13	J
2019-07-19 12:27:00	267039.15242147766	35462.8950593813	13	J
2019-07-19 12:28:00	267027.1546010684	35477.06648788825	13	J
2019-07-19 12:29:00	267019.2677296436	35482.97419156002	13	J
2019-07-19 12:30:00	267021.714535202	35503.49412260111	13	J
2019-07-19 12:31:00	267025.4591964063	35507.25058677128	13	J
2019-07-19 12:32:00	267022.5699993118	35508.63907922977	13	J
2019-07-19 12:33:00	267000.270108922	35522.066412290784	13	J
2019-07-19 12:34:00	266992.30490571907	35520.64272214878	13	J
2019-07-19 12:35:00	266981.9447171304	35526.10354149104	13	J
2019-07-19 12:36:00	266969.8939987518	35532.077728105105	13	J
2019-07-19 12:37:00	266966.0320678696	35533.84560979508	13	J
2019-07-19 12:38:00	266943.6612082025	35535.1497981076	13	J
2019-07-19 12:39:00	266929.62153333804	35543.38994277503	13	J
2019-07-19 12:40:00	266927.86637902085	35549.124774559365	13	J
2019-07-19 12:41:00	266929.1200596124	35550.45213943285	13	J
2019-07-19 12:42:00	266928.4743549651	35551.009165273776	13	J
2019-07-19 12:43:00	266917.8436672712	35546.90460260432	13	J
2019-07-19 12:44:00	266910.6273465599	35542.204471723424	13	J
2019-07-19 12:45:00	266903.3527004713	35541.771288214135	13	J
2019-07-19 12:46:00	266884.5292522652	35547.86116044785	13	J
2019-07-19 12:47:00	266853.688111204	35566.2541948649	13	J
2019-07-19 12:48:00	266823.8777857908	35603.22047228705	13	J
2019-07-19 12:49:00	266798.3973697842	35643.53737332497	13	J
2019-07-19 12:50:00	266773.4090333168	35668.1147897148	13	J
2019-07-19 12:51:00	266765.05632683984	35672.094033847054	13	J
2019-07-19 12:52:00	266759.5832893531	35673.46536724018	13	J
2019-07-19 12:53:00	266747.2959095561	35676.54897275079	13	J
2019-07-19 12:54:00	266735.3784207479	35670.770495733275	13	J
2019-07-19 12:55:00	266730.793296893	35653.695753376574	13	J
2019-07-19 12:56:00	266727.85173351545	35645.02496040121	13	J
2019-07-19 12:57:00	266727.5576351307	35642.546003747724	13	J
2019-07-19 12:58:00	266727.16936702456	35643.28234145811	13	J
2019-07-19 12:59:00	266721.67438275105	35641.721920248594	13	J
2019-07-19 13:00:00	266714.6624509448	35642.80046788104	13	J
2019-07-19 13:01:00	266709.9123499098	35641.06532237725	13	J
2019-07-19 13:02:00	266704.81848835223	35642.617969019615	13	J
2019-07-19 13:03:00	266694.3854148228	35648.365103779695	13	J
2019-07-19 13:04:00	266692.98989560123	35648.58494124252	13	J
2019-07-19 13:05:00	266691.96171467693	35649.1676704904	13	J
2019-07-19 13:06:00	266691.3804978221	35648.36793458137	13	J
2019-07-19 13:07:00	266688.679170669	35646.47291229933	13	J
2019-07-19 13:08:00	266685.27385147545	35643.26073409665	13	J
2019-07-19 13:09:00	266683.5870476932	35637.5430077512	13	J
2019-07-19 13:10:00	266682.76248338143	35635.5911905832	13	J
2019-07-19 13:11:00	266682.3411498088	35633.466931556024	13	J
2019-07-19 13:12:00	266678.66730013187	35617.64883254744	13	J
2019-07-19 13:13:00	266663.65352896217	35588.14058232934	13	J
2019-07-19 13:14:00	266658.91649194283	35559.67450820199	13	J
2019-07-19 13:15:00	266656.8955264493	35521.73661726867	13	J
2019-07-19 13:16:00	266655.1530066002	35498.60973301218	13	J
2019-07-19 13:17:00	266653.29608142906	35494.95481535668	13	J
2019-07-19 13:18:00	266641.5035745215	35489.61079005086	13	J
2019-07-19 13:19:00	266636.694466183	35480.67492170313	13	J
2019-07-19 13:20:00	266634.2094988805	35475.02408738337	13	J
2019-07-19 13:21:00	266637.8303380936	35474.01407803452	13	J
2019-07-19 13:22:00	266637.46677259874	35473.04341255388	13	J
2019-07-19 13:23:00	266625.2278421095	35461.76830302281	13	J
2019-07-19 13:24:00	266620.7473748927	35458.15742645534	13	J
2019-07-19 13:25:00	266618.63471410266	35457.190805998835	13	J
2019-07-19 13:26:00	266617.27430501656	35453.965115888976	13	J
2019-07-19 13:27:00	266613.758004424	35454.34944998334	13	J
2019-07-19 13:28:00	266606.2223135416	35456.11771864772	13	J
2019-07-19 13:29:00	266586.5222185335	35451.684295522566	13	J
2019-07-19 13:30:00	266573.3911489015	35450.12782842135	13	J
2019-07-19 13:31:00	266570.6859437532	35446.516218284225	13	J
2019-07-19 13:32:00	266569.1682100458	35446.2429669543	13	J
2019-07-19 13:33:00	266564.46058650984	35436.267389240355	13	J
2019-07-19 13:34:00	266555.9616761111	35422.36501492061	13	J
2019-07-19 13:35:00	266548.8767457434	35410.475908355256	13	J
2019-07-19 13:36:00	266544.33115175547	35390.60228161309	13	J
2019-07-19 13:37:00	266538.7675755664	35360.37663132064	13	J
2019-07-19 13:38:00	266537.74092058954	35343.006558067544	13	J
2019-07-19 13:39:00	266536.72584154847	35319.60778902661	13	J
2019-07-19 13:40:00	266534.8175402958	35294.26200612427	13	J
2019-07-19 13:41:00	266524.5879195148	35273.10780957709	13	J
2019-07-19 13:42:00	266510.8383858412	35264.66944561976	13	J
2019-07-19 13:43:00	266497.066430334	35253.667083118584	13	J
2019-07-19 13:44:00	266476.7310289402	35231.66789044517	13	J
2019-07-19 13:45:00	266461.9767277313	35214.87427502792	13	J
2019-07-19 13:46:00	266459.20875137055	35210.11920331923	13	J
2019-07-19 13:47:00	266459.0884661822	35209.97728504952	13	J
2019-07-19 13:48:00	266457.6289662529	35211.342444734095	13	J
2019-07-19 13:49:00	266457.9358571539	35209.226513450514	13	J
2019-07-19 13:50:00	266443.6947870976	35188.36566879359	13	J
2019-07-19 13:51:00	266443.4923906353	35172.29889469098	13	J
2019-07-19 13:52:00	266444.28296399687	35171.383663909844	13	J
2019-07-19 13:53:00	266447.3972512425	35163.44843027698	13	J
2019-07-19 13:54:00	266457.444236037	35145.266285194746	13	J
2019-07-19 13:55:00	266456.9617842475	35145.55211215734	13	J
2019-07-19 13:56:00	266456.9432142282	35145.49331107503	13	J
2019-07-19 13:57:00	266456.60099571245	35143.62895326421	13	J
2019-07-19 13:58:00	266455.900246669	35144.56075630484	13	J
2019-07-19 13:59:00	266454.90379475855	35146.04767093272	13	J
2019-07-19 14:00:00	266449.7639623948	35155.234624419514	13	J
2019-07-19 14:01:00	266431.1538429296	35170.34204066324	13	J
2019-07-19 14:02:00	266416.7428525021	35170.81983460054	13	J
2019-07-19 14:03:00	266407.3815835362	35168.90348301434	13	J
2019-07-19 14:04:00	266408.04352913075	35154.19530947285	13	J
2019-07-19 14:05:00	266409.29186903685	35137.45686600083	13	J
2019-07-19 14:06:00	266407.7640819174	35141.598956724345	13	J
2019-07-19 14:07:00	266401.6958520054	35146.53777173712	13	J
2019-07-19 14:08:00	266387.13770930254	35153.48523699201	13	J
2019-07-19 14:09:00	266385.4597140769	35156.35282301316	13	J
2019-07-19 14:10:00	266386.9635053189	35156.50072767636	13	J
2019-07-19 14:11:00	266381.639447802	35152.28076253377	13	J
2019-07-19 14:12:00	266381.4209451833	35149.17815813868	13	J
2019-07-19 14:13:00	266380.6490346967	35148.78493067055	13	J
2019-07-19 14:14:00	266380.83154373424	35149.193762628434	13	J
2019-07-19 14:15:00	266380.5125434674	35149.258346941606	13	J
2019-07-19 14:16:00	266381.5983113285	35148.93663494727	13	J
2019-07-19 14:17:00	266381.111752518	35149.10411578176	13	J
2019-07-19 14:18:00	266382.1466013143	35148.43843323041	13	J
2019-07-19 14:19:00	266382.046458962	35144.22422657774	13	J
2019-07-19 14:20:00	266381.0973947212	35144.20451061164	13	J
2019-07-19 14:21:00	266376.10464575625	35142.95384781911	13	J
2019-07-19 14:22:00	266376.3909980526	35142.95931985614	13	J
2019-07-19 14:23:00	266375.9487569109	35142.94908662988	13	J
2019-07-19 14:24:00	266376.59677920624	35142.821759397986	13	J
2019-07-19 14:25:00	266376.8538768795	35143.15757704376	13	J
2019-07-19 14:26:00	266376.4856696633	35143.084284035336	13	J
2019-07-19 14:27:00	266376.08210726327	35143.45747291475	13	J
2019-07-19 14:28:00	266379.22270491294	35144.43808344279	13	J
2019-07-19 14:29:00	266389.5411735992	35145.305524129224	13	J
2019-07-19 14:30:00	266389.691491561	35145.29332704886	13	J
2019-07-19 14:31:00	266389.85393435985	35145.58658106443	13	J
2019-07-19 14:32:00	266389.55437572586	35145.43290129516	13	J
2019-07-19 14:33:00	266389.62602219783	35145.49335068409	13	J
2019-07-19 14:34:00	266388.9976118286	35145.32701820548	13	J
2019-07-19 14:35:00	266389.21378492867	35145.18669052445	13	J
2019-07-19 14:36:00	266389.3086580001	35145.389815371345	13	J
2019-07-19 14:37:00	266389.3879398864	35144.668103003176	13	J
2019-07-19 14:38:00	266389.8200635624	35144.20568715207	13	J
2019-07-19 14:39:00	266390.05242969986	35144.29910097077	13	J
2019-07-19 14:40:00	266390.18164911494	35144.570609464536	13	J
2019-07-19 14:41:00	266389.9315598813	35144.93307532229	13	J
2019-07-19 14:42:00	266390.022240917	35144.5986617444	13	J
2019-07-19 14:43:00	266389.9494676966	35144.47295575843	13	J
2019-07-19 14:44:00	266389.91368743667	35144.65417054424	13	J
2019-07-19 14:45:00	266390.0661810368	35144.389425419875	13	J
2019-07-19 14:46:00	266389.7829429467	35144.18375808066	13	J
2019-07-19 14:47:00	266390.10476168204	35144.29024195096	13	J
2019-07-19 14:48:00	266389.9061728212	35144.204563602645	13	J
2019-07-19 14:49:00	266389.91224678047	35143.95754500504	13	J
2019-07-19 14:50:00	266389.8906773714	35143.75071843291	13	J
2019-07-19 14:51:00	266389.70807483466	35143.79481312104	13	J
2019-07-19 14:52:00	266389.5467068948	35143.31150298837	13	J
2019-07-19 14:53:00	266389.6984404818	35143.87279145624	13	J
2019-07-19 14:54:00	266389.0130824008	35144.74541820652	13	J
2019-07-19 14:55:00	266388.9473671697	35144.648836713655	13	J
2019-07-19 14:56:00	266388.631869157	35144.596363564815	13	J
2019-07-19 14:57:00	266388.7890164405	35144.4012985106	13	J
2019-07-19 14:58:00	266388.882605733	35144.67963487666	13	J
2019-07-19 14:59:00	266388.9247272132	35144.653265507026	13	J
2019-07-19 15:00:00	266388.2620103418	35144.614594798	13	J
2019-07-20 04:00:00	266284.9295463135	35236.99406952332	13	J
2019-07-20 04:01:00	266284.9160442348	35237.21638803851	13	J
2019-07-20 04:02:00	266284.9216099323	35237.20790719786	13	J
2019-07-20 04:03:00	266285.9340218056	35239.36246772184	13	J
2019-07-20 04:04:00	266286.6706982682	35239.88197600326	13	J
2019-07-20 04:05:00	266286.69716655667	35240.4499265398	13	J
2019-07-20 04:06:00	266286.5375970494	35239.68715425495	13	J
2019-07-20 04:07:00	266287.52376510383	35238.73390801377	13	J
2019-07-20 04:08:00	266287.8330385384	35239.203178224496	13	J
2019-07-20 04:09:00	266287.0296580147	35239.19891783191	13	J
2019-07-20 04:10:00	266287.2488662794	35239.38155548953	13	J
2019-07-20 04:11:00	266286.0155130689	35240.37688198961	13	J
2019-07-20 04:12:00	266285.6262836737	35241.87215466209	13	J
2019-07-20 04:13:00	266285.33016522607	35242.20882248945	13	J
2019-07-20 04:14:00	266286.5233430992	35245.32302759596	13	J
2019-07-20 04:15:00	266286.29376498604	35260.71908600819	13	J
2019-07-20 04:16:00	266286.1668279938	35262.54003652055	13	J
2019-07-20 04:17:00	266285.93536512606	35262.32680071385	13	J
2019-07-20 04:18:00	266286.11014921434	35262.16454459807	13	J
2019-07-20 04:19:00	266286.0311215485	35262.310559131816	13	J
2019-07-20 04:20:00	266284.5502607306	35256.30833560631	13	J
2019-07-20 04:21:00	266272.7020927898	35205.609850887064	13	J
2019-07-20 04:22:00	266273.0530475724	35186.58426853888	13	J
2019-07-20 04:23:00	266275.87233681703	35179.016662868016	13	J
2019-07-20 04:24:00	266276.9093514428	35178.960227641524	13	J
2019-07-20 04:25:00	266277.48494660464	35180.40626903956	13	J
2019-07-20 04:26:00	266281.7732711922	35185.48842667144	13	J
2019-07-20 04:27:00	266293.8781726194	35197.41801376212	13	J
2019-07-20 04:28:00	266297.1253298951	35196.745059368695	13	J
2019-07-20 04:29:00	266297.77337099984	35197.62036478032	13	J
2019-07-20 04:30:00	266297.7689577703	35198.731575722886	13	J
2019-07-20 04:31:00	266297.580694642	35200.14108851659	13	J
2019-07-20 04:32:00	266301.11341198353	35221.09040151111	13	J
2019-07-20 04:33:00	266304.6349804197	35244.69367954396	13	J
2019-07-20 04:34:00	266309.5335449599	35262.75518853791	13	J
2019-07-20 04:35:00	266300.4276868998	35279.31145813351	13	J
2019-07-20 04:36:00	266304.643218471	35292.343903805755	13	J
2019-07-20 04:37:00	266307.3698051757	35296.13967400295	13	J
2019-07-20 04:38:00	266307.6717377208	35296.10292841333	13	J
2019-07-20 04:39:00	266299.665366512	35304.98502655485	13	J
2019-07-20 04:40:00	266309.03006617713	35318.212005769514	13	J
2019-07-20 04:41:00	266311.7667967002	35320.78872374895	13	J
2019-07-20 04:42:00	266311.68460523366	35321.79893141479	13	J
2019-07-20 04:43:00	266311.4204341393	35322.26887162576	13	J
2019-07-20 04:44:00	266311.8554116675	35322.151541608044	13	J
2019-07-20 04:45:00	266309.0431793135	35321.53604732388	13	J
2019-07-20 04:46:00	266307.6364118709	35325.76051806511	13	J
2019-07-20 04:47:00	266308.19846643513	35326.32688432883	13	J
2019-07-20 04:48:00	266309.7803897504	35327.3922386609	13	J
2019-07-20 04:49:00	266315.190395212	35344.40916194441	13	J
2019-07-20 04:50:00	266317.12527032505	35346.26987705949	13	J
2019-07-20 04:51:00	266316.9228282153	35346.39987913853	13	J
2019-07-20 04:52:00	266316.9291558687	35346.487440006655	13	J
2019-07-20 04:53:00	266317.25169949624	35346.50765160492	13	J
2019-07-20 04:54:00	266317.7286199104	35346.39842397704	13	J
2019-07-20 04:55:00	266317.3767406025	35346.31019640304	13	J
2019-07-20 04:56:00	266316.5461864337	35346.826890825985	13	J
2019-07-20 04:57:00	266317.0683426591	35346.493126128495	13	J
2019-07-20 04:58:00	266317.2988282438	35346.464690423105	13	J
2019-07-20 04:59:00	266316.3250920349	35347.40374026156	13	J
2019-07-20 05:00:00	266319.76647094643	35355.41285416246	13	J
2019-07-20 05:01:00	266328.3747657354	35394.12720786846	13	J
2019-07-20 05:02:00	266348.78211261245	35419.273090419505	13	J
2019-07-20 05:03:00	266353.1300975215	35423.861562023885	13	J
2019-07-20 05:04:00	266375.27671932545	35460.83147047968	13	J
2019-07-20 05:05:00	266408.3376123557	35511.7406785181	13	J
2019-07-20 05:06:00	266433.7458759007	35562.50876163665	13	J
2019-07-20 05:07:00	266453.21880778426	35617.28913377349	13	J
2019-07-20 05:08:00	266461.4213756988	35666.35576518722	13	J
2019-07-20 05:09:00	266456.49484543095	35691.028460491085	13	J
2019-07-20 05:10:00	266457.0302933592	35724.51707066973	13	J
2019-07-20 05:11:00	266468.6005128722	35763.18431062619	13	J
2019-07-20 05:12:00	266464.9290738803	35782.452969088125	13	J
2019-07-20 05:13:00	266459.0182944325	35806.48583818106	13	J
2019-07-20 05:14:00	266458.9764172841	35809.48507885711	13	J
2019-07-20 05:15:00	266457.9135308092	35809.164729489145	13	J
2019-07-20 05:16:00	266460.268255643	35811.33449142963	13	J
2019-07-20 05:17:00	266461.50708319474	35812.602687020444	13	J
2019-07-20 05:18:00	266462.21136865614	35813.533095778635	13	J
2019-07-20 05:19:00	266461.2662516383	35812.854178337846	13	J
2019-07-20 05:20:00	266460.4310023357	35813.09086109859	13	J
2019-07-20 05:21:00	266459.24769699684	35813.77759290191	13	J
2019-07-20 05:22:00	266459.5352586045	35814.24723484839	13	J
2019-07-20 05:23:00	266459.3857909164	35814.77982765199	13	J
2019-07-20 05:24:00	266458.2346458767	35815.73145118418	13	J
2019-07-20 05:25:00	266458.5601592123	35815.755348140345	13	J
2019-07-20 05:26:00	266458.4070328251	35816.54343867154	13	J
2019-07-20 05:27:00	266460.0706052119	35815.78158050751	13	J
2019-07-20 05:28:00	266459.54459679255	35813.63669470644	13	J
2019-07-20 05:29:00	266461.71862145106	35815.17752153757	13	J
2019-07-20 05:30:00	266490.6288730449	35838.23704517095	13	J
2019-07-20 05:31:00	266503.53714242857	35842.848615595416	13	J
2019-07-20 05:32:00	266505.4231175857	35842.46239871716	13	J
2019-07-20 05:33:00	266505.5409157447	35842.242823947985	13	J
2019-07-20 05:34:00	266504.71065408713	35841.47134372163	13	J
2019-07-20 05:35:00	266504.46709938464	35842.91036155825	13	J
2019-07-20 05:36:00	266505.01204972045	35845.115891027584	13	J
2019-07-20 05:37:00	266522.6105736807	35857.272494750745	13	J
2019-07-20 05:38:00	266528.1704759922	35863.999057833185	13	J
2019-07-20 05:39:00	266532.40673244663	35866.73232783899	13	J
2019-07-20 05:40:00	266541.67476338707	35877.25370583913	13	J
2019-07-20 05:41:00	266548.3668385523	35886.405777991495	13	J
2019-07-20 05:42:00	266553.8970456457	35886.858294625374	13	J
2019-07-20 05:43:00	266535.9644061603	35874.3528067358	13	J
2019-07-20 05:44:00	266519.70386324555	35888.77663629616	13	J
2019-07-20 05:45:00	266523.11949082493	35904.96347889318	13	J
2019-07-20 05:46:00	266542.3345838432	35948.28058502714	13	J
2019-07-20 05:47:00	266540.20436078665	35970.87129930732	13	J
2019-07-20 05:48:00	266545.2942873543	35988.77050445325	13	J
2019-07-20 05:49:00	266545.899908128	35994.46781045719	13	J
2019-07-20 05:50:00	266550.49052779493	36010.115022560225	13	J
2019-07-20 05:51:00	266542.35925349186	36017.824755898095	13	J
2019-07-20 05:52:00	266541.5541855451	36020.40404061228	13	J
2019-07-20 05:53:00	266542.81135110126	36020.61226874015	13	J
2019-07-20 05:54:00	266543.36185584986	36019.180192040614	13	J
2019-07-20 05:55:00	266545.1770848347	36023.06406656935	13	J
2019-07-20 05:56:00	266546.2219242179	36049.00654815624	13	J
2019-07-20 05:57:00	266541.2841317801	36057.6605508108	13	J
2019-07-20 05:58:00	266535.25105944904	36063.71852145462	13	J
2019-07-20 05:59:00	266533.1322566132	36073.36498325996	13	J
2019-07-20 06:00:00	266533.06085755455	36076.2722426722	13	J
2019-07-20 06:01:00	266540.79119350057	36087.74955465652	13	J
2019-07-20 06:02:00	266558.6347488394	36093.94725343951	13	J
2019-07-20 06:03:00	266555.9545505748	36096.39881234678	13	J
2019-07-20 06:04:00	266550.0673323109	36097.94168554351	13	J
2019-07-20 06:05:00	266546.39635701786	36107.68617167822	13	J
2019-07-20 06:06:00	266562.8851162028	36127.82789834956	13	J
2019-07-20 06:07:00	266582.91159458715	36136.41327618926	13	J
2019-07-20 06:08:00	266592.92818385846	36149.19800510626	13	J
2019-07-20 06:09:00	266604.86826565897	36155.5327891886	13	J
2019-07-20 06:10:00	266611.0356831348	36158.31412944738	13	J
2019-07-20 06:11:00	266612.5927023833	36159.201406446686	13	J
2019-07-20 06:12:00	266623.0666722748	36170.7417343456	13	J
2019-07-20 06:13:00	266629.6416432405	36185.15859668323	13	J
2019-07-20 06:14:00	266641.1179298097	36191.35908958888	13	J
2019-07-20 06:15:00	266648.69030799146	36192.04436112388	13	J
2019-07-20 06:16:00	266651.4832660275	36193.694735509554	13	J
2019-07-20 06:17:00	266659.26210204087	36205.47416014996	13	J
2019-07-20 06:18:00	266651.72164697206	36208.3510887882	13	J
2019-07-20 06:19:00	266662.08338211186	36218.31458190068	13	J
2019-07-20 06:20:00	266660.6693856811	36226.8974274083	13	J
2019-07-20 06:21:00	266662.4696225178	36229.18564455146	13	J
2019-07-20 06:22:00	266667.86017728085	36231.86170100228	13	J
2019-07-20 06:23:00	266673.9852289475	36253.00949542284	13	J
2019-07-20 06:24:00	266675.55717211607	36273.75914386055	13	J
2019-07-20 06:25:00	266676.23196912766	36276.54531694479	13	J
2019-07-20 06:26:00	266677.0746588533	36280.82811947708	13	J
2019-07-20 06:27:00	266680.0754934537	36284.37623937924	13	J
2019-07-20 06:28:00	266684.2288745906	36291.90827987744	13	J
2019-07-20 06:29:00	266669.71217701107	36320.87037593985	13	J
2019-07-20 06:30:00	266668.2229862326	36323.958769008445	13	J
2019-07-20 06:31:00	266665.413972168	36328.92845513144	13	J
2019-07-20 06:32:00	266663.99267168593	36331.86272518504	13	J
2019-07-20 06:33:00	266655.0493859075	36337.238327888976	13	J
2019-07-20 06:34:00	266661.1927863367	36345.83986541592	13	J
2019-07-20 06:35:00	266663.25574954133	36346.97386698786	13	J
2019-07-20 06:36:00	266664.4280023068	36346.69766234437	13	J
2019-07-20 06:37:00	266665.8251584606	36348.094305292274	13	J
2019-07-20 06:38:00	266666.05213123537	36347.24886969044	13	J
2019-07-20 06:39:00	266665.61068549886	36347.48602493652	13	J
2019-07-20 06:40:00	266665.1644009646	36346.7740092506	13	J
2019-07-20 06:41:00	266674.99387745594	36353.99110823557	13	J
2019-07-20 06:42:00	266706.4213382812	36374.30902395813	13	J
2019-07-20 06:43:00	266731.62604744505	36390.82252269913	13	J
2019-07-20 06:44:00	266744.92316452943	36385.160092831786	13	J
2019-07-20 06:45:00	266753.6225167873	36382.96055236045	13	J
2019-07-20 06:46:00	266755.6511448008	36384.08608058267	13	J
2019-07-20 06:47:00	266758.3596318721	36381.169975511104	13	J
2019-07-20 06:48:00	266773.46528515883	36370.485721182056	13	J
2019-07-20 06:49:00	266782.3174034244	36360.496087994	13	J
2019-07-20 06:50:00	266793.9623970457	36348.23110292257	13	J
2019-07-20 06:51:00	266794.2702159503	36347.95194621838	13	J
2019-07-20 06:52:00	266795.11729142244	36348.36948491392	13	J
2019-07-20 06:53:00	266794.589568677	36347.805512535495	13	J
2019-07-20 06:54:00	266794.0204183324	36346.151172490114	13	J
2019-07-20 06:55:00	266792.9081118941	36346.44211148154	13	J
2019-07-20 06:56:00	266792.74572395964	36346.41689085523	13	J
2019-07-20 06:57:00	266793.27027184505	36346.88555966636	13	J
2019-07-20 06:58:00	266793.2551553512	36347.36724558524	13	J
2019-07-20 06:59:00	266793.5702628312	36347.33086430552	13	J
2019-07-20 07:00:00	266796.5267941441	36350.24006473589	13	J
2019-07-20 07:01:00	266802.5652193216	36359.16863850396	13	J
2019-07-20 07:02:00	266801.65156219614	36361.60139256962	13	J
2019-07-20 07:03:00	266804.7468310164	36370.33389188912	13	J
2019-07-20 07:04:00	266798.3715551467	36372.79028252244	13	J
2019-07-20 07:05:00	266781.6459833008	36402.94311811062	13	J
2019-07-20 07:06:00	266791.98140330386	36431.61756788005	13	J
2019-07-20 07:07:00	266815.3391819516	36450.64732436783	13	J
2019-07-20 07:08:00	266846.7163898589	36461.545404428405	13	J
2019-07-20 07:09:00	266867.4347563978	36467.81950807765	13	J
2019-07-20 07:10:00	266884.87227504177	36467.15460760903	13	J
2019-07-20 07:11:00	266885.01329141884	36466.15655687908	13	J
2019-07-20 07:12:00	266881.9083691846	36475.93796436927	13	J
2019-07-20 07:13:00	266870.9665833915	36494.51149843544	13	J
2019-07-20 07:14:00	266865.02936561604	36537.87192022903	13	J
2019-07-20 07:15:00	266875.48076998576	36547.11219547592	13	J
2019-07-20 07:16:00	266887.2828223822	36558.09623299497	13	J
2019-07-20 07:17:00	266895.9215518033	36565.91488372937	13	J
2019-07-20 07:18:00	266901.3983070674	36584.86912141128	13	J
2019-07-20 07:19:00	266902.67027567694	36591.03763258298	13	J
2019-07-20 07:20:00	266907.6280943829	36591.26959245717	13	J
2019-07-20 07:21:00	266907.1527410323	36592.63436754816	13	J
2019-07-20 07:22:00	266909.0668491204	36594.56253647996	13	J
2019-07-20 07:23:00	266911.349262714	36602.30639440914	13	J
2019-07-20 07:24:00	266921.1981372794	36617.04733468399	13	J
2019-07-20 07:25:00	266925.20821648755	36630.536912379015	13	J
2019-07-20 07:26:00	266924.2223950135	36637.4629871319	13	J
2019-07-20 07:27:00	266929.9724281533	36641.08480454291	13	J
2019-07-20 07:28:00	266933.85516653856	36646.51374025663	13	J
2019-07-20 07:29:00	266945.4713659735	36650.06150219096	13	J
2019-07-20 07:30:00	266961.0351485175	36655.898493734174	13	J
2019-07-20 07:31:00	266966.21601257793	36656.03675964838	13	J
2019-07-20 07:32:00	266973.6473519375	36663.82542612295	13	J
2019-07-20 07:33:00	266981.18224388856	36664.59124275211	13	J
2019-07-20 07:34:00	266993.5413284193	36660.29773082537	13	J
2019-07-20 07:35:00	266997.4126199981	36661.62453367423	13	J
2019-07-20 07:36:00	267002.13572829246	36662.09821207034	13	J
2019-07-20 07:37:00	267006.613824682	36673.75791804478	13	J
2019-07-20 07:38:00	267008.50268094434	36698.429857192925	13	J
2019-07-20 07:39:00	267001.3781168773	36694.201853011415	13	J
2019-07-20 07:40:00	266990.96811299183	36686.782869071285	13	J
2019-07-20 07:41:00	266959.90654444275	36666.86774191652	13	J
2019-07-20 07:42:00	266945.2091541346	36645.73231560095	13	J
2019-07-20 07:43:00	266943.6232633706	36641.7005661209	13	J
2019-07-20 07:44:00	266943.7045218969	36640.7021595399	13	J
2019-07-20 07:45:00	266943.73607777455	36640.73662458549	13	J
2019-07-20 07:46:00	266945.59697339305	36641.1408590847	13	J
2019-07-20 07:47:00	266945.0251115305	36641.59279910744	13	J
2019-07-20 07:48:00	266943.1246175404	36640.85823439668	13	J
2019-07-20 07:49:00	266934.98437519616	36644.54363633904	13	J
2019-07-20 07:50:00	266937.1293402843	36643.81688031171	13	J
2019-07-20 07:51:00	266936.89544286183	36643.501522759936	13	J
2019-07-20 07:52:00	266937.02231831884	36643.21189663535	13	J
2019-07-20 07:53:00	266936.883666361	36643.099662439774	13	J
2019-07-20 07:54:00	266936.4096783877	36643.8981423934	13	J
2019-07-20 07:55:00	266937.0956588772	36643.38442406112	13	J
2019-07-20 07:56:00	266937.7125114305	36643.31240075389	13	J
2019-07-20 07:57:00	266936.8533026495	36643.437381092604	13	J
2019-07-20 07:58:00	266935.8071404704	36644.08832509063	13	J
2019-07-20 07:59:00	266935.79854264075	36643.79909628792	13	J
2019-07-20 08:00:00	266934.897792994	36645.81689614407	13	J
2019-07-20 08:01:00	266934.8964732277	36646.596657751965	13	J
2019-07-20 08:02:00	266934.2899984543	36646.59918242248	13	J
2019-07-20 08:03:00	266933.4248536971	36650.24691561726	13	J
2019-07-20 08:04:00	266933.4988593232	36650.05407955095	13	J
2019-07-20 08:05:00	266933.5988218471	36648.86874744088	13	J
2019-07-20 08:06:00	266933.4146079228	36649.18548379002	13	J
2019-07-20 08:07:00	266933.25047432014	36648.80282711693	13	J
2019-07-20 08:08:00	266933.7616633667	36649.28440137922	13	J
2019-07-20 08:09:00	266934.0729896171	36648.92063126274	13	J
2019-07-20 08:10:00	266934.5021767634	36649.51780450796	13	J
2019-07-20 08:11:00	266934.9286974488	36648.91418272872	13	J
2019-07-20 08:12:00	266933.3308789692	36649.03231434008	13	J
2019-07-20 08:13:00	266933.299525353	36649.07674708766	13	J
2019-07-20 08:14:00	266933.5214399955	36648.89235941888	13	J
2019-07-20 08:15:00	266932.7158980664	36648.30171767855	13	J
2019-07-20 08:16:00	266933.15138924273	36648.87197584807	13	J
2019-07-20 08:17:00	266933.1930884142	36649.48324093251	13	J
2019-07-20 08:18:00	266933.07675613515	36649.60787987472	13	J
2019-07-20 08:19:00	266931.62384540983	36651.338409340926	13	J
2019-07-20 08:20:00	266931.8306197212	36651.51920388196	13	J
2019-07-20 08:21:00	266933.1362639368	36650.185775525366	13	J
2019-07-20 08:22:00	266934.15000743495	36647.17546117682	13	J
2019-07-20 08:23:00	266933.86373389023	36646.65881460991	13	J
2019-07-20 08:24:00	266930.1627936563	36643.530966040846	13	J
2019-07-20 08:25:00	266929.7391589056	36630.57226982847	13	J
2019-07-20 08:26:00	266933.45085985755	36623.15011140757	13	J
2019-07-20 08:27:00	266939.6699868797	36613.35219333055	13	J
2019-07-20 08:28:00	266949.13602671586	36603.58068814077	13	J
2019-07-20 08:29:00	266949.80192549905	36598.48739759765	13	J
2019-07-20 08:30:00	266950.16451127507	36593.03636582887	13	J
2019-07-20 08:31:00	266951.0489057369	36592.659386671774	13	J
2019-07-20 08:32:00	266951.215555431	36588.258769748514	13	J
2019-07-20 08:33:00	266952.69413243746	36587.67114808806	13	J
2019-07-20 08:34:00	266953.60477663844	36587.68717784446	13	J
2019-07-20 08:35:00	266953.0626036106	36588.121046008666	13	J
2019-07-20 08:36:00	266953.79141796706	36586.56118532981	13	J
2019-07-20 08:37:00	266967.8197591559	36576.80365181271	13	J
2019-07-20 08:38:00	266980.30421090644	36555.37214913964	13	J
2019-07-20 08:39:00	266989.3632175073	36542.68280713595	13	J
2019-07-20 08:40:00	267001.15759290854	36530.495586902674	13	J
2019-07-20 08:41:00	267006.10408405896	36524.54052545657	13	J
2019-07-20 08:42:00	267019.633572943	36519.12230003593	13	J
2019-07-20 08:43:00	267026.46350498765	36513.122416776976	13	J
2019-07-20 08:44:00	267024.0898040589	36511.6039497475	13	J
2019-07-20 08:45:00	267030.616337907	36506.60381035556	13	J
2019-07-20 08:46:00	267060.1118264743	36507.39782280139	13	J
2019-07-20 08:47:00	267075.1182353067	36501.47051039852	13	J
2019-07-20 08:48:00	267089.7466363409	36486.81770140564	13	J
2019-07-20 08:49:00	267102.3239541856	36476.31133008605	13	J
2019-07-20 08:50:00	267105.41060022	36477.5868706268	13	J
2019-07-20 08:51:00	267113.1650816566	36474.19706046022	13	J
2019-07-20 08:52:00	267118.5180233087	36474.56811831868	13	J
2019-07-20 08:53:00	267131.25667113386	36474.94960533366	13	J
2019-07-20 08:54:00	267136.16133970715	36473.09244918791	13	J
2019-07-20 08:55:00	267136.83117846714	36473.47942344887	13	J
2019-07-20 08:56:00	267153.3274582924	36462.4531302149	13	J
2019-07-20 08:57:00	267175.7931020288	36443.50779230224	13	J
2019-07-20 08:58:00	267191.57082528825	36426.33740356287	13	J
2019-07-20 08:59:00	267199.68048543663	36410.47984068726	13	J
2019-07-20 09:00:00	267202.6228589186	36394.590735144026	13	J
2019-07-20 09:01:00	267208.5985026675	36369.69854406474	13	J
2019-07-20 09:02:00	267212.38631264766	36349.94124713311	13	J
2019-07-20 09:03:00	267209.81554359425	36349.37383276712	13	J
2019-07-20 09:04:00	267209.32926906453	36350.87981175111	13	J
2019-07-20 09:05:00	267210.4325709158	36350.13926938302	13	J
2019-07-20 09:06:00	267210.7087992226	36348.7765669372	13	J
2019-07-20 09:07:00	267211.6730866992	36346.19135884614	13	J
2019-07-20 09:08:00	267202.0415784154	36326.1874597432	13	J
2019-07-20 09:09:00	267201.0347435828	36326.764287492406	13	J
2019-07-20 09:10:00	267204.20615863043	36326.08377603813	13	J
2019-07-20 09:11:00	267221.5170381141	36310.140234563856	13	J
2019-07-20 09:12:00	267222.1501050413	36307.74017396521	13	J
2019-07-20 09:13:00	267211.7388208596	36304.71382321973	13	J
2019-07-20 09:14:00	267201.5453169786	36298.596405961776	13	J
2019-07-20 09:15:00	267218.2267354841	36279.208413194334	13	J
2019-07-20 09:16:00	267216.12623564346	36271.587849831405	13	J
2019-07-20 09:17:00	267212.39886825444	36271.59434353263	13	J
2019-07-20 09:18:00	267210.7560309625	36272.07286606135	13	J
2019-07-20 09:19:00	267201.1097914796	36256.134041485646	13	J
2019-07-20 09:20:00	267200.1982057911	36240.05900682605	13	J
2019-07-20 09:21:00	267207.36064226646	36235.55057128978	13	J
2019-07-20 09:22:00	267206.22462252824	36228.02842767702	13	J
2019-07-20 09:23:00	267201.2090092968	36226.49225984097	13	J
2019-07-20 09:24:00	267199.44027544337	36225.73130303416	13	J
2019-07-20 09:25:00	267199.5350453087	36226.32614990548	13	J
2019-07-20 09:26:00	267194.0458903099	36227.73436674807	13	J
2019-07-20 09:27:00	267190.9333305137	36227.65685627408	13	J
2019-07-20 09:28:00	267192.6816486049	36225.74137813013	13	J
2019-07-20 09:29:00	267192.45029381395	36225.15503941508	13	J
2019-07-20 09:30:00	267193.15770960454	36225.086870085375	13	J
2019-07-20 09:31:00	267193.04237138183	36226.418201002416	13	J
2019-07-20 09:32:00	267191.79195331945	36225.61713407305	13	J
2019-07-20 09:33:00	267195.0396597971	36222.3527081076	13	J
2019-07-20 09:34:00	267195.4233537511	36221.05671456042	13	J
2019-07-20 09:35:00	267198.2879610499	36219.27041052375	13	J
2019-07-20 09:36:00	267198.81665179704	36219.14605469237	13	J
2019-07-20 09:37:00	267202.3740911448	36216.77192875279	13	J
2019-07-20 09:38:00	267203.4678567611	36215.68446045766	13	J
2019-07-20 09:39:00	267202.9950637308	36215.99185467619	13	J
2019-07-20 09:40:00	267202.5592246932	36216.41242622188	13	J
2019-07-20 09:41:00	267202.4671517491	36216.290780739575	13	J
2019-07-20 09:42:00	267202.8504447134	36215.74081316232	13	J
2019-07-20 09:43:00	267203.412949221	36210.46450329315	13	J
2019-07-20 09:44:00	267205.8819017907	36199.7897542886	13	J
2019-07-20 09:45:00	267204.73285749747	36193.877089629175	13	J
2019-07-20 09:46:00	267177.37284001627	36209.91728548876	13	J
2019-07-20 09:47:00	267164.7203729845	36232.09700912368	13	J
2019-07-20 09:48:00	267165.25413460576	36234.03781871055	13	J
2019-07-20 09:49:00	267165.4158872846	36234.577349553896	13	J
2019-07-20 09:50:00	267165.2326091249	36235.82334523388	13	J
2019-07-20 09:51:00	267165.5926509812	36235.90511721127	13	J
2019-07-20 09:52:00	267166.0351295684	36236.175083613714	13	J
2019-07-20 09:53:00	267164.2829622921	36252.53216615358	13	J
2019-07-20 09:54:00	267159.69464475213	36270.08381529859	13	J
2019-07-20 09:55:00	267147.9916093668	36292.25320890005	13	J
2019-07-20 09:56:00	267124.2472023881	36324.92239872241	13	J
2019-07-20 09:57:00	267094.2709575888	36355.4838633946	13	J
2019-07-20 09:58:00	267061.6072580886	36360.9145645795	13	J
2019-07-20 09:59:00	267029.23742698896	36399.54680102936	13	J
2019-07-20 10:00:00	266981.4310445181	36437.22169578679	13	J
2019-07-20 10:01:00	266937.7161563982	36456.43697815933	13	J
2019-07-20 10:02:00	266886.29440960725	36492.88496555458	13	J
2019-07-20 10:03:00	266841.65982469026	36507.94395203715	13	J
2019-07-20 10:04:00	266796.2925436376	36509.72097355952	13	J
2019-07-20 10:05:00	266757.91941672267	36500.1473895916	13	J
2019-07-20 10:06:00	266723.2360934081	36481.38878974413	13	J
2019-07-20 10:07:00	266692.7084988897	36467.21036647524	13	J
2019-07-20 10:08:00	266684.3263738069	36459.17615470845	13	J
2019-07-20 10:09:00	266685.6277193048	36460.32672155416	13	J
2019-07-20 10:10:00	266674.4581023849	36454.57763376519	13	J
2019-07-20 10:11:00	266623.06604016403	36438.46653978419	13	J
2019-07-20 10:12:00	266580.8857792217	36429.299288713104	13	J
2019-07-20 10:13:00	266536.2323563694	36421.38884026569	13	J
2019-07-20 10:14:00	266526.0640087398	36419.50719840178	13	J
2019-07-20 10:15:00	266514.4855011934	36418.82499262442	13	J
2019-07-20 10:16:00	266496.9039532876	36425.74941589709	13	J
2019-07-20 10:17:00	266480.4455082932	36452.798504440856	13	J
2019-07-20 10:18:00	266449.0859253601	36456.29672100112	13	J
2019-07-20 10:19:00	266443.2187874442	36454.48827953818	13	J
2019-07-20 10:20:00	266441.8939493831	36455.46962300175	13	J
2019-07-20 10:21:00	266442.8289198924	36456.42523537184	13	J
2019-07-20 10:22:00	266442.62527168094	36457.87106683609	13	J
2019-07-20 10:23:00	266444.1452282855	36458.11850108482	13	J
2019-07-20 10:24:00	266444.6966066312	36458.20686866105	13	J
2019-07-20 10:25:00	266445.7660012472	36457.704497635	13	J
2019-07-20 10:26:00	266446.4400155052	36457.6372553374	13	J
2019-07-20 10:27:00	266446.0575477903	36456.82199456216	13	J
2019-07-20 10:28:00	266444.8705340973	36455.74845692879	13	J
2019-07-20 10:29:00	266444.54193318816	36455.16305834511	13	J
2019-07-20 10:30:00	266445.02194005274	36454.73639148821	13	J
2019-07-20 10:31:00	266439.49438002874	36462.44928936627	13	J
2019-07-20 10:32:00	266420.75001393666	36481.85516182872	13	J
2019-07-20 10:33:00	266410.4640988225	36490.11305678855	13	J
2019-07-20 10:34:00	266401.3016201134	36494.53070201737	13	J
2019-07-20 10:35:00	266383.0660328018	36508.26632064188	13	J
2019-07-20 10:36:00	266374.2491130244	36508.33030529013	13	J
2019-07-20 10:37:00	266368.1163724643	36509.87748680418	13	J
2019-07-20 10:38:00	266364.0700374529	36513.69641925397	13	J
2019-07-20 10:39:00	266363.41247054754	36520.46594114483	13	J
2019-07-20 10:40:00	266347.26851620653	36527.8413470658	13	J
2019-07-20 10:41:00	266320.5298415625	36525.93039951415	13	J
2019-07-20 10:42:00	266307.5835255518	36531.95999324659	13	J
2019-07-20 10:43:00	266290.90714371734	36539.37109398655	13	J
2019-07-20 10:44:00	266265.1891910334	36555.18583882235	13	J
2019-07-20 10:45:00	266225.3146062751	36571.9899967539	13	J
2019-07-20 10:46:00	266187.7348547558	36592.05209796721	13	J
2019-07-20 10:47:00	266183.4265272516	36595.226634390136	13	J
2019-07-20 10:48:00	266146.50191136205	36601.47220744445	13	J
2019-07-20 10:49:00	266093.3652882344	36611.088589485706	13	J
2019-07-20 10:50:00	266032.4769945534	36618.36124458095	13	J
2019-07-20 10:51:00	265975.19517361023	36630.465846793166	13	J
2019-07-20 10:52:00	265879.0136465875	36649.38407055771	13	J
2019-07-20 10:53:00	265857.5859785944	36651.506340258005	13	J
2019-07-20 10:54:00	265855.8219842369	36653.03693708251	13	J
2019-07-20 10:55:00	265850.48982770444	36648.48169131332	13	J
2019-07-20 10:56:00	265852.37554583803	36646.86793045246	13	J
2019-07-20 10:57:00	265838.16396753944	36649.67294657512	13	J
2019-07-20 10:58:00	265816.3790800164	36648.45409768565	13	J
2019-07-20 10:59:00	265811.5770735388	36647.13854788936	13	J
2019-07-20 11:00:00	265810.68912817	36647.42336050434	13	J
2019-07-20 11:01:00	265805.1154378767	36652.04691917924	13	J
2019-07-20 11:02:00	265787.3366953837	36668.32772403825	13	J
2019-07-20 11:03:00	265770.2929280217	36675.355514734205	13	J
2019-07-20 11:04:00	265754.6318178117	36675.77177157292	13	J
2019-07-20 11:05:00	265742.1423871645	36678.39079414999	13	J
2019-07-20 11:06:00	265733.9454123155	36683.450698482375	13	J
2019-07-20 11:07:00	265732.05446740065	36684.92436222566	13	J
2019-07-20 11:08:00	265730.08063911455	36684.11717976279	13	J
2019-07-20 11:09:00	265729.6988544631	36683.91024489505	13	J
2019-07-20 11:10:00	265729.9726503267	36684.20882072524	13	J
2019-07-20 11:11:00	265730.57317901787	36684.15136258872	13	J
2019-07-20 11:12:00	265704.3427416695	36684.97579089504	13	J
2019-07-20 11:13:00	265660.8116544254	36669.16057556457	13	J
2019-07-20 11:14:00	265623.4953780564	36664.15809550134	13	J
2019-07-20 11:15:00	265561.0257063736	36674.60718397495	13	J
2019-07-20 11:16:00	265515.3091523842	36685.71376623923	13	J
2019-07-20 11:17:00	265481.91597671545	36683.91211143929	13	J
2019-07-20 11:18:00	265460.26001463446	36679.16659118587	13	J
2019-07-20 11:19:00	265452.00758186344	36675.71524837426	13	J
2019-07-20 11:20:00	265443.81467762985	36679.03423342799	13	J
2019-07-20 11:21:00	265439.6066882629	36680.24589014607	13	J
2019-07-20 11:22:00	265428.6710698625	36687.90266692239	13	J
2019-07-20 11:23:00	265408.3544322191	36704.00764248664	13	J
2019-07-20 11:24:00	265382.59089008335	36713.62769691655	13	J
2019-07-20 11:25:00	265363.7988766619	36730.94311613466	13	J
2019-07-20 11:26:00	265355.56907814206	36742.27050221542	13	J
2019-07-20 11:27:00	265356.7585476993	36746.97816940626	13	J
2019-07-20 11:28:00	265327.5004779104	36764.31924335753	13	J
2019-07-20 11:29:00	265296.9565792986	36802.81924397371	13	J
2019-07-20 11:30:00	265280.9534213707	36819.81369904379	13	J
2019-07-20 11:31:00	265262.48804955673	36838.064611338326	13	J
2019-07-20 11:32:00	265226.4213292702	36876.9488890257	13	J
2019-07-20 11:33:00	265190.4825613205	36888.53275483856	13	J
2019-07-20 11:34:00	265161.7022201141	36905.23576134877	13	J
2019-07-20 11:35:00	265124.823151417	36932.62280150571	13	J
2019-07-20 11:36:00	265081.6138972173	36953.17265392392	13	J
2019-07-20 11:37:00	265040.0401799452	36969.45094374164	13	J
2019-07-20 11:38:00	265016.73478301766	36965.928924843865	13	J
2019-07-20 11:39:00	264974.5496547556	36965.39731989984	13	J
2019-07-20 11:40:00	264931.1660734971	36965.94216762357	13	J
2019-07-20 11:41:00	264895.0533723379	36955.99375989273	13	J
2019-07-20 11:42:00	264871.8484580324	36952.94935051062	13	J
2019-07-20 11:43:00	264863.4986644635	36953.43006964352	13	J
2019-07-20 11:44:00	264847.69969036453	36955.17827442432	13	J
2019-07-20 11:45:00	264836.943799758	36952.10040156682	13	J
2019-07-20 11:46:00	264834.2477106662	36965.263623775296	13	J
2019-07-20 11:47:00	264833.8172083866	36965.48843046592	13	J
2019-07-20 11:48:00	264823.98980780464	36954.75680576977	13	J
2019-07-20 11:49:00	264818.17930370173	36949.9253198116	13	J
2019-07-20 11:50:00	264817.40987293696	36949.89267228594	13	J
2019-07-20 11:51:00	264817.9811123525	36949.111119402565	13	J
2019-07-20 11:52:00	264819.4809555827	36948.96240063036	13	J
2019-07-20 11:53:00	264819.8556867849	36946.56383322284	13	J
2019-07-20 11:54:00	264819.2989481853	36946.60082158182	13	J
2019-07-20 11:55:00	264819.1203199898	36946.14461107679	13	J
2019-07-20 11:56:00	264819.1307799247	36947.32034849608	13	J
2019-07-20 11:57:00	264818.1389069146	36947.61680106979	13	J
2019-07-20 11:58:00	264818.9434793401	36948.82186254177	13	J
2019-07-20 11:59:00	264819.03594683326	36949.90559516542	13	J
2019-07-20 12:00:00	264817.3597983808	36952.63220444491	13	J
2019-07-20 12:01:00	264811.8029759577	36948.62172737643	13	J
2019-07-20 12:02:00	264808.6144008163	36945.62702374978	13	J
2019-07-20 12:03:00	264807.7125697552	36943.49639683853	13	J
2019-07-20 12:04:00	264805.1949033164	36943.22521678548	13	J
2019-07-20 12:05:00	264803.28219347243	36945.34999718719	13	J
2019-07-20 12:06:00	264802.57544392475	36949.41915269378	13	J
2019-07-20 12:07:00	264803.2397880811	36949.23263897211	13	J
2019-07-20 12:08:00	264800.65026823163	36950.53318309328	13	J
2019-07-20 12:09:00	264796.935935707	36954.426200890906	13	J
2019-07-20 12:10:00	264797.7558316367	36957.84687798346	13	J
2019-07-20 12:11:00	264797.7321638751	36959.11239794518	13	J
2019-07-20 12:12:00	264793.37576826965	36958.93194191057	13	J
2019-07-20 12:13:00	264791.0246021152	36956.22813561763	13	J
2019-07-20 12:14:00	264784.625442576	36949.73049882519	13	J
2019-07-20 12:15:00	264783.3519259983	36947.76659774977	13	J
2019-07-20 12:16:00	264776.95680988947	36935.90936974761	13	J
2019-07-20 12:17:00	264776.1350980656	36931.81049448549	13	J
2019-07-20 12:18:00	264775.5169129575	36934.34939991303	13	J
2019-07-20 12:19:00	264774.957935477	36937.78309377741	13	J
2019-07-20 12:20:00	264775.2422066448	36937.59334363298	13	J
2019-07-20 12:21:00	264776.2693969639	36937.55920356463	13	J
2019-07-20 12:22:00	264775.25000232825	36937.59905659159	13	J
2019-07-20 12:23:00	264777.36675568094	36923.80292067018	13	J
2019-07-20 12:24:00	264778.3613091673	36921.29877522212	13	J
2019-07-20 12:25:00	264778.5437674491	36921.44270791199	13	J
2019-07-20 12:26:00	264777.89619578625	36921.95587384077	13	J
2019-07-20 12:27:00	264777.5912680192	36921.88072743802	13	J
2019-07-20 12:28:00	264778.03862373007	36921.49443257227	13	J
2019-07-20 12:29:00	264773.4912192126	36918.51900737656	13	J
2019-07-20 12:30:00	264771.0167240858	36918.79089234632	13	J
2019-07-20 12:31:00	264769.82359240216	36918.681833430266	13	J
2019-07-20 12:32:00	264769.9959618153	36919.37529494474	13	J
2019-07-20 12:33:00	264771.1911027198	36919.33466686488	13	J
2019-07-20 12:34:00	264771.5730202582	36919.28481212762	13	J
2019-07-20 12:35:00	264768.98060049047	36910.55211714588	13	J
2019-07-20 12:36:00	264741.0659828136	36895.51940892855	13	J
2019-07-20 12:37:00	264719.3683468846	36905.42845813061	13	J
2019-07-20 12:38:00	264711.44600352005	36913.10270607312	13	J
2019-07-20 12:39:00	264696.95076182304	36919.31210304976	13	J
2019-07-20 12:40:00	264671.74479590653	36908.152596074695	13	J
2019-07-20 12:41:00	264655.8392638189	36896.88214080942	13	J
2019-07-20 12:42:00	264655.56494166434	36897.599294749954	13	J
2019-07-20 12:43:00	264648.78071279614	36901.54514433668	13	J
2019-07-20 12:44:00	264641.7683170771	36899.04917046084	13	J
2019-07-20 12:45:00	264637.02998315764	36897.11624472815	13	J
2019-07-20 12:46:00	264629.68547312834	36898.439195911335	13	J
2019-07-20 12:47:00	264617.3021323404	36895.92557342862	13	J
2019-07-20 12:48:00	264616.672841417	36893.42453991345	13	J
2019-07-20 12:49:00	264608.4723274945	36891.70711800381	13	J
2019-07-20 12:50:00	264605.43188380974	36893.21569929435	13	J
2019-07-20 12:51:00	264600.1858400742	36888.901167641845	13	J
2019-07-20 12:52:00	264595.7772037598	36882.27350109769	13	J
2019-07-20 12:53:00	264591.0314398554	36878.58839360093	13	J
2019-07-20 12:54:00	264587.79018638295	36878.32750715077	13	J
2019-07-20 12:55:00	264585.5182384684	36877.24258238224	13	J
2019-07-20 12:56:00	264584.9299132808	36877.10850693646	13	J
2019-07-20 12:57:00	264575.22969798563	36872.763408817365	13	J
2019-07-20 12:58:00	264571.14866908925	36862.934365517	13	J
2019-07-20 12:59:00	264567.6104681777	36838.41009670428	13	J
2019-07-20 13:00:00	264568.1927833077	36818.32558810038	13	J
2019-07-20 13:01:00	264582.5813713716	36801.06188828666	13	J
2019-07-20 13:02:00	264585.6055178383	36789.31986492153	13	J
2019-07-20 13:03:00	264588.5470529182	36779.1792494527	13	J
2019-07-20 13:04:00	264591.51718204736	36773.43263380776	13	J
2019-07-20 13:05:00	264589.7002890336	36771.5106918002	13	J
2019-07-20 13:06:00	264593.2402500391	36763.60160806766	13	J
2019-07-20 13:07:00	264598.23852475884	36756.58922638698	13	J
2019-07-20 13:08:00	264611.1109718041	36761.282428229	13	J
2019-07-20 13:09:00	264631.4144047824	36784.53887307049	13	J
2019-07-20 13:10:00	264640.74271217413	36802.753299573575	13	J
2019-07-20 13:11:00	264647.3084396634	36807.98244524882	13	J
2019-07-20 13:12:00	264655.8971386519	36806.86495843208	13	J
2019-07-20 13:13:00	264659.2934007254	36806.48669530766	13	J
2019-07-20 13:14:00	264662.8635016608	36806.73239654976	13	J
2019-07-20 13:15:00	264664.0659620796	36806.203626833856	13	J
2019-07-20 13:16:00	264669.25758369867	36813.78067660892	13	J
2019-07-20 13:17:00	264668.8927369038	36819.01020176631	13	J
2019-07-20 13:18:00	264668.71865661634	36818.99143610466	13	J
2019-07-20 13:19:00	264673.03535316413	36821.82331144961	13	J
2019-07-20 13:20:00	264675.11881250085	36823.209125082125	13	J
2019-07-20 13:21:00	264675.52443360264	36823.78547911641	13	J
2019-07-20 13:22:00	264680.4417636176	36829.62718033323	13	J
2019-07-20 13:23:00	264688.97612594167	36863.28401041021	13	J
2019-07-20 13:24:00	264694.8083472342	36892.307953382886	13	J
2019-07-20 13:25:00	264719.4795148514	36909.764737087775	13	J
2019-07-20 13:26:00	264724.7552687385	36909.85909263301	13	J
2019-07-20 13:27:00	264724.1328408465	36909.066182411305	13	J
2019-07-20 13:28:00	264727.3437961595	36907.38852292525	13	J
2019-07-20 13:29:00	264739.04303170193	36913.16497953004	13	J
2019-07-20 13:30:00	264739.709742	36912.76112483321	13	J
2019-07-20 13:31:00	264742.51910490915	36915.436445072446	13	J
2019-07-20 13:32:00	264748.2952420291	36923.5510915511	13	J
2019-07-20 13:33:00	264756.9014492138	36932.25207720719	13	J
2019-07-20 13:34:00	264759.6779185432	36935.5788723987	13	J
2019-07-20 13:35:00	264760.6897423602	36934.85271176602	13	J
2019-07-20 13:36:00	264761.87682745734	36934.459621361	13	J
2019-07-20 13:37:00	264769.5449423482	36937.24376428237	13	J
2019-07-20 13:38:00	264770.7207200561	36938.63751355208	13	J
2019-07-20 13:39:00	264774.311456939	36941.652409084825	13	J
2019-07-20 13:40:00	264792.09289472084	36954.881279753055	13	J
2019-07-20 13:41:00	264810.72209013934	36970.788100937854	13	J
2019-07-20 13:42:00	264818.35074614594	36973.90664856833	13	J
2019-07-20 13:43:00	264817.9416752176	36973.68460330989	13	J
2019-07-20 13:44:00	264817.9504569067	36973.96019421012	13	J
2019-07-20 13:45:00	264818.418037036	36973.55619803365	13	J
2019-07-20 13:46:00	264818.0864694725	36973.87112726035	13	J
2019-07-20 13:47:00	264817.73504576745	36974.19140670911	13	J
2019-07-20 13:48:00	264818.24289528327	36973.77836905504	13	J
2019-07-20 13:49:00	264818.26254088205	36973.65706712949	13	J
2019-07-20 13:50:00	264818.0822177891	36973.94873657939	13	J
2019-07-20 13:51:00	264818.0991320772	36974.0709523498	13	J
2019-07-20 13:52:00	264817.96851786383	36974.23652048477	13	J
2019-07-20 13:53:00	264818.4605419806	36973.58697416513	13	J
2019-07-20 13:54:00	264817.79373240646	36972.665402679966	13	J
2019-07-20 13:55:00	264815.0537304007	36969.76941084956	13	J
2019-07-20 13:56:00	264815.46202777565	36969.84637834	13	J
2019-07-20 13:57:00	264815.7485277706	36969.66566052516	13	J
2019-07-20 13:58:00	264815.95438030583	36969.86028243012	13	J
2019-07-20 13:59:00	264815.14902599587	36969.33434084104	13	J
2019-07-20 14:00:00	264815.3855724825	36969.86759424303	13	J
2019-07-20 14:01:00	264815.4959126536	36969.490220358406	13	J
2019-07-20 14:02:00	264815.53398318816	36969.61187854782	13	J
2019-07-20 14:03:00	264815.2752563182	36969.49432340039	13	J
2019-07-20 14:04:00	264816.10959430435	36969.31072252167	13	J
2019-07-20 14:05:00	264815.159880313	36970.61718148879	13	J
2019-07-20 14:06:00	264815.6611194793	36970.53209146892	13	J
2019-07-20 14:07:00	264815.30488576705	36971.78477888305	13	J
2019-07-20 14:08:00	264817.2263237241	36975.72377527702	13	J
2019-07-20 14:09:00	264817.4744518546	36975.745843019686	13	J
2019-07-20 14:10:00	264817.1820518273	36975.24375562388	13	J
2019-07-20 14:11:00	264816.4954079319	36976.15308314783	13	J
2019-07-20 14:12:00	264816.90124717524	36976.0184253827	13	J
2019-07-20 14:13:00	264817.2301985689	36975.6198049884	13	J
2019-07-20 14:14:00	264816.45006892865	36975.88856069637	13	J
2019-07-20 14:15:00	264815.53047388565	36976.58649694842	13	J
2019-07-20 14:16:00	264815.1477962558	36976.55321325042	13	J
2019-07-20 14:17:00	264815.24804976274	36976.734953871455	13	J
2019-07-20 14:18:00	264815.93009489344	36970.84228286524	13	J
2019-07-20 14:19:00	264816.73341966333	36967.11266659614	13	J
2019-07-20 14:20:00	264817.1330093125	36967.25765853572	13	J
2019-07-20 14:21:00	264816.6913429386	36967.34697561155	13	J
2019-07-20 14:22:00	264817.0465048081	36967.149836496574	13	J
2019-07-20 14:23:00	264816.7708105168	36967.525402536216	13	J
2019-07-20 14:24:00	264816.4287035581	36968.02062148208	13	J
2019-07-20 14:25:00	264816.6573567887	36968.09486249808	13	J
2019-07-20 14:26:00	264816.892221929	36967.71432798447	13	J
2019-07-20 14:27:00	264816.88677374524	36967.406291995925	13	J
2019-07-20 14:28:00	264816.47712431784	36967.94539911389	13	J
2019-07-20 14:29:00	264816.2301034905	36967.89457361246	13	J
2019-07-20 14:30:00	264816.5622197223	36967.54203830259	13	J
2019-07-20 14:31:00	264816.8892847924	36967.86383079321	13	J
2019-07-20 14:32:00	264816.63412292284	36967.06494312925	13	J
2019-07-20 14:33:00	264815.7734123651	36966.293837245255	13	J
2019-07-20 14:34:00	264816.8481922868	36967.49755008632	13	J
2019-07-20 14:35:00	264817.8045585169	36966.919797612834	13	J
2019-07-20 14:36:00	264818.399836322	36967.45758237749	13	J
2019-07-20 14:37:00	264817.2428246981	36968.75320969634	13	J
2019-07-20 14:38:00	264817.218434924	36967.526227908624	13	J
2019-07-20 14:39:00	264816.0520830212	36966.81325585842	13	J
2019-07-20 14:40:00	264816.34177207627	36966.79125668966	13	J
2019-07-20 14:41:00	264815.16533187235	36969.21654215443	13	J
2019-07-20 14:42:00	264815.2625544406	36968.24982650288	13	J
2019-07-20 14:43:00	264816.64074054355	36967.63290250371	13	J
2019-07-20 14:44:00	264816.27034954785	36967.77713845518	13	J
2019-07-20 14:45:00	264816.2303966891	36967.532339543424	13	J
2019-07-20 14:46:00	264816.842829748	36966.72515405049	13	J
2019-07-20 14:47:00	264817.2069744307	36966.87586825388	13	J
2019-07-20 14:48:00	264816.44170642376	36967.21467106413	13	J
2019-07-20 14:49:00	264816.6840471072	36967.07691467937	13	J
2019-07-20 14:50:00	264816.5088588424	36967.08303570469	13	J
2019-07-20 14:51:00	264816.7522250809	36967.398947234986	13	J
2019-07-20 14:52:00	264814.01126941654	36966.96983363156	13	J
2019-07-20 14:53:00	264815.6635470948	36968.0154402256	13	J
2019-07-20 14:54:00	264817.5025620876	36969.25456676078	13	J
2019-07-20 14:55:00	264817.6404655546	36969.32845862213	13	J
2019-07-20 14:56:00	264817.5727633357	36969.492354125294	13	J
2019-07-20 14:57:00	264817.24459004874	36969.19507949701	13	J
2019-07-20 14:58:00	264819.72657706693	36971.83230927008	13	J
2019-07-20 14:59:00	264820.9663980408	36973.307708118686	13	J
2019-07-20 15:00:00	264819.94031270413	36974.96661920884	13	J
2019-07-21 04:00:00	264845.60489334207	36995.08990069742	13	J
2019-07-21 04:01:00	264842.66445034806	36993.85949158883	13	J
2019-07-21 04:02:00	264840.67410555447	36993.969972996514	13	J
2019-07-21 04:03:00	264842.22640975245	36993.54970537986	13	J
2019-07-21 04:04:00	264845.7936835142	36992.75146943073	13	J
2019-07-21 04:05:00	264846.629314722	36992.54150716337	13	J
2019-07-21 04:06:00	264854.55968321377	37000.63263977723	13	J
2019-07-21 04:07:00	264859.6708314505	37006.80573767916	13	J
2019-07-21 04:08:00	264862.89091703243	37008.76092271624	13	J
2019-07-21 04:09:00	264864.9662621453	37014.698715221246	13	J
2019-07-21 04:10:00	264865.71732608293	37030.25912621325	13	J
2019-07-21 04:11:00	264873.39219284494	37041.9995645711	13	J
2019-07-21 04:12:00	264873.27440375375	37043.1178142676	13	J
2019-07-21 04:13:00	264878.8678934654	37069.1379042736	13	J
2019-07-21 04:14:00	264883.7526915357	37074.72354735457	13	J
2019-07-21 04:15:00	264880.73887071427	37074.01374005522	13	J
2019-07-21 04:16:00	264881.2851219027	37075.25867436526	13	J
2019-07-21 04:17:00	264884.02219274675	37083.48918000333	13	J
2019-07-21 04:18:00	264884.828562613	37085.28137229224	13	J
2019-07-21 04:19:00	264882.897270675	37095.87782106784	13	J
2019-07-21 04:20:00	264882.64482039766	37111.933960842034	13	J
2019-07-21 04:21:00	264879.72184361506	37119.39255452502	13	J
2019-07-21 04:22:00	264875.0466155316	37131.211975045226	13	J
2019-07-21 04:23:00	264877.136991395	37133.691488842735	13	J
2019-07-21 04:24:00	264880.5801379598	37135.60330257107	13	J
2019-07-21 04:25:00	264884.1738102632	37140.17718004055	13	J
2019-07-21 04:26:00	264886.38711722585	37149.87369275086	13	J
2019-07-21 04:27:00	264896.69334212906	37169.25991505442	13	J
2019-07-21 04:28:00	264904.78279498505	37185.23700876396	13	J
2019-07-21 04:29:00	264906.08446722367	37186.95074743174	13	J
2019-07-21 04:30:00	264903.29750820674	37195.18465825655	13	J
2019-07-21 04:31:00	264901.13478044013	37215.10724952034	13	J
2019-07-21 04:32:00	264902.8846081198	37219.273204708654	13	J
2019-07-21 04:33:00	264898.06795225496	37240.41100718475	13	J
2019-07-21 04:34:00	264893.5586108882	37246.08716581681	13	J
2019-07-21 04:35:00	264894.33449869463	37246.80132644789	13	J
2019-07-21 04:36:00	264893.9526652342	37248.0927313993	13	J
2019-07-21 04:37:00	264890.0197343174	37267.42415214059	13	J
2019-07-21 04:38:00	264890.4560892613	37277.072750608255	13	J
2019-07-21 04:39:00	264890.8482281176	37277.09109981898	13	J
2019-07-21 04:40:00	264890.5466363434	37277.8499207425	13	J
2019-07-21 04:41:00	264889.52126651374	37277.716310256	13	J
2019-07-21 04:42:00	264890.9502539663	37277.74236124309	13	J
2019-07-21 04:43:00	264890.2524259284	37277.56019749619	13	J
2019-07-21 04:44:00	264890.0523676464	37277.55636970264	13	J
2019-07-21 04:45:00	264890.2446431622	37277.61402732027	13	J
2019-07-21 04:46:00	264891.1107782496	37278.57832158374	13	J
2019-07-21 04:47:00	264904.3932375094	37293.0301360202	13	J
2019-07-21 04:48:00	264907.3731269605	37294.7342925376	13	J
2019-07-21 04:49:00	264907.5002856948	37294.89574932478	13	J
2019-07-21 04:50:00	264907.498162107	37294.51710945031	13	J
2019-07-21 04:51:00	264906.7014589256	37295.37429256674	13	J
2019-07-21 04:52:00	264910.4238448733	37300.41931853248	13	J
2019-07-21 04:53:00	264927.5225029997	37316.07645681333	13	J
2019-07-21 04:54:00	264928.549863321	37315.97668858264	13	J
2019-07-21 04:55:00	264929.1160730243	37315.117527777074	13	J
2019-07-21 04:56:00	264928.3943438477	37315.968611267366	13	J
2019-07-21 04:57:00	264928.227559911	37315.36400281892	13	J
2019-07-21 04:58:00	264931.7971605976	37311.62696617321	13	J
2019-07-21 04:59:00	264945.97203230066	37304.48207700986	13	J
2019-07-21 05:00:00	264957.59714372706	37301.38701778391	13	J
2019-07-21 05:01:00	264960.6561341193	37304.1487314746	13	J
2019-07-21 05:02:00	264956.18899044674	37315.26115117419	13	J
2019-07-21 05:03:00	264956.4773082814	37323.45512851166	13	J
2019-07-21 05:04:00	264957.5080663598	37324.47450498506	13	J
2019-07-21 05:05:00	264958.2973702287	37324.58383321967	13	J
2019-07-21 05:06:00	264957.8722568334	37325.69108873351	13	J
2019-07-21 05:07:00	264957.93801659625	37325.13011914277	13	J
2019-07-21 05:08:00	264961.7563369236	37333.54214450646	13	J
2019-07-21 05:09:00	264966.25181386457	37334.97203715824	13	J
2019-07-21 05:10:00	264965.2936511598	37336.66654041238	13	J
2019-07-21 05:11:00	264965.0086131761	37346.98924875644	13	J
2019-07-21 05:12:00	264965.79551077576	37347.981763985386	13	J
2019-07-21 05:13:00	264967.371184888	37348.365039034434	13	J
2019-07-21 05:14:00	264967.2302594873	37348.04892168041	13	J
2019-07-21 05:15:00	264967.3002221592	37348.04097973389	13	J
2019-07-21 05:16:00	264968.007892418	37346.54580548817	13	J
2019-07-21 05:17:00	264968.7383268655	37351.59498161694	13	J
2019-07-21 05:18:00	264969.7145677006	37362.20793987163	13	J
2019-07-21 05:19:00	264970.2893506556	37359.81080495288	13	J
2019-07-21 05:20:00	264974.4151290241	37363.7133676704	13	J
2019-07-21 05:21:00	264975.60572251165	37367.52034145126	13	J
2019-07-21 05:22:00	264979.8119980064	37357.55459096665	13	J
2019-07-21 05:23:00	264989.40529825026	37337.11810411373	13	J
2019-07-21 05:24:00	265007.56888660457	37311.21325766736	13	J
2019-07-21 05:25:00	265007.1175987174	37288.34194404446	13	J
2019-07-21 05:26:00	265007.2045116718	37287.765853934594	13	J
2019-07-21 05:27:00	265004.7927802538	37285.620073830985	13	J
2019-07-21 05:28:00	265004.21518998896	37284.49109944808	13	J
2019-07-21 05:29:00	265011.48169792496	37266.73860231212	13	J
2019-07-21 05:30:00	265012.3220050207	37255.57296132965	13	J
2019-07-21 05:31:00	265010.1944436342	37252.77270226729	13	J
2019-07-21 05:32:00	264998.6480905794	37244.19957709064	13	J
2019-07-21 05:33:00	264997.4437858387	37235.340322534736	13	J
2019-07-21 05:34:00	265000.36538721604	37223.274821489686	13	J
2019-07-21 05:35:00	265013.8352773417	37199.18770303813	13	J
2019-07-21 05:36:00	265026.34047763725	37187.79611537202	13	J
2019-07-21 05:37:00	265022.5433002784	37182.71497486482	13	J
2019-07-21 05:38:00	265020.16538398794	37171.3048550277	13	J
2019-07-21 05:39:00	265020.91449955024	37170.94098472271	13	J
2019-07-21 05:40:00	265021.91866749054	37170.00928351761	13	J
2019-07-21 05:41:00	265032.18802618864	37153.68572247852	13	J
2019-07-21 05:42:00	265032.5610779399	37152.97555347978	13	J
2019-07-21 05:43:00	265037.9413415685	37150.66900011725	13	J
2019-07-21 05:44:00	265055.6564311515	37125.742401335454	13	J
2019-07-21 05:45:00	265078.2075238862	37105.61855120826	13	J
2019-07-21 05:46:00	265113.61050237936	37088.80162383673	13	J
2019-07-21 05:47:00	265125.0245710848	37082.1172931375	13	J
2019-07-21 05:48:00	265126.3047257071	37081.308305797975	13	J
2019-07-21 05:49:00	265126.03224819934	37080.24636640411	13	J
2019-07-21 05:50:00	265125.2622634611	37079.35910678421	13	J
2019-07-21 05:51:00	265124.93883977487	37079.56988019201	13	J
2019-07-21 05:52:00	265136.81638300413	37082.71312689409	13	J
2019-07-21 05:53:00	265143.962296004	37092.57410259135	13	J
2019-07-21 05:54:00	265148.0092415888	37107.02974907316	13	J
2019-07-21 05:55:00	265179.80156167585	37123.06585946432	13	J
2019-07-21 05:56:00	265230.80446183967	37149.84738587977	13	J
2019-07-21 05:57:00	265271.34828841785	37165.231970746325	13	J
2019-07-21 05:58:00	265297.70635040256	37167.35082576209	13	J
2019-07-21 05:59:00	265310.95827632287	37169.526523421846	13	J
2019-07-21 06:00:00	265324.3407672053	37167.01989416076	13	J
2019-07-21 06:01:00	265331.9837931662	37162.017586284426	13	J
2019-07-21 06:02:00	265359.87183517584	37152.35423473438	13	J
2019-07-21 06:03:00	265377.5387867285	37153.88175449934	13	J
2019-07-21 06:04:00	265393.5363991141	37145.80207795711	13	J
2019-07-21 06:05:00	265401.3413623093	37137.01777010049	13	J
2019-07-21 06:06:00	265416.04766983166	37123.64535276237	13	J
2019-07-21 06:07:00	265425.897158223	37114.73746592654	13	J
2019-07-21 06:08:00	265447.3320190812	37107.04779889619	13	J
2019-07-21 06:09:00	265456.9784732541	37096.38059546387	13	J
2019-07-21 06:10:00	265467.458523952	37077.79036595446	13	J
2019-07-21 06:11:00	265475.46422707016	37064.4142399337	13	J
2019-07-21 06:12:00	265479.19613671274	37056.89411455592	13	J
2019-07-21 06:13:00	265479.4253674837	37051.89341182161	13	J
2019-07-21 06:14:00	265491.5198073804	37045.44196418177	13	J
2019-07-21 06:15:00	265531.1384487911	37033.254136935655	13	J
2019-07-21 06:16:00	265568.435470273	37015.92551111364	13	J
2019-07-21 06:17:00	265574.0437829288	37002.30473617355	13	J
2019-07-21 06:18:00	265577.4973812857	36989.01052628468	13	J
2019-07-21 06:19:00	265584.16141400434	36982.91990473847	13	J
2019-07-21 06:20:00	265586.900877291	36985.96557131364	13	J
2019-07-21 06:21:00	265586.8153964758	36985.43726497388	13	J
2019-07-21 06:22:00	265587.0069149047	36986.294783688645	13	J
2019-07-21 06:23:00	265585.4609698404	36987.77980743776	13	J
2019-07-21 06:24:00	265584.78954143944	36986.07349598732	13	J
2019-07-21 06:25:00	265586.3757765607	36980.35301765614	13	J
2019-07-21 06:26:00	265587.89392245864	36979.9097175972	13	J
2019-07-21 06:27:00	265585.6315499582	36981.00630172102	13	J
2019-07-21 06:28:00	265586.4003359448	36983.2390735618	13	J
2019-07-21 06:29:00	265585.357751418	36982.42800738092	13	J
2019-07-21 06:30:00	265584.6335180213	36981.98555723382	13	J
2019-07-21 06:31:00	265584.8572695499	36982.572639065016	13	J
2019-07-21 06:32:00	265584.74061906914	36982.08157652748	13	J
2019-07-21 06:33:00	265585.8476538817	36982.27747901996	13	J
2019-07-21 06:34:00	265585.74053182127	36981.21882486122	13	J
2019-07-21 06:35:00	265584.48473213526	36980.49075841253	13	J
2019-07-21 06:36:00	265583.9637753536	36981.21607236108	13	J
2019-07-21 06:37:00	265583.9679009066	36980.55059619587	13	J
2019-07-21 06:38:00	265583.44103316974	36980.54001741978	13	J
2019-07-21 06:39:00	265584.31688024447	36981.81787380557	13	J
2019-07-21 06:40:00	265584.4607519559	36982.032970256325	13	J
2019-07-21 06:41:00	265585.0125856261	36982.50034359623	13	J
2019-07-21 06:42:00	265598.38466578955	36956.62394495701	13	J
2019-07-21 06:43:00	265618.48486723204	36928.39427087019	13	J
2019-07-21 06:44:00	265640.34366089833	36910.662511374256	13	J
2019-07-21 06:45:00	265692.52742697793	36906.24095387108	13	J
2019-07-21 06:46:00	265720.2247124145	36883.82308844291	13	J
2019-07-21 06:47:00	265740.7692255302	36872.21897222703	13	J
2019-07-21 06:48:00	265786.03424842044	36872.7022241567	13	J
2019-07-21 06:49:00	265843.06430131744	36866.83975836705	13	J
2019-07-21 06:50:00	265880.230646755	36860.86540686937	13	J
2019-07-21 06:51:00	265897.9926163327	36849.60533034832	13	J
2019-07-21 06:52:00	265910.6394622585	36826.39307120561	13	J
2019-07-21 06:53:00	265916.98002200085	36808.990402449	13	J
2019-07-21 06:54:00	265929.45864357386	36801.88117958821	13	J
2019-07-21 06:55:00	265943.46237464703	36797.4075359307	13	J
2019-07-21 06:56:00	265951.39344446454	36794.30281951198	13	J
2019-07-21 06:57:00	265955.8829811789	36787.15732784205	13	J
2019-07-21 06:58:00	265961.8301923842	36768.386196017454	13	J
2019-07-21 06:59:00	265975.7136846123	36743.08509674888	13	J
2019-07-21 07:00:00	265997.69327777886	36734.95961127351	13	J
2019-07-21 07:01:00	266011.8225356209	36726.48536494678	13	J
2019-07-21 07:02:00	266027.845982826	36720.46596439691	13	J
2019-07-21 07:03:00	266034.4158302252	36709.57863668217	13	J
2019-07-21 07:04:00	266036.22266623063	36702.691062205726	13	J
2019-07-21 07:05:00	266035.05393646134	36702.96782322789	13	J
2019-07-21 07:06:00	266047.83390962967	36688.73282224198	13	J
2019-07-21 07:07:00	266049.4267961241	36687.20078865336	13	J
2019-07-21 07:08:00	266050.1730811789	36687.50313478394	13	J
2019-07-21 07:09:00	266051.40851057164	36686.71130909056	13	J
2019-07-21 07:10:00	266050.3445263131	36687.35433461631	13	J
2019-07-21 07:11:00	266059.02075992024	36678.40933933402	13	J
2019-07-21 07:12:00	266069.758799547	36666.85344444432	13	J
2019-07-21 07:13:00	266073.1092481177	36662.34852888028	13	J
2019-07-21 07:14:00	266094.6843413588	36665.92976178599	13	J
2019-07-21 07:15:00	266096.7451017768	36666.26206089997	13	J
2019-07-21 07:16:00	266095.58942678274	36665.96533189907	13	J
2019-07-21 07:17:00	266096.0653019884	36666.18146359885	13	J
2019-07-21 07:18:00	266095.86662339524	36665.67714707	13	J
2019-07-21 07:19:00	266097.0716693368	36665.13013393388	13	J
2019-07-21 07:20:00	266114.7771396138	36654.37612548227	13	J
2019-07-21 07:21:00	266148.7388284837	36627.38426069293	13	J
2019-07-21 07:22:00	266170.03669308976	36606.63597341928	13	J
2019-07-21 07:23:00	266186.8698145392	36597.95710920999	13	J
2019-07-21 07:24:00	266199.3496650172	36603.68914597286	13	J
2019-07-21 07:25:00	266202.71232001146	36607.74634345149	13	J
2019-07-21 07:26:00	266212.5542939288	36605.44994372432	13	J
2019-07-21 07:27:00	266222.8103040664	36604.058389015794	13	J
2019-07-21 07:28:00	266225.0770068738	36603.27556349804	13	J
2019-07-21 07:29:00	266224.2042260945	36603.301003172506	13	J
2019-07-21 07:30:00	266225.1956171375	36599.88512956966	13	J
2019-07-21 07:31:00	266230.28725056275	36580.79641145277	13	J
2019-07-21 07:32:00	266232.52094211034	36569.59737741166	13	J
2019-07-21 07:33:00	266232.532492974	36568.932455218535	13	J
2019-07-21 07:34:00	266232.3912023782	36568.63163981069	13	J
2019-07-21 07:35:00	266236.2812534704	36562.05701508567	13	J
2019-07-21 07:36:00	266252.2379749296	36531.03615919742	13	J
2019-07-21 07:37:00	266261.0073485485	36517.59562870913	13	J
2019-07-21 07:38:00	266273.7880105527	36505.72613193301	13	J
2019-07-21 07:39:00	266288.07727184944	36501.83221911678	13	J
2019-07-21 07:40:00	266306.28792253707	36500.03141323439	13	J
2019-07-21 07:41:00	266321.37143549835	36497.746634692274	13	J
2019-07-21 07:42:00	266324.31932131125	36500.08659491514	13	J
2019-07-21 07:43:00	266334.3441178532	36491.7789774566	13	J
2019-07-21 07:44:00	266346.8507672415	36489.14136183197	13	J
2019-07-21 07:45:00	266354.0652797525	36490.33418674612	13	J
2019-07-21 07:46:00	266380.8261309715	36496.22617081412	13	J
2019-07-21 07:47:00	266431.53789836995	36472.59287215347	13	J
2019-07-21 07:48:00	266446.8494918761	36458.92442403802	13	J
2019-07-21 07:49:00	266444.79291872145	36458.18693950022	13	J
2019-07-21 07:50:00	266444.4163711147	36454.64287376936	13	J
2019-07-21 07:51:00	266443.84989767784	36455.13573736799	13	J
2019-07-21 07:52:00	266444.5107935489	36456.22321150548	13	J
2019-07-21 07:53:00	266443.83901754563	36458.98515391163	13	J
2019-07-21 07:54:00	266445.0729953003	36458.35573705576	13	J
2019-07-21 07:55:00	266444.2268535836	36455.33437779043	13	J
2019-07-21 07:56:00	266445.78868443315	36453.50335552113	13	J
2019-07-21 07:57:00	266445.4390087035	36454.184385843015	13	J
2019-07-21 07:58:00	266446.00741487194	36454.056517541525	13	J
2019-07-21 07:59:00	266447.07328260306	36454.43050563904	13	J
2019-07-21 08:00:00	266445.7464928687	36454.95689525519	13	J
2019-07-21 08:01:00	266445.25690669456	36455.71980259105	13	J
2019-07-21 08:02:00	266445.00315305835	36454.53067060016	13	J
2019-07-21 08:03:00	266447.24297410913	36455.647490858726	13	J
2019-07-21 08:04:00	266466.7305859697	36459.11637223531	13	J
2019-07-21 08:05:00	266477.49666502146	36461.74852346165	13	J
2019-07-21 08:06:00	266475.0826927114	36464.66752267884	13	J
2019-07-21 08:07:00	266487.612641157	36459.03362594766	13	J
2019-07-21 08:08:00	266494.88233727147	36457.92715240493	13	J
2019-07-21 08:09:00	266494.35009271186	36457.04758832605	13	J
2019-07-21 08:10:00	266494.5892277914	36455.79622980511	13	J
2019-07-21 08:11:00	266496.0499962761	36455.22243646313	13	J
2019-07-21 08:12:00	266496.026424722	36455.208984523095	13	J
2019-07-21 08:13:00	266499.4669372615	36460.66531204557	13	J
2019-07-21 08:14:00	266522.1086943159	36468.66021003707	13	J
2019-07-21 08:15:00	266535.59877911734	36470.69710144794	13	J
2019-07-21 08:16:00	266564.85182392504	36477.76945083376	13	J
2019-07-21 08:17:00	266583.3090395711	36479.284346499735	13	J
2019-07-21 08:18:00	266590.53228196525	36477.91980575491	13	J
2019-07-21 08:19:00	266592.1166689942	36473.05212925978	13	J
2019-07-21 08:20:00	266618.5664134824	36476.13205606123	13	J
2019-07-21 08:21:00	266662.909031906	36466.72979946244	13	J
2019-07-21 08:22:00	266686.09022268705	36457.86051019083	13	J
2019-07-21 08:23:00	266695.614340067	36453.23117708736	13	J
2019-07-21 08:24:00	266697.6184294228	36446.21860801464	13	J
2019-07-21 08:25:00	266700.30099057587	36446.21269744072	13	J
2019-07-21 08:26:00	266713.40467526816	36445.56677350427	13	J
2019-07-21 08:27:00	266714.5976773979	36446.005806935216	13	J
2019-07-21 08:28:00	266726.7367279344	36447.18487744215	13	J
2019-07-21 08:29:00	266728.6721248514	36447.975477133084	13	J
2019-07-21 08:30:00	266730.91848588013	36449.323458420135	13	J
2019-07-21 08:31:00	266745.64607022336	36450.79895708453	13	J
2019-07-21 08:32:00	266762.04475575715	36458.22278575398	13	J
2019-07-21 08:33:00	266774.1899189501	36459.36277400322	13	J
2019-07-21 08:34:00	266786.1948253596	36463.35104301803	13	J
2019-07-21 08:35:00	266794.62160280085	36464.89644207396	13	J
2019-07-21 08:36:00	266809.63367289986	36464.59446525821	13	J
2019-07-21 08:37:00	266811.3874717152	36463.14775756911	13	J
2019-07-21 08:38:00	266812.58565667085	36463.52632583725	13	J
2019-07-21 08:39:00	266825.3309709624	36467.2580200884	13	J
2019-07-21 08:40:00	266828.8408424332	36468.11538790135	13	J
2019-07-21 08:41:00	266829.8779349117	36475.5037352576	13	J
2019-07-21 08:42:00	266829.82705054234	36476.21696073011	13	J
2019-07-21 08:43:00	266830.1281833306	36476.795727597935	13	J
2019-07-21 08:44:00	266830.2325285991	36477.02963416747	13	J
2019-07-21 08:45:00	266830.22005987685	36476.86409870834	13	J
2019-07-21 08:46:00	266831.1842949465	36476.67826444172	13	J
2019-07-21 08:47:00	266831.01563392923	36476.82687868051	13	J
2019-07-21 08:48:00	266830.50865609205	36477.836435930905	13	J
2019-07-21 08:49:00	266830.06351741933	36477.27797688155	13	J
2019-07-21 08:50:00	266829.6213089365	36478.29655320597	13	J
2019-07-21 08:51:00	266828.666719525	36478.46100191155	13	J
2019-07-21 08:52:00	266828.77678439685	36478.53637414366	13	J
2019-07-21 08:53:00	266819.9939332973	36482.5304941253	13	J
2019-07-21 08:54:00	266784.3616734304	36494.23258522484	13	J
2019-07-21 08:55:00	266783.0910132029	36494.2658499804	13	J
2019-07-21 08:56:00	266791.70977349096	36492.728658726526	13	J
2019-07-21 08:57:00	266799.993893892	36490.12752257537	13	J
2019-07-21 08:58:00	266799.98441454885	36490.0574750364	13	J
2019-07-21 08:59:00	266808.0228997029	36489.56598793972	13	J
2019-07-21 09:00:00	266812.4651870075	36489.83142470961	13	J
2019-07-21 09:01:00	266812.3138827185	36489.56324061549	13	J
2019-07-21 09:02:00	266812.68997938937	36490.09185100581	13	J
2019-07-21 09:03:00	266812.1582486515	36489.88439519632	13	J
2019-07-21 09:04:00	266811.673453138	36489.59840028843	13	J
2019-07-21 09:05:00	266812.0690974672	36489.53914352574	13	J
2019-07-21 09:06:00	266812.3336830574	36489.29391443275	13	J
2019-07-21 09:07:00	266811.87344100745	36489.27797372687	13	J
2019-07-21 09:08:00	266812.5207920752	36489.50402361045	13	J
2019-07-21 09:09:00	266811.39077735884	36488.540527572535	13	J
2019-07-21 09:10:00	266811.5673052759	36489.61722541745	13	J
2019-07-21 09:11:00	266811.5863929228	36489.48855146845	13	J
2019-07-21 09:12:00	266811.9091116469	36489.46433483335	13	J
2019-07-21 09:13:00	266812.0054880685	36489.75078024496	13	J
2019-07-21 09:14:00	266811.2539706797	36489.259485790586	13	J
2019-07-21 09:15:00	266810.99602570006	36490.19451702934	13	J
2019-07-21 09:16:00	266811.4903957389	36489.24044887778	13	J
2019-07-21 09:17:00	266811.6837031862	36489.80320083709	13	J
2019-07-21 09:18:00	266811.73935426964	36489.69424365899	13	J
2019-07-21 09:19:00	266811.2450107984	36489.01247090953	13	J
2019-07-21 09:20:00	266811.1474775554	36489.4012663536	13	J
2019-07-21 09:21:00	266822.1324451127	36481.99158392168	13	J
2019-07-21 09:22:00	266832.1082519908	36476.45851994232	13	J
2019-07-21 09:23:00	266831.5935465176	36476.90362713048	13	J
2019-07-21 09:24:00	266843.5937447404	36479.7043715104	13	J
2019-07-21 09:25:00	266874.5056403548	36474.457238363306	13	J
2019-07-21 09:26:00	266893.53963644616	36462.89432727009	13	J
2019-07-21 09:27:00	266929.1310616134	36452.1274222881	13	J
2019-07-21 09:28:00	266972.21216417727	36443.35130292388	13	J
2019-07-21 09:29:00	267023.6113090712	36423.92297545383	13	J
2019-07-21 09:30:00	267046.8393257039	36418.19247637875	13	J
2019-07-21 09:31:00	267065.14836973866	36417.809626662245	13	J
2019-07-21 09:32:00	267079.643468418	36412.57057276872	13	J
2019-07-21 09:33:00	267102.9006948125	36407.22165692097	13	J
2019-07-21 09:34:00	267110.8523155206	36402.30933972514	13	J
2019-07-21 09:35:00	267123.69773739425	36400.344707487486	13	J
2019-07-21 09:36:00	267139.8618935821	36392.24563276635	13	J
2019-07-21 09:37:00	267158.60064360616	36392.33147542761	13	J
2019-07-21 09:38:00	267171.6659331903	36393.7101823377	13	J
2019-07-21 09:39:00	267187.84663611214	36384.001815806296	13	J
2019-07-21 09:40:00	267212.62620937143	36356.75110166105	13	J
2019-07-21 09:41:00	267213.38660978683	36350.93444824591	13	J
2019-07-21 09:42:00	267213.1079372546	36350.37411167655	13	J
2019-07-21 09:43:00	267215.07348165155	36348.9349227945	13	J
2019-07-21 09:44:00	267234.1628969035	36326.515497813314	13	J
2019-07-21 09:45:00	267239.6810461781	36319.12247615517	13	J
2019-07-21 09:46:00	267238.69544839254	36314.76450628	13	J
2019-07-21 09:47:00	267235.071300832	36297.20665529824	13	J
2019-07-21 09:48:00	267232.8770218884	36283.9683380208	13	J
2019-07-21 09:49:00	267223.70846999635	36264.502430748114	13	J
2019-07-21 09:50:00	267220.09644996346	36237.45970629155	13	J
2019-07-21 09:51:00	267218.71190114616	36227.978260733405	13	J
2019-07-21 09:52:00	267218.1584962683	36227.94888180061	13	J
2019-07-21 09:53:00	267216.84530065185	36227.788595441416	13	J
2019-07-21 09:54:00	267219.63706470525	36231.766447852206	13	J
2019-07-21 09:55:00	267236.2072302539	36244.802676467	13	J
2019-07-21 09:56:00	267268.7582692246	36244.75771978871	13	J
2019-07-21 09:57:00	267277.63034537464	36245.08804853553	13	J
2019-07-21 09:58:00	267283.033485506	36232.58698434861	13	J
2019-07-21 09:59:00	267298.4621268143	36193.0652476026	13	J
2019-07-21 10:00:00	267302.1727492554	36177.727909805486	13	J
2019-07-21 10:01:00	267293.5084197528	36184.91364369635	13	J
2019-07-21 10:02:00	267285.47326012334	36189.69249933296	13	J
2019-07-21 10:03:00	267280.0629883222	36189.367344836886	13	J
2019-07-21 10:04:00	267255.79373485385	36183.68716315586	13	J
2019-07-21 10:05:00	267248.56575407553	36191.58802511098	13	J
2019-07-21 10:06:00	267255.9209764682	36184.259882233695	13	J
2019-07-21 10:07:00	267261.2699615184	36167.44729190509	13	J
2019-07-21 10:08:00	267262.50062505866	36148.25609469118	13	J
2019-07-21 10:09:00	267260.45810591144	36142.77073437678	13	J
2019-07-21 10:10:00	267262.0065174437	36142.456480238776	13	J
2019-07-21 10:11:00	267262.0756317176	36141.94289351748	13	J
2019-07-21 10:12:00	267264.56721993827	36141.02896804002	13	J
2019-07-21 10:13:00	267264.5543566884	36141.64042778758	13	J
2019-07-21 10:14:00	267263.6097757511	36141.73500676555	13	J
2019-07-21 10:15:00	267263.34604165703	36143.395599913885	13	J
2019-07-21 10:16:00	267264.26023604843	36143.534033508025	13	J
2019-07-21 10:17:00	267266.7675389916	36142.3343771553	13	J
2019-07-21 10:18:00	267268.17871397274	36141.5729418428	13	J
2019-07-21 10:19:00	267267.3844898274	36138.28134096687	13	J
2019-07-21 10:20:00	267264.2782457757	36138.22760732747	13	J
2019-07-21 10:21:00	267264.32093482435	36137.3637793779	13	J
2019-07-21 10:22:00	267264.72889771016	36135.863163671	13	J
2019-07-21 10:23:00	267266.3336106654	36134.10625002387	13	J
2019-07-21 10:24:00	267267.506023811	36133.72515869856	13	J
2019-07-21 10:25:00	267266.6924272792	36126.52019976397	13	J
2019-07-21 10:26:00	267267.6824611943	36117.44141405328	13	J
2019-07-21 10:27:00	267269.46486871014	36111.67966880675	13	J
2019-07-21 10:28:00	267269.42751673074	36108.76119962944	13	J
2019-07-21 10:29:00	267269.7369160083	36106.26737856484	13	J
2019-07-21 10:30:00	267270.3494456484	36105.04396836265	13	J
2019-07-21 10:31:00	267269.03493596724	36100.34890789399	13	J
2019-07-21 10:32:00	267267.3974998714	36100.92162537952	13	J
2019-07-21 10:33:00	267265.7838506315	36101.65139593247	13	J
2019-07-21 10:34:00	267265.64768927736	36101.019505407705	13	J
2019-07-21 10:35:00	267266.1569244675	36101.04115165085	13	J
2019-07-21 10:36:00	267265.9266352579	36101.11419834448	13	J
2019-07-21 10:37:00	267265.6449052366	36101.017846922434	13	J
2019-07-21 10:38:00	267263.2918099232	36099.49918722249	13	J
2019-07-21 10:39:00	267252.4743744912	36101.31036962768	13	J
2019-07-21 10:40:00	267247.9610960866	36096.05447303658	13	J
2019-07-21 10:41:00	267237.4736457038	36088.17223048304	13	J
2019-07-21 10:42:00	267218.73729495634	36096.92824234748	13	J
2019-07-21 10:43:00	267205.1349567849	36098.30588294086	13	J
2019-07-21 10:44:00	267201.19270184386	36096.59860444542	13	J
2019-07-21 10:45:00	267197.9045192985	36093.53684046565	13	J
2019-07-21 10:46:00	267188.6780590238	36088.22920125706	13	J
2019-07-21 10:47:00	267182.5840072148	36084.74274704581	13	J
2019-07-21 10:48:00	267172.5932960493	36080.1709688372	13	J
2019-07-21 10:49:00	267162.1652520529	36079.55006670842	13	J
2019-07-21 10:50:00	267147.905185439	36075.43560280271	13	J
2019-07-21 10:51:00	267138.96796242177	36075.9939854968	13	J
2019-07-21 10:52:00	267118.5191466191	36090.46915557235	13	J
2019-07-21 10:53:00	267104.54987861816	36094.37565782292	13	J
2019-07-21 10:54:00	267103.8566301667	36094.750197770336	13	J
2019-07-21 10:55:00	267103.7840051023	36094.445866619375	13	J
2019-07-21 10:56:00	267103.2947662711	36093.31245833516	13	J
2019-07-21 10:57:00	267102.26720718615	36093.2964502058	13	J
2019-07-21 10:58:00	267104.08476998354	36094.15712671361	13	J
2019-07-21 10:59:00	267102.72926423827	36094.0112267431	13	J
2019-07-21 11:00:00	267103.183523796	36092.92739405629	13	J
2019-07-21 11:01:00	267103.83974533086	36096.54770607456	13	J
2019-07-21 11:02:00	267099.5684983247	36087.02261190803	13	J
2019-07-21 11:03:00	267088.92135141575	36069.7958042477	13	J
2019-07-21 11:04:00	267070.4269787993	36064.26703666383	13	J
2019-07-21 11:05:00	267052.1864783576	36055.171961817694	13	J
2019-07-21 11:06:00	267040.6011971863	36044.064529964766	13	J
2019-07-21 11:07:00	267029.77092858136	36037.77726315022	13	J
2019-07-21 11:08:00	267001.8351328351	36024.9336036922	13	J
2019-07-21 11:09:00	267001.4175233856	36021.09903596604	13	J
2019-07-21 11:10:00	267002.027721061	36021.150340226806	13	J
2019-07-21 11:11:00	267001.9884810228	36021.64567175283	13	J
2019-07-21 11:12:00	266999.81791814213	36020.659715804366	13	J
2019-07-21 11:13:00	266988.780112824	35999.80533589285	13	J
2019-07-21 11:14:00	266985.5340391752	35996.67350880611	13	J
2019-07-21 11:15:00	266985.7001549843	35996.77799547977	13	J
2019-07-21 11:16:00	266986.9104751984	35997.514553865345	13	J
2019-07-21 11:17:00	266987.0442465321	35997.36115463876	13	J
2019-07-21 11:18:00	266986.9934325607	35997.5294682344	13	J
2019-07-21 11:19:00	266986.57301449607	35998.04110093262	13	J
2019-07-21 11:20:00	266985.9123576028	35998.079396645204	13	J
2019-07-21 11:21:00	266985.4338649385	35997.75487206275	13	J
2019-07-21 11:22:00	266980.58435138955	35996.273042596644	13	J
2019-07-21 11:23:00	266971.5899209322	35993.961250191714	13	J
2019-07-21 11:24:00	266949.672455913	35982.79715013426	13	J
2019-07-21 11:25:00	266943.232048373	35973.6776766814	13	J
2019-07-21 11:26:00	266942.67035956506	35973.976609587444	13	J
2019-07-21 11:27:00	266941.9345217422	35974.80869203529	13	J
2019-07-21 11:28:00	266941.9892961296	35975.83896100999	13	J
2019-07-21 11:29:00	266941.3643433509	35976.22860269683	13	J
2019-07-21 11:30:00	266941.5542135213	35976.333453160914	13	J
2019-07-21 11:31:00	266946.4008952904	35971.319669841105	13	J
2019-07-21 11:32:00	266953.35402251576	35950.74230015432	13	J
2019-07-21 11:33:00	266952.1642119629	35928.094077304406	13	J
2019-07-21 11:34:00	266946.677542961	35912.89834959303	13	J
2019-07-21 11:35:00	266947.6343689449	35899.34081274583	13	J
2019-07-21 11:36:00	266945.54110582115	35873.73484459762	13	J
2019-07-21 11:37:00	266941.38397647726	35860.52529529438	13	J
2019-07-21 11:38:00	266931.32879447896	35852.955211176304	13	J
2019-07-21 11:39:00	266926.10592591355	35851.633278101115	13	J
2019-07-21 11:40:00	266915.9514513559	35845.82606410373	13	J
2019-07-21 11:41:00	266908.43209828594	35843.047760727124	13	J
2019-07-21 11:42:00	266905.9289045153	35842.61728975842	13	J
2019-07-21 11:43:00	266887.9227108181	35835.874141299944	13	J
2019-07-21 11:44:00	266881.7570733863	35824.58140904155	13	J
2019-07-21 11:45:00	266885.6468932849	35817.689577418	13	J
2019-07-21 11:46:00	266885.4903209997	35812.58005175026	13	J
2019-07-21 11:47:00	266885.21890372026	35809.40668113403	13	J
2019-07-21 11:48:00	266876.17466867313	35802.2896771361	13	J
2019-07-21 11:49:00	266864.58712768176	35794.61612015845	13	J
2019-07-21 11:50:00	266862.1548830804	35786.38138106614	13	J
2019-07-21 11:51:00	266857.1953919399	35775.37394036094	13	J
2019-07-21 11:52:00	266859.5971308623	35767.9902259973	13	J
2019-07-21 11:53:00	266854.64251644176	35765.3203345747	13	J
2019-07-21 11:54:00	266840.493464659	35758.802935807595	13	J
2019-07-21 11:55:00	266839.4409041933	35756.35012952481	13	J
2019-07-21 11:56:00	266842.53143159667	35755.74264162942	13	J
2019-07-21 11:57:00	266843.1916899121	35755.56793459165	13	J
2019-07-21 11:58:00	266843.14809602924	35755.65255603139	13	J
2019-07-21 11:59:00	266843.19422705483	35756.171650301934	13	J
2019-07-21 12:00:00	266843.41017358017	35755.83813316266	13	J
2019-07-21 12:01:00	266842.7864432523	35755.861120156595	13	J
2019-07-21 12:02:00	266843.0955565549	35755.55431320957	13	J
2019-07-21 12:03:00	266843.01168891485	35755.62511739996	13	J
2019-07-21 12:04:00	266842.3367221368	35756.46824734711	13	J
2019-07-21 12:05:00	266843.02087555715	35756.07675054933	13	J
2019-07-21 12:06:00	266843.682630004	35755.95771412595	13	J
2019-07-21 12:07:00	266834.2997434123	35740.90563988813	13	J
2019-07-21 12:08:00	266829.13121356635	35726.82509309878	13	J
2019-07-21 12:09:00	266826.19914979726	35717.42929146998	13	J
2019-07-21 12:10:00	266813.79015958135	35709.41505011732	13	J
2019-07-21 12:11:00	266804.62695429433	35697.73525777838	13	J
2019-07-21 12:12:00	266797.09305098635	35691.00910559165	13	J
2019-07-21 12:13:00	266791.33410655364	35698.12824710761	13	J
2019-07-21 12:14:00	266782.69611588656	35713.57152716218	13	J
2019-07-21 12:15:00	266780.2110930581	35715.772701242495	13	J
2019-07-21 12:16:00	266777.7602343779	35716.25802321713	13	J
2019-07-21 12:17:00	266773.5235176355	35722.0503353413	13	J
2019-07-21 12:18:00	266770.4532608645	35737.262780591365	13	J
2019-07-21 12:19:00	266768.4310463312	35744.71831313578	13	J
2019-07-21 12:20:00	266767.6566866959	35743.24411431707	13	J
2019-07-21 12:21:00	266766.96570172475	35742.0078824017	13	J
2019-07-21 12:22:00	266767.41044153203	35737.04496455588	13	J
2019-07-21 12:23:00	266766.599470828	35720.02714703886	13	J
2019-07-21 12:24:00	266750.40423109254	35708.24225337754	13	J
2019-07-21 12:25:00	266727.54541981674	35699.46201433197	13	J
2019-07-21 12:26:00	266711.0098633455	35690.57392082789	13	J
2019-07-21 12:27:00	266686.9048175444	35683.31751383504	13	J
2019-07-21 12:28:00	266658.38625081244	35686.64871958645	13	J
2019-07-21 12:29:00	266637.5283558569	35681.47063960535	13	J
2019-07-21 12:30:00	266624.3768067954	35680.47495960627	13	J
2019-07-21 12:31:00	266608.31006835063	35672.7387112824	13	J
2019-07-21 12:32:00	266605.7502454607	35660.49143277077	13	J
2019-07-21 12:33:00	266606.1901809476	35657.421325658055	13	J
2019-07-21 12:34:00	266605.8369553717	35654.398941961095	13	J
2019-07-21 12:35:00	266608.2106582092	35651.419501034514	13	J
2019-07-21 12:36:00	266606.72471369203	35641.50004447831	13	J
2019-07-21 12:37:00	266586.5900755932	35622.169758289005	13	J
2019-07-21 12:38:00	266581.7167523173	35613.25399763462	13	J
2019-07-21 12:39:00	266581.9894058496	35613.42777519226	13	J
2019-07-21 12:40:00	266581.1703832889	35613.15677796755	13	J
2019-07-21 12:41:00	266579.68857296964	35612.49824777106	13	J
2019-07-21 12:42:00	266579.3263852649	35612.81631073088	13	J
2019-07-21 12:43:00	266580.54120079824	35614.64656799151	13	J
2019-07-21 12:44:00	266580.76610258786	35616.344119025984	13	J
2019-07-21 12:45:00	266580.92646000005	35616.42114060782	13	J
2019-07-21 12:46:00	266581.99905856006	35615.24353316486	13	J
2019-07-21 12:47:00	266581.1659316368	35615.87304519783	13	J
2019-07-21 12:48:00	266579.9026039066	35616.380243263055	13	J
2019-07-21 12:49:00	266580.3025043565	35616.25609938792	13	J
2019-07-21 12:50:00	266580.0647556052	35615.25665079515	13	J
2019-07-21 12:51:00	266572.59735002794	35610.666803252854	13	J
2019-07-21 12:52:00	266556.3422934552	35607.67866053628	13	J
2019-07-21 12:53:00	266554.2705342738	35605.274172329206	13	J
2019-07-21 12:54:00	266552.3982768507	35601.980750013216	13	J
2019-07-21 12:55:00	266549.7920140253	35597.61830001782	13	J
2019-07-21 12:56:00	266545.2739827075	35595.46004162875	13	J
2019-07-21 12:57:00	266542.5612492652	35596.76591943085	13	J
2019-07-21 12:58:00	266539.64393935085	35599.55173016749	13	J
2019-07-21 12:59:00	266537.8577720292	35598.87114143695	13	J
2019-07-21 13:00:00	266535.0960916208	35599.5004973632	13	J
2019-07-21 13:01:00	266534.7543324806	35595.38054268539	13	J
2019-07-21 13:02:00	266521.88410395884	35579.89595088391	13	J
2019-07-21 13:03:00	266512.8061214024	35583.81027530002	13	J
2019-07-21 13:04:00	266487.8229766309	35578.82068897204	13	J
2019-07-21 13:05:00	266468.2345707428	35558.064761357055	13	J
2019-07-21 13:06:00	266455.0893708613	35541.075624747406	13	J
2019-07-21 13:07:00	266437.9315683196	35522.38897428459	13	J
2019-07-21 13:08:00	266434.4394946991	35522.37936846156	13	J
2019-07-21 13:09:00	266436.7329128893	35508.881245582364	13	J
2019-07-21 13:10:00	266437.852125252	35471.68389763268	13	J
2019-07-21 13:11:00	266435.5629952938	35461.76828168335	13	J
2019-07-21 13:12:00	266423.6728328219	35439.1006134407	13	J
2019-07-21 13:13:00	266425.5896937302	35417.348871475755	13	J
2019-07-21 13:14:00	266420.6919982579	35400.86349613316	13	J
2019-07-21 13:15:00	266416.98992143787	35370.38434376373	13	J
2019-07-21 13:16:00	266403.6825721291	35338.13913555979	13	J
2019-07-21 13:17:00	266394.6331061165	35304.56413691216	13	J
2019-07-21 13:18:00	266387.84642533364	35286.42043802615	13	J
2019-07-21 13:19:00	266383.1487130293	35278.624496042794	13	J
2019-07-21 13:20:00	266373.98211540334	35263.05855652402	13	J
2019-07-21 13:21:00	266360.56836189824	35254.089583196255	13	J
2019-07-21 13:22:00	266341.9372259039	35241.66176949377	13	J
2019-07-21 13:23:00	266339.43536109	35240.50774952988	13	J
2019-07-21 13:24:00	266340.6460581151	35239.43887581294	13	J
2019-07-21 13:25:00	266339.63400707085	35239.962795945685	13	J
2019-07-21 13:26:00	266338.90165778325	35238.82021308046	13	J
2019-07-21 13:27:00	266338.90788060625	35240.21456993649	13	J
2019-07-21 13:28:00	266339.7752957105	35242.08582669684	13	J
2019-07-21 13:29:00	266340.16251768125	35242.57812355377	13	J
2019-07-21 13:30:00	266341.6450937573	35242.43514108861	13	J
2019-07-21 13:31:00	266343.9170497342	35241.89511075708	13	J
2019-07-21 13:32:00	266343.9119799198	35240.69468081718	13	J
2019-07-21 13:33:00	266337.10674709897	35230.75859335994	13	J
2019-07-21 13:34:00	266334.6977935335	35207.42478441019	13	J
2019-07-21 13:35:00	266334.5055719283	35200.33173614131	13	J
2019-07-21 13:36:00	266333.5300891833	35198.165923598564	13	J
2019-07-21 13:37:00	266333.98409854405	35193.99455453084	13	J
2019-07-21 13:38:00	266334.22818919935	35192.42612840661	13	J
2019-07-21 13:39:00	266332.4820383908	35193.23629555406	13	J
2019-07-21 13:40:00	266331.95068026	35193.03897411503	13	J
2019-07-21 13:41:00	266331.46331261034	35191.05685046646	13	J
2019-07-21 13:42:00	266330.88980015746	35173.39927529926	13	J
2019-07-21 13:43:00	266330.8759726619	35168.374316429494	13	J
2019-07-21 13:44:00	266331.1153642551	35164.687440156216	13	J
2019-07-21 13:45:00	266332.8483307574	35152.88665879319	13	J
2019-07-21 13:46:00	266334.2861631231	35146.26169038184	13	J
2019-07-21 13:47:00	266334.74498354935	35144.753684649455	13	J
2019-07-21 13:48:00	266335.3291597739	35144.59484796214	13	J
2019-07-21 13:49:00	266334.7576818235	35145.14116763715	13	J
2019-07-21 13:50:00	266335.5231941792	35146.924146092526	13	J
2019-07-21 13:51:00	266337.6621796515	35150.47984062429	13	J
2019-07-21 13:52:00	266337.80926481914	35150.084214134324	13	J
2019-07-21 13:53:00	266338.055386916	35150.29025774293	13	J
2019-07-21 13:54:00	266337.4573613017	35150.789207092275	13	J
2019-07-21 13:55:00	266337.27577148296	35150.33797633753	13	J
2019-07-21 13:56:00	266337.6749329284	35150.22507825578	13	J
2019-07-21 13:57:00	266337.8822151056	35150.167890283694	13	J
2019-07-21 13:58:00	266335.8208076043	35151.20135847183	13	J
2019-07-21 13:59:00	266338.2271379452	35141.598895905816	13	J
2019-07-21 14:00:00	266350.8989625865	35146.13222342489	13	J
2019-07-21 14:01:00	266351.2121551256	35147.62385002051	13	J
2019-07-21 14:02:00	266352.02044959913	35148.06628928771	13	J
2019-07-21 14:03:00	266353.128683782	35147.79803164673	13	J
2019-07-21 14:04:00	266359.6316285176	35146.00693948311	13	J
2019-07-21 14:05:00	266369.01245256193	35145.510997683166	13	J
2019-07-21 14:06:00	266370.3604462354	35146.102459357746	13	J
2019-07-21 14:07:00	266370.1675315363	35146.54196832026	13	J
2019-07-21 14:08:00	266370.2639666274	35146.212715089394	13	J
2019-07-21 14:09:00	266370.4680499028	35145.93911106025	13	J
2019-07-21 14:10:00	266370.53004576964	35145.997534661205	13	J
2019-07-21 14:11:00	266370.87308181595	35145.49144796229	13	J
2019-07-21 14:12:00	266370.62198529014	35145.463479122984	13	J
2019-07-21 14:13:00	266371.07337708765	35145.75501535745	13	J
2019-07-21 14:14:00	266370.6386978891	35146.42721222843	13	J
2019-07-21 14:15:00	266371.16187925456	35146.57015475306	13	J
2019-07-21 14:16:00	266370.098500176	35145.65216672024	13	J
2019-07-21 14:17:00	266369.94534403767	35145.39651641895	13	J
2019-07-21 14:18:00	266369.3489060663	35145.4888083292	13	J
2019-07-21 14:19:00	266365.0522840626	35146.131373955905	13	J
2019-07-21 14:20:00	266364.4438731242	35145.752491833045	13	J
2019-07-21 14:21:00	266364.6908008777	35145.35739813911	13	J
2019-07-21 14:22:00	266363.7080751848	35145.900114485594	13	J
2019-07-21 14:23:00	266361.60915241	35145.88192268565	13	J
2019-07-21 14:24:00	266361.4360054356	35145.88158920155	13	J
2019-07-21 14:25:00	266361.1166123851	35145.839992985595	13	J
2019-07-21 14:26:00	266360.30375615525	35146.69273695909	13	J
2019-07-21 14:27:00	266359.7619128695	35146.03917269131	13	J
2019-07-21 14:28:00	266358.6776601766	35145.59881728478	13	J
2019-07-21 14:29:00	266359.0499047301	35144.53546071234	13	J
2019-07-21 14:30:00	266358.8904700646	35143.520509656715	13	J
2019-07-21 14:31:00	266358.0841783328	35143.80068806563	13	J
2019-07-21 14:32:00	266357.8406606635	35143.62542894325	13	J
2019-07-21 14:33:00	266358.3134940196	35143.494634810784	13	J
2019-07-21 14:34:00	266359.73872516456	35143.34908411744	13	J
2019-07-21 14:35:00	266362.8602275361	35141.68513765286	13	J
2019-07-21 14:36:00	266362.9073716923	35140.804713808604	13	J
2019-07-21 14:37:00	266363.0663072905	35140.27746525926	13	J
2019-07-21 14:38:00	266363.6713596402	35140.567126873975	13	J
2019-07-21 14:39:00	266362.849702969	35141.03552089305	13	J
2019-07-21 14:40:00	266366.100922255	35141.17809329199	13	J
2019-07-21 14:41:00	266375.414032301	35143.53595376989	13	J
2019-07-21 14:42:00	266389.9784184165	35141.73455967292	13	J
2019-07-21 14:43:00	266393.7256987197	35140.0703020559	13	J
2019-07-21 14:44:00	266392.17809146154	35141.65521449624	13	J
2019-07-21 14:45:00	266390.4136320643	35145.51789233195	13	J
2019-07-21 14:46:00	266389.3415268257	35146.40626670961	13	J
2019-07-21 14:47:00	266389.4161410542	35146.459157500336	13	J
2019-07-21 14:48:00	266389.2395596789	35145.99649668839	13	J
2019-07-21 14:49:00	266388.86481306085	35145.7062352863	13	J
2019-07-21 14:50:00	266388.36701622733	35145.36604239736	13	J
2019-07-21 14:51:00	266388.2885300934	35145.43758278182	13	J
2019-07-21 14:52:00	266387.6588791012	35145.55882301281	13	J
2019-07-21 14:53:00	266389.2760808828	35146.72150366234	13	J
2019-07-21 14:54:00	266389.1103969612	35146.91693913599	13	J
2019-07-21 14:55:00	266389.1154137874	35146.94717009209	13	J
2019-07-21 14:56:00	266388.7785284954	35146.670910936286	13	J
2019-07-21 14:57:00	266389.79074203444	35146.94592677175	13	J
2019-07-21 14:58:00	266389.5874450445	35146.522720434696	13	J
2019-07-21 14:59:00	266391.0155665754	35145.99023677253	13	J
2019-07-21 15:00:00	266390.9678423019	35145.85806750152	13	J
2019-07-22 04:00:00	266314.81362435623	35244.22743246655	13	J
2019-07-22 04:01:00	266313.44157202	35247.60761174548	13	J
2019-07-22 04:02:00	266314.65041491337	35252.916766137474	13	J
2019-07-22 04:03:00	266314.8621255385	35255.46450539664	13	J
2019-07-22 04:04:00	266317.8722094944	35258.010383469606	13	J
2019-07-22 04:05:00	266317.6199372768	35258.58760782842	13	J
2019-07-22 04:06:00	266312.4690913459	35259.255605691	13	J
2019-07-22 04:07:00	266308.5213139082	35261.487494960376	13	J
2019-07-22 04:08:00	266303.2436500842	35262.741908903794	13	J
2019-07-22 04:09:00	266290.97949086776	35274.3330344692	13	J
2019-07-22 04:10:00	266276.009844473	35278.21555528607	13	J
2019-07-22 04:11:00	266265.3348427201	35282.67547927207	13	J
2019-07-22 04:12:00	266265.22329631593	35287.15997646868	13	J
2019-07-22 04:13:00	266248.2854401275	35295.89495337486	13	J
2019-07-22 04:14:00	266235.2052111058	35308.052733371405	13	J
2019-07-22 04:15:00	266232.15136434906	35320.21454952229	13	J
[truncated: 1,306 more rows]
