# Supplementary material for: Estimating individual exposure to predation risk in group-living baboons, Papio anubis
Source: PLoS One. 2023 Nov 8;18(11):e0287357. doi: 10.1371/journal.pone.0287357 (PMC10631679; doi:10.1371/journal.pone.0287357)
Supplement: S1 Data — (ZIP) [file pone.0287357.s006.zip › S6 Data/16.csv]

Unnamed: 0	x	y	id	agesex
2019/7/19 4:00	265597.2484	35327.72907	16	AF
2019/7/19 4:01	265597.0882	35326.52553	16	AF
2019/7/19 4:02	265603.8615	35331.86822	16	AF
2019/7/19 4:03	265618.2187	35342.88599	16	AF
2019/7/19 4:04	265635.3233	35342.542	16	AF
2019/7/19 4:05	265675.5181	35349.2062	16	AF
2019/7/19 4:06	265716.1548	35363.21782	16	AF
2019/7/19 4:07	265756.4013	35379.84459	16	AF
2019/7/19 4:08	265800.1842	35402.4367	16	AF
2019/7/19 4:09	265839.8705	35419.69785	16	AF
2019/7/19 4:10	265863.3384	35435.97153	16	AF
2019/7/19 4:11	265864.3426	35436.24249	16	AF
2019/7/19 4:12	265864.3024	35436.39255	16	AF
2019/7/19 4:13	265865.9499	35437.45965	16	AF
2019/7/19 4:14	265887.7277	35445.36479	16	AF
2019/7/19 4:15	265896.3066	35447.39359	16	AF
2019/7/19 4:16	265921.9003	35449.95768	16	AF
2019/7/19 4:17	265936.089	35443.04767	16	AF
2019/7/19 4:18	265940.9629	35450.93806	16	AF
2019/7/19 4:19	265940.3959	35462.96418	16	AF
2019/7/19 4:20	265942.7236	35464.21814	16	AF
2019/7/19 4:21	265947.5097	35467.57789	16	AF
2019/7/19 4:22	265949.1897	35466.70635	16	AF
2019/7/19 4:23	265964.8319	35468.0304	16	AF
2019/7/19 4:24	265982.2517	35480.99323	16	AF
2019/7/19 4:25	266000.7175	35488.54616	16	AF
2019/7/19 4:26	266000.9271	35486.28553	16	AF
2019/7/19 4:27	266010.3506	35480.30871	16	AF
2019/7/19 4:28	266011.2767	35479.3328	16	AF
2019/7/19 4:29	266015.2669	35477.85458	16	AF
2019/7/19 4:30	266016.2117	35475.8728	16	AF
2019/7/19 4:31	266024.4896	35474.28244	16	AF
2019/7/19 4:32	266030.5223	35473.87251	16	AF
2019/7/19 4:33	266033.3189	35473.12462	16	AF
2019/7/19 4:34	266037.3334	35469.79772	16	AF
2019/7/19 4:35	266038.3118	35462.52597	16	AF
2019/7/19 4:36	266036.0376	35465.50135	16	AF
2019/7/19 4:37	266035.9755	35468.61729	16	AF
2019/7/19 4:38	266039.868	35464.94311	16	AF
2019/7/19 4:39	266050.3891	35467.14365	16	AF
2019/7/19 4:40	266051.8273	35462.77871	16	AF
2019/7/19 4:41	266047.9771	35461.91861	16	AF
2019/7/19 4:42	266040.5232	35467.05203	16	AF
2019/7/19 4:43	266036.7642	35463.08153	16	AF
2019/7/19 4:44	266040.7162	35457.28096	16	AF
2019/7/19 4:45	266044.2304	35459.12752	16	AF
2019/7/19 4:46	266047.3	35456.64105	16	AF
2019/7/19 4:47	266063.8178	35435.04682	16	AF
2019/7/19 4:48	266078.8716	35415.19769	16	AF
2019/7/19 4:49	266093.0427	35389.25976	16	AF
2019/7/19 4:50	266137.3725	35347.36841	16	AF
2019/7/19 4:51	266173.0766	35321.49416	16	AF
2019/7/19 4:52	266181.0567	35305.69335	16	AF
2019/7/19 4:53	266191.8196	35275.88663	16	AF
2019/7/19 4:54	266211.1943	35245.16917	16	AF
2019/7/19 4:55	266225.9499	35235.09816	16	AF
2019/7/19 4:56	266234.1679	35234.65425	16	AF
2019/7/19 4:57	266249.2438	35230.38312	16	AF
2019/7/19 4:58	266253.9368	35231.77007	16	AF
2019/7/19 4:59	266253.7227	35232.01049	16	AF
2019/7/19 5:00	266255.5375	35231.33256	16	AF
2019/7/19 5:01	266263.3061	35221.77003	16	AF
2019/7/19 5:02	266263.4528	35221.59303	16	AF
2019/7/19 5:03	266263.5113	35221.50804	16	AF
2019/7/19 5:04	266263.4213	35221.53774	16	AF
2019/7/19 5:05	266263.7404	35221.88368	16	AF
2019/7/19 5:06	266262.7242	35221.27796	16	AF
2019/7/19 5:07	266262.5655	35221.22361	16	AF
2019/7/19 5:08	266263.5924	35221.79652	16	AF
2019/7/19 5:09	266263.7936	35221.86229	16	AF
2019/7/19 5:10	266264.2588	35222.20175	16	AF
2019/7/19 5:11	266263.1941	35221.90714	16	AF
2019/7/19 5:12	266263.0772	35221.54002	16	AF
2019/7/19 5:13	266263.4188	35220.52902	16	AF
2019/7/19 5:14	266264.0403	35221.93431	16	AF
2019/7/19 5:15	266264.8282	35221.79387	16	AF
2019/7/19 5:16	266265.0929	35221.79787	16	AF
2019/7/19 5:17	266264.8577	35221.73819	16	AF
2019/7/19 5:18	266263.9208	35221.36306	16	AF
2019/7/19 5:19	266265.0009	35221.41999	16	AF
2019/7/19 5:20	266265.0078	35221.58166	16	AF
2019/7/19 5:21	266265.0976	35222.10129	16	AF
2019/7/19 5:22	266265.012	35221.82462	16	AF
2019/7/19 5:23	266264.2006	35227.37586	16	AF
2019/7/19 5:24	266263.5121	35229.2408	16	AF
2019/7/19 5:25	266263.0927	35228.44711	16	AF
2019/7/19 5:26	266263.438	35229.05297	16	AF
2019/7/19 5:27	266263.0111	35228.63736	16	AF
2019/7/19 5:28	266263.1171	35228.83237	16	AF
2019/7/19 5:29	266262.9573	35228.73932	16	AF
2019/7/19 5:30	266263.6838	35228.38781	16	AF
2019/7/19 5:31	266263.8775	35228.17762	16	AF
2019/7/19 5:32	266263.355	35228.65273	16	AF
2019/7/19 5:33	266263.6345	35228.70323	16	AF
2019/7/19 5:34	266263.5974	35228.65826	16	AF
2019/7/19 5:35	266264.2619	35228.47341	16	AF
2019/7/19 5:36	266263.1232	35228.62333	16	AF
2019/7/19 5:37	266264.0281	35228.7496	16	AF
2019/7/19 5:38	266264.3809	35227.85695	16	AF
2019/7/19 5:39	266263.9309	35228.68197	16	AF
2019/7/19 5:40	266264.3991	35227.64514	16	AF
2019/7/19 5:41	266264.1296	35227.78861	16	AF
2019/7/19 5:42	266265.8384	35228.65907	16	AF
2019/7/19 5:43	266278.1179	35225.64058	16	AF
2019/7/19 5:44	266277.5697	35225.59461	16	AF
2019/7/19 5:45	266275.4967	35225.58636	16	AF
2019/7/19 5:46	266275.6411	35225.62486	16	AF
2019/7/19 5:47	266276.8789	35226.42152	16	AF
2019/7/19 5:48	266279.7856	35225.82218	16	AF
2019/7/19 5:49	266281.0422	35225.0558	16	AF
2019/7/19 5:50	266281.2712	35225.15881	16	AF
2019/7/19 5:51	266281.3203	35225.87588	16	AF
2019/7/19 5:52	266281.8199	35225.21405	16	AF
2019/7/19 5:53	266281.954	35225.22982	16	AF
2019/7/19 5:54	266281.6229	35224.62414	16	AF
2019/7/19 5:55	266281.946	35224.48342	16	AF
2019/7/19 5:56	266284.5963	35223.80008	16	AF
2019/7/19 5:57	266297.8603	35223.57156	16	AF
2019/7/19 5:58	266306.5492	35224.34679	16	AF
2019/7/19 5:59	266317.8042	35228.25383	16	AF
2019/7/19 6:00	266342.6801	35235.21833	16	AF
2019/7/19 6:01	266346.4776	35238.91932	16	AF
2019/7/19 6:02	266345.8345	35239.50753	16	AF
2019/7/19 6:03	266353.9918	35238.90931	16	AF
2019/7/19 6:04	266374.2453	35235.1472	16	AF
2019/7/19 6:05	266388.8768	35227.30326	16	AF
2019/7/19 6:06	266389.0966	35226.70724	16	AF
2019/7/19 6:07	266388.1196	35227.4142	16	AF
2019/7/19 6:08	266402.9971	35228.21951	16	AF
2019/7/19 6:09	266418.9176	35218.58333	16	AF
2019/7/19 6:10	266422.9796	35214.46284	16	AF
2019/7/19 6:11	266442.6106	35211.19785	16	AF
2019/7/19 6:12	266460.4458	35199.06032	16	AF
2019/7/19 6:13	266462.1255	35196.03315	16	AF
2019/7/19 6:14	266470.5993	35189.85797	16	AF
2019/7/19 6:15	266498.758	35185.98273	16	AF
2019/7/19 6:16	266521.1083	35183.64627	16	AF
2019/7/19 6:17	266534.3724	35188.11329	16	AF
2019/7/19 6:18	266548.8625	35190.78034	16	AF
2019/7/19 6:19	266563.9272	35191.74397	16	AF
2019/7/19 6:20	266564.1942	35192.93217	16	AF
2019/7/19 6:21	266576.6659	35192.00185	16	AF
2019/7/19 6:22	266598.4619	35198.86468	16	AF
2019/7/19 6:23	266607.1986	35201.83183	16	AF
2019/7/19 6:24	266611.148	35209.75112	16	AF
2019/7/19 6:25	266615.8114	35217.75426	16	AF
2019/7/19 6:26	266616.6207	35219.53723	16	AF
2019/7/19 6:27	266631.6629	35214.81338	16	AF
2019/7/19 6:28	266646.5396	35207.70548	16	AF
2019/7/19 6:29	266672.2198	35183.4749	16	AF
2019/7/19 6:30	266689.6947	35178.47147	16	AF
2019/7/19 6:31	266706.3786	35184.06522	16	AF
2019/7/19 6:32	266735.3124	35200.46034	16	AF
2019/7/19 6:33	266768.2678	35206.4368	16	AF
2019/7/19 6:34	266793.353	35216.345	16	AF
2019/7/19 6:35	266807.6259	35208.06482	16	AF
2019/7/19 6:36	266817.7256	35205.2477	16	AF
2019/7/19 6:37	266817.2414	35206.3673	16	AF
2019/7/19 6:38	266816.8757	35206.85938	16	AF
2019/7/19 6:39	266830.0458	35207.52273	16	AF
2019/7/19 6:40	266868.6879	35199.47983	16	AF
2019/7/19 6:41	266882.662	35196.36402	16	AF
2019/7/19 6:42	266904.4143	35209.32429	16	AF
2019/7/19 6:43	266908.9845	35213.4685	16	AF
2019/7/19 6:44	266910.7956	35212.94197	16	AF
2019/7/19 6:45	266911.2212	35212.17134	16	AF
2019/7/19 6:46	266911.171	35214.30878	16	AF
2019/7/19 6:47	266923.7379	35244.63084	16	AF
2019/7/19 6:48	266947.5745	35263.341	16	AF
2019/7/19 6:49	266952.9268	35270.64588	16	AF
2019/7/19 6:50	266967.2366	35288.35627	16	AF
2019/7/19 6:51	266988.1826	35305.3001	16	AF
2019/7/19 6:52	267012.2394	35311.86234	16	AF
2019/7/19 6:53	267033.6052	35335.18278	16	AF
2019/7/19 6:54	267051.0941	35349.99763	16	AF
2019/7/19 6:55	267057.6648	35363.74423	16	AF
2019/7/19 6:56	267062.4644	35376.49299	16	AF
2019/7/19 6:57	267076.493	35401.4032	16	AF
2019/7/19 6:58	267088.5824	35414.88303	16	AF
2019/7/19 6:59	267091.7334	35417.8276	16	AF
2019/7/19 7:00	267102.0217	35418.07049	16	AF
2019/7/19 7:01	267103.2913	35418.48407	16	AF
2019/7/19 7:02	267103.3483	35417.76126	16	AF
2019/7/19 7:03	267086.8942	35420.19557	16	AF
2019/7/19 7:04	267074.569	35425.36566	16	AF
2019/7/19 7:05	267077.6737	35427.0993	16	AF
2019/7/19 7:06	267111.9996	35446.56565	16	AF
2019/7/19 7:07	267156.8986	35489.00051	16	AF
2019/7/19 7:08	267196.3169	35525.47527	16	AF
2019/7/19 7:09	267222.1095	35531.70512	16	AF
2019/7/19 7:10	267234.1959	35537.63564	16	AF
2019/7/19 7:11	267248.2313	35541.32252	16	AF
2019/7/19 7:12	267248.2488	35540.43529	16	AF
2019/7/19 7:13	267248.7271	35541.90291	16	AF
2019/7/19 7:14	267248.8649	35543.24227	16	AF
2019/7/19 7:15	267249.9157	35541.5585	16	AF
2019/7/19 7:16	267250.3471	35541.41629	16	AF
2019/7/19 7:17	267249.6962	35541.83082	16	AF
2019/7/19 7:18	267249.6743	35542.78055	16	AF
2019/7/19 7:19	267249.6626	35542.91161	16	AF
2019/7/19 7:20	267283.1269	35536.11827	16	AF
2019/7/19 7:21	267293.7282	35533.00554	16	AF
2019/7/19 7:22	267295.8881	35533.54356	16	AF
2019/7/19 7:23	267308.3176	35541.56424	16	AF
2019/7/19 7:24	267314.6742	35545.60029	16	AF
2019/7/19 7:25	267315.1153	35545.32763	16	AF
2019/7/19 7:26	267315.5565	35545.17638	16	AF
2019/7/19 7:27	267323.7687	35547.3901	16	AF
2019/7/19 7:28	267324.2467	35547.20327	16	AF
2019/7/19 7:29	267325.0863	35547.27093	16	AF
2019/7/19 7:30	267338.1045	35547.1855	16	AF
2019/7/19 7:31	267349.0702	35545.28695	16	AF
2019/7/19 7:32	267357.5099	35540.0741	16	AF
2019/7/19 7:33	267368.2253	35536.03633	16	AF
2019/7/19 7:34	267370.518	35542.74629	16	AF
2019/7/19 7:35	267378.3135	35547.24492	16	AF
2019/7/19 7:36	267378.4213	35547.78575	16	AF
2019/7/19 7:37	267377.4783	35546.65041	16	AF
2019/7/19 7:38	267377.3364	35546.851	16	AF
2019/7/19 7:39	267377.8459	35547.27893	16	AF
2019/7/19 7:40	267377.9829	35547.75321	16	AF
2019/7/19 7:41	267377.7633	35547.5009	16	AF
2019/7/19 7:42	267377.9126	35547.73793	16	AF
2019/7/19 7:43	267378.2028	35547.49307	16	AF
2019/7/19 7:44	267377.7713	35547.4997	16	AF
2019/7/19 7:45	267378.0166	35547.43522	16	AF
2019/7/19 7:46	267377.3252	35547.38836	16	AF
2019/7/19 7:47	267378.0664	35547.49494	16	AF
2019/7/19 7:48	267377.9105	35546.37197	16	AF
2019/7/19 7:49	267377.3242	35547.03571	16	AF
2019/7/19 7:50	267378.7228	35547.45019	16	AF
2019/7/19 7:51	267377.7081	35547.74147	16	AF
2019/7/19 7:52	267377.3124	35548.48942	16	AF
2019/7/19 7:53	267377.6437	35548.57987	16	AF
2019/7/19 7:54	267378.537	35544.25739	16	AF
2019/7/19 7:55	267382.9051	35530.81373	16	AF
2019/7/19 7:56	267383.5702	35530.86282	16	AF
2019/7/19 7:57	267382.798	35530.56545	16	AF
2019/7/19 7:58	267382.8639	35529.73941	16	AF
2019/7/19 7:59	267383.2987	35529.96864	16	AF
2019/7/19 8:00	267383.1001	35529.67687	16	AF
2019/7/19 8:01	267393.416	35522.82559	16	AF
2019/7/19 8:02	267401.7003	35508.25733	16	AF
2019/7/19 8:03	267410.217	35508.61155	16	AF
2019/7/19 8:04	267440.3277	35506.6331	16	AF
2019/7/19 8:05	267455.5127	35499.56041	16	AF
2019/7/19 8:06	267464.6435	35491.90732	16	AF
2019/7/19 8:07	267471.4148	35486.85557	16	AF
2019/7/19 8:08	267474.2523	35486.8207	16	AF
2019/7/19 8:09	267474.0516	35486.05702	16	AF
2019/7/19 8:10	267473.0348	35487.25839	16	AF
2019/7/19 8:11	267473.9218	35487.00124	16	AF
2019/7/19 8:12	267461.2077	35487.55464	16	AF
2019/7/19 8:13	267459.5148	35487.33544	16	AF
2019/7/19 8:14	267459.5749	35487.59355	16	AF
2019/7/19 8:15	267459.703	35487.42978	16	AF
2019/7/19 8:16	267459.2569	35487.51762	16	AF
2019/7/19 8:17	267459.2063	35487.06323	16	AF
2019/7/19 8:18	267460.1434	35487.67505	16	AF
2019/7/19 8:19	267458.8322	35488.204	16	AF
2019/7/19 8:20	267459.5695	35487.15901	16	AF
2019/7/19 8:21	267459.2453	35485.16175	16	AF
2019/7/19 8:22	267459.3367	35486.39128	16	AF
2019/7/19 8:23	267460.1634	35485.519	16	AF
2019/7/19 8:24	267459.4036	35486.0141	16	AF
2019/7/19 8:25	267457.8512	35485.19172	16	AF
2019/7/19 8:26	267457.6898	35484.70067	16	AF
2019/7/19 8:27	267456.9119	35485.51801	16	AF
2019/7/19 8:28	267455.7893	35484.60096	16	AF
2019/7/19 8:29	267456.6435	35485.31879	16	AF
2019/7/19 8:30	267456.5071	35484.39177	16	AF
2019/7/19 8:31	267458.1696	35484.82758	16	AF
2019/7/19 8:32	267457.2567	35484.90279	16	AF
2019/7/19 8:33	267457.1023	35483.92085	16	AF
2019/7/19 8:34	267457.8966	35485.72832	16	AF
2019/7/19 8:35	267457.579	35485.60562	16	AF
2019/7/19 8:36	267456.8197	35485.02953	16	AF
2019/7/19 8:37	267456.427	35484.66609	16	AF
2019/7/19 8:38	267457.6175	35486.55072	16	AF
2019/7/19 8:39	267457.3863	35485.8606	16	AF
2019/7/19 8:40	267457.1376	35484.65875	16	AF
2019/7/19 8:41	267457.1257	35486.48335	16	AF
2019/7/19 8:42	267457.3247	35487.10823	16	AF
2019/7/19 8:43	267456.2602	35486.13734	16	AF
2019/7/19 8:44	267457.1225	35485.5399	16	AF
2019/7/19 8:45	267457.9621	35485.55923	16	AF
2019/7/19 8:46	267457.763	35485.08113	16	AF
2019/7/19 8:47	267457.4435	35486.81492	16	AF
2019/7/19 8:48	267457.2237	35484.68288	16	AF
2019/7/19 8:49	267456.661	35484.81019	16	AF
2019/7/19 8:50	267456.8784	35484.39575	16	AF
2019/7/19 8:51	267457.2322	35485.3843	16	AF
2019/7/19 8:52	267457.1415	35485.60552	16	AF
2019/7/19 8:53	267456.9279	35485.03172	16	AF
2019/7/19 8:54	267456.7803	35485.26291	16	AF
2019/7/19 8:55	267457.0687	35485.41299	16	AF
2019/7/19 8:56	267457.7329	35485.68209	16	AF
2019/7/19 8:57	267456.9638	35484.51297	16	AF
2019/7/19 8:58	267456.9596	35483.70409	16	AF
2019/7/19 8:59	267457.5585	35484.75508	16	AF
2019/7/19 9:00	267457.3558	35484.87955	16	AF
2019/7/19 9:01	267457.0613	35484.6007	16	AF
2019/7/19 9:02	267456.5504	35484.70238	16	AF
2019/7/19 9:03	267454.7487	35467.25513	16	AF
2019/7/19 9:04	267448.14	35449.61051	16	AF
2019/7/19 9:05	267449.0892	35443.3965	16	AF
2019/7/19 9:06	267453.4154	35438.61133	16	AF
2019/7/19 9:07	267461.992	35427.69499	16	AF
2019/7/19 9:08	267462.3707	35425.52191	16	AF
2019/7/19 9:09	267461.3684	35425.74111	16	AF
2019/7/19 9:10	267462.5197	35426.54976	16	AF
2019/7/19 9:11	267461.9112	35424.46241	16	AF
2019/7/19 9:12	267462.107	35425.47532	16	AF
2019/7/19 9:13	267462.3878	35426.64749	16	AF
2019/7/19 9:14	267461.7892	35425.96352	16	AF
2019/7/19 9:15	267462.7648	35425.18245	16	AF
2019/7/19 9:16	267465.3798	35416.82062	16	AF
2019/7/19 9:17	267465.859	35410.55167	16	AF
2019/7/19 9:18	267465.2367	35409.53811	16	AF
2019/7/19 9:19	267463.166	35398.81509	16	AF
2019/7/19 9:20	267467.9171	35386.2989	16	AF
2019/7/19 9:21	267475.0458	35379.0844	16	AF
2019/7/19 9:22	267497.4475	35345.46763	16	AF
2019/7/19 9:23	267522.6368	35322.98573	16	AF
2019/7/19 9:24	267544.9947	35326.62909	16	AF
2019/7/19 9:25	267563.695	35331.67879	16	AF
2019/7/19 9:26	267589.7275	35317.53148	16	AF
2019/7/19 9:27	267604.612	35312.47551	16	AF
2019/7/19 9:28	267619.1564	35311.46035	16	AF
2019/7/19 9:29	267623.2539	35306.95627	16	AF
2019/7/19 9:30	267622.5459	35309.74179	16	AF
2019/7/19 9:31	267629.3826	35299.57295	16	AF
2019/7/19 9:32	267642.5006	35266.4914	16	AF
2019/7/19 9:33	267643.6424	35247.96094	16	AF
2019/7/19 9:34	267643.9222	35239.17358	16	AF
2019/7/19 9:35	267665.4841	35237.39992	16	AF
2019/7/19 9:36	267678.8297	35232.43946	16	AF
2019/7/19 9:37	267679.7279	35230.23929	16	AF
2019/7/19 9:38	267675.8483	35223.56071	16	AF
2019/7/19 9:39	267665.847	35207.69254	16	AF
2019/7/19 9:40	267656.3668	35196.48437	16	AF
2019/7/19 9:41	267631.4258	35177.57817	16	AF
2019/7/19 9:42	267623.9961	35168.2211	16	AF
2019/7/19 9:43	267615.9939	35153.56234	16	AF
2019/7/19 9:44	267597.6424	35142.88318	16	AF
2019/7/19 9:45	267587.5863	35135.92951	16	AF
2019/7/19 9:46	267589.6298	35122.14788	16	AF
2019/7/19 9:47	267587.0961	35112.75991	16	AF
2019/7/19 9:48	267584.8424	35105.41294	16	AF
2019/7/19 9:49	267580.2599	35100.60019	16	AF
2019/7/19 9:50	267580.4515	35091.79312	16	AF
2019/7/19 9:51	267586.7904	35083.20676	16	AF
2019/7/19 9:52	267586.7165	35078.25946	16	AF
2019/7/19 9:53	267588.2033	35076.28432	16	AF
2019/7/19 9:54	267591.8077	35076.30129	16	AF
2019/7/19 9:55	267583.3912	35075.8696	16	AF
2019/7/19 9:56	267580.2327	35073.75716	16	AF
2019/7/19 9:57	267583.4392	35068.56604	16	AF
2019/7/19 9:58	267583.7999	35065.23181	16	AF
2019/7/19 9:59	267583.5197	35059.89062	16	AF
2019/7/19 10:00	267582.2751	35057.64192	16	AF
2019/7/19 10:01	267582.6926	35058.23725	16	AF
2019/7/19 10:02	267578.3067	35056.58829	16	AF
2019/7/19 10:03	267574.1862	35056.27556	16	AF
2019/7/19 10:04	267573.8696	35055.49089	16	AF
2019/7/19 10:05	267574.2552	35055.30795	16	AF
2019/7/19 10:06	267574.9665	35055.31095	16	AF
2019/7/19 10:07	267576.1053	35055.55643	16	AF
2019/7/19 10:08	267573.3926	35051.4368	16	AF
2019/7/19 10:09	267573.7984	35047.45607	16	AF
2019/7/19 10:10	267575.1637	35047.26814	16	AF
2019/7/19 10:11	267575.2709	35044.1218	16	AF
2019/7/19 10:12	267574.317	35045.16591	16	AF
2019/7/19 10:13	267574.1722	35045.11838	16	AF
2019/7/19 10:14	267576.372	35042.66069	16	AF
2019/7/19 10:15	267576.8662	35042.82446	16	AF
2019/7/19 10:16	267575.2194	35042.53103	16	AF
2019/7/19 10:17	267575.2594	35041.72336	16	AF
2019/7/19 10:18	267574.474	35041.37198	16	AF
2019/7/19 10:19	267576.9121	35041.34107	16	AF
2019/7/19 10:20	267577.4587	35041.43682	16	AF
2019/7/19 10:21	267577.6722	35040.82513	16	AF
2019/7/19 10:22	267577.2747	35036.56309	16	AF
2019/7/19 10:23	267580.41	35028.6021	16	AF
2019/7/19 10:24	267581.5398	35025.1866	16	AF
2019/7/19 10:25	267583.723	35021.79412	16	AF
2019/7/19 10:26	267583.5195	35022.60174	16	AF
2019/7/19 10:27	267583.7747	35021.97495	16	AF
2019/7/19 10:28	267583.8384	35021.58192	16	AF
2019/7/19 10:29	267583.3763	35021.69133	16	AF
2019/7/19 10:30	267583.3502	35021.94388	16	AF
2019/7/19 10:31	267583.3768	35022.12527	16	AF
2019/7/19 10:32	267583.4721	35022.78445	16	AF
2019/7/19 10:33	267583.2975	35022.48456	16	AF
2019/7/19 10:34	267582.9537	35022.96097	16	AF
2019/7/19 10:35	267583.2885	35022.05468	16	AF
2019/7/19 10:36	267583.4068	35022.45283	16	AF
2019/7/19 10:37	267582.7876	35022.56348	16	AF
2019/7/19 10:38	267582.9168	35022.26232	16	AF
2019/7/19 10:39	267582.7537	35022.34549	16	AF
2019/7/19 10:40	267583.4227	35022.30794	16	AF
2019/7/19 10:41	267583.459	35022.13244	16	AF
2019/7/19 10:42	267583.2991	35022.14372	16	AF
2019/7/19 10:43	267583.4056	35022.35808	16	AF
2019/7/19 10:44	267583.2098	35022.15756	16	AF
2019/7/19 10:45	267583.5126	35022.71163	16	AF
2019/7/19 10:46	267583.4059	35022.82889	16	AF
2019/7/19 10:47	267582.6877	35022.86473	16	AF
2019/7/19 10:48	267584.1878	35019.61273	16	AF
2019/7/19 10:49	267585.7094	35016.82594	16	AF
2019/7/19 10:50	267585.9672	35017.02055	16	AF
2019/7/19 10:51	267585.4777	35016.49897	16	AF
2019/7/19 10:52	267585.2638	35016.6616	16	AF
2019/7/19 10:53	267585.2064	35016.50032	16	AF
2019/7/19 10:54	267585.109	35016.37296	16	AF
2019/7/19 10:55	267588.3324	35013.9969	16	AF
2019/7/19 10:56	267586.353	35012.05251	16	AF
2019/7/19 10:57	267587.2493	35003.70188	16	AF
2019/7/19 10:58	267588.0042	34998.15349	16	AF
2019/7/19 10:59	267587.5192	34998.39618	16	AF
2019/7/19 11:00	267587.7413	34998.18876	16	AF
2019/7/19 11:01	267588.6938	34998.82951	16	AF
2019/7/19 11:02	267588.4686	34999.11602	16	AF
2019/7/19 11:03	267585.5988	34997.28039	16	AF
2019/7/19 11:04	267583.7227	34996.98214	16	AF
2019/7/19 11:05	267583.9157	34996.95058	16	AF
2019/7/19 11:06	267581.6112	34997.1551	16	AF
2019/7/19 11:07	267581.8137	34996.51978	16	AF
2019/7/19 11:08	267584.7645	34989.43634	16	AF
2019/7/19 11:09	267584.0099	34989.36994	16	AF
2019/7/19 11:10	267584.8473	34989.63283	16	AF
2019/7/19 11:11	267585.4803	34989.57592	16	AF
2019/7/19 11:12	267584.9173	34986.91472	16	AF
2019/7/19 11:13	267587.0772	34987.83045	16	AF
2019/7/19 11:14	267581.6393	34987.30046	16	AF
2019/7/19 11:15	267581.414	34986.63836	16	AF
2019/7/19 11:16	267582.9828	34988.70634	16	AF
2019/7/19 11:17	267585.5274	34993.31614	16	AF
2019/7/19 11:18	267584.9205	34994.75746	16	AF
2019/7/19 11:19	267579.1182	35001.46935	16	AF
2019/7/19 11:20	267577.4862	35001.95302	16	AF
2019/7/19 11:21	267576.1424	35005.0596	16	AF
2019/7/19 11:22	267575.0418	35009.55717	16	AF
2019/7/19 11:23	267567.2251	35019.35992	16	AF
2019/7/19 11:24	267556.8032	35024.34031	16	AF
2019/7/19 11:25	267554.4862	35033.43667	16	AF
2019/7/19 11:26	267548.5541	35038.44786	16	AF
2019/7/19 11:27	267547.5373	35037.02107	16	AF
2019/7/19 11:28	267548.6619	35039.44954	16	AF
2019/7/19 11:29	267549.611	35040.8295	16	AF
2019/7/19 11:30	267550.3949	35044.42139	16	AF
2019/7/19 11:31	267543.2829	35052.24678	16	AF
2019/7/19 11:32	267534.6813	35059.6988	16	AF
2019/7/19 11:33	267522.6715	35071.78859	16	AF
2019/7/19 11:34	267513.8128	35071.63479	16	AF
2019/7/19 11:35	267512.8236	35069.36558	16	AF
2019/7/19 11:36	267506.1976	35077.43199	16	AF
2019/7/19 11:37	267508.7624	35114.65883	16	AF
2019/7/19 11:38	267519.4649	35132.59659	16	AF
2019/7/19 11:39	267525.4327	35150.50605	16	AF
2019/7/19 11:40	267523.8686	35166.15795	16	AF
2019/7/19 11:41	267524.1699	35168.15245	16	AF
2019/7/19 11:42	267539.9635	35174.09993	16	AF
2019/7/19 11:43	267550.4259	35202.43218	16	AF
2019/7/19 11:44	267540.1209	35224.70236	16	AF
2019/7/19 11:45	267535.1585	35242.62676	16	AF
2019/7/19 11:46	267525.5427	35265.95289	16	AF
2019/7/19 11:47	267519.0517	35268.71562	16	AF
2019/7/19 11:48	267525.6358	35276.24708	16	AF
2019/7/19 11:49	267522.7051	35304.44424	16	AF
2019/7/19 11:50	267502.6248	35333.51949	16	AF
2019/7/19 11:51	267476.0385	35366.68972	16	AF
2019/7/19 11:52	267438.7229	35397.74666	16	AF
2019/7/19 11:53	267388.5872	35410.25073	16	AF
2019/7/19 11:54	267344.1887	35415.10166	16	AF
2019/7/19 11:55	267310.5558	35406.67366	16	AF
2019/7/19 11:56	267282.3396	35396.34622	16	AF
2019/7/19 11:57	267267.9924	35383.04806	16	AF
2019/7/19 11:58	267262.8358	35377.41157	16	AF
2019/7/19 11:59	267258.9044	35371.6728	16	AF
2019/7/19 12:00	267256.6541	35370.13678	16	AF
2019/7/19 12:01	267251.6355	35371.08457	16	AF
2019/7/19 12:02	267244.1376	35376.69927	16	AF
2019/7/19 12:03	267235.5125	35374.83015	16	AF
2019/7/19 12:04	267226.1196	35378.34007	16	AF
2019/7/19 12:05	267225.4896	35378.77395	16	AF
2019/7/19 12:06	267226.2379	35378.79112	16	AF
2019/7/19 12:07	267225.0627	35380.13189	16	AF
2019/7/19 12:08	267213.673	35395.89054	16	AF
2019/7/19 12:09	267207.2267	35405.3697	16	AF
2019/7/19 12:10	267204.1924	35413.087	16	AF
2019/7/19 12:11	267187.2563	35436.99075	16	AF
2019/7/19 12:12	267166.1121	35453.62424	16	AF
2019/7/19 12:13	267161.9778	35451.01648	16	AF
2019/7/19 12:14	267160.6803	35454.21985	16	AF
2019/7/19 12:15	267156.2305	35463.59816	16	AF
2019/7/19 12:16	267135.5309	35461.76802	16	AF
2019/7/19 12:17	267114.4768	35461.53305	16	AF
2019/7/19 12:18	267094.8083	35458.43341	16	AF
2019/7/19 12:19	267085.8921	35455.06467	16	AF
2019/7/19 12:20	267075.766	35455.29956	16	AF
2019/7/19 12:21	267072.7716	35454.90366	16	AF
2019/7/19 12:22	267066.4872	35447.40302	16	AF
2019/7/19 12:23	267058.9701	35446.34976	16	AF
2019/7/19 12:24	267051.7422	35451.06298	16	AF
2019/7/19 12:25	267051.5603	35452.95583	16	AF
2019/7/19 12:26	267051.0022	35454.25867	16	AF
2019/7/19 12:27	267043.8992	35456.66927	16	AF
2019/7/19 12:28	267039.4241	35455.72452	16	AF
2019/7/19 12:29	267039.3071	35454.41616	16	AF
2019/7/19 12:30	267034.6449	35447.68124	16	AF
2019/7/19 12:31	267028.8666	35444.51361	16	AF
2019/7/19 12:32	267028.6301	35443.18475	16	AF
2019/7/19 12:33	267028.2158	35443.54946	16	AF
2019/7/19 12:34	267022.86	35441.00591	16	AF
2019/7/19 12:35	266998.091	35434.97603	16	AF
2019/7/19 12:36	266967.4455	35434.4702	16	AF
2019/7/19 12:37	266951.2461	35436.3348	16	AF
2019/7/19 12:38	266937.9848	35440.41494	16	AF
2019/7/19 12:39	266924.9368	35449.42343	16	AF
2019/7/19 12:40	266924.9269	35456.26483	16	AF
2019/7/19 12:41	266924.0797	35461.72112	16	AF
2019/7/19 12:42	266921.7318	35467.59452	16	AF
2019/7/19 12:43	266909.7234	35476.00144	16	AF
2019/7/19 12:44	266894.5113	35480.36108	16	AF
2019/7/19 12:45	266890.9036	35483.84457	16	AF
2019/7/19 12:46	266882.9566	35491.36398	16	AF
2019/7/19 12:47	266876.8492	35494.62364	16	AF
2019/7/19 12:48	266867.6364	35500.57144	16	AF
2019/7/19 12:49	266853.5699	35507.66728	16	AF
2019/7/19 12:50	266831.6862	35517.80417	16	AF
2019/7/19 12:51	266805.8014	35535.88539	16	AF
2019/7/19 12:52	266790.6326	35548.4729	16	AF
2019/7/19 12:53	266776.6117	35573.80403	16	AF
2019/7/19 12:54	266755.5972	35593.95939	16	AF
2019/7/19 12:55	266747.9075	35594.98554	16	AF
2019/7/19 12:56	266734.9755	35590.40696	16	AF
2019/7/19 12:57	266727.9181	35580.37362	16	AF
2019/7/19 12:58	266722.9077	35577.17357	16	AF
2019/7/19 12:59	266714.4147	35573.62632	16	AF
2019/7/19 13:00	266708.8173	35561.69901	16	AF
2019/7/19 13:01	266709.389	35560.8277	16	AF
2019/7/19 13:02	266711.0038	35556.60707	16	AF
2019/7/19 13:03	266711.6703	35554.82269	16	AF
2019/7/19 13:04	266711.556	35555.35473	16	AF
2019/7/19 13:05	266711.7736	35554.67741	16	AF
2019/7/19 13:06	266714.3546	35551.87674	16	AF
2019/7/19 13:07	266714.9356	35553.33587	16	AF
2019/7/19 13:08	266713.2991	35555.90794	16	AF
2019/7/19 13:09	266705.9312	35554.27483	16	AF
2019/7/19 13:10	266685.4576	35538.7117	16	AF
2019/7/19 13:11	266678.0365	35530.10781	16	AF
2019/7/19 13:12	266675.0248	35525.7696	16	AF
2019/7/19 13:13	266673.9703	35524.65381	16	AF
2019/7/19 13:14	266672.0203	35525.05239	16	AF
2019/7/19 13:15	266664.226	35522.85056	16	AF
2019/7/19 13:16	266658.4457	35521.68063	16	AF
2019/7/19 13:17	266657.7938	35522.1595	16	AF
2019/7/19 13:18	266656.1818	35513.59239	16	AF
2019/7/19 13:19	266648.8271	35492.90752	16	AF
2019/7/19 13:20	266637.2535	35491.14309	16	AF
2019/7/19 13:21	266633.3244	35491.07337	16	AF
2019/7/19 13:22	266632.24	35494.35486	16	AF
2019/7/19 13:23	266630.7348	35494.36697	16	AF
2019/7/19 13:24	266626.6132	35491.83423	16	AF
2019/7/19 13:25	266619.4043	35485.23759	16	AF
2019/7/19 13:26	266618.4059	35483.32157	16	AF
2019/7/19 13:27	266617.4936	35482.46475	16	AF
2019/7/19 13:28	266610.4429	35472.83475	16	AF
2019/7/19 13:29	266603.8271	35466.33126	16	AF
2019/7/19 13:30	266594.0806	35454.20377	16	AF
2019/7/19 13:31	266586.0074	35447.97454	16	AF
2019/7/19 13:32	266583.0944	35443.76626	16	AF
2019/7/19 13:33	266569.7305	35429.88737	16	AF
2019/7/19 13:34	266555.4893	35418.60879	16	AF
2019/7/19 13:35	266550.7292	35420.51973	16	AF
2019/7/19 13:36	266551.628	35422.6061	16	AF
2019/7/19 13:37	266544.2503	35418.16978	16	AF
2019/7/19 13:38	266534.9185	35413.42325	16	AF
2019/7/19 13:39	266525.2906	35409.49728	16	AF
2019/7/19 13:40	266511.736	35403.59419	16	AF
2019/7/19 13:41	266503.7743	35394.57889	16	AF
2019/7/19 13:42	266486.0483	35372.50121	16	AF
2019/7/19 13:43	266474.2321	35355.77742	16	AF
2019/7/19 13:44	266466.1717	35345.43034	16	AF
2019/7/19 13:45	266463.8478	35345.26748	16	AF
2019/7/19 13:46	266461.1564	35335.43748	16	AF
2019/7/19 13:47	266458.3803	35326.35777	16	AF
2019/7/19 13:48	266445.9804	35300.58184	16	AF
2019/7/19 13:49	266436.1123	35276.80401	16	AF
2019/7/19 13:50	266428.0964	35264.74146	16	AF
2019/7/19 13:51	266426.6261	35260.97417	16	AF
2019/7/19 13:52	266424.7015	35260.90949	16	AF
2019/7/19 13:53	266422.5129	35259.79762	16	AF
2019/7/19 13:54	266409.2476	35244.63401	16	AF
2019/7/19 13:55	266391.4916	35223.77425	16	AF
2019/7/19 13:56	266372.4098	35204.40939	16	AF
2019/7/19 13:57	266367.0181	35188.10255	16	AF
2019/7/19 13:58	266367.6286	35186.62382	16	AF
2019/7/19 13:59	266367.4675	35180.98209	16	AF
2019/7/19 14:00	266367.9188	35179.38092	16	AF
2019/7/19 14:01	266367.9485	35179.3985	16	AF
2019/7/19 14:02	266367.4137	35179.56267	16	AF
2019/7/19 14:03	266367.009	35179.8542	16	AF
2019/7/19 14:04	266366.6862	35178.46285	16	AF
2019/7/19 14:05	266367.5307	35177.95243	16	AF
2019/7/19 14:06	266368.1546	35177.96004	16	AF
2019/7/19 14:07	266368.1136	35178.78664	16	AF
2019/7/19 14:08	266367.9066	35178.3662	16	AF
2019/7/19 14:09	266365.773	35171.16091	16	AF
2019/7/19 14:10	266364.9455	35154.26302	16	AF
2019/7/19 14:11	266365.9999	35151.87046	16	AF
2019/7/19 14:12	266363.9892	35151.94719	16	AF
2019/7/19 14:13	266363.908	35151.77614	16	AF
2019/7/19 14:14	266364.4351	35151.82783	16	AF
2019/7/19 14:15	266361.3379	35150.05086	16	AF
2019/7/19 14:16	266359.243	35147.78941	16	AF
2019/7/19 14:17	266358.6538	35147.78843	16	AF
2019/7/19 14:18	266358.8258	35147.50045	16	AF
2019/7/19 14:19	266357.7273	35147.47009	16	AF
2019/7/19 14:20	266357.0811	35146.4366	16	AF
2019/7/19 14:21	266355.6613	35147.86376	16	AF
2019/7/19 14:22	266355.9827	35147.84464	16	AF
2019/7/19 14:23	266355.4258	35145.11429	16	AF
2019/7/19 14:24	266353.1611	35144.01682	16	AF
2019/7/19 14:25	266355.7108	35143.06233	16	AF
2019/7/19 14:26	266355.9375	35143.72425	16	AF
2019/7/19 14:27	266358.3084	35146.96794	16	AF
2019/7/19 14:28	266356.5969	35145.40015	16	AF
2019/7/19 14:29	266357.0982	35145.44982	16	AF
2019/7/19 14:30	266358.8272	35143.71297	16	AF
2019/7/19 14:31	266359.3386	35144.65009	16	AF
2019/7/19 14:32	266356.3347	35141.99192	16	AF
2019/7/19 14:33	266357.5597	35141.64548	16	AF
2019/7/19 14:34	266361.6087	35140.7823	16	AF
2019/7/19 14:35	266361.5678	35138.81742	16	AF
2019/7/19 14:36	266359.9296	35139.73612	16	AF
2019/7/19 14:37	266360.5407	35140.02912	16	AF
2019/7/19 14:38	266361.8373	35139.63731	16	AF
2019/7/19 14:39	266362.7654	35139.79732	16	AF
2019/7/19 14:40	266362.9874	35140.03931	16	AF
2019/7/19 14:41	266362.8527	35139.47682	16	AF
2019/7/19 14:42	266362.5234	35140.98637	16	AF
2019/7/19 14:43	266362.0239	35140.33132	16	AF
2019/7/19 14:44	266361.6724	35141.89331	16	AF
2019/7/19 14:45	266362.5167	35141.74659	16	AF
2019/7/19 14:46	266365	35138.29024	16	AF
2019/7/19 14:47	266367.8862	35138.51179	16	AF
2019/7/19 14:48	266368.7005	35138.38535	16	AF
2019/7/19 14:49	266369.2288	35139.02343	16	AF
2019/7/19 14:50	266369.0251	35139.95144	16	AF
2019/7/19 14:51	266368.2818	35139.12777	16	AF
2019/7/19 14:52	266369.3751	35140.2053	16	AF
2019/7/19 14:53	266368.6403	35140.58057	16	AF
2019/7/19 14:54	266368.5453	35140.88154	16	AF
2019/7/19 14:55	266373.5916	35142.66568	16	AF
2019/7/19 14:56	266377.4435	35145.09341	16	AF
2019/7/19 14:57	266368.9829	35162.62857	16	AF
2019/7/19 14:58	266374.953	35173.20947	16	AF
2019/7/19 14:59	266374.9745	35173.26127	16	AF
2019/7/19 15:00	266374.7833	35172.05295	16	AF
2019/7/20 4:00	266269.6775	35211.78591	16	AF
2019/7/20 4:01	266274.3163	35234.69731	16	AF
2019/7/20 4:02	266276.5524	35237.95325	16	AF
2019/7/20 4:03	266275.3977	35242.129	16	AF
2019/7/20 4:04	266275.049	35242.32023	16	AF
2019/7/20 4:05	266274.5019	35241.58021	16	AF
2019/7/20 4:06	266275.9773	35242.18529	16	AF
2019/7/20 4:07	266277.7471	35242.82865	16	AF
2019/7/20 4:08	266278.4243	35242.74316	16	AF
2019/7/20 4:09	266278.1254	35242.57105	16	AF
2019/7/20 4:10	266278.03	35242.80734	16	AF
2019/7/20 4:11	266278.1469	35242.95724	16	AF
2019/7/20 4:12	266278.918	35242.47134	16	AF
2019/7/20 4:13	266278.867	35243.17609	16	AF
2019/7/20 4:14	266279.2671	35242.62944	16	AF
2019/7/20 4:15	266281.3779	35246.19802	16	AF
2019/7/20 4:16	266282.2129	35245.62217	16	AF
2019/7/20 4:17	266281.9509	35246.65527	16	AF
2019/7/20 4:18	266281.164	35246.29929	16	AF
2019/7/20 4:19	266281.9396	35245.67089	16	AF
2019/7/20 4:20	266282.606	35245.75371	16	AF
2019/7/20 4:21	266275.7184	35224.98985	16	AF
2019/7/20 4:22	266272.0209	35193.9692	16	AF
2019/7/20 4:23	266275.6152	35181.16005	16	AF
2019/7/20 4:24	266276.8663	35181.8496	16	AF
2019/7/20 4:25	266277.6525	35181.26398	16	AF
2019/7/20 4:26	266282.646	35192.34004	16	AF
2019/7/20 4:27	266286.5822	35196.21944	16	AF
2019/7/20 4:28	266290.2613	35193.23236	16	AF
2019/7/20 4:29	266294.1877	35199.25178	16	AF
2019/7/20 4:30	266294.4776	35200.21988	16	AF
2019/7/20 4:31	266293.3384	35206.01161	16	AF
2019/7/20 4:32	266297.4929	35223.63837	16	AF
2019/7/20 4:33	266299.5616	35240.24619	16	AF
2019/7/20 4:34	266301.604	35250.69461	16	AF
2019/7/20 4:35	266302.496	35253.93368	16	AF
2019/7/20 4:36	266301.2714	35254.12435	16	AF
2019/7/20 4:37	266301.2357	35255.48424	16	AF
2019/7/20 4:38	266300.0902	35267.7017	16	AF
2019/7/20 4:39	266299.7053	35286.18422	16	AF
2019/7/20 4:40	266303.5985	35296.51466	16	AF
2019/7/20 4:41	266304.9909	35308.41343	16	AF
2019/7/20 4:42	266307.0503	35320.48399	16	AF
2019/7/20 4:43	266314.9956	35329.08582	16	AF
2019/7/20 4:44	266322.0437	35338.07656	16	AF
2019/7/20 4:45	266324.9723	35346.75033	16	AF
2019/7/20 4:46	266325.8878	35363.44538	16	AF
2019/7/20 4:47	266328.2415	35375.79725	16	AF
2019/7/20 4:48	266327.8184	35377.10911	16	AF
2019/7/20 4:49	266326.3154	35385.02061	16	AF
2019/7/20 4:50	266325.1668	35391.10356	16	AF
2019/7/20 4:51	266326.3388	35391.63459	16	AF
2019/7/20 4:52	266336.5313	35405.77833	16	AF
2019/7/20 4:53	266338.9125	35412.69671	16	AF
2019/7/20 4:54	266338.393	35412.56704	16	AF
2019/7/20 4:55	266339.6919	35417.76335	16	AF
2019/7/20 4:56	266339.3515	35425.93306	16	AF
2019/7/20 4:57	266340.2245	35426.96077	16	AF
2019/7/20 4:58	266340.5188	35426.58779	16	AF
2019/7/20 4:59	266341.6209	35427.46411	16	AF
2019/7/20 5:00	266363.3888	35447.4452	16	AF
2019/7/20 5:01	266396.0844	35484.47174	16	AF
2019/7/20 5:02	266418.3136	35535.03365	16	AF
2019/7/20 5:03	266436.5068	35582.00856	16	AF
2019/7/20 5:04	266452.7992	35617.39098	16	AF
2019/7/20 5:05	266451.6347	35632.77191	16	AF
2019/7/20 5:06	266457.5532	35643.39631	16	AF
2019/7/20 5:07	266462.5411	35677.49122	16	AF
2019/7/20 5:08	266467.4166	35709.77353	16	AF
2019/7/20 5:09	266465.2558	35724.68865	16	AF
2019/7/20 5:10	266461.8306	35748.09037	16	AF
2019/7/20 5:11	266447.1549	35765.50075	16	AF
2019/7/20 5:12	266437.5645	35779.83601	16	AF
2019/7/20 5:13	266439.7689	35785.66695	16	AF
2019/7/20 5:14	266440.3694	35785.23331	16	AF
2019/7/20 5:15	266450.3957	35792.47253	16	AF
2019/7/20 5:16	266459.2517	35809.97519	16	AF
2019/7/20 5:17	266459.0942	35811.13915	16	AF
2019/7/20 5:18	266458.8844	35812.1433	16	AF
2019/7/20 5:19	266462.9189	35822.88052	16	AF
2019/7/20 5:20	266491.4348	35844.99575	16	AF
2019/7/20 5:21	266501.1354	35862.98673	16	AF
2019/7/20 5:22	266510.8896	35880.22227	16	AF
2019/7/20 5:23	266530.5072	35894.12066	16	AF
2019/7/20 5:24	266535.2696	35911.81652	16	AF
2019/7/20 5:25	266538.3327	35918.79089	16	AF
2019/7/20 5:26	266533.3674	35922.76392	16	AF
2019/7/20 5:27	266526.7905	35924.81626	16	AF
2019/7/20 5:28	266523.2407	35933.56362	16	AF
2019/7/20 5:29	266524.817	35933.60108	16	AF
2019/7/20 5:30	266524.7271	35934.05145	16	AF
2019/7/20 5:31	266524.0065	35934.37032	16	AF
2019/7/20 5:32	266523.58	35934.09224	16	AF
2019/7/20 5:33	266523.7091	35934.43122	16	AF
2019/7/20 5:34	266524.0466	35934.36516	16	AF
2019/7/20 5:35	266523.259	35934.12567	16	AF
2019/7/20 5:36	266523.4715	35934.12028	16	AF
2019/7/20 5:37	266523.7833	35934.31912	16	AF
2019/7/20 5:38	266523.3132	35934.32069	16	AF
2019/7/20 5:39	266522.8896	35934.82606	16	AF
2019/7/20 5:40	266524.1134	35945.7648	16	AF
2019/7/20 5:41	266523.3171	35966.64086	16	AF
2019/7/20 5:42	266526.7533	35988.50025	16	AF
2019/7/20 5:43	266526.553	36000.75861	16	AF
2019/7/20 5:44	266528.0322	36004.49707	16	AF
2019/7/20 5:45	266547.8232	36013.7777	16	AF
2019/7/20 5:46	266557.8907	36016.08669	16	AF
2019/7/20 5:47	266558.8918	36016.37995	16	AF
2019/7/20 5:48	266557.9499	36016.84598	16	AF
2019/7/20 5:49	266557.6831	36016.72455	16	AF
2019/7/20 5:50	266555.3966	36019.30765	16	AF
2019/7/20 5:51	266556.6477	36018.85077	16	AF
2019/7/20 5:52	266556.6897	36019.00543	16	AF
2019/7/20 5:53	266558.5723	36019.47547	16	AF
2019/7/20 5:54	266556.3962	36019.25588	16	AF
2019/7/20 5:55	266555.0635	36018.55763	16	AF
2019/7/20 5:56	266555.4193	36027.73572	16	AF
2019/7/20 5:57	266554.7816	36040.75273	16	AF
2019/7/20 5:58	266556.9007	36047.71947	16	AF
2019/7/20 5:59	266564.5689	36052.16473	16	AF
2019/7/20 6:00	266570.0444	36059.10809	16	AF
2019/7/20 6:01	266573.3558	36060.55097	16	AF
2019/7/20 6:02	266580.8026	36070.28005	16	AF
2019/7/20 6:03	266582.6193	36075.87313	16	AF
2019/7/20 6:04	266584.4542	36092.92578	16	AF
2019/7/20 6:05	266600.3519	36108.32274	16	AF
2019/7/20 6:06	266609.1975	36123.82688	16	AF
2019/7/20 6:07	266608.3755	36138.23552	16	AF
2019/7/20 6:08	266609.2125	36142.06411	16	AF
2019/7/20 6:09	266617.6963	36146.30255	16	AF
2019/7/20 6:10	266622.7326	36151.07132	16	AF
2019/7/20 6:11	266620.5179	36156.61381	16	AF
2019/7/20 6:12	266624.7067	36161.98408	16	AF
2019/7/20 6:13	266625.4321	36164.39419	16	AF
2019/7/20 6:14	266637.3601	36175.3552	16	AF
2019/7/20 6:15	266657.0066	36183.88641	16	AF
2019/7/20 6:16	266660.8109	36186.35454	16	AF
2019/7/20 6:17	266658.5565	36186.80443	16	AF
2019/7/20 6:18	266659.2305	36188.41119	16	AF
2019/7/20 6:19	266660.7916	36190.89615	16	AF
2019/7/20 6:20	266673.682	36211.49688	16	AF
2019/7/20 6:21	266684.3078	36233.7649	16	AF
2019/7/20 6:22	266690.1549	36263.08624	16	AF
2019/7/20 6:23	266697.5268	36277.87493	16	AF
2019/7/20 6:24	266717.8655	36296.53593	16	AF
2019/7/20 6:25	266722.2237	36307.06481	16	AF
2019/7/20 6:26	266724.635	36316.39098	16	AF
2019/7/20 6:27	266726.6081	36317.19429	16	AF
2019/7/20 6:28	266728.4486	36328.42967	16	AF
2019/7/20 6:29	266731.7524	36335.7228	16	AF
2019/7/20 6:30	266734.6821	36337.61629	16	AF
2019/7/20 6:31	266735.989	36337.44919	16	AF
2019/7/20 6:32	266736.1718	36336.59178	16	AF
2019/7/20 6:33	266735.8922	36337.84296	16	AF
2019/7/20 6:34	266735.8712	36336.79259	16	AF
2019/7/20 6:35	266730.6025	36347.96126	16	AF
2019/7/20 6:36	266730.0977	36354.85737	16	AF
2019/7/20 6:37	266732.4952	36362.73099	16	AF
2019/7/20 6:38	266730.5649	36371.33145	16	AF
2019/7/20 6:39	266729.9913	36373.37094	16	AF
2019/7/20 6:40	266728.7217	36374.83893	16	AF
2019/7/20 6:41	266728.6642	36376.82798	16	AF
2019/7/20 6:42	266730.0521	36377.22937	16	AF
2019/7/20 6:43	266730.3966	36377.86564	16	AF
2019/7/20 6:44	266731.1303	36378.36155	16	AF
2019/7/20 6:45	266732.2392	36382.11222	16	AF
2019/7/20 6:46	266732.8407	36384.64869	16	AF
2019/7/20 6:47	266732.2838	36385.72831	16	AF
2019/7/20 6:48	266726.5348	36389.58206	16	AF
2019/7/20 6:49	266723.525	36394.63842	16	AF
2019/7/20 6:50	266724.3189	36394.79476	16	AF
2019/7/20 6:51	266724.3639	36394.41464	16	AF
2019/7/20 6:52	266723.4517	36396.50821	16	AF
2019/7/20 6:53	266723.3852	36408.69279	16	AF
2019/7/20 6:54	266723.6401	36409.21479	16	AF
2019/7/20 6:55	266724.5395	36408.45526	16	AF
2019/7/20 6:56	266724.553	36409.13718	16	AF
2019/7/20 6:57	266724.1469	36408.90813	16	AF
2019/7/20 6:58	266722.9269	36408.96092	16	AF
2019/7/20 6:59	266723.7275	36408.81697	16	AF
2019/7/20 7:00	266721.2171	36412.35666	16	AF
2019/7/20 7:01	266716.4171	36418.44792	16	AF
2019/7/20 7:02	266714.6822	36418.8461	16	AF
2019/7/20 7:03	266718.3666	36418.52586	16	AF
2019/7/20 7:04	266718.1298	36418.72371	16	AF
2019/7/20 7:05	266718.6474	36416.32095	16	AF
2019/7/20 7:06	266720.5695	36423.01944	16	AF
2019/7/20 7:07	266728.8819	36443.2045	16	AF
2019/7/20 7:08	266740.2605	36451.34574	16	AF
2019/7/20 7:09	266765.3333	36471.93411	16	AF
2019/7/20 7:10	266784.8137	36492.95077	16	AF
2019/7/20 7:11	266807.9065	36519.465	16	AF
2019/7/20 7:12	266813.7878	36552.3874	16	AF
2019/7/20 7:13	266812.2158	36574.6598	16	AF
2019/7/20 7:14	266815.0712	36581.75171	16	AF
2019/7/20 7:15	266812.2139	36588.15245	16	AF
2019/7/20 7:16	266804.9011	36601.96818	16	AF
2019/7/20 7:17	266798.0655	36608.48971	16	AF
2019/7/20 7:18	266798.943	36608.89507	16	AF
2019/7/20 7:19	266799.503	36609.72928	16	AF
2019/7/20 7:20	266798.2146	36609.14114	16	AF
2019/7/20 7:21	266801.867	36614.19186	16	AF
2019/7/20 7:22	266813.5325	36639.51654	16	AF
2019/7/20 7:23	266821.6548	36653.472	16	AF
2019/7/20 7:24	266826.4077	36664.19208	16	AF
2019/7/20 7:25	266826.2323	36671.86346	16	AF
2019/7/20 7:26	266829.9838	36674.65506	16	AF
2019/7/20 7:27	266834.9973	36680.7826	16	AF
2019/7/20 7:28	266841.7163	36681.28258	16	AF
2019/7/20 7:29	266842.8084	36681.24603	16	AF
2019/7/20 7:30	266844.069	36683.33527	16	AF
2019/7/20 7:31	266846.1321	36686.22216	16	AF
2019/7/20 7:32	266844.8795	36685.69024	16	AF
2019/7/20 7:33	266845.0385	36686.18239	16	AF
2019/7/20 7:34	266838.2884	36694.10403	16	AF
2019/7/20 7:35	266831.3418	36705.51435	16	AF
2019/7/20 7:36	266831.4744	36705.32792	16	AF
2019/7/20 7:37	266836.7793	36702.97077	16	AF
2019/7/20 7:38	266843.4831	36701.93465	16	AF
2019/7/20 7:39	266847.5707	36704.28947	16	AF
2019/7/20 7:40	266846.4396	36705.36295	16	AF
2019/7/20 7:41	266847.211	36705.27006	16	AF
2019/7/20 7:42	266848.0668	36704.72478	16	AF
2019/7/20 7:43	266848.1792	36705.14745	16	AF
2019/7/20 7:44	266848.505	36704.87493	16	AF
2019/7/20 7:45	266847.4366	36704.7463	16	AF
2019/7/20 7:46	266849.425	36705.84497	16	AF
2019/7/20 7:47	266850.5729	36704.63872	16	AF
2019/7/20 7:48	266853.935	36705.31306	16	AF
2019/7/20 7:49	266857.4804	36705.84819	16	AF
2019/7/20 7:50	266859.9267	36704.71453	16	AF
2019/7/20 7:51	266869.5743	36713.0692	16	AF
2019/7/20 7:52	266895.8098	36725.27032	16	AF
2019/7/20 7:53	266903.8548	36733.02715	16	AF
2019/7/20 7:54	266910.2783	36733.18875	16	AF
2019/7/20 7:55	266921.2007	36742.97585	16	AF
2019/7/20 7:56	266927.1277	36743.82176	16	AF
2019/7/20 7:57	266942.5005	36742.42329	16	AF
2019/7/20 7:58	266952.0912	36753.47304	16	AF
2019/7/20 7:59	266961.4899	36761.47438	16	AF
2019/7/20 8:00	266970.1321	36767.25015	16	AF
2019/7/20 8:01	266981.0747	36780.67355	16	AF
2019/7/20 8:02	266981.7567	36785.21316	16	AF
2019/7/20 8:03	266980.2306	36786.61374	16	AF
2019/7/20 8:04	266979.4884	36786.82441	16	AF
2019/7/20 8:05	266980.4874	36783.37666	16	AF
2019/7/20 8:06	266993.7247	36781.30739	16	AF
2019/7/20 8:07	267007.1911	36770.77271	16	AF
2019/7/20 8:08	267020.803	36766.46149	16	AF
2019/7/20 8:09	267020.5479	36765.83902	16	AF
2019/7/20 8:10	267020.2429	36766.94661	16	AF
2019/7/20 8:11	267020.7831	36766.00138	16	AF
2019/7/20 8:12	267020.7295	36765.51012	16	AF
2019/7/20 8:13	267021.6699	36753.62327	16	AF
2019/7/20 8:14	267017.3998	36722.48793	16	AF
2019/7/20 8:15	267014.4984	36716.09801	16	AF
2019/7/20 8:16	267012.5547	36712.61033	16	AF
2019/7/20 8:17	267012.3352	36712.01908	16	AF
2019/7/20 8:18	267013.1007	36711.33881	16	AF
2019/7/20 8:19	267012.2219	36692.20167	16	AF
2019/7/20 8:20	267009.35	36679.62361	16	AF
2019/7/20 8:21	267006.3659	36674.73424	16	AF
2019/7/20 8:22	267005.5073	36671.60653	16	AF
2019/7/20 8:23	266986.5695	36658.50539	16	AF
2019/7/20 8:24	266973.0372	36661.17216	16	AF
2019/7/20 8:25	266969.6805	36659.80635	16	AF
2019/7/20 8:26	266968.8231	36656.29189	16	AF
2019/7/20 8:27	266964.7273	36649.80428	16	AF
2019/7/20 8:28	266959.9798	36638.50451	16	AF
2019/7/20 8:29	266956.338	36627.00998	16	AF
2019/7/20 8:30	266949.1759	36622.96595	16	AF
2019/7/20 8:31	266944.2974	36616.82973	16	AF
2019/7/20 8:32	266942.3019	36605.50296	16	AF
2019/7/20 8:33	266941.6981	36601.45275	16	AF
2019/7/20 8:34	266930.0155	36584.13198	16	AF
2019/7/20 8:35	266926.3864	36570.67053	16	AF
2019/7/20 8:36	266914.6387	36549.84213	16	AF
2019/7/20 8:37	266908.1457	36546.53499	16	AF
2019/7/20 8:38	266907.7859	36540.58322	16	AF
2019/7/20 8:39	266905.3855	36529.60126	16	AF
2019/7/20 8:40	266901.5417	36527.22923	16	AF
2019/7/20 8:41	266900.9095	36526.9405	16	AF
2019/7/20 8:42	266900.4148	36526.10886	16	AF
2019/7/20 8:43	266899.6697	36521.75471	16	AF
2019/7/20 8:44	266899.1132	36517.0722	16	AF
2019/7/20 8:45	266905.7651	36512.21489	16	AF
2019/7/20 8:46	266906.594	36512.82194	16	AF
2019/7/20 8:47	266906.2991	36509.34616	16	AF
2019/7/20 8:48	266902.313	36502.09126	16	AF
2019/7/20 8:49	266900.2482	36502.78334	16	AF
2019/7/20 8:50	266900.4666	36500.68605	16	AF
2019/7/20 8:51	266899.8899	36501.20159	16	AF
2019/7/20 8:52	266899.802	36501.66651	16	AF
2019/7/20 8:53	266899.7888	36501.22022	16	AF
2019/7/20 8:54	266899.2172	36501.10808	16	AF
2019/7/20 8:55	266898.656	36501.14415	16	AF
2019/7/20 8:56	266899.2167	36500.90254	16	AF
2019/7/20 8:57	266899.5218	36500.99025	16	AF
2019/7/20 8:58	266900.0813	36500.73627	16	AF
2019/7/20 8:59	266899.8939	36500.86019	16	AF
2019/7/20 9:00	266900.2276	36501.038	16	AF
2019/7/20 9:01	266900.921	36501.49502	16	AF
2019/7/20 9:02	266899.1495	36500.60061	16	AF
2019/7/20 9:03	266898.1838	36500.89115	16	AF
2019/7/20 9:04	266899.9204	36500.7363	16	AF
2019/7/20 9:05	266900.5952	36500.06221	16	AF
2019/7/20 9:06	266901.4961	36500.44213	16	AF
2019/7/20 9:07	266901.2997	36500.31387	16	AF
2019/7/20 9:08	266901.736	36500.03291	16	AF
2019/7/20 9:09	266899.2673	36501.2985	16	AF
2019/7/20 9:10	266899.785	36499.95694	16	AF
2019/7/20 9:11	266901.1314	36500.89163	16	AF
2019/7/20 9:12	266900.4116	36498.70937	16	AF
2019/7/20 9:13	266900.0009	36497.03011	16	AF
2019/7/20 9:14	266900.5689	36499.97005	16	AF
2019/7/20 9:15	266898.5488	36496.52588	16	AF
2019/7/20 9:16	266901.2845	36501.2177	16	AF
2019/7/20 9:17	266900.4796	36500.62816	16	AF
2019/7/20 9:18	266900.5688	36501.64459	16	AF
2019/7/20 9:19	266899.9019	36501.06591	16	AF
2019/7/20 9:20	266899.9635	36499.84611	16	AF
2019/7/20 9:21	266900.11	36500.53109	16	AF
2019/7/20 9:22	266899.6843	36501.23757	16	AF
2019/7/20 9:23	266901.0565	36499.51517	16	AF
2019/7/20 9:24	266900.9731	36499.97549	16	AF
2019/7/20 9:25	266899.8236	36500.26644	16	AF
2019/7/20 9:26	266898.4126	36501.52726	16	AF
2019/7/20 9:27	266896.9755	36501.77439	16	AF
2019/7/20 9:28	266891.1808	36511.12501	16	AF
2019/7/20 9:29	266889.5081	36510.5034	16	AF
2019/7/20 9:30	266878.4569	36518.02554	16	AF
2019/7/20 9:31	266867.1218	36512.63872	16	AF
2019/7/20 9:32	266864.6232	36514.48155	16	AF
2019/7/20 9:33	266862.2511	36524.91666	16	AF
2019/7/20 9:34	266860.373	36543.97256	16	AF
2019/7/20 9:35	266863.3958	36552.32864	16	AF
2019/7/20 9:36	266864.9815	36552.98179	16	AF
2019/7/20 9:37	266841.9659	36561.92478	16	AF
2019/7/20 9:38	266808.2475	36577.15235	16	AF
2019/7/20 9:39	266786.8511	36595.64555	16	AF
2019/7/20 9:40	266766.2008	36609.53097	16	AF
2019/7/20 9:41	266754.8545	36615.007	16	AF
2019/7/20 9:42	266748.7161	36620.53982	16	AF
2019/7/20 9:43	266741.9366	36630.50709	16	AF
2019/7/20 9:44	266748.1773	36647.34697	16	AF
2019/7/20 9:45	266749.5766	36648.44406	16	AF
2019/7/20 9:46	266749.7142	36648.84479	16	AF
2019/7/20 9:47	266750.2545	36648.26289	16	AF
2019/7/20 9:48	266749.3758	36647.39815	16	AF
2019/7/20 9:49	266750.686	36647.05801	16	AF
2019/7/20 9:50	266751.9257	36649.32434	16	AF
2019/7/20 9:51	266750.843	36650.07613	16	AF
2019/7/20 9:52	266730.1836	36647.21068	16	AF
2019/7/20 9:53	266699.6377	36663.09978	16	AF
2019/7/20 9:54	266672.1776	36682.59616	16	AF
2019/7/20 9:55	266639.1171	36700.21068	16	AF
2019/7/20 9:56	266632.1499	36717.08158	16	AF
2019/7/20 9:57	266616.5065	36744.03907	16	AF
2019/7/20 9:58	266610.2418	36764.60604	16	AF
2019/7/20 9:59	266610.2198	36766.16713	16	AF
2019/7/20 10:00	266596.7725	36770.09858	16	AF
2019/7/20 10:01	266585.7255	36767.85529	16	AF
2019/7/20 10:02	266572.0411	36765.92777	16	AF
2019/7/20 10:03	266568.8553	36765.94228	16	AF
2019/7/20 10:04	266566.7109	36768.50839	16	AF
2019/7/20 10:05	266561.442	36768.99967	16	AF
2019/7/20 10:06	266547.9594	36769.99724	16	AF
2019/7/20 10:07	266520.0581	36785.48083	16	AF
2019/7/20 10:08	266490.088	36795.35001	16	AF
2019/7/20 10:09	266481.1969	36794.85544	16	AF
2019/7/20 10:10	266460.2686	36793.34666	16	AF
2019/7/20 10:11	266440.8766	36802.24157	16	AF
2019/7/20 10:12	266431.7214	36814.06385	16	AF
2019/7/20 10:13	266425.1826	36826.66884	16	AF
2019/7/20 10:14	266410.5507	36841.50645	16	AF
2019/7/20 10:15	266381.67	36853.48815	16	AF
2019/7/20 10:16	266351.3014	36862.96019	16	AF
2019/7/20 10:17	266305.9773	36867.25911	16	AF
2019/7/20 10:18	266283.4329	36861.81571	16	AF
2019/7/20 10:19	266272.8792	36868.07401	16	AF
2019/7/20 10:20	266248.3713	36886.02685	16	AF
2019/7/20 10:21	266235.5931	36900.92916	16	AF
2019/7/20 10:22	266225.3698	36902.93956	16	AF
2019/7/20 10:23	266211.4083	36907.3072	16	AF
2019/7/20 10:24	266201.2936	36909.63096	16	AF
2019/7/20 10:25	266184.7753	36914.4482	16	AF
2019/7/20 10:26	266166.307	36911.54139	16	AF
2019/7/20 10:27	266151.9032	36907.44766	16	AF
2019/7/20 10:28	266133.6145	36900.26999	16	AF
2019/7/20 10:29	266133.8553	36900.42251	16	AF
2019/7/20 10:30	266134.1716	36900.08977	16	AF
2019/7/20 10:31	266123.1852	36883.39335	16	AF
2019/7/20 10:32	266099.6513	36848.68869	16	AF
2019/7/20 10:33	266091.7124	36824.48835	16	AF
2019/7/20 10:34	266088.1539	36814.06865	16	AF
2019/7/20 10:35	266075.495	36817.3541	16	AF
2019/7/20 10:36	266050.3536	36816.98599	16	AF
2019/7/20 10:37	266028.7548	36801.47307	16	AF
2019/7/20 10:38	266024.4803	36790.30786	16	AF
2019/7/20 10:39	266002.9359	36792.47514	16	AF
2019/7/20 10:40	265979.7605	36797.63837	16	AF
2019/7/20 10:41	265956.889	36795.74689	16	AF
2019/7/20 10:42	265926.8904	36783.63668	16	AF
2019/7/20 10:43	265910.5181	36766.5209	16	AF
2019/7/20 10:44	265907.0643	36765.54407	16	AF
2019/7/20 10:45	265903.5939	36764.72559	16	AF
2019/7/20 10:46	265891.7304	36757.60257	16	AF
2019/7/20 10:47	265872.2604	36736.06213	16	AF
2019/7/20 10:48	265871.5098	36731.2683	16	AF
2019/7/20 10:49	265856.9305	36712.39848	16	AF
2019/7/20 10:50	265847.8178	36698.30009	16	AF
2019/7/20 10:51	265842.0205	36692.19022	16	AF
2019/7/20 10:52	265826.518	36689.01288	16	AF
2019/7/20 10:53	265797.1212	36694.20467	16	AF
2019/7/20 10:54	265786.1805	36685.74958	16	AF
2019/7/20 10:55	265782.8454	36686.25999	16	AF
2019/7/20 10:56	265775.6194	36687.97941	16	AF
2019/7/20 10:57	265759.9923	36690.43504	16	AF
2019/7/20 10:58	265757.6692	36691.56518	16	AF
2019/7/20 10:59	265747.891	36691.90332	16	AF
2019/7/20 11:00	265720.039	36707.46366	16	AF
2019/7/20 11:01	265713.2598	36714.00058	16	AF
2019/7/20 11:02	265713.2793	36715.90759	16	AF
2019/7/20 11:03	265713.9346	36715.13414	16	AF
2019/7/20 11:04	265714.2561	36713.43609	16	AF
2019/7/20 11:05	265713.6911	36714.08067	16	AF
2019/7/20 11:06	265712.9604	36714.65856	16	AF
2019/7/20 11:07	265711.6942	36713.83463	16	AF
2019/7/20 11:08	265709.514	36713.8327	16	AF
2019/7/20 11:09	265706.2849	36716.49676	16	AF
2019/7/20 11:10	265709.0107	36718.93988	16	AF
2019/7/20 11:11	265712.987	36719.37033	16	AF
2019/7/20 11:12	265713.1883	36718.37577	16	AF
2019/7/20 11:13	265711.4007	36719.44662	16	AF
2019/7/20 11:14	265710.4676	36718.83554	16	AF
2019/7/20 11:15	265706.9641	36712.02761	16	AF
2019/7/20 11:16	265678.7244	36678.42419	16	AF
2019/7/20 11:17	265616.2123	36668.89742	16	AF
2019/7/20 11:18	265534.5348	36681.31071	16	AF
2019/7/20 11:19	265494.3757	36687.06982	16	AF
2019/7/20 11:20	265469.9645	36686.26926	16	AF
2019/7/20 11:21	265455.2439	36685.86861	16	AF
2019/7/20 11:22	265425.3791	36687.9878	16	AF
2019/7/20 11:23	265399.0797	36693.14632	16	AF
2019/7/20 11:24	265384.8192	36698.8461	16	AF
2019/7/20 11:25	265376.1207	36704.6752	16	AF
2019/7/20 11:26	265362.6682	36719.08572	16	AF
2019/7/20 11:27	265346.4324	36733.69168	16	AF
2019/7/20 11:28	265343.1598	36742.19775	16	AF
2019/7/20 11:29	265317.819	36775.31826	16	AF
2019/7/20 11:30	265289.7301	36810.00554	16	AF
2019/7/20 11:31	265249.2656	36855.5851	16	AF
2019/7/20 11:32	265202.5938	36886.57926	16	AF
2019/7/20 11:33	265159.5476	36905.91184	16	AF
2019/7/20 11:34	265128.841	36931.77912	16	AF
2019/7/20 11:35	265085.1847	36953.43752	16	AF
2019/7/20 11:36	265039.8444	36962.39932	16	AF
2019/7/20 11:37	264998.394	36964.63049	16	AF
2019/7/20 11:38	264961.3604	36968.46338	16	AF
2019/7/20 11:39	264919.6778	36965.86519	16	AF
2019/7/20 11:40	264884.4293	36956.5288	16	AF
2019/7/20 11:41	264875.0642	36956.9957	16	AF
2019/7/20 11:42	264862.23	36956.61892	16	AF
2019/7/20 11:43	264855.8868	36957.49444	16	AF
2019/7/20 11:44	264853.191	36959.33919	16	AF
2019/7/20 11:45	264848.7392	36960.50759	16	AF
2019/7/20 11:46	264842.7947	36965.2852	16	AF
2019/7/20 11:47	264841.0763	36965.06749	16	AF
2019/7/20 11:48	264835.4082	36965.49786	16	AF
2019/7/20 11:49	264834.6033	36962.90857	16	AF
2019/7/20 11:50	264827.9064	36967.08316	16	AF
2019/7/20 11:51	264828.6126	36966.62658	16	AF
2019/7/20 11:52	264823.3837	36965.85199	16	AF
2019/7/20 11:53	264822.8541	36962.76933	16	AF
2019/7/20 11:54	264823.4535	36962.76791	16	AF
2019/7/20 11:55	264821.2404	36959.74129	16	AF
2019/7/20 11:56	264818.8244	36961.97181	16	AF
2019/7/20 11:57	264818.8637	36968.90199	16	AF
2019/7/20 11:58	264818.6415	36969.33064	16	AF
2019/7/20 11:59	264818.4732	36969.4151	16	AF
2019/7/20 12:00	264817.8676	36968.27618	16	AF
2019/7/20 12:01	264817.9313	36969.13873	16	AF
2019/7/20 12:02	264817.9903	36969.51254	16	AF
2019/7/20 12:03	264817.1528	36968.48519	16	AF
2019/7/20 12:04	264818.5671	36968.76528	16	AF
2019/7/20 12:05	264818.219	36968.02429	16	AF
2019/7/20 12:06	264816.9359	36968.77503	16	AF
2019/7/20 12:07	264817.2326	36969.36707	16	AF
2019/7/20 12:08	264817.9476	36969.28655	16	AF
2019/7/20 12:09	264817.8298	36968.7682	16	AF
2019/7/20 12:10	264817.6032	36969.63779	16	AF
2019/7/20 12:11	264817.9163	36969.04121	16	AF
2019/7/20 12:12	264817.6454	36968.92991	16	AF
2019/7/20 12:13	264817.7448	36968.83698	16	AF
2019/7/20 12:14	264818.2404	36969.90551	16	AF
2019/7/20 12:15	264817.0424	36969.49634	16	AF
2019/7/20 12:16	264817.6441	36968.14442	16	AF
2019/7/20 12:17	264816.245	36968.84633	16	AF
2019/7/20 12:18	264817.8111	36967.97922	16	AF
2019/7/20 12:19	264817.7252	36968.97284	16	AF
2019/7/20 12:20	264815.8586	36970.8117	16	AF
2019/7/20 12:21	264809.3733	36973.60644	16	AF
2019/7/20 12:22	264806.1944	36978.89324	16	AF
2019/7/20 12:23	264803.2333	36982.91893	16	AF
2019/7/20 12:24	264797.7789	36978.6675	16	AF
2019/7/20 12:25	264798.7381	36978.5683	16	AF
2019/7/20 12:26	264800.531	36978.32992	16	AF
2019/7/20 12:27	264800.1314	36978.28429	16	AF
2019/7/20 12:28	264799.5837	36978.18579	16	AF
2019/7/20 12:29	264791.6236	36974.24901	16	AF
2019/7/20 12:30	264775.3835	36960.994	16	AF
2019/7/20 12:31	264755.3806	36936.42095	16	AF
2019/7/20 12:32	264739.6069	36905.94112	16	AF
2019/7/20 12:33	264726.7401	36896.28382	16	AF
2019/7/20 12:34	264715.8866	36900.1286	16	AF
2019/7/20 12:35	264712.8506	36899.96298	16	AF
2019/7/20 12:36	264686.2578	36900.94535	16	AF
2019/7/20 12:37	264672.1959	36892.51301	16	AF
2019/7/20 12:38	264655.8952	36860.7411	16	AF
2019/7/20 12:39	264637.7401	36825.10721	16	AF
2019/7/20 12:40	264629.6819	36803.25616	16	AF
2019/7/20 12:41	264603.65	36792.46476	16	AF
2019/7/20 12:42	264577.889	36773.86556	16	AF
2019/7/20 12:43	264567.0512	36758.21186	16	AF
2019/7/20 12:44	264568.8385	36753.60585	16	AF
2019/7/20 12:45	264559.0651	36732.56792	16	AF
2019/7/20 12:46	264551.084	36730.25925	16	AF
2019/7/20 12:47	264549.0533	36732.45558	16	AF
2019/7/20 12:48	264549.4896	36728.411	16	AF
2019/7/20 12:49	264555.652	36715.22324	16	AF
2019/7/20 12:50	264555.4126	36698.8007	16	AF
2019/7/20 12:51	264548.9274	36679.58798	16	AF
2019/7/20 12:52	264539.9115	36652.28468	16	AF
2019/7/20 12:53	264540.4653	36631.96802	16	AF
2019/7/20 12:54	264545.6501	36624.36625	16	AF
2019/7/20 12:55	264543.5103	36618.16761	16	AF
2019/7/20 12:56	264546.9243	36613.62245	16	AF
2019/7/20 12:57	264550.3761	36613.65121	16	AF
2019/7/20 12:58	264550.4038	36613.96736	16	AF
2019/7/20 12:59	264563.2739	36624.21428	16	AF
2019/7/20 13:00	264587.0702	36631.98683	16	AF
2019/7/20 13:01	264613.8125	36631.03138	16	AF
2019/7/20 13:02	264618.5093	36633.8842	16	AF
2019/7/20 13:03	264620.7389	36635.96487	16	AF
2019/7/20 13:04	264622.447	36635.86431	16	AF
2019/7/20 13:05	264629.943	36643.49046	16	AF
2019/7/20 13:06	264629.797	36652.40551	16	AF
2019/7/20 13:07	264626.2992	36670.1292	16	AF
2019/7/20 13:08	264624.0661	36670.23641	16	AF
2019/7/20 13:09	264627.9556	36668.50054	16	AF
2019/7/20 13:10	264629.4299	36656.92458	16	AF
2019/7/20 13:11	264631.7608	36646.1837	16	AF
2019/7/20 13:12	264631.8037	36643.65026	16	AF
2019/7/20 13:13	264633.0444	36640.53681	16	AF
2019/7/20 13:14	264633.0483	36640.55303	16	AF
2019/7/20 13:15	264642.6681	36638.86405	16	AF
2019/7/20 13:16	264654.0127	36648.71938	16	AF
2019/7/20 13:17	264657.8617	36659.37451	16	AF
2019/7/20 13:18	264669.628	36691.43222	16	AF
2019/7/20 13:19	264675.6519	36710.22786	16	AF
2019/7/20 13:20	264677.0571	36745.56356	16	AF
2019/7/20 13:21	264675.6562	36762.14792	16	AF
2019/7/20 13:22	264671.2753	36763.08182	16	AF
2019/7/20 13:23	264671.2452	36763.02721	16	AF
2019/7/20 13:24	264671.6435	36764.7294	16	AF
2019/7/20 13:25	264670.6703	36764.65661	16	AF
2019/7/20 13:26	264671.187	36766.6098	16	AF
2019/7/20 13:27	264671.004	36766.75455	16	AF
2019/7/20 13:28	264670.9221	36765.38784	16	AF
2019/7/20 13:29	264670.3346	36763.26028	16	AF
2019/7/20 13:30	264672.1067	36763.62343	16	AF
2019/7/20 13:31	264672.9457	36765.42612	16	AF
2019/7/20 13:32	264675.7867	36769.60384	16	AF
2019/7/20 13:33	264696.0544	36790.5983	16	AF
2019/7/20 13:34	264727.4838	36812.7119	16	AF
2019/7/20 13:35	264756.7177	36840.47526	16	AF
2019/7/20 13:36	264779.2543	36857.04895	16	AF
2019/7/20 13:37	264791.2519	36870.43595	16	AF
2019/7/20 13:38	264794.7602	36876.1854	16	AF
2019/7/20 13:39	264796.368	36876.70251	16	AF
2019/7/20 13:40	264798.3077	36878.40579	16	AF
2019/7/20 13:41	264811.9405	36890.61135	16	AF
2019/7/20 13:42	264812.5529	36890.93124	16	AF
2019/7/20 13:43	264811.0217	36891.51343	16	AF
2019/7/20 13:44	264810.9749	36896.97803	16	AF
2019/7/20 13:45	264812.8493	36908.84378	16	AF
2019/7/20 13:46	264815.7395	36913.75461	16	AF
2019/7/20 13:47	264818.2454	36914.55634	16	AF
2019/7/20 13:48	264818.719	36915.40974	16	AF
2019/7/20 13:49	264818.3204	36915.74054	16	AF
2019/7/20 13:50	264817.2974	36917.71323	16	AF
2019/7/20 13:51	264814.2484	36923.78854	16	AF
2019/7/20 13:52	264812.4987	36926.27183	16	AF
2019/7/20 13:53	264811.3504	36926.76608	16	AF
2019/7/20 13:54	264812.0035	36925.82657	16	AF
2019/7/20 13:55	264812.5004	36926.89141	16	AF
2019/7/20 13:56	264811.6631	36931.59326	16	AF
2019/7/20 13:57	264809.8294	36933.61423	16	AF
2019/7/20 13:58	264814.0295	36943.69229	16	AF
2019/7/20 13:59	264812.0619	36945.50775	16	AF
2019/7/20 14:00	264817.7515	36948.13046	16	AF
2019/7/20 14:01	264817.7784	36948.99337	16	AF
2019/7/20 14:02	264814.7058	36959.51061	16	AF
2019/7/20 14:03	264814.4851	36961.20533	16	AF
2019/7/20 14:04	264814.287	36966.20247	16	AF
2019/7/20 14:05	264813.5141	36967.72612	16	AF
2019/7/20 14:06	264814.0957	36967.80802	16	AF
2019/7/20 14:07	264812.9428	36967.54079	16	AF
2019/7/20 14:08	264814.4114	36967.68242	16	AF
2019/7/20 14:09	264813.2593	36967.24393	16	AF
2019/7/20 14:10	264813.4967	36967.14913	16	AF
2019/7/20 14:11	264813.7204	36967.44753	16	AF
2019/7/20 14:12	264814.1798	36966.96851	16	AF
2019/7/20 14:13	264814.4409	36967.09159	16	AF
2019/7/20 14:14	264814.8959	36966.61997	16	AF
2019/7/20 14:15	264814.4523	36967.48664	16	AF
2019/7/20 14:16	264814.2284	36966.87338	16	AF
2019/7/20 14:17	264814.267	36967.0896	16	AF
2019/7/20 14:18	264814.2786	36967.36298	16	AF
2019/7/20 14:19	264814.3398	36967.09198	16	AF
2019/7/20 14:20	264813.8624	36966.96784	16	AF
2019/7/20 14:21	264814.3438	36966.82929	16	AF
2019/7/20 14:22	264813.7578	36966.90795	16	AF
2019/7/20 14:23	264814.1327	36967.42827	16	AF
2019/7/20 14:24	264812.9363	36967.48488	16	AF
2019/7/20 14:25	264813.5181	36967.42029	16	AF
2019/7/20 14:26	264813.6119	36966.87627	16	AF
2019/7/20 14:27	264813.5155	36967.59652	16	AF
2019/7/20 14:28	264813.7374	36967.93069	16	AF
2019/7/20 14:29	264813.4727	36967.7099	16	AF
2019/7/20 14:30	264812.5373	36967.37921	16	AF
2019/7/20 14:31	264812.2824	36967.99128	16	AF
2019/7/20 14:32	264812.4271	36966.95616	16	AF
2019/7/20 14:33	264811.9797	36967.75133	16	AF
2019/7/20 14:34	264811.7738	36967.755	16	AF
2019/7/20 14:35	264812.727	36967.69771	16	AF
2019/7/20 14:36	264813.7742	36967.38042	16	AF
2019/7/20 14:37	264813.6368	36967.83983	16	AF
2019/7/20 14:38	264813.4573	36967.76466	16	AF
2019/7/20 14:39	264811.8604	36968.71473	16	AF
2019/7/20 14:40	264812.2123	36968.92444	16	AF
2019/7/20 14:41	264812.3884	36969.89866	16	AF
2019/7/20 14:42	264817.6978	36966.734	16	AF
2019/7/20 14:43	264815.2392	36965.95476	16	AF
2019/7/20 14:44	264813.8595	36967.15522	16	AF
2019/7/20 14:45	264812.9018	36967.77418	16	AF
2019/7/20 14:46	264813.7147	36967.11756	16	AF
2019/7/20 14:47	264813.5508	36968.65059	16	AF
2019/7/20 14:48	264811.7947	36968.89282	16	AF
2019/7/20 14:49	264810.9628	36966.71333	16	AF
2019/7/20 14:50	264812.207	36967.45449	16	AF
2019/7/20 14:51	264812.729	36967.31336	16	AF
2019/7/20 14:52	264813.8872	36968.08772	16	AF
2019/7/20 14:53	264814.1108	36968.9821	16	AF
2019/7/20 14:54	264813.6205	36968.98018	16	AF
2019/7/20 14:55	264812.5355	36968.31912	16	AF
2019/7/20 14:56	264812.9875	36968.00772	16	AF
2019/7/20 14:57	264814.0045	36968.20383	16	AF
2019/7/20 14:58	264814.2859	36968.3494	16	AF
2019/7/20 14:59	264814.3112	36969.7622	16	AF
2019/7/20 15:00	264814.8275	36969.68245	16	AF
2019/7/21 4:00	264824.1301	36951.95144	16	AF
2019/7/21 4:01	264833.9211	36963.52184	16	AF
2019/7/21 4:02	264840.4773	36971.08291	16	AF
2019/7/21 4:03	264849.4183	36976.65755	16	AF
2019/7/21 4:04	264864.2143	36991.59573	16	AF
2019/7/21 4:05	264867.5195	37003.55316	16	AF
2019/7/21 4:06	264868.2955	37004.69776	16	AF
2019/7/21 4:07	264868.0918	37004.99434	16	AF
2019/7/21 4:08	264870.8991	37006.70719	16	AF
2019/7/21 4:09	264873.7134	37010.86582	16	AF
2019/7/21 4:10	264870.8712	37013.20777	16	AF
2019/7/21 4:11	264874.0963	37016.21223	16	AF
2019/7/21 4:12	264873.8411	37025.43994	16	AF
2019/7/21 4:13	264872.937	37039.62422	16	AF
2019/7/21 4:14	264872.8383	37045.68212	16	AF
2019/7/21 4:15	264874.3659	37063.30627	16	AF
2019/7/21 4:16	264881.786	37081.79997	16	AF
2019/7/21 4:17	264888.1313	37097.68417	16	AF
2019/7/21 4:18	264888.5634	37099.27368	16	AF
2019/7/21 4:19	264887.6827	37099.56051	16	AF
2019/7/21 4:20	264887.8236	37107.45902	16	AF
2019/7/21 4:21	264890.9891	37116.12319	16	AF
2019/7/21 4:22	264895.3916	37135.40986	16	AF
2019/7/21 4:23	264900.2517	37155.65777	16	AF
2019/7/21 4:24	264896.6106	37171.89806	16	AF
2019/7/21 4:25	264900.7515	37182.03918	16	AF
2019/7/21 4:26	264904.9542	37184.24392	16	AF
2019/7/21 4:27	264904.5428	37187.83832	16	AF
2019/7/21 4:28	264901.0273	37192.61809	16	AF
2019/7/21 4:29	264903.9504	37217.74237	16	AF
2019/7/21 4:30	264901.8451	37237.94055	16	AF
2019/7/21 4:31	264895.1716	37241.5776	16	AF
2019/7/21 4:32	264896.7789	37245.34191	16	AF
2019/7/21 4:33	264896.3569	37249.45471	16	AF
2019/7/21 4:34	264897.2346	37258.93765	16	AF
2019/7/21 4:35	264897.3046	37260.53073	16	AF
2019/7/21 4:36	264887.0035	37270.13041	16	AF
2019/7/21 4:37	264881.4616	37282.95764	16	AF
2019/7/21 4:38	264877.5088	37296.77535	16	AF
2019/7/21 4:39	264879.2147	37308.24279	16	AF
2019/7/21 4:40	264879.9495	37310.33713	16	AF
2019/7/21 4:41	264879.9638	37313.80038	16	AF
2019/7/21 4:42	264881.1509	37313.66653	16	AF
2019/7/21 4:43	264883.7371	37318.84945	16	AF
2019/7/21 4:44	264883.4961	37326.17492	16	AF
2019/7/21 4:45	264879.7522	37328.7617	16	AF
2019/7/21 4:46	264882.1127	37334.53554	16	AF
2019/7/21 4:47	264882.9431	37336.49198	16	AF
2019/7/21 4:48	264883.0373	37344.61651	16	AF
2019/7/21 4:49	264884.0465	37349.23746	16	AF
2019/7/21 4:50	264884.1731	37355.89572	16	AF
2019/7/21 4:51	264883.8208	37355.50805	16	AF
2019/7/21 4:52	264884.4881	37355.36265	16	AF
2019/7/21 4:53	264885.0215	37355.43166	16	AF
2019/7/21 4:54	264884.5943	37355.86533	16	AF
2019/7/21 4:55	264883.8353	37355.7947	16	AF
2019/7/21 4:56	264883.7814	37356.1999	16	AF
2019/7/21 4:57	264884.0466	37355.508	16	AF
2019/7/21 4:58	264884.4088	37354.56759	16	AF
2019/7/21 4:59	264883.8853	37355.45845	16	AF
2019/7/21 5:00	264883.7156	37355.73242	16	AF
2019/7/21 5:01	264883.9761	37355.57733	16	AF
2019/7/21 5:02	264883.8414	37355.74032	16	AF
2019/7/21 5:03	264884.8476	37354.77249	16	AF
2019/7/21 5:04	264884.5532	37354.43465	16	AF
2019/7/21 5:05	264882.9938	37360.45821	16	AF
2019/7/21 5:06	264887.916	37374.49578	16	AF
2019/7/21 5:07	264892.0644	37377.56073	16	AF
2019/7/21 5:08	264887.9513	37378.84847	16	AF
2019/7/21 5:09	264887.6949	37377.39671	16	AF
2019/7/21 5:10	264890.1407	37380.23831	16	AF
2019/7/21 5:11	264888.8992	37379.18045	16	AF
2019/7/21 5:12	264884.4783	37387.4433	16	AF
2019/7/21 5:13	264888.1959	37412.68862	16	AF
2019/7/21 5:14	264885.2777	37423.39313	16	AF
2019/7/21 5:15	264885.0633	37424.19709	16	AF
2019/7/21 5:16	264884.2314	37425.29051	16	AF
2019/7/21 5:17	264895.5122	37414.84919	16	AF
2019/7/21 5:18	264924.8565	37400.9026	16	AF
2019/7/21 5:19	264944.5348	37403.9809	16	AF
2019/7/21 5:20	264955.5677	37412.68535	16	AF
2019/7/21 5:21	264966.1306	37426.05715	16	AF
2019/7/21 5:22	264968.3251	37429.52767	16	AF
2019/7/21 5:23	264968.61	37428.79558	16	AF
2019/7/21 5:24	264969.1379	37425.81925	16	AF
2019/7/21 5:25	264975.1088	37424.28257	16	AF
2019/7/21 5:26	264985.5528	37422.38819	16	AF
2019/7/21 5:27	264992.0892	37420.12783	16	AF
2019/7/21 5:28	265001.8027	37407.79355	16	AF
2019/7/21 5:29	265010.3287	37394.28895	16	AF
2019/7/21 5:30	265015.2698	37391.4395	16	AF
2019/7/21 5:31	265021.7587	37375.31981	16	AF
2019/7/21 5:32	265030.0849	37358.7336	16	AF
2019/7/21 5:33	265039.9722	37347.3424	16	AF
2019/7/21 5:34	265047.1241	37341.80852	16	AF
2019/7/21 5:35	265056.726	37343.74683	16	AF
2019/7/21 5:36	265058.1076	37342.75697	16	AF
2019/7/21 5:37	265060.0146	37345.16352	16	AF
2019/7/21 5:38	265065.4859	37349.94142	16	AF
2019/7/21 5:39	265067.111	37345.55224	16	AF
2019/7/21 5:40	265068.4909	37344.89142	16	AF
2019/7/21 5:41	265079.2112	37352.76755	16	AF
2019/7/21 5:42	265094.3375	37347.501	16	AF
2019/7/21 5:43	265103.9962	37338.82401	16	AF
2019/7/21 5:44	265119.9378	37328.51008	16	AF
2019/7/21 5:45	265126.9271	37322.71025	16	AF
2019/7/21 5:46	265134.8987	37302.16298	16	AF
2019/7/21 5:47	265156.5484	37280.27275	16	AF
2019/7/21 5:48	265178.3559	37282.92975	16	AF
2019/7/21 5:49	265191.781	37270.59358	16	AF
2019/7/21 5:50	265213.6904	37254.53568	16	AF
2019/7/21 5:51	265239.9995	37243.12599	16	AF
2019/7/21 5:52	265273.057	37222.11528	16	AF
2019/7/21 5:53	265304.9336	37208.29228	16	AF
2019/7/21 5:54	265336.4525	37209.69901	16	AF
2019/7/21 5:55	265364.4188	37215.31135	16	AF
2019/7/21 5:56	265366.7396	37209.74721	16	AF
2019/7/21 5:57	265389.0481	37194.64125	16	AF
2019/7/21 5:58	265403.2288	37180.20933	16	AF
2019/7/21 5:59	265406.4833	37178.38655	16	AF
2019/7/21 6:00	265412.4824	37173.89343	16	AF
2019/7/21 6:01	265429.2951	37158.40692	16	AF
2019/7/21 6:02	265435.8817	37156.47097	16	AF
2019/7/21 6:03	265437.2613	37143.49685	16	AF
2019/7/21 6:04	265465.9321	37113.03086	16	AF
2019/7/21 6:05	265498.1248	37100.4422	16	AF
2019/7/21 6:06	265518.7284	37092.70681	16	AF
2019/7/21 6:07	265522.0389	37087.20273	16	AF
2019/7/21 6:08	265531.5876	37071.38099	16	AF
2019/7/21 6:09	265548.5895	37060.31957	16	AF
2019/7/21 6:10	265571.9764	37036.13363	16	AF
2019/7/21 6:11	265581.4446	37024.87979	16	AF
2019/7/21 6:12	265593.3636	37019.71668	16	AF
2019/7/21 6:13	265601.1769	37017.79766	16	AF
2019/7/21 6:14	265606.7859	37024.04013	16	AF
2019/7/21 6:15	265605.7481	37024.76205	16	AF
2019/7/21 6:16	265618.2533	37021.94496	16	AF
2019/7/21 6:17	265621.1151	37015.66054	16	AF
2019/7/21 6:18	265620.5704	37006.18013	16	AF
2019/7/21 6:19	265626.1038	37004.25533	16	AF
2019/7/21 6:20	265633.033	37003.08566	16	AF
2019/7/21 6:21	265640.2894	36999.59479	16	AF
2019/7/21 6:22	265643.4039	36998.0815	16	AF
2019/7/21 6:23	265644.3932	36986.05038	16	AF
2019/7/21 6:24	265646.4038	36982.68136	16	AF
2019/7/21 6:25	265646.9211	36982.02676	16	AF
2019/7/21 6:26	265647.383	36972.54834	16	AF
2019/7/21 6:27	265646.6827	36971.10159	16	AF
2019/7/21 6:28	265643.9848	36956.68882	16	AF
2019/7/21 6:29	265644.3787	36957.05927	16	AF
2019/7/21 6:30	265644.6859	36953.36757	16	AF
2019/7/21 6:31	265647.7249	36949.41757	16	AF
2019/7/21 6:32	265653.6889	36946.69315	16	AF
2019/7/21 6:33	265660.9913	36941.65042	16	AF
2019/7/21 6:34	265666.322	36937.11907	16	AF
2019/7/21 6:35	265670.0063	36933.35457	16	AF
2019/7/21 6:36	265670.138	36934.8514	16	AF
2019/7/21 6:37	265680.8263	36923.59466	16	AF
2019/7/21 6:38	265705.5706	36907.90977	16	AF
2019/7/21 6:39	265724.6205	36901.72655	16	AF
2019/7/21 6:40	265751.78	36896.11011	16	AF
2019/7/21 6:41	265780.1001	36883.6616	16	AF
2019/7/21 6:42	265805.8024	36874.70889	16	AF
2019/7/21 6:43	265834.9485	36867.70716	16	AF
2019/7/21 6:44	265864.7087	36863.86907	16	AF
2019/7/21 6:45	265876.2325	36861.87111	16	AF
2019/7/21 6:46	265895.9355	36856.6939	16	AF
2019/7/21 6:47	265915.5845	36847.69824	16	AF
2019/7/21 6:48	265919.1329	36834.68111	16	AF
2019/7/21 6:49	265919.6631	36823.46638	16	AF
2019/7/21 6:50	265935.2578	36810.13416	16	AF
2019/7/21 6:51	265954.8007	36794.43832	16	AF
2019/7/21 6:52	265962.3413	36796.14716	16	AF
2019/7/21 6:53	265965.7407	36796.8658	16	AF
2019/7/21 6:54	265966.6985	36800.25748	16	AF
2019/7/21 6:55	265977.5198	36804.04174	16	AF
2019/7/21 6:56	265994.3547	36821.27724	16	AF
2019/7/21 6:57	266019.489	36831.36016	16	AF
2019/7/21 6:58	266025.6738	36830.36303	16	AF
2019/7/21 6:59	266042.0468	36826.10188	16	AF
2019/7/21 7:00	266050.6809	36820.20895	16	AF
2019/7/21 7:01	266056.0308	36808.85863	16	AF
2019/7/21 7:02	266063.5227	36787.88746	16	AF
2019/7/21 7:03	266081.7474	36774.44559	16	AF
2019/7/21 7:04	266082.8077	36772.97745	16	AF
2019/7/21 7:05	266088.649	36767.91419	16	AF
2019/7/21 7:06	266111.638	36743.94617	16	AF
2019/7/21 7:07	266130.5911	36734.68355	16	AF
2019/7/21 7:08	266131.8932	36736.41169	16	AF
2019/7/21 7:09	266134.5176	36732.51784	16	AF
2019/7/21 7:10	266135.7615	36725.78081	16	AF
2019/7/21 7:11	266150.6165	36716.3954	16	AF
2019/7/21 7:12	266159.1318	36707.24371	16	AF
2019/7/21 7:13	266159.1461	36701.92628	16	AF
2019/7/21 7:14	266168.5717	36699.4882	16	AF
2019/7/21 7:15	266204.8377	36703.79409	16	AF
2019/7/21 7:16	266237.6603	36716.43516	16	AF
2019/7/21 7:17	266259.7951	36717.24598	16	AF
2019/7/21 7:18	266282.1034	36712.6504	16	AF
2019/7/21 7:19	266295.5718	36713.12019	16	AF
2019/7/21 7:20	266300.683	36709.36131	16	AF
2019/7/21 7:21	266331.63	36701.2592	16	AF
2019/7/21 7:22	266354.4694	36702.4317	16	AF
2019/7/21 7:23	266373.3788	36697.90823	16	AF
2019/7/21 7:24	266385.7551	36691.57199	16	AF
2019/7/21 7:25	266388.5821	36692.85018	16	AF
2019/7/21 7:26	266400.7864	36703.75654	16	AF
2019/7/21 7:27	266408.9673	36695.89264	16	AF
2019/7/21 7:28	266427.6449	36676.01374	16	AF
2019/7/21 7:29	266439.817	36669.96735	16	AF
2019/7/21 7:30	266462.3705	36658.13689	16	AF
2019/7/21 7:31	266477.1879	36639.48653	16	AF
2019/7/21 7:32	266485.2338	36630.49689	16	AF
2019/7/21 7:33	266485.4818	36629.91288	16	AF
2019/7/21 7:34	266485.2487	36629.5986	16	AF
2019/7/21 7:35	266487.2423	36627.18349	16	AF
2019/7/21 7:36	266492.3143	36622.15617	16	AF
2019/7/21 7:37	266494.711	36622.70592	16	AF
2019/7/21 7:38	266493.7989	36622.94244	16	AF
2019/7/21 7:39	266496.2305	36622.77657	16	AF
2019/7/21 7:40	266500.1666	36613.85307	16	AF
2019/7/21 7:41	266509.7462	36593.61309	16	AF
2019/7/21 7:42	266526.2997	36594.38904	16	AF
2019/7/21 7:43	266532.6616	36591.35384	16	AF
2019/7/21 7:44	266528.5171	36582.82116	16	AF
2019/7/21 7:45	266528.6158	36582.46776	16	AF
2019/7/21 7:46	266529.6462	36581.27338	16	AF
2019/7/21 7:47	266530.9101	36582.61475	16	AF
2019/7/21 7:48	266530.5311	36581.32647	16	AF
2019/7/21 7:49	266545.4028	36570.24405	16	AF
2019/7/21 7:50	266565.1612	36541.97672	16	AF
2019/7/21 7:51	266574.7441	36537.20576	16	AF
2019/7/21 7:52	266578.5069	36534.59083	16	AF
2019/7/21 7:53	266577.6744	36533.57225	16	AF
2019/7/21 7:54	266593.5238	36520.71581	16	AF
2019/7/21 7:55	266604.2364	36502.15372	16	AF
2019/7/21 7:56	266621.5633	36495.91472	16	AF
2019/7/21 7:57	266643.2552	36505.51229	16	AF
2019/7/21 7:58	266646.766	36511.54003	16	AF
2019/7/21 7:59	266661.0553	36520.76018	16	AF
2019/7/21 8:00	266664.4074	36520.20553	16	AF
2019/7/21 8:01	266666.3482	36517.68868	16	AF
2019/7/21 8:02	266666.4963	36518.79506	16	AF
2019/7/21 8:03	266671.2485	36516.12446	16	AF
2019/7/21 8:04	266673.787	36512.51726	16	AF
2019/7/21 8:05	266674.827	36512.55723	16	AF
2019/7/21 8:06	266675.8847	36510.25883	16	AF
2019/7/21 8:07	266676.8731	36495.77478	16	AF
2019/7/21 8:08	266682.1577	36478.75381	16	AF
2019/7/21 8:09	266699.9114	36472.36063	16	AF
2019/7/21 8:10	266706.3218	36472.77386	16	AF
2019/7/21 8:11	266710.0254	36472.56514	16	AF
2019/7/21 8:12	266723.5056	36474.41217	16	AF
2019/7/21 8:13	266731.0848	36475.63932	16	AF
2019/7/21 8:14	266731.0965	36476.72644	16	AF
2019/7/21 8:15	266729.7043	36477.76992	16	AF
2019/7/21 8:16	266730.3305	36477.20069	16	AF
2019/7/21 8:17	266729.914	36478.52236	16	AF
2019/7/21 8:18	266729.6777	36477.69932	16	AF
2019/7/21 8:19	266730.4283	36476.24674	16	AF
2019/7/21 8:20	266730.4646	36475.86404	16	AF
2019/7/21 8:21	266731.4651	36475.24279	16	AF
2019/7/21 8:22	266730.9087	36475.10944	16	AF
2019/7/21 8:23	266730.8256	36477.97651	16	AF
2019/7/21 8:24	266731.2118	36482.36375	16	AF
2019/7/21 8:25	266747.4951	36495.45516	16	AF
2019/7/21 8:26	266753.9124	36497.84932	16	AF
2019/7/21 8:27	266762.7289	36496.50564	16	AF
2019/7/21 8:28	266799.644	36490.43747	16	AF
2019/7/21 8:29	266833.3517	36484.00314	16	AF
2019/7/21 8:30	266844.6626	36482.02444	16	AF
2019/7/21 8:31	266845.7013	36481.29055	16	AF
2019/7/21 8:32	266852.1518	36480.85857	16	AF
2019/7/21 8:33	266869.7316	36480.41073	16	AF
2019/7/21 8:34	266895.8569	36486.19978	16	AF
2019/7/21 8:35	266919.017	36488.37186	16	AF
2019/7/21 8:36	266918.9731	36496.86224	16	AF
2019/7/21 8:37	266916.159	36498.73813	16	AF
2019/7/21 8:38	266917.2617	36499.47102	16	AF
2019/7/21 8:39	266916.1904	36498.79822	16	AF
2019/7/21 8:40	266916.8521	36497.80928	16	AF
2019/7/21 8:41	266915.6366	36498.27437	16	AF
2019/7/21 8:42	266915.4394	36498.43449	16	AF
2019/7/21 8:43	266915.4519	36498.62989	16	AF
2019/7/21 8:44	266920.8974	36496.03737	16	AF
2019/7/21 8:45	266921.7804	36495.35466	16	AF
2019/7/21 8:46	266921.2333	36495.30095	16	AF
2019/7/21 8:47	266921.8843	36493.56856	16	AF
2019/7/21 8:48	266922.5829	36494.48496	16	AF
2019/7/21 8:49	266922.7705	36493.63677	16	AF
2019/7/21 8:50	266922.5923	36494.19444	16	AF
2019/7/21 8:51	266922.1101	36494.62848	16	AF
2019/7/21 8:52	266922.0681	36495.55019	16	AF
2019/7/21 8:53	266922.7724	36495.49087	16	AF
2019/7/21 8:54	266921.558	36495.47333	16	AF
2019/7/21 8:55	266921.8165	36494.73748	16	AF
2019/7/21 8:56	266922.1851	36494.85999	16	AF
2019/7/21 8:57	266922.3589	36494.47155	16	AF
2019/7/21 8:58	266922.274	36495.42891	16	AF
2019/7/21 8:59	NA	NA	16	AF
2019/7/21 9:00	NA	NA	16	AF
2019/7/21 9:01	NA	NA	16	AF
2019/7/21 9:02	NA	NA	16	AF
2019/7/21 9:03	NA	NA	16	AF
2019/7/21 9:04	NA	NA	16	AF
2019/7/21 9:05	NA	NA	16	AF
2019/7/21 9:06	NA	NA	16	AF
2019/7/21 9:07	NA	NA	16	AF
2019/7/21 9:08	NA	NA	16	AF
2019/7/21 9:09	NA	NA	16	AF
2019/7/21 9:10	NA	NA	16	AF
2019/7/21 9:11	NA	NA	16	AF
2019/7/21 9:12	NA	NA	16	AF
2019/7/21 9:13	NA	NA	16	AF
2019/7/21 9:14	NA	NA	16	AF
2019/7/21 9:15	NA	NA	16	AF
2019/7/21 9:16	NA	NA	16	AF
2019/7/21 9:17	NA	NA	16	AF
2019/7/21 9:18	NA	NA	16	AF
2019/7/21 9:19	NA	NA	16	AF
2019/7/21 9:20	NA	NA	16	AF
2019/7/21 9:21	NA	NA	16	AF
2019/7/21 9:22	NA	NA	16	AF
2019/7/21 9:23	NA	NA	16	AF
2019/7/21 9:24	NA	NA	16	AF
2019/7/21 9:25	NA	NA	16	AF
2019/7/21 9:26	NA	NA	16	AF
2019/7/21 9:27	NA	NA	16	AF
2019/7/21 9:28	NA	NA	16	AF
2019/7/21 9:29	NA	NA	16	AF
2019/7/21 9:30	NA	NA	16	AF
2019/7/21 9:31	NA	NA	16	AF
2019/7/21 9:32	NA	NA	16	AF
2019/7/21 9:33	NA	NA	16	AF
2019/7/21 9:34	NA	NA	16	AF
2019/7/21 9:35	NA	NA	16	AF
2019/7/21 9:36	NA	NA	16	AF
2019/7/21 9:37	NA	NA	16	AF
2019/7/21 9:38	NA	NA	16	AF
2019/7/21 9:39	NA	NA	16	AF
2019/7/21 9:40	NA	NA	16	AF
2019/7/21 9:41	NA	NA	16	AF
2019/7/21 9:42	NA	NA	16	AF
2019/7/21 9:43	NA	NA	16	AF
2019/7/21 9:44	NA	NA	16	AF
2019/7/21 9:45	NA	NA	16	AF
2019/7/21 9:46	NA	NA	16	AF
2019/7/21 9:47	NA	NA	16	AF
2019/7/21 9:48	NA	NA	16	AF
2019/7/21 9:49	NA	NA	16	AF
2019/7/21 9:50	NA	NA	16	AF
2019/7/21 9:51	NA	NA	16	AF
2019/7/21 9:52	NA	NA	16	AF
2019/7/21 9:53	NA	NA	16	AF
2019/7/21 9:54	NA	NA	16	AF
2019/7/21 9:55	NA	NA	16	AF
2019/7/21 9:56	NA	NA	16	AF
2019/7/21 9:57	NA	NA	16	AF
2019/7/21 9:58	NA	NA	16	AF
2019/7/21 9:59	NA	NA	16	AF
2019/7/21 10:00	NA	NA	16	AF
2019/7/21 10:01	NA	NA	16	AF
2019/7/21 10:02	NA	NA	16	AF
2019/7/21 10:03	NA	NA	16	AF
2019/7/21 10:04	NA	NA	16	AF
2019/7/21 10:05	NA	NA	16	AF
2019/7/21 10:06	NA	NA	16	AF
2019/7/21 10:07	NA	NA	16	AF
2019/7/21 10:08	NA	NA	16	AF
2019/7/21 10:09	NA	NA	16	AF
2019/7/21 10:10	NA	NA	16	AF
2019/7/21 10:11	NA	NA	16	AF
2019/7/21 10:12	NA	NA	16	AF
2019/7/21 10:13	NA	NA	16	AF
2019/7/21 10:14	NA	NA	16	AF
2019/7/21 10:15	NA	NA	16	AF
2019/7/21 10:16	NA	NA	16	AF
2019/7/21 10:17	NA	NA	16	AF
2019/7/21 10:18	NA	NA	16	AF
2019/7/21 10:19	NA	NA	16	AF
2019/7/21 10:20	NA	NA	16	AF
2019/7/21 10:21	NA	NA	16	AF
2019/7/21 10:22	NA	NA	16	AF
2019/7/21 10:23	NA	NA	16	AF
2019/7/21 10:24	NA	NA	16	AF
2019/7/21 10:25	NA	NA	16	AF
2019/7/21 10:26	NA	NA	16	AF
2019/7/21 10:27	NA	NA	16	AF
2019/7/21 10:28	NA	NA	16	AF
2019/7/21 10:29	NA	NA	16	AF
2019/7/21 10:30	NA	NA	16	AF
2019/7/21 10:31	NA	NA	16	AF
2019/7/21 10:32	NA	NA	16	AF
2019/7/21 10:33	NA	NA	16	AF
2019/7/21 10:34	NA	NA	16	AF
2019/7/21 10:35	NA	NA	16	AF
2019/7/21 10:36	NA	NA	16	AF
2019/7/21 10:37	NA	NA	16	AF
2019/7/21 10:38	NA	NA	16	AF
2019/7/21 10:39	NA	NA	16	AF
2019/7/21 10:40	NA	NA	16	AF
2019/7/21 10:41	NA	NA	16	AF
2019/7/21 10:42	NA	NA	16	AF
2019/7/21 10:43	NA	NA	16	AF
2019/7/21 10:44	NA	NA	16	AF
2019/7/21 10:45	NA	NA	16	AF
2019/7/21 10:46	NA	NA	16	AF
2019/7/21 10:47	NA	NA	16	AF
2019/7/21 10:48	NA	NA	16	AF
2019/7/21 10:49	NA	NA	16	AF
2019/7/21 10:50	NA	NA	16	AF
2019/7/21 10:51	NA	NA	16	AF
2019/7/21 10:52	NA	NA	16	AF
2019/7/21 10:53	NA	NA	16	AF
2019/7/21 10:54	NA	NA	16	AF
2019/7/21 10:55	NA	NA	16	AF
2019/7/21 10:56	NA	NA	16	AF
2019/7/21 10:57	NA	NA	16	AF
2019/7/21 10:58	NA	NA	16	AF
2019/7/21 10:59	NA	NA	16	AF
2019/7/21 11:00	NA	NA	16	AF
2019/7/21 11:01	NA	NA	16	AF
2019/7/21 11:02	NA	NA	16	AF
2019/7/21 11:03	NA	NA	16	AF
2019/7/21 11:04	NA	NA	16	AF
2019/7/21 11:05	NA	NA	16	AF
2019/7/21 11:06	NA	NA	16	AF
2019/7/21 11:07	NA	NA	16	AF
2019/7/21 11:08	NA	NA	16	AF
2019/7/21 11:09	NA	NA	16	AF
2019/7/21 11:10	NA	NA	16	AF
2019/7/21 11:11	NA	NA	16	AF
2019/7/21 11:12	NA	NA	16	AF
2019/7/21 11:13	NA	NA	16	AF
2019/7/21 11:14	NA	NA	16	AF
2019/7/21 11:15	NA	NA	16	AF
2019/7/21 11:16	NA	NA	16	AF
2019/7/21 11:17	NA	NA	16	AF
2019/7/21 11:18	NA	NA	16	AF
2019/7/21 11:19	NA	NA	16	AF
2019/7/21 11:20	NA	NA	16	AF
2019/7/21 11:21	NA	NA	16	AF
2019/7/21 11:22	NA	NA	16	AF
2019/7/21 11:23	NA	NA	16	AF
2019/7/21 11:24	NA	NA	16	AF
2019/7/21 11:25	NA	NA	16	AF
2019/7/21 11:26	NA	NA	16	AF
2019/7/21 11:27	NA	NA	16	AF
2019/7/21 11:28	NA	NA	16	AF
2019/7/21 11:29	NA	NA	16	AF
2019/7/21 11:30	NA	NA	16	AF
2019/7/21 11:31	NA	NA	16	AF
2019/7/21 11:32	NA	NA	16	AF
2019/7/21 11:33	NA	NA	16	AF
2019/7/21 11:34	NA	NA	16	AF
2019/7/21 11:35	NA	NA	16	AF
2019/7/21 11:36	NA	NA	16	AF
2019/7/21 11:37	NA	NA	16	AF
2019/7/21 11:38	NA	NA	16	AF
2019/7/21 11:39	NA	NA	16	AF
2019/7/21 11:40	NA	NA	16	AF
2019/7/21 11:41	NA	NA	16	AF
2019/7/21 11:42	NA	NA	16	AF
2019/7/21 11:43	NA	NA	16	AF
2019/7/21 11:44	NA	NA	16	AF
2019/7/21 11:45	NA	NA	16	AF
2019/7/21 11:46	NA	NA	16	AF
2019/7/21 11:47	NA	NA	16	AF
2019/7/21 11:48	NA	NA	16	AF
2019/7/21 11:49	NA	NA	16	AF
2019/7/21 11:50	NA	NA	16	AF
2019/7/21 11:51	NA	NA	16	AF
2019/7/21 11:52	NA	NA	16	AF
2019/7/21 11:53	NA	NA	16	AF
2019/7/21 11:54	NA	NA	16	AF
2019/7/21 11:55	NA	NA	16	AF
2019/7/21 11:56	NA	NA	16	AF
2019/7/21 11:57	NA	NA	16	AF
2019/7/21 11:58	NA	NA	16	AF
2019/7/21 11:59	NA	NA	16	AF
2019/7/21 12:00	NA	NA	16	AF
2019/7/21 12:01	NA	NA	16	AF
2019/7/21 12:02	NA	NA	16	AF
2019/7/21 12:03	NA	NA	16	AF
2019/7/21 12:04	NA	NA	16	AF
2019/7/21 12:05	NA	NA	16	AF
2019/7/21 12:06	NA	NA	16	AF
2019/7/21 12:07	NA	NA	16	AF
2019/7/21 12:08	NA	NA	16	AF
2019/7/21 12:09	NA	NA	16	AF
2019/7/21 12:10	NA	NA	16	AF
2019/7/21 12:11	NA	NA	16	AF
2019/7/21 12:12	NA	NA	16	AF
2019/7/21 12:13	NA	NA	16	AF
2019/7/21 12:14	NA	NA	16	AF
2019/7/21 12:15	NA	NA	16	AF
2019/7/21 12:16	NA	NA	16	AF
2019/7/21 12:17	NA	NA	16	AF
2019/7/21 12:18	NA	NA	16	AF
2019/7/21 12:19	NA	NA	16	AF
2019/7/21 12:20	NA	NA	16	AF
2019/7/21 12:21	NA	NA	16	AF
2019/7/21 12:22	NA	NA	16	AF
2019/7/21 12:23	NA	NA	16	AF
2019/7/21 12:24	NA	NA	16	AF
2019/7/21 12:25	NA	NA	16	AF
2019/7/21 12:26	NA	NA	16	AF
2019/7/21 12:27	NA	NA	16	AF
2019/7/21 12:28	NA	NA	16	AF
2019/7/21 12:29	NA	NA	16	AF
2019/7/21 12:30	NA	NA	16	AF
2019/7/21 12:31	NA	NA	16	AF
2019/7/21 12:32	NA	NA	16	AF
2019/7/21 12:33	NA	NA	16	AF
2019/7/21 12:34	NA	NA	16	AF
2019/7/21 12:35	NA	NA	16	AF
2019/7/21 12:36	NA	NA	16	AF
2019/7/21 12:37	NA	NA	16	AF
2019/7/21 12:38	NA	NA	16	AF
2019/7/21 12:39	NA	NA	16	AF
2019/7/21 12:40	NA	NA	16	AF
2019/7/21 12:41	NA	NA	16	AF
2019/7/21 12:42	NA	NA	16	AF
2019/7/21 12:43	NA	NA	16	AF
2019/7/21 12:44	NA	NA	16	AF
2019/7/21 12:45	NA	NA	16	AF
2019/7/21 12:46	NA	NA	16	AF
2019/7/21 12:47	NA	NA	16	AF
2019/7/21 12:48	NA	NA	16	AF
2019/7/21 12:49	NA	NA	16	AF
2019/7/21 12:50	NA	NA	16	AF
2019/7/21 12:51	NA	NA	16	AF
2019/7/21 12:52	NA	NA	16	AF
2019/7/21 12:53	NA	NA	16	AF
2019/7/21 12:54	NA	NA	16	AF
2019/7/21 12:55	NA	NA	16	AF
2019/7/21 12:56	NA	NA	16	AF
2019/7/21 12:57	NA	NA	16	AF
2019/7/21 12:58	NA	NA	16	AF
2019/7/21 12:59	NA	NA	16	AF
2019/7/21 13:00	NA	NA	16	AF
2019/7/21 13:01	NA	NA	16	AF
2019/7/21 13:02	NA	NA	16	AF
2019/7/21 13:03	NA	NA	16	AF
2019/7/21 13:04	NA	NA	16	AF
2019/7/21 13:05	NA	NA	16	AF
2019/7/21 13:06	NA	NA	16	AF
2019/7/21 13:07	NA	NA	16	AF
2019/7/21 13:08	NA	NA	16	AF
2019/7/21 13:09	NA	NA	16	AF
2019/7/21 13:10	NA	NA	16	AF
2019/7/21 13:11	NA	NA	16	AF
2019/7/21 13:12	NA	NA	16	AF
2019/7/21 13:13	NA	NA	16	AF
2019/7/21 13:14	NA	NA	16	AF
2019/7/21 13:15	NA	NA	16	AF
2019/7/21 13:16	NA	NA	16	AF
2019/7/21 13:17	NA	NA	16	AF
2019/7/21 13:18	NA	NA	16	AF
2019/7/21 13:19	NA	NA	16	AF
2019/7/21 13:20	NA	NA	16	AF
2019/7/21 13:21	NA	NA	16	AF
2019/7/21 13:22	NA	NA	16	AF
2019/7/21 13:23	NA	NA	16	AF
2019/7/21 13:24	NA	NA	16	AF
2019/7/21 13:25	NA	NA	16	AF
2019/7/21 13:26	NA	NA	16	AF
2019/7/21 13:27	NA	NA	16	AF
2019/7/21 13:28	NA	NA	16	AF
2019/7/21 13:29	NA	NA	16	AF
2019/7/21 13:30	NA	NA	16	AF
2019/7/21 13:31	NA	NA	16	AF
2019/7/21 13:32	NA	NA	16	AF
2019/7/21 13:33	NA	NA	16	AF
2019/7/21 13:34	NA	NA	16	AF
2019/7/21 13:35	NA	NA	16	AF
2019/7/21 13:36	NA	NA	16	AF
2019/7/21 13:37	NA	NA	16	AF
2019/7/21 13:38	NA	NA	16	AF
2019/7/21 13:39	NA	NA	16	AF
2019/7/21 13:40	NA	NA	16	AF
2019/7/21 13:41	NA	NA	16	AF
2019/7/21 13:42	NA	NA	16	AF
2019/7/21 13:43	NA	NA	16	AF
2019/7/21 13:44	NA	NA	16	AF
2019/7/21 13:45	NA	NA	16	AF
2019/7/21 13:46	NA	NA	16	AF
2019/7/21 13:47	NA	NA	16	AF
2019/7/21 13:48	NA	NA	16	AF
2019/7/21 13:49	NA	NA	16	AF
2019/7/21 13:50	NA	NA	16	AF
2019/7/21 13:51	NA	NA	16	AF
2019/7/21 13:52	NA	NA	16	AF
2019/7/21 13:53	NA	NA	16	AF
2019/7/21 13:54	NA	NA	16	AF
2019/7/21 13:55	NA	NA	16	AF
2019/7/21 13:56	NA	NA	16	AF
2019/7/21 13:57	NA	NA	16	AF
2019/7/21 13:58	NA	NA	16	AF
2019/7/21 13:59	NA	NA	16	AF
2019/7/21 14:00	NA	NA	16	AF
2019/7/21 14:01	NA	NA	16	AF
2019/7/21 14:02	NA	NA	16	AF
2019/7/21 14:03	NA	NA	16	AF
2019/7/21 14:04	NA	NA	16	AF
2019/7/21 14:05	NA	NA	16	AF
2019/7/21 14:06	NA	NA	16	AF
2019/7/21 14:07	NA	NA	16	AF
2019/7/21 14:08	NA	NA	16	AF
2019/7/21 14:09	NA	NA	16	AF
2019/7/21 14:10	NA	NA	16	AF
2019/7/21 14:11	NA	NA	16	AF
2019/7/21 14:12	NA	NA	16	AF
2019/7/21 14:13	NA	NA	16	AF
2019/7/21 14:14	NA	NA	16	AF
2019/7/21 14:15	NA	NA	16	AF
2019/7/21 14:16	NA	NA	16	AF
2019/7/21 14:17	NA	NA	16	AF
2019/7/21 14:18	NA	NA	16	AF
2019/7/21 14:19	NA	NA	16	AF
2019/7/21 14:20	NA	NA	16	AF
2019/7/21 14:21	NA	NA	16	AF
2019/7/21 14:22	NA	NA	16	AF
2019/7/21 14:23	NA	NA	16	AF
2019/7/21 14:24	NA	NA	16	AF
2019/7/21 14:25	NA	NA	16	AF
2019/7/21 14:26	NA	NA	16	AF
2019/7/21 14:27	NA	NA	16	AF
2019/7/21 14:28	NA	NA	16	AF
2019/7/21 14:29	NA	NA	16	AF
2019/7/21 14:30	NA	NA	16	AF
2019/7/21 14:31	NA	NA	16	AF
2019/7/21 14:32	NA	NA	16	AF
2019/7/21 14:33	NA	NA	16	AF
2019/7/21 14:34	NA	NA	16	AF
2019/7/21 14:35	NA	NA	16	AF
2019/7/21 14:36	NA	NA	16	AF
2019/7/21 14:37	NA	NA	16	AF
2019/7/21 14:38	NA	NA	16	AF
2019/7/21 14:39	NA	NA	16	AF
2019/7/21 14:40	NA	NA	16	AF
2019/7/21 14:41	NA	NA	16	AF
2019/7/21 14:42	NA	NA	16	AF
2019/7/21 14:43	NA	NA	16	AF
2019/7/21 14:44	NA	NA	16	AF
2019/7/21 14:45	NA	NA	16	AF
2019/7/21 14:46	NA	NA	16	AF
2019/7/21 14:47	NA	NA	16	AF
2019/7/21 14:48	NA	NA	16	AF
2019/7/21 14:49	NA	NA	16	AF
2019/7/21 14:50	NA	NA	16	AF
2019/7/21 14:51	NA	NA	16	AF
2019/7/21 14:52	NA	NA	16	AF
2019/7/21 14:53	NA	NA	16	AF
2019/7/21 14:54	NA	NA	16	AF
2019/7/21 14:55	NA	NA	16	AF
2019/7/21 14:56	NA	NA	16	AF
2019/7/21 14:57	NA	NA	16	AF
2019/7/21 14:58	NA	NA	16	AF
2019/7/21 14:59	NA	NA	16	AF
2019/7/21 15:00	NA	NA	16	AF
2019/7/22 4:00	266293.6163	35215.6339	16	AF
2019/7/22 4:01	266293.5104	35215.72798	16	AF
2019/7/22 4:02	266294.7631	35216.81074	16	AF
2019/7/22 4:03	266299.4194	35222.90116	16	AF
2019/7/22 4:04	266303.0307	35233.03036	16	AF
2019/7/22 4:05	266307.788	35242.13696	16	AF
2019/7/22 4:06	266308.4802	35241.70011	16	AF
2019/7/22 4:07	266304.7414	35245.775	16	AF
2019/7/22 4:08	266298.8994	35262.56546	16	AF
2019/7/22 4:09	266291.5782	35269.84696	16	AF
2019/7/22 4:10	266272.7516	35278.45439	16	AF
2019/7/22 4:11	266270.5451	35282.47685	16	AF
2019/7/22 4:12	266270.6802	35282.87827	16	AF
2019/7/22 4:13	266260.103	35293.07728	16	AF
2019/7/22 4:14	266249.7179	35299.20543	16	AF
2019/7/22 4:15	266248.8245	35300.99152	16	AF
[truncated: 1,306 more rows]
