# Supplementary material for: Estimating individual exposure to predation risk in group-living baboons, Papio anubis
Source: PLoS One. 2023 Nov 8;18(11):e0287357. doi: 10.1371/journal.pone.0287357 (PMC10631679; doi:10.1371/journal.pone.0287357)
Supplement: S1 Data — (ZIP) [file pone.0287357.s006.zip › S6 Data/17.csv]

Unnamed: 0	x	y	id	agesex
2019/7/19 4:00	265598.4412	35326.60747	17	AF
2019/7/19 4:01	265598.3225	35326.86797	17	AF
2019/7/19 4:02	265597.9506	35326.86178	17	AF
2019/7/19 4:03	265599.6277	35326.85848	17	AF
2019/7/19 4:04	265600.6547	35326.57992	17	AF
2019/7/19 4:05	265604.0065	35327.87239	17	AF
2019/7/19 4:06	265640.9239	35333.02327	17	AF
2019/7/19 4:07	265691.4549	35354.57319	17	AF
2019/7/19 4:08	265739.7222	35372.30768	17	AF
2019/7/19 4:09	265788.0442	35396.80511	17	AF
2019/7/19 4:10	265833.4327	35410.12446	17	AF
2019/7/19 4:11	265880.9339	35410.61851	17	AF
2019/7/19 4:12	265898.8826	35409.89332	17	AF
2019/7/19 4:13	265903.3617	35407.87017	17	AF
2019/7/19 4:14	265900.4604	35407.98893	17	AF
2019/7/19 4:15	265897.1811	35409.31446	17	AF
2019/7/19 4:16	265897.3124	35409.26172	17	AF
2019/7/19 4:17	265904.4645	35406.43392	17	AF
2019/7/19 4:18	265928.0997	35400.80812	17	AF
2019/7/19 4:19	265950.6657	35394.6509	17	AF
2019/7/19 4:20	265969.637	35386.9288	17	AF
2019/7/19 4:21	265971.6517	35386.24762	17	AF
2019/7/19 4:22	265981.3528	35387.0995	17	AF
2019/7/19 4:23	265999.4554	35379.19508	17	AF
2019/7/19 4:24	266006.7441	35372.04869	17	AF
2019/7/19 4:25	266022.2674	35375.442	17	AF
2019/7/19 4:26	266045.8145	35386.7506	17	AF
2019/7/19 4:27	266054.522	35394.66518	17	AF
2019/7/19 4:28	266057.0981	35398.51739	17	AF
2019/7/19 4:29	266066.5843	35394.32942	17	AF
2019/7/19 4:30	266073.8744	35389.70427	17	AF
2019/7/19 4:31	266085.1529	35384.05023	17	AF
2019/7/19 4:32	266067.1864	35394.93283	17	AF
2019/7/19 4:33	266065.6967	35395.54404	17	AF
2019/7/19 4:34	266070.2274	35394.96649	17	AF
2019/7/19 4:35	266073.3915	35403.90162	17	AF
2019/7/19 4:36	266070.6142	35410.87658	17	AF
2019/7/19 4:37	266070.0617	35437.53083	17	AF
2019/7/19 4:38	266075.4884	35453.53094	17	AF
2019/7/19 4:39	266070.8012	35457.49968	17	AF
2019/7/19 4:40	266072.0173	35459.1338	17	AF
2019/7/19 4:41	266071.6641	35458.93073	17	AF
2019/7/19 4:42	266068.7668	35457.23114	17	AF
2019/7/19 4:43	266069.0927	35455.55448	17	AF
2019/7/19 4:44	266072.9349	35451.22812	17	AF
2019/7/19 4:45	266071.8257	35451.35388	17	AF
2019/7/19 4:46	266072.7222	35437.70984	17	AF
2019/7/19 4:47	266085.1809	35402.16492	17	AF
2019/7/19 4:48	266083.7781	35386.59737	17	AF
2019/7/19 4:49	266101.6779	35372.74356	17	AF
2019/7/19 4:50	266154.7556	35335.60059	17	AF
2019/7/19 4:51	266167.8126	35315.09748	17	AF
2019/7/19 4:52	266173.6899	35310.6824	17	AF
2019/7/19 4:53	266187.706	35286.25521	17	AF
2019/7/19 4:54	266202.6034	35255.03393	17	AF
2019/7/19 4:55	266225.3735	35240.56032	17	AF
2019/7/19 4:56	266264.0512	35236.27386	17	AF
2019/7/19 4:57	266279.8883	35243.82403	17	AF
2019/7/19 4:58	266281.3348	35248.49531	17	AF
2019/7/19 4:59	266281.4395	35248.70157	17	AF
2019/7/19 5:00	266280.659	35249.82381	17	AF
2019/7/19 5:01	266280.9817	35249.95942	17	AF
2019/7/19 5:02	266281.6553	35248.80863	17	AF
2019/7/19 5:03	266288.5764	35249.0522	17	AF
2019/7/19 5:04	266304.6223	35255.50567	17	AF
2019/7/19 5:05	266310.9465	35270.61854	17	AF
2019/7/19 5:06	266311.2753	35270.44021	17	AF
2019/7/19 5:07	266311.1026	35270.77925	17	AF
2019/7/19 5:08	266311.1069	35270.83326	17	AF
2019/7/19 5:09	266311.3325	35271.74884	17	AF
2019/7/19 5:10	266311.0282	35270.65115	17	AF
2019/7/19 5:11	266310.8082	35270.54575	17	AF
2019/7/19 5:12	266311.5564	35270.82137	17	AF
2019/7/19 5:13	266310.9591	35270.72213	17	AF
2019/7/19 5:14	266311.0206	35270.82849	17	AF
2019/7/19 5:15	266312.2204	35270.25826	17	AF
2019/7/19 5:16	266314.1188	35269.61138	17	AF
2019/7/19 5:17	266314.4146	35270.2462	17	AF
2019/7/19 5:18	266313.9296	35270.04684	17	AF
2019/7/19 5:19	266314.5463	35270.17372	17	AF
2019/7/19 5:20	266315.3456	35270.17946	17	AF
2019/7/19 5:21	266314.3827	35270.60899	17	AF
2019/7/19 5:22	266314.1451	35270.30082	17	AF
2019/7/19 5:23	266314.4963	35269.94884	17	AF
2019/7/19 5:24	266314.6903	35269.16332	17	AF
2019/7/19 5:25	266314.3638	35269.02937	17	AF
2019/7/19 5:26	266314.3771	35269.44395	17	AF
2019/7/19 5:27	266314.2281	35269.50795	17	AF
2019/7/19 5:28	266314.0654	35269.74338	17	AF
2019/7/19 5:29	266314.639	35269.54621	17	AF
2019/7/19 5:30	266314.6757	35269.66326	17	AF
2019/7/19 5:31	266314.7627	35269.51171	17	AF
2019/7/19 5:32	266314.5639	35269.18325	17	AF
2019/7/19 5:33	266314.3359	35269.58609	17	AF
2019/7/19 5:34	266314.1121	35269.68457	17	AF
2019/7/19 5:35	266313.8629	35269.77347	17	AF
2019/7/19 5:36	266313.9039	35269.67595	17	AF
2019/7/19 5:37	266310.7585	35270.58171	17	AF
2019/7/19 5:38	266309.7472	35271.00129	17	AF
2019/7/19 5:39	266310.4866	35271.21368	17	AF
2019/7/19 5:40	266310.5108	35270.97938	17	AF
2019/7/19 5:41	266310.5201	35270.1574	17	AF
2019/7/19 5:42	266310.054	35270.67863	17	AF
2019/7/19 5:43	266309.8668	35270.68659	17	AF
2019/7/19 5:44	266309.6781	35270.97734	17	AF
2019/7/19 5:45	266309.6468	35270.30524	17	AF
2019/7/19 5:46	266309.9189	35270.62169	17	AF
2019/7/19 5:47	266310.0151	35270.68361	17	AF
2019/7/19 5:48	266309.5101	35270.85903	17	AF
2019/7/19 5:49	266310.36	35270.1567	17	AF
2019/7/19 5:50	266310.3473	35270.76042	17	AF
2019/7/19 5:51	266310.6277	35270.85511	17	AF
2019/7/19 5:52	266310.8826	35270.46997	17	AF
2019/7/19 5:53	266311.4957	35270.96959	17	AF
2019/7/19 5:54	266310.95	35270.48618	17	AF
2019/7/19 5:55	266311.382	35270.56536	17	AF
2019/7/19 5:56	266312.7274	35270.84362	17	AF
2019/7/19 5:57	266313.0559	35270.01844	17	AF
2019/7/19 5:58	266313.1699	35270.35595	17	AF
2019/7/19 5:59	266312.5184	35269.70573	17	AF
2019/7/19 6:00	266311.3396	35270.14064	17	AF
2019/7/19 6:01	266310.3247	35270.37533	17	AF
2019/7/19 6:02	266310.5358	35270.57972	17	AF
2019/7/19 6:03	266310.2677	35270.70384	17	AF
2019/7/19 6:04	266310.5343	35270.6448	17	AF
2019/7/19 6:05	266311.1588	35269.88002	17	AF
2019/7/19 6:06	266311.4542	35268.70331	17	AF
2019/7/19 6:07	266312.1175	35267.96489	17	AF
2019/7/19 6:08	266315.1252	35267.72832	17	AF
2019/7/19 6:09	266315.5289	35268.25084	17	AF
2019/7/19 6:10	266315.1633	35268.08353	17	AF
2019/7/19 6:11	266315.0081	35267.60723	17	AF
2019/7/19 6:12	266315.0384	35267.87286	17	AF
2019/7/19 6:13	266314.0045	35266.05436	17	AF
2019/7/19 6:14	266324.6016	35256.51916	17	AF
2019/7/19 6:15	266339.2812	35248.03057	17	AF
2019/7/19 6:16	266348.2771	35244.60883	17	AF
2019/7/19 6:17	266372.2823	35236.0776	17	AF
2019/7/19 6:18	266395.5601	35220.1089	17	AF
2019/7/19 6:19	266421.3362	35216.60798	17	AF
2019/7/19 6:20	266460.0831	35204.15872	17	AF
2019/7/19 6:21	266496.4576	35200.17379	17	AF
2019/7/19 6:22	266526.547	35214.51807	17	AF
2019/7/19 6:23	266537.0164	35226.66863	17	AF
2019/7/19 6:24	266563.453	35256.00556	17	AF
2019/7/19 6:25	266605.9834	35271.56192	17	AF
2019/7/19 6:26	266630.0481	35271.75961	17	AF
2019/7/19 6:27	266659.9991	35278.08212	17	AF
2019/7/19 6:28	266690.0812	35283.23551	17	AF
2019/7/19 6:29	266704.7453	35285.05068	17	AF
2019/7/19 6:30	266718.2553	35266.51318	17	AF
2019/7/19 6:31	266720.5514	35240.57981	17	AF
2019/7/19 6:32	266721.0858	35239.66371	17	AF
2019/7/19 6:33	266733.4794	35242.27127	17	AF
2019/7/19 6:34	266751.774	35248.83211	17	AF
2019/7/19 6:35	266770.9431	35256.90787	17	AF
2019/7/19 6:36	266786.5783	35264.6212	17	AF
2019/7/19 6:37	266808.7559	35286.34273	17	AF
2019/7/19 6:38	266817.1999	35298.79397	17	AF
2019/7/19 6:39	266818.1282	35310.55325	17	AF
2019/7/19 6:40	266825.9072	35307.22008	17	AF
2019/7/19 6:41	266830.5246	35303.49213	17	AF
2019/7/19 6:42	266831.1783	35302.86432	17	AF
2019/7/19 6:43	266834.9075	35301.73336	17	AF
2019/7/19 6:44	266833.2882	35302.0056	17	AF
2019/7/19 6:45	266833.5644	35302.65313	17	AF
2019/7/19 6:46	266834.7114	35302.37712	17	AF
2019/7/19 6:47	266834.9446	35301.63658	17	AF
2019/7/19 6:48	266834.659	35302.03223	17	AF
2019/7/19 6:49	266835.0477	35302.06073	17	AF
2019/7/19 6:50	266835.2265	35302.69445	17	AF
2019/7/19 6:51	266835.4172	35303.09259	17	AF
2019/7/19 6:52	266835.561	35303.3193	17	AF
2019/7/19 6:53	266835.5004	35303.53001	17	AF
2019/7/19 6:54	266834.8939	35303.45235	17	AF
2019/7/19 6:55	266834.1944	35303.88145	17	AF
2019/7/19 6:56	266833.1933	35304.51597	17	AF
2019/7/19 6:57	266838.3622	35303.53496	17	AF
2019/7/19 6:58	266873.4559	35319.27604	17	AF
2019/7/19 6:59	266900.8989	35336.32455	17	AF
2019/7/19 7:00	266950.6173	35366.43145	17	AF
2019/7/19 7:01	266993.4398	35381.04019	17	AF
2019/7/19 7:02	267009.8171	35388.04345	17	AF
2019/7/19 7:03	267037.7617	35402.91607	17	AF
2019/7/19 7:04	267051.6914	35410.59857	17	AF
2019/7/19 7:05	267059.263	35414.11037	17	AF
2019/7/19 7:06	267071.1402	35419.92426	17	AF
2019/7/19 7:07	267091.8133	35431.08923	17	AF
2019/7/19 7:08	267126.2479	35453.59275	17	AF
2019/7/19 7:09	267154.1879	35484.97396	17	AF
2019/7/19 7:10	267165.6916	35505.43341	17	AF
2019/7/19 7:11	267184.7969	35522.9612	17	AF
2019/7/19 7:12	267196.22	35526.06831	17	AF
2019/7/19 7:13	267206.0665	35531.71154	17	AF
2019/7/19 7:14	267213.3961	35531.45122	17	AF
2019/7/19 7:15	267214.4849	35530.33408	17	AF
2019/7/19 7:16	267214.725	35530.20813	17	AF
2019/7/19 7:17	267214.6044	35530.23249	17	AF
2019/7/19 7:18	267218.2972	35529.01711	17	AF
2019/7/19 7:19	267222.3396	35529.82683	17	AF
2019/7/19 7:20	267222.9129	35531.52854	17	AF
2019/7/19 7:21	267229.3848	35539.63082	17	AF
2019/7/19 7:22	267243.1899	35579.38948	17	AF
2019/7/19 7:23	267279.389	35585.31082	17	AF
2019/7/19 7:24	267304.1039	35570.7154	17	AF
2019/7/19 7:25	267316.7917	35563.09696	17	AF
2019/7/19 7:26	267316.9083	35563.10836	17	AF
2019/7/19 7:27	267316.7478	35563.16352	17	AF
2019/7/19 7:28	267316.2338	35563.51073	17	AF
2019/7/19 7:29	267316.2207	35563.20916	17	AF
2019/7/19 7:30	267326.3604	35556.77932	17	AF
2019/7/19 7:31	267334.1902	35555.02335	17	AF
2019/7/19 7:32	267340.9702	35550.74157	17	AF
2019/7/19 7:33	267352.2769	35540.9978	17	AF
2019/7/19 7:34	267363.7391	35541.02052	17	AF
2019/7/19 7:35	267370.3923	35543.86113	17	AF
2019/7/19 7:36	267370.1877	35543.30852	17	AF
2019/7/19 7:37	267369.3629	35542.82277	17	AF
2019/7/19 7:38	267369.3492	35543.05025	17	AF
2019/7/19 7:39	267369.7406	35543.1722	17	AF
2019/7/19 7:40	267370.1647	35542.71495	17	AF
2019/7/19 7:41	267371.6873	35543.17789	17	AF
2019/7/19 7:42	267371.9927	35543.65121	17	AF
2019/7/19 7:43	267370.8236	35543.22028	17	AF
2019/7/19 7:44	267366.1841	35540.21648	17	AF
2019/7/19 7:45	267358.4805	35539.13156	17	AF
2019/7/19 7:46	267358.1636	35538.58284	17	AF
2019/7/19 7:47	267359.067	35539.91986	17	AF
2019/7/19 7:48	267356.7745	35533.89424	17	AF
2019/7/19 7:49	267356.9558	35539.36893	17	AF
2019/7/19 7:50	267357.1015	35538.83007	17	AF
2019/7/19 7:51	267356.8791	35539.09668	17	AF
2019/7/19 7:52	267355.8731	35539.38961	17	AF
2019/7/19 7:53	267355.3775	35539.02085	17	AF
2019/7/19 7:54	267359.5423	35540.92571	17	AF
2019/7/19 7:55	267360.9618	35542.3382	17	AF
2019/7/19 7:56	267361.6615	35542.71098	17	AF
2019/7/19 7:57	267361.8773	35542.89988	17	AF
2019/7/19 7:58	267357.535	35540.31005	17	AF
2019/7/19 7:59	267356.7868	35539.89249	17	AF
2019/7/19 8:00	267356.6881	35540.10524	17	AF
2019/7/19 8:01	267357.0433	35539.09978	17	AF
2019/7/19 8:02	267356.7561	35539.62963	17	AF
2019/7/19 8:03	267355.0535	35539.96363	17	AF
2019/7/19 8:04	267358.6888	35529.69606	17	AF
2019/7/19 8:05	267360.2072	35523.60994	17	AF
2019/7/19 8:06	267360.9813	35523.79522	17	AF
2019/7/19 8:07	267363.0899	35525.40076	17	AF
2019/7/19 8:08	267363.1532	35524.9893	17	AF
2019/7/19 8:09	267363.4468	35524.69596	17	AF
2019/7/19 8:10	267362.9583	35524.74233	17	AF
2019/7/19 8:11	267365.4562	35512.88155	17	AF
2019/7/19 8:12	267392.3487	35488.32617	17	AF
2019/7/19 8:13	267420.7835	35479.7054	17	AF
2019/7/19 8:14	267426.737	35478.1231	17	AF
2019/7/19 8:15	267434.2966	35478.0668	17	AF
2019/7/19 8:16	267436.5347	35478.47429	17	AF
2019/7/19 8:17	267436.5395	35477.23294	17	AF
2019/7/19 8:18	267438.7922	35477.26566	17	AF
2019/7/19 8:19	267450.6301	35483.28453	17	AF
2019/7/19 8:20	267459.8976	35488.86299	17	AF
2019/7/19 8:21	267460.3817	35483.73031	17	AF
2019/7/19 8:22	267460.3623	35482.36545	17	AF
2019/7/19 8:23	267460.544	35482.72451	17	AF
2019/7/19 8:24	267459.9332	35482.32941	17	AF
2019/7/19 8:25	267460.4698	35481.74881	17	AF
2019/7/19 8:26	267460.5231	35481.98587	17	AF
2019/7/19 8:27	267460.7392	35482.19781	17	AF
2019/7/19 8:28	267460.4045	35481.75196	17	AF
2019/7/19 8:29	267460.7036	35481.80315	17	AF
2019/7/19 8:30	267460.3297	35481.71161	17	AF
2019/7/19 8:31	267460.1601	35482.15424	17	AF
2019/7/19 8:32	267460.6997	35481.84776	17	AF
2019/7/19 8:33	267460.5667	35481.83433	17	AF
2019/7/19 8:34	267460.2064	35482.20917	17	AF
2019/7/19 8:35	267460.0394	35481.75794	17	AF
2019/7/19 8:36	267459.8008	35481.94232	17	AF
2019/7/19 8:37	267459.3583	35482.29506	17	AF
2019/7/19 8:38	267459.8924	35482.24038	17	AF
2019/7/19 8:39	267459.9379	35481.65675	17	AF
2019/7/19 8:40	267459.8784	35481.86544	17	AF
2019/7/19 8:41	267459.8193	35481.56018	17	AF
2019/7/19 8:42	267460.1472	35482.27775	17	AF
2019/7/19 8:43	267460.1395	35482.16365	17	AF
2019/7/19 8:44	267460.1704	35482.26355	17	AF
2019/7/19 8:45	267459.474	35481.96838	17	AF
2019/7/19 8:46	267460.2248	35482.35313	17	AF
2019/7/19 8:47	267459.8439	35482.34749	17	AF
2019/7/19 8:48	267453.5102	35483.45889	17	AF
2019/7/19 8:49	267452.0487	35483.30803	17	AF
2019/7/19 8:50	267452.9421	35484.42679	17	AF
2019/7/19 8:51	267457.0068	35485.17862	17	AF
2019/7/19 8:52	267456.942	35485.11043	17	AF
2019/7/19 8:53	267457.1783	35485.26283	17	AF
2019/7/19 8:54	267457.3366	35485.25855	17	AF
2019/7/19 8:55	267456.7078	35485.00356	17	AF
2019/7/19 8:56	267456.8487	35485.17312	17	AF
2019/7/19 8:57	267457.2381	35485.18668	17	AF
2019/7/19 8:58	267456.7752	35485.21258	17	AF
2019/7/19 8:59	267457.0219	35485.52259	17	AF
2019/7/19 9:00	267456.9612	35485.37569	17	AF
2019/7/19 9:01	267457.253	35484.53411	17	AF
2019/7/19 9:02	267456.9774	35484.8234	17	AF
2019/7/19 9:03	267455.6429	35471.85811	17	AF
2019/7/19 9:04	267446.0923	35456.69808	17	AF
2019/7/19 9:05	267442.3653	35454.81193	17	AF
2019/7/19 9:06	267442.353	35454.80622	17	AF
2019/7/19 9:07	267441.6342	35454.37962	17	AF
2019/7/19 9:08	267444.3524	35450.85982	17	AF
2019/7/19 9:09	267451.3069	35446.87371	17	AF
2019/7/19 9:10	267457.5063	35442.86028	17	AF
2019/7/19 9:11	267459.5627	35440.77018	17	AF
2019/7/19 9:12	267456.5597	35438.31114	17	AF
2019/7/19 9:13	267454.4701	35432.96607	17	AF
2019/7/19 9:14	267455.8454	35432.12059	17	AF
2019/7/19 9:15	267457.5989	35432.98497	17	AF
2019/7/19 9:16	267458.5346	35433.66924	17	AF
2019/7/19 9:17	267459.1838	35430.24019	17	AF
2019/7/19 9:18	267458.7738	35430.21299	17	AF
2019/7/19 9:19	267455.9772	35427.08678	17	AF
2019/7/19 9:20	267455.6156	35421.6468	17	AF
2019/7/19 9:21	267460.2748	35402.21399	17	AF
2019/7/19 9:22	267468.7052	35376.20704	17	AF
2019/7/19 9:23	267495.4047	35344.09877	17	AF
2019/7/19 9:24	267523.8943	35322.04866	17	AF
2019/7/19 9:25	267538.2436	35300.6763	17	AF
2019/7/19 9:26	267542.3076	35285.71628	17	AF
2019/7/19 9:27	267541.5369	35271.18269	17	AF
2019/7/19 9:28	267544.7611	35263.81341	17	AF
2019/7/19 9:29	267553.4383	35254.20385	17	AF
2019/7/19 9:30	267558.3964	35242.72085	17	AF
2019/7/19 9:31	267561.1798	35238.77098	17	AF
2019/7/19 9:32	267568.8288	35222.70198	17	AF
2019/7/19 9:33	267572.8927	35211.58343	17	AF
2019/7/19 9:34	267564.4333	35205.11001	17	AF
2019/7/19 9:35	267563.0134	35201.71291	17	AF
2019/7/19 9:36	267562.9348	35201.86575	17	AF
2019/7/19 9:37	267566.9882	35201.07577	17	AF
2019/7/19 9:38	267571.2383	35178.77897	17	AF
2019/7/19 9:39	267578.843	35167.61859	17	AF
2019/7/19 9:40	267580.996	35169.34985	17	AF
2019/7/19 9:41	267593.2535	35161.63956	17	AF
2019/7/19 9:42	267594.4169	35155.04751	17	AF
2019/7/19 9:43	267598.4708	35144.05283	17	AF
2019/7/19 9:44	267595.7362	35139.95385	17	AF
2019/7/19 9:45	267592.3719	35137.1391	17	AF
2019/7/19 9:46	267585.5059	35124.85478	17	AF
2019/7/19 9:47	267573.9747	35113.82934	17	AF
2019/7/19 9:48	267568.6509	35112.48639	17	AF
2019/7/19 9:49	267568.704	35112.68528	17	AF
2019/7/19 9:50	267563.1535	35102.23616	17	AF
2019/7/19 9:51	267558.3087	35084.45717	17	AF
2019/7/19 9:52	267560.2596	35083.37562	17	AF
2019/7/19 9:53	267567.6266	35077.80043	17	AF
2019/7/19 9:54	267577.0102	35076.85195	17	AF
2019/7/19 9:55	267578.5415	35076.9475	17	AF
2019/7/19 9:56	267580.1252	35073.45412	17	AF
2019/7/19 9:57	267585.1266	35068.76774	17	AF
2019/7/19 9:58	267587.0497	35062.14364	17	AF
2019/7/19 9:59	267584.5718	35061.77823	17	AF
2019/7/19 10:00	267581.5546	35061.82584	17	AF
2019/7/19 10:01	267579.767	35061.32296	17	AF
2019/7/19 10:02	267577.3418	35056.15971	17	AF
2019/7/19 10:03	267577.1169	35053.72776	17	AF
2019/7/19 10:04	267576.6054	35054.58375	17	AF
2019/7/19 10:05	267576.6272	35056.77316	17	AF
2019/7/19 10:06	267575.8626	35057.33094	17	AF
2019/7/19 10:07	267575.5654	35056.88766	17	AF
2019/7/19 10:08	267575.6436	35055.74308	17	AF
2019/7/19 10:09	267574.118	35049.49223	17	AF
2019/7/19 10:10	267574.0953	35047.99078	17	AF
2019/7/19 10:11	267575.8768	35049.54976	17	AF
2019/7/19 10:12	267576.2526	35049.59909	17	AF
2019/7/19 10:13	267576.6522	35047.48168	17	AF
2019/7/19 10:14	267574.7095	35045.84789	17	AF
2019/7/19 10:15	267574.3548	35045.5591	17	AF
2019/7/19 10:16	267574.3956	35045.82344	17	AF
2019/7/19 10:17	267574.9561	35045.1715	17	AF
2019/7/19 10:18	267575.2907	35045.65938	17	AF
2019/7/19 10:19	267575.529	35045.92589	17	AF
2019/7/19 10:20	267575.497	35045.46062	17	AF
2019/7/19 10:21	267575.3396	35046.25073	17	AF
2019/7/19 10:22	267575.4492	35047.07563	17	AF
2019/7/19 10:23	267579.1369	35035.93061	17	AF
2019/7/19 10:24	267580.7944	35026.36911	17	AF
2019/7/19 10:25	267576.9702	35015.43796	17	AF
2019/7/19 10:26	267576.6436	35014.6391	17	AF
2019/7/19 10:27	267576.8203	35014.8046	17	AF
2019/7/19 10:28	267577.1292	35015.23202	17	AF
2019/7/19 10:29	267577.1164	35015.2359	17	AF
2019/7/19 10:30	267577.1528	35014.65024	17	AF
2019/7/19 10:31	267577.4626	35015.08817	17	AF
2019/7/19 10:32	267577.5215	35015.29001	17	AF
2019/7/19 10:33	267577.3756	35014.91602	17	AF
2019/7/19 10:34	267577.3984	35014.95306	17	AF
2019/7/19 10:35	267577.5426	35014.93847	17	AF
2019/7/19 10:36	267577.5139	35015.08116	17	AF
2019/7/19 10:37	267577.2197	35015.20399	17	AF
2019/7/19 10:38	267576.8057	35014.98526	17	AF
2019/7/19 10:39	267577.0476	35015.66469	17	AF
2019/7/19 10:40	267577.094	35015.69288	17	AF
2019/7/19 10:41	267577.0912	35015.6385	17	AF
2019/7/19 10:42	267576.8787	35015.31816	17	AF
2019/7/19 10:43	267576.83	35015.22434	17	AF
2019/7/19 10:44	267577.1654	35015.33838	17	AF
2019/7/19 10:45	267576.9117	35015.19981	17	AF
2019/7/19 10:46	267576.1915	35016.21935	17	AF
2019/7/19 10:47	267575.4451	35017.16812	17	AF
2019/7/19 10:48	267575.9455	35016.65887	17	AF
2019/7/19 10:49	267575.9696	35016.46955	17	AF
2019/7/19 10:50	267575.856	35016.7188	17	AF
2019/7/19 10:51	267576.1776	35016.65477	17	AF
2019/7/19 10:52	267576.0602	35016.94292	17	AF
2019/7/19 10:53	267575.6972	35016.78482	17	AF
2019/7/19 10:54	267575.5959	35016.18445	17	AF
2019/7/19 10:55	267576.5981	35015.68856	17	AF
2019/7/19 10:56	267575.7496	35016.1846	17	AF
2019/7/19 10:57	267575.4826	35016.53841	17	AF
2019/7/19 10:58	267575.3759	35016.65087	17	AF
2019/7/19 10:59	267575.3172	35017.21239	17	AF
2019/7/19 11:00	267574.9818	35016.96728	17	AF
2019/7/19 11:01	267574.9705	35016.95512	17	AF
2019/7/19 11:02	267575.4917	35017.30507	17	AF
2019/7/19 11:03	267575.1689	35017.09001	17	AF
2019/7/19 11:04	267575.4624	35017.36204	17	AF
2019/7/19 11:05	267575.4451	35017.52574	17	AF
2019/7/19 11:06	267575.7632	35017.55019	17	AF
2019/7/19 11:07	267575.9722	35017.66131	17	AF
2019/7/19 11:08	267576.0721	35017.70553	17	AF
2019/7/19 11:09	267576.2041	35017.37221	17	AF
2019/7/19 11:10	267576.0033	35017.18607	17	AF
2019/7/19 11:11	267575.7614	35017.64586	17	AF
2019/7/19 11:12	267576.5282	35017.85936	17	AF
2019/7/19 11:13	267576.0383	35017.9155	17	AF
2019/7/19 11:14	267576.4038	35017.40665	17	AF
2019/7/19 11:15	267576.3272	35017.54565	17	AF
2019/7/19 11:16	267576.2896	35017.68557	17	AF
2019/7/19 11:17	267576.0371	35018.38262	17	AF
2019/7/19 11:18	267574.723	35021.05581	17	AF
2019/7/19 11:19	267574.3364	35021.50789	17	AF
2019/7/19 11:20	267574.6663	35021.21196	17	AF
2019/7/19 11:21	267574.875	35021.25302	17	AF
2019/7/19 11:22	267575.0273	35021.85542	17	AF
2019/7/19 11:23	267575.1071	35021.71991	17	AF
2019/7/19 11:24	267575.0714	35022.211	17	AF
2019/7/19 11:25	267574.9143	35021.90908	17	AF
2019/7/19 11:26	267574.653	35021.88775	17	AF
2019/7/19 11:27	267574.8786	35021.5511	17	AF
2019/7/19 11:28	267574.5642	35021.93902	17	AF
2019/7/19 11:29	267575.3442	35022.08633	17	AF
2019/7/19 11:30	267575.9752	35022.24769	17	AF
2019/7/19 11:31	267576.1896	35040.80018	17	AF
2019/7/19 11:32	267564.7778	35061.27363	17	AF
2019/7/19 11:33	267546.6575	35081.93867	17	AF
2019/7/19 11:34	267545.861	35105.23371	17	AF
2019/7/19 11:35	267544.3736	35127.94286	17	AF
2019/7/19 11:36	267547.5158	35140.58777	17	AF
2019/7/19 11:37	267545.4304	35147.03918	17	AF
2019/7/19 11:38	267544.4073	35151.68568	17	AF
2019/7/19 11:39	267544.6325	35152.98486	17	AF
2019/7/19 11:40	267548.5173	35158.76535	17	AF
2019/7/19 11:41	267552.6575	35167.58426	17	AF
2019/7/19 11:42	267554.1076	35180.33551	17	AF
2019/7/19 11:43	267553.567	35195.62423	17	AF
2019/7/19 11:44	267544.5337	35214.002	17	AF
2019/7/19 11:45	267538.6231	35233.56832	17	AF
2019/7/19 11:46	267541.2017	35253.92595	17	AF
2019/7/19 11:47	267538.3598	35268.70323	17	AF
2019/7/19 11:48	267520.9431	35296.94103	17	AF
2019/7/19 11:49	267502.46	35329.12578	17	AF
2019/7/19 11:50	267486.6734	35350.45788	17	AF
2019/7/19 11:51	267467.1718	35376.22542	17	AF
2019/7/19 11:52	267435.2909	35397.05129	17	AF
2019/7/19 11:53	267388.0447	35409.06958	17	AF
2019/7/19 11:54	267342.3066	35413.84392	17	AF
2019/7/19 11:55	267304.424	35412.81732	17	AF
2019/7/19 11:56	267288.8055	35414.64842	17	AF
2019/7/19 11:57	267280.3671	35417.1463	17	AF
2019/7/19 11:58	267269.1877	35423.07863	17	AF
2019/7/19 11:59	267258.1686	35429.0017	17	AF
2019/7/19 12:00	267249.3598	35433.45569	17	AF
2019/7/19 12:01	267248.4907	35435.0305	17	AF
2019/7/19 12:02	267247.9744	35435.02416	17	AF
2019/7/19 12:03	267247.0127	35435.61848	17	AF
2019/7/19 12:04	267247.8952	35437.78062	17	AF
2019/7/19 12:05	267244.0354	35441.70196	17	AF
2019/7/19 12:06	267227.3205	35461.41394	17	AF
2019/7/19 12:07	267215.5641	35468.72452	17	AF
2019/7/19 12:08	267208.1176	35471.14551	17	AF
2019/7/19 12:09	267199.6008	35470.11753	17	AF
2019/7/19 12:10	267196.338	35468.91316	17	AF
2019/7/19 12:11	267189.468	35468.75198	17	AF
2019/7/19 12:12	267186.095	35467.42246	17	AF
2019/7/19 12:13	267180.1546	35470.12003	17	AF
2019/7/19 12:14	267175.0337	35470.11149	17	AF
2019/7/19 12:15	267168.3744	35468.79094	17	AF
2019/7/19 12:16	267154.2075	35475.39692	17	AF
2019/7/19 12:17	267128.9591	35479.44467	17	AF
2019/7/19 12:18	267115.8818	35480.11318	17	AF
2019/7/19 12:19	267099.8592	35476.55076	17	AF
2019/7/19 12:20	267079.229	35480.09727	17	AF
2019/7/19 12:21	267078.3531	35481.10303	17	AF
2019/7/19 12:22	267079.829	35481.35969	17	AF
2019/7/19 12:23	267079.6822	35479.39336	17	AF
2019/7/19 12:24	267078.2848	35480.60237	17	AF
2019/7/19 12:25	267074.8975	35481.00253	17	AF
2019/7/19 12:26	267064.4252	35496.81833	17	AF
2019/7/19 12:27	267058.527	35504.5541	17	AF
2019/7/19 12:28	267050.5367	35502.98331	17	AF
2019/7/19 12:29	267037.0383	35499.114	17	AF
2019/7/19 12:30	267024.4591	35506.3866	17	AF
2019/7/19 12:31	267025.6442	35507.96266	17	AF
2019/7/19 12:32	267027.1588	35508.47463	17	AF
2019/7/19 12:33	267025.6128	35508.54997	17	AF
2019/7/19 12:34	267025.1329	35507.20051	17	AF
2019/7/19 12:35	267025.3156	35507.48897	17	AF
2019/7/19 12:36	267002.3994	35512.86922	17	AF
2019/7/19 12:37	266976.3212	35515.72299	17	AF
2019/7/19 12:38	266961.3351	35524.91729	17	AF
2019/7/19 12:39	266949.7455	35530.63644	17	AF
2019/7/19 12:40	266942.5299	35534.22814	17	AF
2019/7/19 12:41	266932.3388	35539.00724	17	AF
2019/7/19 12:42	266927.2181	35540.58329	17	AF
2019/7/19 12:43	266915.9587	35540.58265	17	AF
2019/7/19 12:44	266910.102	35539.711	17	AF
2019/7/19 12:45	266900.1731	35540.6847	17	AF
2019/7/19 12:46	266882.2283	35549.82873	17	AF
2019/7/19 12:47	266853.7775	35566.07721	17	AF
2019/7/19 12:48	266830.6758	35587.02787	17	AF
2019/7/19 12:49	266810.3345	35609.62984	17	AF
2019/7/19 12:50	266803.5944	35625.84566	17	AF
2019/7/19 12:51	266789.263	35647.29409	17	AF
2019/7/19 12:52	266780.796	35646.27366	17	AF
2019/7/19 12:53	266770.9043	35635.0674	17	AF
2019/7/19 12:54	266771.2519	35629.72329	17	AF
2019/7/19 12:55	266767.2797	35628.47667	17	AF
2019/7/19 12:56	266757.4379	35628.95669	17	AF
2019/7/19 12:57	266754.9857	35628.94632	17	AF
2019/7/19 12:58	266751.1524	35626.94277	17	AF
2019/7/19 12:59	266738.2867	35614.40046	17	AF
2019/7/19 13:00	266731.1874	35595.66403	17	AF
2019/7/19 13:01	266733.4765	35589.27449	17	AF
2019/7/19 13:02	266733.3281	35587.78929	17	AF
2019/7/19 13:03	266727.231	35590.17886	17	AF
2019/7/19 13:04	266724.8668	35588.07989	17	AF
2019/7/19 13:05	266724.7977	35587.79675	17	AF
2019/7/19 13:06	266724.4897	35587.80308	17	AF
2019/7/19 13:07	266723.3223	35587.45971	17	AF
2019/7/19 13:08	266722.808	35586.98072	17	AF
2019/7/19 13:09	266720.6703	35587.91595	17	AF
2019/7/19 13:10	266715.8198	35587.26862	17	AF
2019/7/19 13:11	266698.1938	35578.47014	17	AF
2019/7/19 13:12	266677.8631	35560.37978	17	AF
2019/7/19 13:13	266664.6701	35548.26059	17	AF
2019/7/19 13:14	266659.9574	35545.96301	17	AF
2019/7/19 13:15	266660.3108	35545.5666	17	AF
2019/7/19 13:16	266658.8289	35544.18527	17	AF
2019/7/19 13:17	266651.9582	35540.81011	17	AF
2019/7/19 13:18	266639.6287	35529.77706	17	AF
2019/7/19 13:19	266638.8252	35515.50057	17	AF
2019/7/19 13:20	266638.3423	35507.99964	17	AF
2019/7/19 13:21	266635.1915	35497.41653	17	AF
2019/7/19 13:22	266632.4104	35492.65078	17	AF
2019/7/19 13:23	266631.0505	35492.1655	17	AF
2019/7/19 13:24	266627.5165	35491.36029	17	AF
2019/7/19 13:25	266618.2491	35484.23132	17	AF
2019/7/19 13:26	266616.6538	35483.3435	17	AF
2019/7/19 13:27	266613.8018	35477.85385	17	AF
2019/7/19 13:28	266608.6113	35476.27806	17	AF
2019/7/19 13:29	266599.8791	35472.89332	17	AF
2019/7/19 13:30	266595.3985	35461.66105	17	AF
2019/7/19 13:31	266588.0786	35452.42724	17	AF
2019/7/19 13:32	266580.8764	35445.0818	17	AF
2019/7/19 13:33	266572.3669	35431.85725	17	AF
2019/7/19 13:34	266571.6121	35426.10707	17	AF
2019/7/19 13:35	266561.451	35417.33248	17	AF
2019/7/19 13:36	266550.3161	35398.57547	17	AF
2019/7/19 13:37	266545.1201	35390.67604	17	AF
2019/7/19 13:38	266529.1788	35386.63725	17	AF
2019/7/19 13:39	266520.3512	35384.18603	17	AF
2019/7/19 13:40	266502.101	35375.4177	17	AF
2019/7/19 13:41	266492.2524	35370.63698	17	AF
2019/7/19 13:42	266482.7187	35363.10048	17	AF
2019/7/19 13:43	266476.8356	35351.09665	17	AF
2019/7/19 13:44	266478.7957	35340.36206	17	AF
2019/7/19 13:45	266478.3452	35330.08255	17	AF
2019/7/19 13:46	266473.7025	35322.6197	17	AF
2019/7/19 13:47	266455.2626	35309.38721	17	AF
2019/7/19 13:48	266439.3517	35295.19305	17	AF
2019/7/19 13:49	266432.2046	35288.04299	17	AF
2019/7/19 13:50	266422.8032	35268.22288	17	AF
2019/7/19 13:51	266422.8138	35263.28732	17	AF
2019/7/19 13:52	266423.0055	35262.8585	17	AF
2019/7/19 13:53	266423.1311	35262.84226	17	AF
2019/7/19 13:54	266422.9981	35263.20728	17	AF
2019/7/19 13:55	266420.4289	35261.25065	17	AF
2019/7/19 13:56	266409.9065	35239.31674	17	AF
2019/7/19 13:57	266403.9814	35224.55515	17	AF
2019/7/19 13:58	266396.4637	35216.5347	17	AF
2019/7/19 13:59	266386.9097	35207.67776	17	AF
2019/7/19 14:00	266384.7974	35203.13565	17	AF
2019/7/19 14:01	266384.7788	35201.9697	17	AF
2019/7/19 14:02	266375.5092	35194.218	17	AF
2019/7/19 14:03	266366.3749	35185.07893	17	AF
2019/7/19 14:04	266362.5268	35174.96933	17	AF
2019/7/19 14:05	266362.1251	35165.22623	17	AF
2019/7/19 14:06	266360.2475	35160.14451	17	AF
2019/7/19 14:07	266360.4085	35159.99221	17	AF
2019/7/19 14:08	266360.5328	35159.84471	17	AF
2019/7/19 14:09	266361.4269	35159.43584	17	AF
2019/7/19 14:10	266362.0852	35159.7631	17	AF
2019/7/19 14:11	266360.7876	35159.72428	17	AF
2019/7/19 14:12	266359.0225	35155.67909	17	AF
2019/7/19 14:13	266360.0024	35153.2277	17	AF
2019/7/19 14:14	266360.9399	35154.05981	17	AF
2019/7/19 14:15	266361.0567	35154.37759	17	AF
2019/7/19 14:16	266360.6513	35154.6752	17	AF
2019/7/19 14:17	266355.9358	35154.14894	17	AF
2019/7/19 14:18	266353.6636	35153.82496	17	AF
2019/7/19 14:19	266354.1854	35153.32621	17	AF
2019/7/19 14:20	266353.5606	35152.59727	17	AF
2019/7/19 14:21	266353.2878	35151.89996	17	AF
2019/7/19 14:22	266353.1414	35151.79768	17	AF
2019/7/19 14:23	266352.1368	35151.59456	17	AF
2019/7/19 14:24	266350.8183	35152.12905	17	AF
2019/7/19 14:25	266351.0659	35152.00604	17	AF
2019/7/19 14:26	266352.2109	35151.15397	17	AF
2019/7/19 14:27	266353.3548	35150.85437	17	AF
2019/7/19 14:28	266351.5825	35153.66317	17	AF
2019/7/19 14:29	266351.695	35155.68426	17	AF
2019/7/19 14:30	266353.8687	35156.53234	17	AF
2019/7/19 14:31	266355.0922	35158.01752	17	AF
2019/7/19 14:32	266355.9388	35158.08518	17	AF
2019/7/19 14:33	266355.286	35158.48441	17	AF
2019/7/19 14:34	266356.4445	35159.08144	17	AF
2019/7/19 14:35	266357.2829	35159.47871	17	AF
2019/7/19 14:36	266361.2069	35159.79332	17	AF
2019/7/19 14:37	266370.3914	35172.39745	17	AF
2019/7/19 14:38	266386.2629	35183.84496	17	AF
2019/7/19 14:39	266385.1393	35183.33843	17	AF
2019/7/19 14:40	266380.4164	35176.77334	17	AF
2019/7/19 14:41	266380.7456	35176.68479	17	AF
2019/7/19 14:42	266380.6798	35176.69807	17	AF
2019/7/19 14:43	266378.7002	35176.81221	17	AF
2019/7/19 14:44	266377.0167	35177.25663	17	AF
2019/7/19 14:45	266377.4386	35177.44366	17	AF
2019/7/19 14:46	266377.5767	35177.03863	17	AF
2019/7/19 14:47	266377.9388	35177.22197	17	AF
2019/7/19 14:48	266379.77	35177.61277	17	AF
2019/7/19 14:49	266379.5377	35177.66481	17	AF
2019/7/19 14:50	266379.6881	35177.77225	17	AF
2019/7/19 14:51	266379.7617	35177.54346	17	AF
2019/7/19 14:52	266379.5679	35177.5459	17	AF
2019/7/19 14:53	266379.6798	35177.11083	17	AF
2019/7/19 14:54	266379.5016	35177.02238	17	AF
2019/7/19 14:55	266382.8194	35178.21219	17	AF
2019/7/19 14:56	266385.3822	35179.3437	17	AF
2019/7/19 14:57	266385.7672	35179.1403	17	AF
2019/7/19 14:58	266385.6515	35179.59011	17	AF
2019/7/19 14:59	266385.1513	35179.44846	17	AF
2019/7/19 15:00	266385.8187	35179.68825	17	AF
2019/7/20 4:00	266278.9838	35237.56398	17	AF
2019/7/20 4:01	266278.9188	35237.85138	17	AF
2019/7/20 4:02	266278.9848	35237.90224	17	AF
2019/7/20 4:03	266278.8626	35238.41621	17	AF
2019/7/20 4:04	266278.7228	35238.72372	17	AF
2019/7/20 4:05	266283.6318	35244.46993	17	AF
2019/7/20 4:06	266289.8297	35245.40107	17	AF
2019/7/20 4:07	266291.856	35245.09575	17	AF
2019/7/20 4:08	266292.9626	35243.50577	17	AF
2019/7/20 4:09	266293.1635	35242.77334	17	AF
2019/7/20 4:10	266292.607	35246.92703	17	AF
2019/7/20 4:11	266291.2892	35249.655	17	AF
2019/7/20 4:12	266289.9813	35251.91013	17	AF
2019/7/20 4:13	266294.5608	35261.52942	17	AF
2019/7/20 4:14	266295.594	35262.83988	17	AF
2019/7/20 4:15	266295.376	35262.75679	17	AF
2019/7/20 4:16	266295.0573	35261.91791	17	AF
2019/7/20 4:17	266291.8906	35255.61611	17	AF
2019/7/20 4:18	266294.0699	35252.30065	17	AF
2019/7/20 4:19	266303.2455	35248.0993	17	AF
2019/7/20 4:20	266311.1823	35245.6476	17	AF
2019/7/20 4:21	266309.8128	35239.62858	17	AF
2019/7/20 4:22	266303.5836	35224.32196	17	AF
2019/7/20 4:23	266297.8104	35202.67887	17	AF
2019/7/20 4:24	266298.2684	35201.63891	17	AF
2019/7/20 4:25	266298.7705	35203.1139	17	AF
2019/7/20 4:26	266299.3842	35203.75308	17	AF
2019/7/20 4:27	266301.1106	35206.40392	17	AF
2019/7/20 4:28	266302.9123	35208.49952	17	AF
2019/7/20 4:29	266302.4052	35211.86809	17	AF
2019/7/20 4:30	266299.2008	35227.21277	17	AF
2019/7/20 4:31	266299.0804	35227.40709	17	AF
2019/7/20 4:32	266300.9459	35245.21427	17	AF
2019/7/20 4:33	266305.5993	35261.28089	17	AF
2019/7/20 4:34	266310.1621	35268.04547	17	AF
2019/7/20 4:35	266302.5307	35278.22894	17	AF
2019/7/20 4:36	266307.6421	35285.40007	17	AF
2019/7/20 4:37	266306.9825	35290.57522	17	AF
2019/7/20 4:38	266306.6448	35295.66404	17	AF
2019/7/20 4:39	266304.5912	35311.39228	17	AF
2019/7/20 4:40	266308.93	35318.09792	17	AF
2019/7/20 4:41	266312.1495	35319.21787	17	AF
2019/7/20 4:42	266312.0902	35319.78732	17	AF
2019/7/20 4:43	266311.9978	35319.61921	17	AF
2019/7/20 4:44	266311.9439	35320.33263	17	AF
2019/7/20 4:45	266311.8132	35320.01651	17	AF
2019/7/20 4:46	266312.3269	35319.96755	17	AF
2019/7/20 4:47	266312.303	35320.19153	17	AF
2019/7/20 4:48	266312.1828	35320.48908	17	AF
2019/7/20 4:49	266312.0812	35320.26476	17	AF
2019/7/20 4:50	266312.068	35320.04724	17	AF
2019/7/20 4:51	266312.03	35320.19104	17	AF
2019/7/20 4:52	266311.8926	35319.92764	17	AF
2019/7/20 4:53	266311.945	35320.12156	17	AF
2019/7/20 4:54	266310.7972	35323.13043	17	AF
2019/7/20 4:55	266310.0326	35326.68929	17	AF
2019/7/20 4:56	266310.0262	35326.30421	17	AF
2019/7/20 4:57	266308.7539	35327.41199	17	AF
2019/7/20 4:58	266292.0829	35347.4734	17	AF
2019/7/20 4:59	266268.6949	35372.32704	17	AF
2019/7/20 5:00	266256.0795	35385.87024	17	AF
2019/7/20 5:01	266248.4525	35394.96648	17	AF
2019/7/20 5:02	266261.2773	35392.30915	17	AF
2019/7/20 5:03	266280.9983	35397.47478	17	AF
2019/7/20 5:04	266300.4997	35411.84868	17	AF
2019/7/20 5:05	266344.8526	35429.87739	17	AF
2019/7/20 5:06	266389.7669	35475.46114	17	AF
2019/7/20 5:07	266416.3057	35526.06826	17	AF
2019/7/20 5:08	266442.2266	35573.81322	17	AF
2019/7/20 5:09	266460.0095	35614.0249	17	AF
2019/7/20 5:10	266461.318	35628.65044	17	AF
2019/7/20 5:11	266463.3922	35656.38563	17	AF
2019/7/20 5:12	266457.585	35682.14022	17	AF
2019/7/20 5:13	266452.6556	35712.1719	17	AF
2019/7/20 5:14	266459.6223	35737.24272	17	AF
2019/7/20 5:15	266468.6754	35756.47427	17	AF
2019/7/20 5:16	266471.7624	35773.12665	17	AF
2019/7/20 5:17	266472.4078	35774.31607	17	AF
2019/7/20 5:18	266461.1217	35778.03178	17	AF
2019/7/20 5:19	266441.3823	35785.37504	17	AF
2019/7/20 5:20	266440.7465	35784.63154	17	AF
2019/7/20 5:21	266438.903	35786.73083	17	AF
2019/7/20 5:22	266442.9908	35808.41976	17	AF
2019/7/20 5:23	266458.0027	35812.4482	17	AF
2019/7/20 5:24	266458.1687	35813.72325	17	AF
2019/7/20 5:25	266458.5578	35814.22347	17	AF
2019/7/20 5:26	266460.0665	35814.8184	17	AF
2019/7/20 5:27	266459.8273	35814.70323	17	AF
2019/7/20 5:28	266459.2146	35814.58686	17	AF
2019/7/20 5:29	266459.0069	35814.92277	17	AF
2019/7/20 5:30	266458.5033	35815.44954	17	AF
2019/7/20 5:31	266459.0041	35813.35864	17	AF
2019/7/20 5:32	266460.2191	35810.47068	17	AF
2019/7/20 5:33	266459.275	35810.26294	17	AF
2019/7/20 5:34	266469.9245	35822.60164	17	AF
2019/7/20 5:35	266478.7498	35838.86203	17	AF
2019/7/20 5:36	266481.7865	35851.46923	17	AF
2019/7/20 5:37	266486.4892	35860.80459	17	AF
2019/7/20 5:38	266483.5592	35875.91656	17	AF
2019/7/20 5:39	266482.3877	35890.39497	17	AF
2019/7/20 5:40	266488.6464	35896.87382	17	AF
2019/7/20 5:41	266493.5783	35905.46936	17	AF
2019/7/20 5:42	266500.0866	35911.78059	17	AF
2019/7/20 5:43	266503.5	35915.37177	17	AF
2019/7/20 5:44	266501.3934	35941.46478	17	AF
2019/7/20 5:45	266504.2484	35974.02364	17	AF
2019/7/20 5:46	266512.8732	35999.58554	17	AF
2019/7/20 5:47	266517.3123	36012.7569	17	AF
2019/7/20 5:48	266517.7368	36020.44937	17	AF
2019/7/20 5:49	266515.6802	36016.73569	17	AF
2019/7/20 5:50	266515.4569	36015.63799	17	AF
2019/7/20 5:51	266514.9441	36020.80444	17	AF
2019/7/20 5:52	266518.0115	36027.919	17	AF
2019/7/20 5:53	266517.9578	36028.3913	17	AF
2019/7/20 5:54	266515.9125	36033.84324	17	AF
2019/7/20 5:55	266510.1816	36046.05833	17	AF
2019/7/20 5:56	266504.231	36057.20336	17	AF
2019/7/20 5:57	266505.3251	36066.23254	17	AF
2019/7/20 5:58	266504.2524	36070.52773	17	AF
2019/7/20 5:59	266497.8611	36085.33534	17	AF
2019/7/20 6:00	266490.5239	36105.60998	17	AF
2019/7/20 6:01	266491.4034	36109.19616	17	AF
2019/7/20 6:02	266494.3464	36111.16818	17	AF
2019/7/20 6:03	266496.0277	36110.12354	17	AF
2019/7/20 6:04	266498.2977	36109.10568	17	AF
2019/7/20 6:05	266516.8721	36110.80991	17	AF
2019/7/20 6:06	266539.3139	36123.98267	17	AF
2019/7/20 6:07	266560.3631	36135.27747	17	AF
2019/7/20 6:08	266581.8634	36152.43532	17	AF
2019/7/20 6:09	266591.4468	36166.37411	17	AF
2019/7/20 6:10	266590.7072	36169.17293	17	AF
2019/7/20 6:11	266602.9531	36176.18953	17	AF
2019/7/20 6:12	266611.7054	36185.56347	17	AF
2019/7/20 6:13	266621.856	36193.31676	17	AF
2019/7/20 6:14	266630.5004	36204.25339	17	AF
2019/7/20 6:15	266638.7768	36211.40206	17	AF
2019/7/20 6:16	266640.0749	36214.00763	17	AF
2019/7/20 6:17	266640.7061	36215.0105	17	AF
2019/7/20 6:18	266645.5964	36218.94866	17	AF
2019/7/20 6:19	266660.3558	36226.18391	17	AF
2019/7/20 6:20	266659.8961	36226.2535	17	AF
2019/7/20 6:21	266659.6475	36226.53523	17	AF
2019/7/20 6:22	266660.1742	36227.64632	17	AF
2019/7/20 6:23	266662.6194	36234.50256	17	AF
2019/7/20 6:24	266666.3951	36246.61814	17	AF
2019/7/20 6:25	266667.7394	36264.16251	17	AF
2019/7/20 6:26	266668.5896	36277.55195	17	AF
2019/7/20 6:27	266672.194	36286.73193	17	AF
2019/7/20 6:28	266670.8333	36307.88258	17	AF
2019/7/20 6:29	266665.5075	36325.31498	17	AF
2019/7/20 6:30	266662.0645	36330.98032	17	AF
2019/7/20 6:31	266663.1178	36331.82917	17	AF
2019/7/20 6:32	266661.0349	36332.10502	17	AF
2019/7/20 6:33	266654.4848	36333.35346	17	AF
2019/7/20 6:34	266660.8024	36344.62625	17	AF
2019/7/20 6:35	266662.5298	36346.39851	17	AF
2019/7/20 6:36	266661.4961	36347.19932	17	AF
2019/7/20 6:37	266661.4532	36345.9624	17	AF
2019/7/20 6:38	266662.6912	36346.14648	17	AF
2019/7/20 6:39	266663.9986	36347.80675	17	AF
2019/7/20 6:40	266663.9548	36348.41988	17	AF
2019/7/20 6:41	266667.7544	36350.54564	17	AF
2019/7/20 6:42	266691.2482	36364.30028	17	AF
2019/7/20 6:43	266697.406	36371.45455	17	AF
2019/7/20 6:44	266697.2369	36373.04969	17	AF
2019/7/20 6:45	266698.5094	36373.83767	17	AF
2019/7/20 6:46	266698.8654	36375.06383	17	AF
2019/7/20 6:47	266704.8848	36377.11225	17	AF
2019/7/20 6:48	266714.2459	36388.89465	17	AF
2019/7/20 6:49	266715.4165	36394.15992	17	AF
2019/7/20 6:50	266710.7358	36395.77186	17	AF
2019/7/20 6:51	266707.6723	36394.67918	17	AF
2019/7/20 6:52	266705.7961	36393.70699	17	AF
2019/7/20 6:53	266702.2792	36393.86921	17	AF
2019/7/20 6:54	266700.4867	36394.86005	17	AF
2019/7/20 6:55	266699.8337	36397.51009	17	AF
2019/7/20 6:56	266701.6108	36399.50207	17	AF
2019/7/20 6:57	266702.6458	36403.16766	17	AF
2019/7/20 6:58	266703.3038	36404.50252	17	AF
2019/7/20 6:59	266704.4141	36404.46394	17	AF
2019/7/20 7:00	266704.935	36401.4517	17	AF
2019/7/20 7:01	266705.4262	36395.20355	17	AF
2019/7/20 7:02	266705.5533	36394.96756	17	AF
2019/7/20 7:03	266707.4223	36395.98271	17	AF
2019/7/20 7:04	266718.34	36405.70642	17	AF
2019/7/20 7:05	266724.1473	36415.07544	17	AF
2019/7/20 7:06	266727.3948	36422.54278	17	AF
2019/7/20 7:07	266737.488	36442.17444	17	AF
2019/7/20 7:08	266746.5331	36449.75835	17	AF
2019/7/20 7:09	266764.6337	36459.64535	17	AF
2019/7/20 7:10	266782.954	36474.68593	17	AF
2019/7/20 7:11	266797.1562	36486.60149	17	AF
2019/7/20 7:12	266800.0897	36489.28377	17	AF
2019/7/20 7:13	266800.2732	36489.44411	17	AF
2019/7/20 7:14	266799.6718	36489.43779	17	AF
2019/7/20 7:15	266799.9621	36489.61045	17	AF
2019/7/20 7:16	266800.0318	36489.43531	17	AF
2019/7/20 7:17	266799.5806	36489.42748	17	AF
2019/7/20 7:18	266799.787	36489.36808	17	AF
2019/7/20 7:19	266799.752	36489.95429	17	AF
2019/7/20 7:20	266799.2979	36489.61834	17	AF
2019/7/20 7:21	266799.571	36489.4815	17	AF
2019/7/20 7:22	266801.5992	36490.47872	17	AF
2019/7/20 7:23	266823.2158	36504.64261	17	AF
2019/7/20 7:24	266846.2047	36534.32622	17	AF
2019/7/20 7:25	266866.443	36559.34659	17	AF
2019/7/20 7:26	266875.9791	36585.09533	17	AF
2019/7/20 7:27	266890.3212	36610.05776	17	AF
2019/7/20 7:28	266894.8727	36616.44199	17	AF
2019/7/20 7:29	266900.5292	36622.30339	17	AF
2019/7/20 7:30	266902.7099	36625.69553	17	AF
2019/7/20 7:31	266909.0474	36630.9715	17	AF
2019/7/20 7:32	266917.9613	36636.5039	17	AF
2019/7/20 7:33	266924.5289	36637.28835	17	AF
2019/7/20 7:34	266927.5844	36640.19789	17	AF
2019/7/20 7:35	266930.2974	36644.89948	17	AF
2019/7/20 7:36	266932.7645	36649.0505	17	AF
2019/7/20 7:37	266932.5519	36649.2865	17	AF
2019/7/20 7:38	266932.8827	36648.92826	17	AF
2019/7/20 7:39	266929.7075	36649.40508	17	AF
2019/7/20 7:40	266913.8549	36650.2387	17	AF
2019/7/20 7:41	266910.1396	36652.04068	17	AF
2019/7/20 7:42	266908.5627	36658.09256	17	AF
2019/7/20 7:43	266906.3073	36658.56163	17	AF
2019/7/20 7:44	266898.9752	36654.35505	17	AF
2019/7/20 7:45	266895.1182	36652.79966	17	AF
2019/7/20 7:46	266894.2231	36651.72108	17	AF
2019/7/20 7:47	266893.1081	36652.56118	17	AF
2019/7/20 7:48	266888.4647	36658.92026	17	AF
2019/7/20 7:49	266889.2663	36661.95765	17	AF
2019/7/20 7:50	266888.8396	36666.76535	17	AF
2019/7/20 7:51	266893.1043	36679.57706	17	AF
2019/7/20 7:52	266902.8684	36686.50141	17	AF
2019/7/20 7:53	266905.436	36684.39662	17	AF
2019/7/20 7:54	266905.2406	36684.16568	17	AF
2019/7/20 7:55	266906.4134	36683.07966	17	AF
2019/7/20 7:56	266907.7747	36682.52267	17	AF
2019/7/20 7:57	266911.643	36689.20383	17	AF
2019/7/20 7:58	266912.2194	36691.56991	17	AF
2019/7/20 7:59	266914.6061	36691.26137	17	AF
2019/7/20 8:00	266915.0022	36690.05459	17	AF
2019/7/20 8:01	266916.1053	36689.01209	17	AF
2019/7/20 8:02	266919.0376	36684.56462	17	AF
2019/7/20 8:03	266918.9478	36683.75594	17	AF
2019/7/20 8:04	266920.0638	36682.53168	17	AF
2019/7/20 8:05	266920.4694	36682.18632	17	AF
2019/7/20 8:06	266921.1056	36681.54136	17	AF
2019/7/20 8:07	266921.7119	36680.52367	17	AF
2019/7/20 8:08	266922.8389	36678.93239	17	AF
2019/7/20 8:09	266923.9497	36679.18397	17	AF
2019/7/20 8:10	266924.3235	36679.40749	17	AF
2019/7/20 8:11	266924.2946	36680.29031	17	AF
2019/7/20 8:12	266924.0584	36679.70139	17	AF
2019/7/20 8:13	266924.4739	36677.37142	17	AF
2019/7/20 8:14	266924.3203	36677.52519	17	AF
2019/7/20 8:15	266922.9653	36673.44491	17	AF
2019/7/20 8:16	266921.9632	36672.08893	17	AF
2019/7/20 8:17	266922.744	36671.42311	17	AF
2019/7/20 8:18	266920.2034	36669.34354	17	AF
2019/7/20 8:19	266923.0575	36662.72953	17	AF
2019/7/20 8:20	266924.5728	36658.77713	17	AF
2019/7/20 8:21	266924.3725	36656.70039	17	AF
2019/7/20 8:22	266919.8181	36652.73968	17	AF
2019/7/20 8:23	266918.7259	36650.59271	17	AF
2019/7/20 8:24	266920.5608	36643.22459	17	AF
2019/7/20 8:25	266922.8892	36637.52189	17	AF
2019/7/20 8:26	266925.1719	36629.93929	17	AF
2019/7/20 8:27	266924.5809	36623.41301	17	AF
2019/7/20 8:28	266924.6225	36622.72302	17	AF
2019/7/20 8:29	266926.2309	36623.07182	17	AF
2019/7/20 8:30	266927.5364	36624.66498	17	AF
2019/7/20 8:31	266932.5725	36623.00854	17	AF
2019/7/20 8:32	266935.7206	36621.89206	17	AF
2019/7/20 8:33	266943.601	36615.26556	17	AF
2019/7/20 8:34	266952.1976	36602.75696	17	AF
2019/7/20 8:35	266956.0783	36596.18882	17	AF
2019/7/20 8:36	266963.7399	36584.16192	17	AF
2019/7/20 8:37	266974.0756	36569.61526	17	AF
2019/7/20 8:38	266977.2288	36559.04081	17	AF
2019/7/20 8:39	266978.183	36556.81211	17	AF
2019/7/20 8:40	266983.0412	36551.09745	17	AF
2019/7/20 8:41	266994.0554	36540.90459	17	AF
2019/7/20 8:42	267004.7687	36532.47833	17	AF
2019/7/20 8:43	267025.0281	36522.32408	17	AF
2019/7/20 8:44	267048.3171	36512.62304	17	AF
2019/7/20 8:45	267073.3039	36498.39185	17	AF
2019/7/20 8:46	267092.6623	36487.10613	17	AF
2019/7/20 8:47	267110.175	36483.94396	17	AF
2019/7/20 8:48	267122.4561	36488.09881	17	AF
2019/7/20 8:49	267131.2241	36491.49399	17	AF
2019/7/20 8:50	267131.6255	36486.03964	17	AF
2019/7/20 8:51	267129.8799	36478.87266	17	AF
2019/7/20 8:52	267127.1534	36472.82557	17	AF
2019/7/20 8:53	267122.9374	36470.13583	17	AF
2019/7/20 8:54	267121.2838	36469.53357	17	AF
2019/7/20 8:55	267119.8546	36466.05776	17	AF
2019/7/20 8:56	267119.3933	36457.50869	17	AF
2019/7/20 8:57	267116.9724	36455.71667	17	AF
2019/7/20 8:58	267114.7625	36446.61459	17	AF
2019/7/20 8:59	267114.1255	36444.30217	17	AF
2019/7/20 9:00	267117.0564	36441.72023	17	AF
2019/7/20 9:01	267121.6679	36433.0783	17	AF
2019/7/20 9:02	267126.3635	36419.34099	17	AF
2019/7/20 9:03	267130.3722	36404.38884	17	AF
2019/7/20 9:04	267141.5511	36388.94927	17	AF
2019/7/20 9:05	267142.073	36388.22728	17	AF
2019/7/20 9:06	267150.8381	36378.55623	17	AF
2019/7/20 9:07	267188.2248	36335.72241	17	AF
2019/7/20 9:08	267198.5601	36326.11851	17	AF
2019/7/20 9:09	267199.478	36328.04781	17	AF
2019/7/20 9:10	267199.5995	36328.85058	17	AF
2019/7/20 9:11	267199.6576	36328.78661	17	AF
2019/7/20 9:12	267199.4451	36328.69688	17	AF
2019/7/20 9:13	267199.7699	36329.06217	17	AF
2019/7/20 9:14	267200.1715	36329.11315	17	AF
2019/7/20 9:15	267199.6158	36328.37941	17	AF
2019/7/20 9:16	267199.7427	36329.2314	17	AF
2019/7/20 9:17	267199.7235	36329.64027	17	AF
2019/7/20 9:18	267199.1773	36326.72412	17	AF
2019/7/20 9:19	267197.4137	36326.04575	17	AF
2019/7/20 9:20	267197.8248	36326.05765	17	AF
2019/7/20 9:21	267197.8881	36326.20492	17	AF
2019/7/20 9:22	267197.3911	36326.15562	17	AF
2019/7/20 9:23	267195.3999	36322.89653	17	AF
2019/7/20 9:24	267194.0734	36322.23392	17	AF
2019/7/20 9:25	267179.2651	36322.40846	17	AF
2019/7/20 9:26	267170.3612	36325.20861	17	AF
2019/7/20 9:27	267156.2988	36332.3647	17	AF
2019/7/20 9:28	267156.1055	36333.12072	17	AF
2019/7/20 9:29	267155.9825	36332.91853	17	AF
2019/7/20 9:30	267153.5779	36331.0548	17	AF
2019/7/20 9:31	267151.9631	36329.65894	17	AF
2019/7/20 9:32	267151.9381	36329.47202	17	AF
2019/7/20 9:33	267150.8886	36329.72092	17	AF
2019/7/20 9:34	267140.2424	36334.00906	17	AF
2019/7/20 9:35	267136.4346	36337.23324	17	AF
2019/7/20 9:36	267125.4024	36341.7095	17	AF
2019/7/20 9:37	267116.2822	36337.64393	17	AF
2019/7/20 9:38	267114.1455	36342.35299	17	AF
2019/7/20 9:39	267109.8173	36350.01804	17	AF
2019/7/20 9:40	267112.4861	36357.10685	17	AF
2019/7/20 9:41	267114.7994	36367.87148	17	AF
2019/7/20 9:42	267115.5392	36375.06264	17	AF
2019/7/20 9:43	267126.3553	36380.4927	17	AF
2019/7/20 9:44	267136.8781	36387.50631	17	AF
2019/7/20 9:45	267141.3054	36392.43446	17	AF
2019/7/20 9:46	267126.1948	36395.46893	17	AF
2019/7/20 9:47	267115.3238	36389.54005	17	AF
2019/7/20 9:48	267097.3403	36367.37079	17	AF
2019/7/20 9:49	267060.2329	36360.47059	17	AF
2019/7/20 9:50	267040.8371	36386.20566	17	AF
2019/7/20 9:51	267023.2628	36410.83394	17	AF
2019/7/20 9:52	266981.666	36438.29322	17	AF
2019/7/20 9:53	266935.4699	36450.45744	17	AF
2019/7/20 9:54	266887.585	36465.89278	17	AF
2019/7/20 9:55	266853.2915	36499.69925	17	AF
2019/7/20 9:56	266819.5877	36536.25857	17	AF
2019/7/20 9:57	266780.8996	36566.85312	17	AF
2019/7/20 9:58	266754.2211	36604.26043	17	AF
2019/7/20 9:59	266716.1566	36636.32352	17	AF
2019/7/20 10:00	266677.3861	36649.21587	17	AF
2019/7/20 10:01	266645.2666	36666.09043	17	AF
2019/7/20 10:02	266615.1111	36685.78777	17	AF
2019/7/20 10:03	266597.7847	36689.43347	17	AF
2019/7/20 10:04	266583.4269	36687.53817	17	AF
2019/7/20 10:05	266564.6775	36699.37703	17	AF
2019/7/20 10:06	266548.0908	36716.61146	17	AF
2019/7/20 10:07	266539.8071	36729.04943	17	AF
2019/7/20 10:08	266511.3162	36747.12626	17	AF
2019/7/20 10:09	266476.924	36746.94664	17	AF
2019/7/20 10:10	266462.9688	36753.58792	17	AF
2019/7/20 10:11	266437.8809	36773.27168	17	AF
2019/7/20 10:12	266425.7597	36775.97505	17	AF
2019/7/20 10:13	266425.7753	36775.93983	17	AF
2019/7/20 10:14	266424.4996	36775.8472	17	AF
2019/7/20 10:15	266407.8246	36776.61742	17	AF
2019/7/20 10:16	266382.5232	36774.50103	17	AF
2019/7/20 10:17	266372.3701	36779.95048	17	AF
2019/7/20 10:18	266361.87	36775.48575	17	AF
2019/7/20 10:19	266339.0258	36772.04085	17	AF
2019/7/20 10:20	266326.2949	36778.12295	17	AF
2019/7/20 10:21	266309.9388	36783.44578	17	AF
2019/7/20 10:22	266302.2336	36782.86896	17	AF
2019/7/20 10:23	266277.5924	36793.67219	17	AF
2019/7/20 10:24	266259.7955	36810.80757	17	AF
2019/7/20 10:25	266258.5724	36831.58016	17	AF
2019/7/20 10:26	266268.8008	36840.32756	17	AF
2019/7/20 10:27	266263.8544	36839.84306	17	AF
2019/7/20 10:28	266227.0264	36835.95652	17	AF
2019/7/20 10:29	266203.7511	36830.58866	17	AF
2019/7/20 10:30	266200.5363	36826.38783	17	AF
2019/7/20 10:31	266184.2964	36823.23905	17	AF
2019/7/20 10:32	266166.6963	36814.57507	17	AF
2019/7/20 10:33	266153.0993	36799.54085	17	AF
2019/7/20 10:34	266145.1811	36791.79429	17	AF
2019/7/20 10:35	266132.5954	36782.1419	17	AF
2019/7/20 10:36	266119.7646	36762.34542	17	AF
2019/7/20 10:37	266107.0465	36752.4818	17	AF
2019/7/20 10:38	266083.5411	36748.58595	17	AF
2019/7/20 10:39	266080.143	36749.8754	17	AF
2019/7/20 10:40	266059.7952	36755.04388	17	AF
2019/7/20 10:41	266027.43	36761.6655	17	AF
2019/7/20 10:42	266005.1967	36762.84873	17	AF
2019/7/20 10:43	265981.7595	36761.04441	17	AF
2019/7/20 10:44	265980.9047	36761.77827	17	AF
2019/7/20 10:45	265936.8887	36766.1453	17	AF
2019/7/20 10:46	265892.4491	36758.12337	17	AF
2019/7/20 10:47	265874.3073	36747.88188	17	AF
2019/7/20 10:48	265872.2005	36733.39545	17	AF
2019/7/20 10:49	265871.906	36732.84599	17	AF
2019/7/20 10:50	265870.4834	36732.03556	17	AF
2019/7/20 10:51	265859.8575	36727.49896	17	AF
2019/7/20 10:52	265859.111	36728.0479	17	AF
2019/7/20 10:53	265858.812	36727.98345	17	AF
2019/7/20 10:54	265847.1067	36720.9367	17	AF
2019/7/20 10:55	265828.2174	36711.79423	17	AF
2019/7/20 10:56	265823.2194	36710.56223	17	AF
2019/7/20 10:57	265817.4593	36711.00348	17	AF
2019/7/20 10:58	265806.6621	36708.89488	17	AF
2019/7/20 10:59	265787.7917	36707.51707	17	AF
2019/7/20 11:00	265771.2789	36701.42089	17	AF
2019/7/20 11:01	265751.8521	36703.28946	17	AF
2019/7/20 11:02	265735.2697	36710.22904	17	AF
2019/7/20 11:03	265717.989	36714.90487	17	AF
2019/7/20 11:04	265711.6794	36719.18701	17	AF
2019/7/20 11:05	265712.3136	36718.78114	17	AF
2019/7/20 11:06	265710.9699	36718.5344	17	AF
2019/7/20 11:07	265711.0186	36718.91764	17	AF
2019/7/20 11:08	265711.1447	36719.05716	17	AF
2019/7/20 11:09	265709.7595	36718.18183	17	AF
2019/7/20 11:10	265710.0834	36718.32794	17	AF
2019/7/20 11:11	265710.5601	36718.17373	17	AF
2019/7/20 11:12	265711.2497	36717.89818	17	AF
2019/7/20 11:13	265711.8639	36717.90137	17	AF
2019/7/20 11:14	265713.1173	36716.78159	17	AF
2019/7/20 11:15	265700.5585	36695.89259	17	AF
2019/7/20 11:16	265650.0818	36667.9591	17	AF
2019/7/20 11:17	265554.3062	36675.80684	17	AF
2019/7/20 11:18	265504.5547	36685.5142	17	AF
2019/7/20 11:19	265489.5295	36684.76012	17	AF
2019/7/20 11:20	265472.5278	36683.3574	17	AF
2019/7/20 11:21	265448.202	36687.91178	17	AF
2019/7/20 11:22	265421.6636	36697.74122	17	AF
2019/7/20 11:23	265407.6416	36704.97614	17	AF
2019/7/20 11:24	265386.8387	36706.70879	17	AF
2019/7/20 11:25	265376.4673	36706.83912	17	AF
2019/7/20 11:26	265366.4785	36713.81105	17	AF
2019/7/20 11:27	265352.3065	36728.01876	17	AF
2019/7/20 11:28	265345.1508	36735.08558	17	AF
2019/7/20 11:29	265329.909	36753.8925	17	AF
2019/7/20 11:30	265298.7996	36798.40237	17	AF
2019/7/20 11:31	265268.1148	36832.6806	17	AF
2019/7/20 11:32	265239.2397	36865.25993	17	AF
2019/7/20 11:33	265198.1921	36885.52816	17	AF
2019/7/20 11:34	265164.1972	36900.06884	17	AF
2019/7/20 11:35	265130.5785	36928.49266	17	AF
2019/7/20 11:36	265092.3347	36949.1255	17	AF
2019/7/20 11:37	265049.1573	36960.82985	17	AF
2019/7/20 11:38	265017.9157	36964.66887	17	AF
2019/7/20 11:39	264986.7696	36965.7243	17	AF
2019/7/20 11:40	264966.3472	36966.53113	17	AF
2019/7/20 11:41	264938.5582	36966.14188	17	AF
2019/7/20 11:42	264922.8887	36968.2875	17	AF
2019/7/20 11:43	264918.1649	36967.58193	17	AF
2019/7/20 11:44	264916.9877	36969.74969	17	AF
2019/7/20 11:45	264911.7731	36988.46253	17	AF
2019/7/20 11:46	264906.0612	36993.2812	17	AF
2019/7/20 11:47	264886.9019	37001.98631	17	AF
2019/7/20 11:48	264875.0991	37012.37989	17	AF
2019/7/20 11:49	264873.4781	37014.35658	17	AF
2019/7/20 11:50	264872.2339	37015.94939	17	AF
2019/7/20 11:51	264872.23	37016.45246	17	AF
2019/7/20 11:52	264871.7663	37015.26927	17	AF
2019/7/20 11:53	264871.7798	37014.19676	17	AF
2019/7/20 11:54	264872.096	37014.98199	17	AF
2019/7/20 11:55	264872.7905	37015.92641	17	AF
2019/7/20 11:56	264872.9474	37014.61957	17	AF
2019/7/20 11:57	264873.8931	37013.57488	17	AF
2019/7/20 11:58	264873.3482	37013.53352	17	AF
2019/7/20 11:59	264873.9913	37013.89857	17	AF
2019/7/20 12:00	264875.1297	37014.86262	17	AF
2019/7/20 12:01	264874.8237	37014.8907	17	AF
2019/7/20 12:02	264874.8004	37014.67632	17	AF
2019/7/20 12:03	264874.437	37014.58367	17	AF
2019/7/20 12:04	264875.3841	37014.77039	17	AF
2019/7/20 12:05	264874.919	37014.56384	17	AF
2019/7/20 12:06	264871.0983	37012.1236	17	AF
2019/7/20 12:07	264845.9204	37003.14267	17	AF
2019/7/20 12:08	264834.4452	36993.81757	17	AF
2019/7/20 12:09	264826.3206	36992.13203	17	AF
2019/7/20 12:10	264826.3441	36991.71394	17	AF
2019/7/20 12:11	264826.8621	36992.10887	17	AF
2019/7/20 12:12	264827.6225	36992.25415	17	AF
2019/7/20 12:13	264826.9034	36990.96096	17	AF
2019/7/20 12:14	264825.6417	36991.07036	17	AF
2019/7/20 12:15	264824.702	36990.64805	17	AF
2019/7/20 12:16	264824.8091	36990.53797	17	AF
2019/7/20 12:17	264823.4707	36991.47786	17	AF
2019/7/20 12:18	264821.2804	36991.1631	17	AF
2019/7/20 12:19	264819.4545	36988.78916	17	AF
2019/7/20 12:20	264819.3961	36987.60514	17	AF
2019/7/20 12:21	264819.578	36985.21417	17	AF
2019/7/20 12:22	264814.1456	36979.54458	17	AF
2019/7/20 12:23	264808.7432	36974.79448	17	AF
2019/7/20 12:24	264804.4827	36965.16846	17	AF
2019/7/20 12:25	264804.9817	36965.57317	17	AF
2019/7/20 12:26	264805.7555	36968.14901	17	AF
2019/7/20 12:27	264806.0301	36970.15386	17	AF
2019/7/20 12:28	264807.1841	36973.35049	17	AF
2019/7/20 12:29	264806.6773	36974.16724	17	AF
2019/7/20 12:30	264806.8388	36974.22177	17	AF
2019/7/20 12:31	264806.6864	36975.96551	17	AF
2019/7/20 12:32	264803.6171	36977.65198	17	AF
2019/7/20 12:33	264799.8582	36979.11703	17	AF
2019/7/20 12:34	264797.0311	36978.23924	17	AF
2019/7/20 12:35	264784.3506	36971.12007	17	AF
2019/7/20 12:36	264784.0677	36964.1409	17	AF
2019/7/20 12:37	264783.0661	36964.20158	17	AF
2019/7/20 12:38	264779.891	36964.3007	17	AF
2019/7/20 12:39	264773.5895	36967.99556	17	AF
2019/7/20 12:40	264765.2638	36974.41156	17	AF
2019/7/20 12:41	264750.1509	36971.23896	17	AF
2019/7/20 12:42	264724.3156	36957.0219	17	AF
2019/7/20 12:43	264717.1978	36942.74808	17	AF
2019/7/20 12:44	264713.476	36940.08826	17	AF
2019/7/20 12:45	264682.321	36919.46143	17	AF
2019/7/20 12:46	264669.8746	36906.726	17	AF
2019/7/20 12:47	264670.1738	36905.38834	17	AF
2019/7/20 12:48	264667.6354	36903.84925	17	AF
2019/7/20 12:49	264659.977	36899.57063	17	AF
2019/7/20 12:50	264659.2652	36898.35265	17	AF
2019/7/20 12:51	264659.6648	36898.32583	17	AF
2019/7/20 12:52	264659.4215	36898.55078	17	AF
2019/7/20 12:53	264659.8444	36898.94869	17	AF
2019/7/20 12:54	264661.8908	36898.71819	17	AF
2019/7/20 12:55	264662.9026	36894.55569	17	AF
2019/7/20 12:56	264659.7346	36881.90545	17	AF
2019/7/20 12:57	264657.9285	36849.01312	17	AF
2019/7/20 12:58	264659.2401	36817.57052	17	AF
2019/7/20 12:59	264659.4222	36813.22257	17	AF
2019/7/20 13:00	264658.9483	36812.12343	17	AF
2019/7/20 13:01	264658.4946	36811.41362	17	AF
2019/7/20 13:02	264658.339	36811.17253	17	AF
2019/7/20 13:03	264658.2602	36811.15209	17	AF
2019/7/20 13:04	264657.7849	36811.14371	17	AF
2019/7/20 13:05	264659.1783	36810.51204	17	AF
2019/7/20 13:06	264659.5421	36810.07212	17	AF
2019/7/20 13:07	264659.558	36809.89957	17	AF
2019/7/20 13:08	264659.9147	36809.73414	17	AF
2019/7/20 13:09	264660.279	36810.50295	17	AF
2019/7/20 13:10	264660.5691	36810.82365	17	AF
2019/7/20 13:11	264672.3736	36810.75143	17	AF
2019/7/20 13:12	264681.0693	36813.65002	17	AF
2019/7/20 13:13	264681.9741	36813.7962	17	AF
2019/7/20 13:14	264682.4934	36814.81938	17	AF
2019/7/20 13:15	264682.4177	36815.08005	17	AF
2019/7/20 13:16	264680.7338	36813.70761	17	AF
2019/7/20 13:17	264682.5623	36816.14295	17	AF
2019/7/20 13:18	264682.1647	36817.63639	17	AF
2019/7/20 13:19	264681.1361	36819.71748	17	AF
2019/7/20 13:20	264682.2362	36823.80948	17	AF
2019/7/20 13:21	264682.343	36824.25501	17	AF
2019/7/20 13:22	264682.5939	36824.05974	17	AF
2019/7/20 13:23	264682.0079	36826.11695	17	AF
2019/7/20 13:24	264693.9112	36824.78141	17	AF
2019/7/20 13:25	264708.188	36843.35811	17	AF
2019/7/20 13:26	264714.9557	36851.70869	17	AF
2019/7/20 13:27	264725.321	36856.88245	17	AF
2019/7/20 13:28	264736.4561	36858.42762	17	AF
2019/7/20 13:29	264746.9724	36863.90367	17	AF
2019/7/20 13:30	264768.428	36882.24267	17	AF
2019/7/20 13:31	264790.2004	36925.1702	17	AF
2019/7/20 13:32	264804.8773	36946.21699	17	AF
2019/7/20 13:33	264809.1342	36946.41553	17	AF
2019/7/20 13:34	264811.2499	36949.93603	17	AF
2019/7/20 13:35	264812.3117	36950.34357	17	AF
2019/7/20 13:36	264813.6167	36962.73095	17	AF
2019/7/20 13:37	264816.4809	36968.41474	17	AF
2019/7/20 13:38	264818.2993	36968.52274	17	AF
2019/7/20 13:39	264818.2806	36968.71372	17	AF
2019/7/20 13:40	264818.4672	36969.00273	17	AF
2019/7/20 13:41	264818.4021	36968.63166	17	AF
2019/7/20 13:42	264818.7681	36967.83209	17	AF
2019/7/20 13:43	264819.4483	36963.86783	17	AF
2019/7/20 13:44	264819.8201	36963.33408	17	AF
2019/7/20 13:45	264819.6288	36963.40011	17	AF
2019/7/20 13:46	264819.0324	36963.76118	17	AF
2019/7/20 13:47	264819.3791	36963.80609	17	AF
2019/7/20 13:48	264819.6902	36963.13962	17	AF
2019/7/20 13:49	264819.4216	36963.77106	17	AF
2019/7/20 13:50	264819.2214	36964.05388	17	AF
2019/7/20 13:51	264818.5212	36963.87651	17	AF
2019/7/20 13:52	264818.6993	36963.5594	17	AF
2019/7/20 13:53	264818.9748	36963.18715	17	AF
2019/7/20 13:54	264818.6316	36964.68225	17	AF
2019/7/20 13:55	264819.2979	36964.19876	17	AF
2019/7/20 13:56	264818.9673	36963.90148	17	AF
2019/7/20 13:57	264817.7374	36964.26398	17	AF
2019/7/20 13:58	264817.9751	36964.26172	17	AF
2019/7/20 13:59	264818.3042	36963.70973	17	AF
2019/7/20 14:00	264818.7141	36964.1751	17	AF
2019/7/20 14:01	264818.6951	36964.20829	17	AF
2019/7/20 14:02	264819.024	36963.16521	17	AF
2019/7/20 14:03	264818.8491	36963.16266	17	AF
2019/7/20 14:04	264818.9046	36963.08762	17	AF
2019/7/20 14:05	264818.1544	36963.43601	17	AF
2019/7/20 14:06	264818.4095	36963.247	17	AF
2019/7/20 14:07	264818.9234	36963.29371	17	AF
2019/7/20 14:08	264818.1817	36963.4926	17	AF
2019/7/20 14:09	264818.76	36963.13024	17	AF
2019/7/20 14:10	264818.5866	36963.41693	17	AF
2019/7/20 14:11	264818.3814	36963.65256	17	AF
2019/7/20 14:12	264818.6423	36963.71445	17	AF
2019/7/20 14:13	264818.1773	36963.79473	17	AF
2019/7/20 14:14	264818.1211	36964.00619	17	AF
2019/7/20 14:15	264819.0047	36962.63006	17	AF
2019/7/20 14:16	264818.2666	36963.10822	17	AF
2019/7/20 14:17	264818.5765	36963.06336	17	AF
2019/7/20 14:18	264818.8909	36963.26054	17	AF
2019/7/20 14:19	264818.1417	36963.28669	17	AF
2019/7/20 14:20	264818.4628	36962.49469	17	AF
2019/7/20 14:21	264817.7312	36963.36513	17	AF
2019/7/20 14:22	264817.7271	36963.05838	17	AF
2019/7/20 14:23	264817.7221	36962.98999	17	AF
2019/7/20 14:24	264817.7747	36962.71752	17	AF
2019/7/20 14:25	264817.8707	36962.81539	17	AF
2019/7/20 14:26	264817.6453	36963.23906	17	AF
2019/7/20 14:27	264818.4746	36963.04956	17	AF
2019/7/20 14:28	264818.1849	36962.80592	17	AF
2019/7/20 14:29	264818.3466	36963.04848	17	AF
2019/7/20 14:30	264818.3498	36961.67604	17	AF
2019/7/20 14:31	264817.7312	36961.42289	17	AF
2019/7/20 14:32	264817.2191	36962.77534	17	AF
2019/7/20 14:33	264817.7512	36962.98003	17	AF
2019/7/20 14:34	264818.0146	36963.09187	17	AF
2019/7/20 14:35	264818.1286	36962.90529	17	AF
2019/7/20 14:36	264818.0679	36962.77608	17	AF
2019/7/20 14:37	264817.5387	36962.8809	17	AF
2019/7/20 14:38	264816.9093	36963.40807	17	AF
2019/7/20 14:39	264817.7637	36963.18004	17	AF
2019/7/20 14:40	264818.1071	36962.89866	17	AF
2019/7/20 14:41	264817.539	36962.71352	17	AF
2019/7/20 14:42	264817.766	36962.79181	17	AF
2019/7/20 14:43	264817.8583	36963.27735	17	AF
2019/7/20 14:44	264817.5842	36962.9749	17	AF
2019/7/20 14:45	264817.7588	36962.95146	17	AF
2019/7/20 14:46	264818.0743	36963.04172	17	AF
2019/7/20 14:47	264817.9045	36962.91142	17	AF
2019/7/20 14:48	264817.89	36962.84322	17	AF
2019/7/20 14:49	264818.2159	36962.8885	17	AF
2019/7/20 14:50	264817.7361	36961.7807	17	AF
2019/7/20 14:51	264817.2649	36961.74577	17	AF
2019/7/20 14:52	264816.7845	36961.92045	17	AF
2019/7/20 14:53	264817.3269	36961.82097	17	AF
2019/7/20 14:54	264817.5703	36961.51104	17	AF
2019/7/20 14:55	264817.2234	36962.15742	17	AF
2019/7/20 14:56	264816.7846	36962.49708	17	AF
2019/7/20 14:57	264816.4016	36961.88256	17	AF
2019/7/20 14:58	264817.5661	36961.89816	17	AF
2019/7/20 14:59	264818.0056	36962.18951	17	AF
2019/7/20 15:00	264818.2335	36962.12753	17	AF
2019/7/21 4:00	264842.7594	36992.00129	17	AF
2019/7/21 4:01	264843.338	36992.57743	17	AF
2019/7/21 4:02	264842.8408	36992.5403	17	AF
2019/7/21 4:03	264843.0465	36994.22091	17	AF
2019/7/21 4:04	264844.7506	36996.71599	17	AF
2019/7/21 4:05	264846.7554	36999.7974	17	AF
2019/7/21 4:06	264855.9523	37005.10911	17	AF
2019/7/21 4:07	264856.0586	37005.74286	17	AF
2019/7/21 4:08	264857.9752	37007.99475	17	AF
2019/7/21 4:09	264858.2231	37007.69772	17	AF
2019/7/21 4:10	264861.2471	37017.61619	17	AF
2019/7/21 4:11	264865.9971	37041.80594	17	AF
2019/7/21 4:12	264866.4408	37049.60558	17	AF
2019/7/21 4:13	264868.5655	37051.24706	17	AF
2019/7/21 4:14	264869.8252	37053.68251	17	AF
2019/7/21 4:15	264876.2084	37069.52099	17	AF
2019/7/21 4:16	264882.1453	37084.04059	17	AF
2019/7/21 4:17	264884.1276	37085.34881	17	AF
2019/7/21 4:18	264885.1013	37085.63138	17	AF
2019/7/21 4:19	264879.6194	37089.32993	17	AF
2019/7/21 4:20	264876.5337	37095.36359	17	AF
2019/7/21 4:21	264878.6342	37097.98228	17	AF
2019/7/21 4:22	264888.818	37108.22162	17	AF
2019/7/21 4:23	264895.5194	37127.44603	17	AF
2019/7/21 4:24	264898.6224	37143.17221	17	AF
2019/7/21 4:25	264897.9724	37148.55903	17	AF
2019/7/21 4:26	264900.7905	37159.13731	17	AF
2019/7/21 4:27	264903.0938	37159.283	17	AF
2019/7/21 4:28	264904.814	37171.8196	17	AF
2019/7/21 4:29	264905.0449	37182.25392	17	AF
2019/7/21 4:30	264900.8255	37204.48456	17	AF
2019/7/21 4:31	264901.8347	37220.60033	17	AF
2019/7/21 4:32	264901.9636	37233.80516	17	AF
2019/7/21 4:33	264901.963	37239.76754	17	AF
2019/7/21 4:34	264902.9168	37239.52732	17	AF
2019/7/21 4:35	264902.5671	37239.94401	17	AF
2019/7/21 4:36	264903.1249	37239.58295	17	AF
2019/7/21 4:37	264901.7705	37239.55872	17	AF
2019/7/21 4:38	264898.961	37241.44774	17	AF
2019/7/21 4:39	264895.5449	37248.75031	17	AF
2019/7/21 4:40	264894.8472	37250.57435	17	AF
2019/7/21 4:41	264892.8862	37251.06181	17	AF
2019/7/21 4:42	264891.9668	37253.34399	17	AF
2019/7/21 4:43	264887.7379	37265.99433	17	AF
2019/7/21 4:44	264888.592	37268.25456	17	AF
2019/7/21 4:45	264892.3309	37274.75737	17	AF
2019/7/21 4:46	264892.2076	37275.51891	17	AF
2019/7/21 4:47	264898.7724	37282.46242	17	AF
2019/7/21 4:48	264902.8272	37290.01887	17	AF
2019/7/21 4:49	264903.9641	37294.44875	17	AF
2019/7/21 4:50	264906.8307	37294.76851	17	AF
2019/7/21 4:51	264907.9313	37296.9649	17	AF
2019/7/21 4:52	264908.4768	37300.01492	17	AF
2019/7/21 4:53	264914.0334	37296.23856	17	AF
2019/7/21 4:54	264916.3251	37297.45897	17	AF
2019/7/21 4:55	264916.1772	37304.52818	17	AF
2019/7/21 4:56	264920.3088	37308.52255	17	AF
2019/7/21 4:57	264935.1862	37309.66169	17	AF
2019/7/21 4:58	264939.7658	37304.56509	17	AF
2019/7/21 4:59	264954.2576	37302.36642	17	AF
2019/7/21 5:00	264962.0164	37302.31588	17	AF
2019/7/21 5:01	264959.9979	37305.977	17	AF
2019/7/21 5:02	264961.2906	37313.1543	17	AF
2019/7/21 5:03	264961.1444	37319.62181	17	AF
2019/7/21 5:04	264958.8538	37321.37025	17	AF
2019/7/21 5:05	264957.2603	37324.45188	17	AF
2019/7/21 5:06	264958.5926	37328.04333	17	AF
2019/7/21 5:07	264962.7293	37336.77015	17	AF
2019/7/21 5:08	264964.0884	37338.97533	17	AF
2019/7/21 5:09	264965.1031	37340.32284	17	AF
2019/7/21 5:10	264966.3489	37346.21177	17	AF
2019/7/21 5:11	264968.0287	37347.47176	17	AF
2019/7/21 5:12	264967.6054	37346.04098	17	AF
2019/7/21 5:13	264967.7477	37345.82047	17	AF
2019/7/21 5:14	264967.6871	37343.32817	17	AF
2019/7/21 5:15	264968.776	37341.41335	17	AF
2019/7/21 5:16	264970.6522	37342.187	17	AF
2019/7/21 5:17	264970.6606	37350.65091	17	AF
2019/7/21 5:18	264972.257	37355.27093	17	AF
2019/7/21 5:19	264974.1969	37355.94392	17	AF
2019/7/21 5:20	264974.5793	37355.73479	17	AF
2019/7/21 5:21	264973.3804	37356.32624	17	AF
2019/7/21 5:22	264976.8376	37348.83822	17	AF
2019/7/21 5:23	264987.3925	37334.56447	17	AF
2019/7/21 5:24	264989.1835	37331.6817	17	AF
2019/7/21 5:25	264995.9978	37321.88221	17	AF
2019/7/21 5:26	264998.9113	37318.25648	17	AF
2019/7/21 5:27	265004.2349	37314.77253	17	AF
2019/7/21 5:28	265004.3362	37314.54245	17	AF
2019/7/21 5:29	265005.3615	37313.63029	17	AF
2019/7/21 5:30	265006.7104	37314.69844	17	AF
2019/7/21 5:31	265009.11	37316.71371	17	AF
2019/7/21 5:32	265009.5326	37316.80856	17	AF
2019/7/21 5:33	265009.4842	37316.67271	17	AF
2019/7/21 5:34	265010.9772	37314.36754	17	AF
2019/7/21 5:35	265024.3296	37292.61791	17	AF
2019/7/21 5:36	265031.9697	37289.65663	17	AF
2019/7/21 5:37	265033.1981	37288.6729	17	AF
2019/7/21 5:38	265033.7126	37288.45102	17	AF
2019/7/21 5:39	265033.4908	37288.43632	17	AF
2019/7/21 5:40	265033.5264	37288.14063	17	AF
2019/7/21 5:41	265034.1115	37288.03985	17	AF
2019/7/21 5:42	265034.469	37288.26928	17	AF
2019/7/21 5:43	265035.086	37287.06207	17	AF
2019/7/21 5:44	265042.1086	37273.12276	17	AF
2019/7/21 5:45	265044.4025	37269.41845	17	AF
2019/7/21 5:46	265050.1291	37255.47776	17	AF
2019/7/21 5:47	265058.0359	37252.32729	17	AF
2019/7/21 5:48	265069.9902	37251.13366	17	AF
2019/7/21 5:49	265079.872	37246.15961	17	AF
2019/7/21 5:50	265095.5671	37228.59277	17	AF
2019/7/21 5:51	265117.7184	37230.69243	17	AF
2019/7/21 5:52	265138.8473	37220.6775	17	AF
2019/7/21 5:53	265146.3523	37212.37917	17	AF
2019/7/21 5:54	265168.1387	37196.99217	17	AF
2019/7/21 5:55	265189.1494	37193.14758	17	AF
2019/7/21 5:56	265205.4496	37194.09637	17	AF
2019/7/21 5:57	265217.8386	37190.09199	17	AF
2019/7/21 5:58	265238.8827	37185.53731	17	AF
2019/7/21 5:59	265267.8427	37173.14287	17	AF
2019/7/21 6:00	265307.845	37164.76674	17	AF
2019/7/21 6:01	265333.2808	37159.55246	17	AF
2019/7/21 6:02	265356.3384	37152.75668	17	AF
2019/7/21 6:03	265373.757	37153.12179	17	AF
2019/7/21 6:04	265395.2446	37140.43145	17	AF
2019/7/21 6:05	265400.4862	37136.3228	17	AF
2019/7/21 6:06	265413.6704	37127.00993	17	AF
2019/7/21 6:07	265425.3374	37118.86667	17	AF
2019/7/21 6:08	265438.9208	37110.07467	17	AF
2019/7/21 6:09	265445.9847	37095.03487	17	AF
2019/7/21 6:10	265458.0635	37072.71228	17	AF
2019/7/21 6:11	265451.916	37059.49921	17	AF
2019/7/21 6:12	265449.8137	37056.49267	17	AF
2019/7/21 6:13	265452.3334	37054.32611	17	AF
2019/7/21 6:14	265482.4372	37039.89927	17	AF
2019/7/21 6:15	265514.9321	37033.96734	17	AF
2019/7/21 6:16	265554.0122	37025.21909	17	AF
2019/7/21 6:17	265564.483	37001.43798	17	AF
2019/7/21 6:18	265576.0717	36992.13064	17	AF
2019/7/21 6:19	265578.0228	36988.35747	17	AF
2019/7/21 6:20	265581.8713	36987.17815	17	AF
2019/7/21 6:21	265582.7717	36986.85683	17	AF
2019/7/21 6:22	265583.836	36986.78452	17	AF
2019/7/21 6:23	265586.3169	36986.88944	17	AF
2019/7/21 6:24	265586.6402	36985.53132	17	AF
2019/7/21 6:25	265585.1071	36984.46633	17	AF
2019/7/21 6:26	265583.1857	36983.2947	17	AF
2019/7/21 6:27	265582.1848	36982.32324	17	AF
2019/7/21 6:28	265581.8653	36981.4381	17	AF
2019/7/21 6:29	265582.2743	36981.2957	17	AF
2019/7/21 6:30	265583.1908	36980.90323	17	AF
2019/7/21 6:31	265584.844	36982.03399	17	AF
2019/7/21 6:32	265583.5005	36981.56753	17	AF
2019/7/21 6:33	265581.5222	36980.87169	17	AF
2019/7/21 6:34	265581.6673	36980.60639	17	AF
2019/7/21 6:35	265581.2612	36980.44795	17	AF
2019/7/21 6:36	265580.9017	36980.43807	17	AF
2019/7/21 6:37	265581.971	36980.43692	17	AF
2019/7/21 6:38	265581.488	36980.49896	17	AF
2019/7/21 6:39	265582.9416	36982.04344	17	AF
2019/7/21 6:40	265583.528	36981.20308	17	AF
2019/7/21 6:41	265583.8502	36980.48629	17	AF
2019/7/21 6:42	265596.9747	36968.23504	17	AF
2019/7/21 6:43	265624.4603	36935.65957	17	AF
2019/7/21 6:44	265660.5495	36923.29189	17	AF
2019/7/21 6:45	265694.9655	36908.24921	17	AF
2019/7/21 6:46	265716.6965	36892.96242	17	AF
2019/7/21 6:47	265741.4085	36874.42836	17	AF
2019/7/21 6:48	265784.5138	36873.66592	17	AF
2019/7/21 6:49	265823.7045	36868.50058	17	AF
2019/7/21 6:50	265848.7143	36865.03808	17	AF
2019/7/21 6:51	265879.5331	36848.13454	17	AF
2019/7/21 6:52	265897.9265	36818.21635	17	AF
2019/7/21 6:53	265907.0587	36800.31795	17	AF
2019/7/21 6:54	265908.3308	36798.42172	17	AF
2019/7/21 6:55	265908.5806	36796.88333	17	AF
2019/7/21 6:56	265924.999	36792.70136	17	AF
2019/7/21 6:57	265942.2602	36778.99223	17	AF
2019/7/21 6:58	265954.6143	36766.1325	17	AF
2019/7/21 6:59	265974.0588	36749.61465	17	AF
2019/7/21 7:00	265982.913	36738.99155	17	AF
2019/7/21 7:01	265993.5545	36721.43903	17	AF
2019/7/21 7:02	265996.1344	36719.34546	17	AF
2019/7/21 7:03	266007.2158	36711.16958	17	AF
2019/7/21 7:04	266018.1837	36697.05293	17	AF
2019/7/21 7:05	266028.0358	36691.34583	17	AF
2019/7/21 7:06	266035.5198	36691.03805	17	AF
2019/7/21 7:07	266044.3119	36692.16878	17	AF
2019/7/21 7:08	266049.4473	36694.38384	17	AF
2019/7/21 7:09	266068.03	36689.77025	17	AF
2019/7/21 7:10	266081.4496	36686.57478	17	AF
2019/7/21 7:11	266078.2564	36689.97435	17	AF
2019/7/21 7:12	266085.892	36687.60652	17	AF
2019/7/21 7:13	266111.2973	36678.80526	17	AF
2019/7/21 7:14	266126.2187	36674.03281	17	AF
2019/7/21 7:15	266141.2016	36668.26582	17	AF
2019/7/21 7:16	266157.5488	36661.72209	17	AF
2019/7/21 7:17	266160.0801	36658.32746	17	AF
2019/7/21 7:18	266163.5188	36658.44508	17	AF
2019/7/21 7:19	266162.6918	36655.09779	17	AF
2019/7/21 7:20	266160.375	36649.72325	17	AF
2019/7/21 7:21	266162.0618	36644.40925	17	AF
2019/7/21 7:22	266157.4398	36632.56684	17	AF
2019/7/21 7:23	266158.8011	36622.58906	17	AF
2019/7/21 7:24	266165.617	36612.42044	17	AF
2019/7/21 7:25	266179.1851	36603.86117	17	AF
2019/7/21 7:26	266181.4672	36603.12019	17	AF
2019/7/21 7:27	266183.1791	36604.68415	17	AF
2019/7/21 7:28	266183.2606	36604.02492	17	AF
2019/7/21 7:29	266186.3905	36600.97267	17	AF
2019/7/21 7:30	266200.4844	36582.08353	17	AF
2019/7/21 7:31	266208.6722	36571.67977	17	AF
2019/7/21 7:32	266206.9364	36570.58681	17	AF
2019/7/21 7:33	266203.0291	36569.85248	17	AF
2019/7/21 7:34	266204.6408	36559.22964	17	AF
2019/7/21 7:35	266221.1609	36546.28593	17	AF
2019/7/21 7:36	266238.3559	36529.9618	17	AF
2019/7/21 7:37	266241.786	36515.11532	17	AF
2019/7/21 7:38	266264.2707	36503.02072	17	AF
2019/7/21 7:39	266288.0148	36500.56912	17	AF
2019/7/21 7:40	266304.3356	36500.09616	17	AF
2019/7/21 7:41	266325.2044	36496.77398	17	AF
2019/7/21 7:42	266329.2002	36494.36711	17	AF
2019/7/21 7:43	266337.282	36490.83785	17	AF
2019/7/21 7:44	266342.6692	36492.44951	17	AF
2019/7/21 7:45	266352.2897	36493.92461	17	AF
2019/7/21 7:46	266367.8188	36491.0386	17	AF
2019/7/21 7:47	266401.9863	36478.3417	17	AF
2019/7/21 7:48	266436.8246	36460.76313	17	AF
2019/7/21 7:49	266442.4551	36456.88377	17	AF
2019/7/21 7:50	266443.2748	36456.88231	17	AF
2019/7/21 7:51	266443.504	36457.17426	17	AF
2019/7/21 7:52	266446.0728	36458.95205	17	AF
2019/7/21 7:53	266447.2568	36458.73391	17	AF
2019/7/21 7:54	266445.9036	36459.15726	17	AF
2019/7/21 7:55	266445.8298	36458.26304	17	AF
2019/7/21 7:56	266446.4293	36457.21659	17	AF
2019/7/21 7:57	266445.8711	36457.82356	17	AF
2019/7/21 7:58	266444.818	36457.36403	17	AF
2019/7/21 7:59	266444.8499	36452.20542	17	AF
2019/7/21 8:00	266445.2098	36452.18083	17	AF
2019/7/21 8:01	266445.347	36452.82378	17	AF
2019/7/21 8:02	266444.7948	36454.83525	17	AF
2019/7/21 8:03	266444.9901	36458.50636	17	AF
2019/7/21 8:04	266444.6545	36455.55882	17	AF
2019/7/21 8:05	266444.658	36455.632	17	AF
2019/7/21 8:06	266444.4467	36454.29151	17	AF
2019/7/21 8:07	266445.6119	36453.72663	17	AF
2019/7/21 8:08	266447.0136	36454.10055	17	AF
2019/7/21 8:09	266448.9172	36455.92015	17	AF
2019/7/21 8:10	266447.8878	36456.03724	17	AF
2019/7/21 8:11	266453.3888	36454.36336	17	AF
2019/7/21 8:12	266471.6684	36448.85729	17	AF
2019/7/21 8:13	266493.9401	36457.65029	17	AF
2019/7/21 8:14	266512.8556	36461.46806	17	AF
2019/7/21 8:15	266521.6635	36460.70488	17	AF
2019/7/21 8:16	266542.1945	36474.41258	17	AF
2019/7/21 8:17	266557.3077	36480.18388	17	AF
2019/7/21 8:18	266578.6205	36475.78967	17	AF
2019/7/21 8:19	266598.8803	36474.54682	17	AF
2019/7/21 8:20	266632.4528	36476.16895	17	AF
2019/7/21 8:21	266670.1099	36464.71233	17	AF
2019/7/21 8:22	266693.1425	36460.75244	17	AF
2019/7/21 8:23	266700.3209	36453.51462	17	AF
2019/7/21 8:24	266699.2639	36451.35326	17	AF
2019/7/21 8:25	266698.6499	36446.4831	17	AF
2019/7/21 8:26	266707.7006	36445.97334	17	AF
2019/7/21 8:27	266725.9429	36445.94775	17	AF
2019/7/21 8:28	266727.0772	36446.71087	17	AF
2019/7/21 8:29	266729.2785	36447.30545	17	AF
2019/7/21 8:30	266740.8209	36452.01736	17	AF
2019/7/21 8:31	266751.8788	36458.62402	17	AF
2019/7/21 8:32	266754.3835	36461.77665	17	AF
2019/7/21 8:33	266768.1182	36468.84507	17	AF
2019/7/21 8:34	266774.2575	36471.96725	17	AF
2019/7/21 8:35	266785.8392	36477.87866	17	AF
2019/7/21 8:36	266806.1314	36485.79293	17	AF
2019/7/21 8:37	266813.023	36487.64724	17	AF
2019/7/21 8:38	266817.9791	36487.66813	17	AF
2019/7/21 8:39	266825.6289	36485.25479	17	AF
2019/7/21 8:40	266829.1674	36479.04065	17	AF
2019/7/21 8:41	266828.9669	36478.90962	17	AF
2019/7/21 8:42	266829.0445	36478.83587	17	AF
2019/7/21 8:43	266829.038	36478.92583	17	AF
2019/7/21 8:44	266829.2223	36479.26645	17	AF
2019/7/21 8:45	266829.1734	36479.38057	17	AF
2019/7/21 8:46	266829.7339	36479.00827	17	AF
2019/7/21 8:47	266829.069	36478.96435	17	AF
2019/7/21 8:48	266829.1076	36478.90812	17	AF
2019/7/21 8:49	266828.785	36478.63407	17	AF
2019/7/21 8:50	266828.812	36478.97399	17	AF
2019/7/21 8:51	266828.9676	36478.71367	17	AF
2019/7/21 8:52	266830.3487	36477.2075	17	AF
2019/7/21 8:53	266819.9872	36479.79691	17	AF
2019/7/21 8:54	266782.6574	36496.64339	17	AF
2019/7/21 8:55	266783.7148	36497.96046	17	AF
2019/7/21 8:56	266789.0229	36495.96662	17	AF
2019/7/21 8:57	266783.2888	36487.87342	17	AF
2019/7/21 8:58	266783.5145	36488.19541	17	AF
2019/7/21 8:59	266787.0621	36488.485	17	AF
2019/7/21 9:00	266787.3364	36477.09508	17	AF
2019/7/21 9:01	266787.0967	36476.14651	17	AF
2019/7/21 9:02	266790.2998	36472.82585	17	AF
2019/7/21 9:03	266790.1345	36473.00617	17	AF
2019/7/21 9:04	266791.7108	36479.93356	17	AF
2019/7/21 9:05	266792.4925	36485.24186	17	AF
2019/7/21 9:06	266792.5285	36485.41126	17	AF
2019/7/21 9:07	266792.2692	36485.15674	17	AF
2019/7/21 9:08	266795.976	36487.32178	17	AF
2019/7/21 9:09	266802.1357	36487.82263	17	AF
2019/7/21 9:10	266799.6945	36489.03573	17	AF
2019/7/21 9:11	266798.7892	36489.77937	17	AF
2019/7/21 9:12	266800.2004	36489.14365	17	AF
2019/7/21 9:13	266805.5279	36489.24373	17	AF
2019/7/21 9:14	266819.0261	36487.88617	17	AF
2019/7/21 9:15	266829.0957	36485.13534	17	AF
2019/7/21 9:16	266829.6427	36482.08346	17	AF
2019/7/21 9:17	266829.3104	36478.77941	17	AF
2019/7/21 9:18	266828.7883	36478.59518	17	AF
2019/7/21 9:19	266829.2801	36478.77923	17	AF
2019/7/21 9:20	266828.2605	36479.28269	17	AF
2019/7/21 9:21	266830.9556	36478.16521	17	AF
2019/7/21 9:22	266839.3031	36480.47693	17	AF
2019/7/21 9:23	266841.3014	36480.34249	17	AF
2019/7/21 9:24	266854.1605	36480.46716	17	AF
2019/7/21 9:25	266875.5634	36472.26502	17	AF
2019/7/21 9:26	266896.8168	36461.14848	17	AF
2019/7/21 9:27	266932.5804	36451.12204	17	AF
2019/7/21 9:28	266965.7948	36445.13578	17	AF
2019/7/21 9:29	267008.851	36424.83635	17	AF
2019/7/21 9:30	267049.5704	36415.07784	17	AF
2019/7/21 9:31	267068.8088	36425.87247	17	AF
2019/7/21 9:32	267076.446	36416.37437	17	AF
2019/7/21 9:33	267102.0122	36409.34029	17	AF
2019/7/21 9:34	267117.8448	36405.91136	17	AF
2019/7/21 9:35	267129.4051	36412.17227	17	AF
2019/7/21 9:36	267149.2161	36413.62127	17	AF
2019/7/21 9:37	267163.3257	36407.54079	17	AF
2019/7/21 9:38	267171.0528	36400.83175	17	AF
2019/7/21 9:39	267173.2109	36401.92518	17	AF
2019/7/21 9:40	267173.9973	36401.43577	17	AF
2019/7/21 9:41	267193.6039	36389.46225	17	AF
2019/7/21 9:42	267204.8971	36378.55983	17	AF
2019/7/21 9:43	267213.5554	36372.77267	17	AF
2019/7/21 9:44	267233.25	36363.5436	17	AF
2019/7/21 9:45	267236.5426	36359.47783	17	AF
2019/7/21 9:46	267238.4479	36353.0528	17	AF
2019/7/21 9:47	267238.5003	36352.30437	17	AF
2019/7/21 9:48	267239.1247	36352.16193	17	AF
2019/7/21 9:49	267239.4067	36351.62064	17	AF
2019/7/21 9:50	267244.6951	36336.35099	17	AF
2019/7/21 9:51	267249.2425	36326.17666	17	AF
2019/7/21 9:52	267265.2238	36313.43355	17	AF
2019/7/21 9:53	267268.2898	36299.44866	17	AF
2019/7/21 9:54	267271.439	36290.86272	17	AF
2019/7/21 9:55	267274.8286	36282.94975	17	AF
2019/7/21 9:56	267276.3783	36276.64001	17	AF
2019/7/21 9:57	267278.4266	36273.05066	17	AF
2019/7/21 9:58	267278.7877	36251.88222	17	AF
2019/7/21 9:59	267280.0075	36241.61974	17	AF
2019/7/21 10:00	267289.8114	36235.24099	17	AF
2019/7/21 10:01	267291.3721	36222.47344	17	AF
2019/7/21 10:02	267277.2959	36194.09275	17	AF
2019/7/21 10:03	267263.0606	36140.64604	17	AF
2019/7/21 10:04	267272.4772	36120.55853	17	AF
2019/7/21 10:05	267272.3686	36110.55385	17	AF
2019/7/21 10:06	267272.0398	36105.54908	17	AF
2019/7/21 10:07	267272.3504	36110.66944	17	AF
2019/7/21 10:08	267271.2529	36117.63349	17	AF
2019/7/21 10:09	267270.0028	36111.53983	17	AF
2019/7/21 10:10	267273.1855	36103.57843	17	AF
2019/7/21 10:11	267274.9351	36101.4952	17	AF
2019/7/21 10:12	267275.4852	36098.1517	17	AF
2019/7/21 10:13	267276.1847	36099.07013	17	AF
2019/7/21 10:14	267280.1505	36104.32835	17	AF
2019/7/21 10:15	267280.4294	36104.09897	17	AF
2019/7/21 10:16	267280.7527	36104.21283	17	AF
2019/7/21 10:17	267281.1801	36107.99522	17	AF
2019/7/21 10:18	267281.7664	36108.34368	17	AF
2019/7/21 10:19	267281.1977	36102.63644	17	AF
2019/7/21 10:20	267281.2664	36099.76182	17	AF
2019/7/21 10:21	267281.3132	36097.26824	17	AF
2019/7/21 10:22	267281.6939	36097.75261	17	AF
2019/7/21 10:23	267281.2581	36097.44927	17	AF
2019/7/21 10:24	267281.8225	36098.50561	17	AF
2019/7/21 10:25	267282.18	36096.36055	17	AF
2019/7/21 10:26	267281.1109	36093.55806	17	AF
2019/7/21 10:27	267281.405	36089.01051	17	AF
2019/7/21 10:28	267280.6148	36080.30004	17	AF
2019/7/21 10:29	267274.6521	36065.47957	17	AF
2019/7/21 10:30	267270.6224	36054.81577	17	AF
2019/7/21 10:31	267258.237	36054.06365	17	AF
2019/7/21 10:32	267256.9037	36055.46676	17	AF
2019/7/21 10:33	267248.963	36053.79036	17	AF
2019/7/21 10:34	267245.3733	36048.23416	17	AF
2019/7/21 10:35	267253.3101	36030.86654	17	AF
2019/7/21 10:36	267244.2773	36006.50212	17	AF
2019/7/21 10:37	267245.368	35989.90609	17	AF
2019/7/21 10:38	267253.0949	35984.18219	17	AF
2019/7/21 10:39	267259.2208	35988.82372	17	AF
2019/7/21 10:40	267259.0855	35989.60185	17	AF
2019/7/21 10:41	267258.7594	35989.56781	17	AF
2019/7/21 10:42	267258.1075	35988.1524	17	AF
2019/7/21 10:43	267257.616	35988.57243	17	AF
2019/7/21 10:44	267258.4234	35989.17432	17	AF
2019/7/21 10:45	267259.2147	35982.96778	17	AF
2019/7/21 10:46	267260.9945	35969.11478	17	AF
2019/7/21 10:47	267260.0187	35969.81087	17	AF
2019/7/21 10:48	267260.9881	35969.35848	17	AF
2019/7/21 10:49	267261.2792	35968.99914	17	AF
2019/7/21 10:50	267260.7239	35968.94783	17	AF
2019/7/21 10:51	267260.864	35969.38579	17	AF
2019/7/21 10:52	267261.7086	35969.02671	17	AF
2019/7/21 10:53	267261.189	35968.8904	17	AF
2019/7/21 10:54	267261.9862	35968.66165	17	AF
2019/7/21 10:55	267261.4586	35967.95205	17	AF
2019/7/21 10:56	267261.4853	35968.80186	17	AF
2019/7/21 10:57	267262.127	35968.41701	17	AF
2019/7/21 10:58	267264.0326	35969.77723	17	AF
2019/7/21 10:59	267262.0801	35961.51955	17	AF
2019/7/21 11:00	267255.7368	35949.69985	17	AF
2019/7/21 11:01	267256.0639	35949.5348	17	AF
2019/7/21 11:02	267246.0903	35926.46556	17	AF
2019/7/21 11:03	267234.0523	35904.98078	17	AF
2019/7/21 11:04	267230.0722	35899.31719	17	AF
2019/7/21 11:05	267220.5261	35888.3793	17	AF
2019/7/21 11:06	267212.4049	35882.00206	17	AF
2019/7/21 11:07	267206.522	35876.27453	17	AF
2019/7/21 11:08	267176.1168	35856.87861	17	AF
2019/7/21 11:09	267162.5442	35841.4394	17	AF
2019/7/21 11:10	267145.511	35821.76825	17	AF
2019/7/21 11:11	267112.614	35803.87466	17	AF
2019/7/21 11:12	267096.0462	35787.80727	17	AF
2019/7/21 11:13	267085.0585	35782.35416	17	AF
2019/7/21 11:14	267081.4463	35779.03548	17	AF
2019/7/21 11:15	267077.8435	35770.50015	17	AF
2019/7/21 11:16	267075.9237	35763.39514	17	AF
2019/7/21 11:17	267074.7612	35762.3734	17	AF
2019/7/21 11:18	267074.5556	35762.38284	17	AF
2019/7/21 11:19	267075.3837	35762.44258	17	AF
2019/7/21 11:20	267075.2285	35762.52962	17	AF
2019/7/21 11:21	267074.1432	35762.0889	17	AF
2019/7/21 11:22	267074.3144	35761.54414	17	AF
2019/7/21 11:23	267074.2666	35762.31082	17	AF
2019/7/21 11:24	267070.8922	35766.6085	17	AF
2019/7/21 11:25	267067.0567	35775.92347	17	AF
2019/7/21 11:26	267067.3317	35776.54261	17	AF
2019/7/21 11:27	267062.4048	35777.12688	17	AF
2019/7/21 11:28	267049.0982	35781.67639	17	AF
2019/7/21 11:29	267029.074	35792.75017	17	AF
2019/7/21 11:30	267010.0505	35797.71618	17	AF
2019/7/21 11:31	266983.8166	35790.00934	17	AF
2019/7/21 11:32	266971.6444	35765.07092	17	AF
2019/7/21 11:33	266960.6887	35748.90558	17	AF
2019/7/21 11:34	266951.9231	35736.51048	17	AF
2019/7/21 11:35	266947.6595	35737.25517	17	AF
2019/7/21 11:36	266949.7886	35741.27594	17	AF
2019/7/21 11:37	266940.8672	35737.95467	17	AF
2019/7/21 11:38	266932.3713	35739.25676	17	AF
2019/7/21 11:39	266919.5002	35740.20822	17	AF
2019/7/21 11:40	266905.194	35740.90595	17	AF
2019/7/21 11:41	266899.0456	35746.73773	17	AF
2019/7/21 11:42	266895.0683	35755.23279	17	AF
2019/7/21 11:43	266891.6975	35761.71952	17	AF
2019/7/21 11:44	266891.3228	35763.3864	17	AF
2019/7/21 11:45	266889.6687	35764.40818	17	AF
2019/7/21 11:46	266886.1101	35766.38744	17	AF
2019/7/21 11:47	266878.5014	35764.0112	17	AF
2019/7/21 11:48	266867.0316	35760.49155	17	AF
2019/7/21 11:49	266859.687	35760.11941	17	AF
2019/7/21 11:50	266847.1949	35759.44416	17	AF
2019/7/21 11:51	266835.0368	35750.31332	17	AF
2019/7/21 11:52	266818.5845	35746.42805	17	AF
2019/7/21 11:53	266816.8508	35746.77423	17	AF
2019/7/21 11:54	266809.2313	35747.49233	17	AF
2019/7/21 11:55	266804.8394	35747.8363	17	AF
2019/7/21 11:56	266793.2738	35742.46331	17	AF
2019/7/21 11:57	266790.9218	35743.24632	17	AF
2019/7/21 11:58	266790.6197	35744.16643	17	AF
2019/7/21 11:59	266787.0177	35742.30606	17	AF
2019/7/21 12:00	266778.0085	35733.30084	17	AF
2019/7/21 12:01	266771.3675	35730.20123	17	AF
2019/7/21 12:02	266770.9955	35742.68082	17	AF
2019/7/21 12:03	266770.7884	35747.78231	17	AF
2019/7/21 12:04	266771.8111	35748.51596	17	AF
2019/7/21 12:05	266771.4482	35748.4729	17	AF
2019/7/21 12:06	266771.9643	35749.20518	17	AF
2019/7/21 12:07	266772.36	35749.52603	17	AF
2019/7/21 12:08	266772.7195	35749.3442	17	AF
2019/7/21 12:09	266772.588	35749.86702	17	AF
2019/7/21 12:10	266773.3165	35750.27463	17	AF
2019/7/21 12:11	266773.0878	35750.80687	17	AF
2019/7/21 12:12	266775.0583	35753.46005	17	AF
2019/7/21 12:13	266775.3229	35754.27441	17	AF
2019/7/21 12:14	266775.7423	35754.11063	17	AF
2019/7/21 12:15	266775.4927	35754.41558	17	AF
2019/7/21 12:16	266774.8643	35755.26589	17	AF
2019/7/21 12:17	266774.777	35754.86442	17	AF
2019/7/21 12:18	266774.3514	35754.37803	17	AF
2019/7/21 12:19	266774.2352	35755.03228	17	AF
2019/7/21 12:20	266774.1093	35754.66196	17	AF
2019/7/21 12:21	266774.0685	35754.32905	17	AF
2019/7/21 12:22	266772.5043	35755.21864	17	AF
2019/7/21 12:23	266769.4166	35752.27553	17	AF
2019/7/21 12:24	266765.3782	35724.83851	17	AF
2019/7/21 12:25	266748.0226	35707.85876	17	AF
2019/7/21 12:26	266738.0245	35699.74282	17	AF
2019/7/21 12:27	266719.5899	35686.48845	17	AF
2019/7/21 12:28	266694.3605	35678.73252	17	AF
2019/7/21 12:29	266678.8275	35672.62224	17	AF
2019/7/21 12:30	266657.0464	35662.51433	17	AF
2019/7/21 12:31	266641.8225	35657.95613	17	AF
2019/7/21 12:32	266634.7081	35652.71346	17	AF
2019/7/21 12:33	266630.5802	35647.08472	17	AF
2019/7/21 12:34	266629.2065	35642.63335	17	AF
2019/7/21 12:35	266620.7129	35638.15561	17	AF
2019/7/21 12:36	266615.3363	35633.19389	17	AF
2019/7/21 12:37	266612.4544	35630.05147	17	AF
2019/7/21 12:38	266609.5363	35629.78809	17	AF
2019/7/21 12:39	266598.8261	35625.7665	17	AF
2019/7/21 12:40	266587.7653	35625.65006	17	AF
2019/7/21 12:41	266583.3207	35618.3848	17	AF
2019/7/21 12:42	266582.2494	35612.68851	17	AF
2019/7/21 12:43	266582.2458	35612.09199	17	AF
2019/7/21 12:44	266581.756	35612.92089	17	AF
2019/7/21 12:45	266586.8771	35610.86093	17	AF
2019/7/21 12:46	266603.819	35610.51862	17	AF
2019/7/21 12:47	266615.0755	35613.01062	17	AF
2019/7/21 12:48	266615.8255	35613.18928	17	AF
2019/7/21 12:49	266616.1329	35612.73758	17	AF
2019/7/21 12:50	266616.0425	35611.7005	17	AF
2019/7/21 12:51	266602.8207	35607.63868	17	AF
2019/7/21 12:52	266586.1834	35597.56805	17	AF
2019/7/21 12:53	266576.3321	35594.21414	17	AF
2019/7/21 12:54	266561.6926	35593.13507	17	AF
2019/7/21 12:55	266550.2243	35595.431	17	AF
2019/7/21 12:56	266543.914	35596.24377	17	AF
2019/7/21 12:57	266540.4256	35594.2254	17	AF
2019/7/21 12:58	266535.631	35591.57796	17	AF
2019/7/21 12:59	266534.029	35593.84255	17	AF
2019/7/21 13:00	266536.2118	35595.74339	17	AF
2019/7/21 13:01	266535.9508	35593.92437	17	AF
2019/7/21 13:02	266524.7004	35588.58392	17	AF
2019/7/21 13:03	266517.5907	35584.64528	17	AF
2019/7/21 13:04	266500.4235	35573.31312	17	AF
2019/7/21 13:05	266491.0485	35564.35311	17	AF
2019/7/21 13:06	266480.3308	35557.34814	17	AF
2019/7/21 13:07	266459.0779	35538.60187	17	AF
2019/7/21 13:08	266445.2056	35516.27159	17	AF
2019/7/21 13:09	266440.0197	35498.72392	17	AF
2019/7/21 13:10	266443.827	35472.42889	17	AF
2019/7/21 13:11	266446.6962	35459.28329	17	AF
2019/7/21 13:12	266444.7712	35443.98502	17	AF
2019/7/21 13:13	266436.08	35424.5034	17	AF
2019/7/21 13:14	266425.6367	35397.64186	17	AF
2019/7/21 13:15	266416.5837	35375.01821	17	AF
2019/7/21 13:16	266405.7135	35346.14245	17	AF
2019/7/21 13:17	266396.7389	35314.37859	17	AF
2019/7/21 13:18	266391.8551	35290.84547	17	AF
2019/7/21 13:19	266387.985	35280.75413	17	AF
2019/7/21 13:20	266379.9236	35269.99024	17	AF
2019/7/21 13:21	266373.9082	35258.96195	17	AF
2019/7/21 13:22	266351.8428	35248.01307	17	AF
2019/7/21 13:23	266343.2026	35242.16956	17	AF
2019/7/21 13:24	266340.9114	35241.90715	17	AF
2019/7/21 13:25	266341.1247	35243.40931	17	AF
2019/7/21 13:26	266340.8133	35243.48974	17	AF
2019/7/21 13:27	266341.08	35244.4702	17	AF
2019/7/21 13:28	266341.3354	35244.35973	17	AF
2019/7/21 13:29	266343.3775	35243.6319	17	AF
2019/7/21 13:30	266343.1408	35243.9092	17	AF
2019/7/21 13:31	266343.3295	35243.84962	17	AF
2019/7/21 13:32	266343.3783	35242.83223	17	AF
2019/7/21 13:33	266337.1462	35233.95248	17	AF
2019/7/21 13:34	266337.0473	35224.32675	17	AF
2019/7/21 13:35	266335.0858	35215.53315	17	AF
2019/7/21 13:36	266335.5747	35214.99753	17	AF
2019/7/21 13:37	266334.728	35213.54288	17	AF
2019/7/21 13:38	266335.5124	35208.59316	17	AF
2019/7/21 13:39	266335.5515	35208.35904	17	AF
2019/7/21 13:40	266336.0526	35207.88241	17	AF
2019/7/21 13:41	266335.7415	35207.24631	17	AF
2019/7/21 13:42	266332.6435	35204.03111	17	AF
2019/7/21 13:43	266332.6501	35203.79976	17	AF
2019/7/21 13:44	266331.7147	35203.62114	17	AF
2019/7/21 13:45	266331.6356	35203.21745	17	AF
2019/7/21 13:46	266333.8048	35200.2775	17	AF
2019/7/21 13:47	266334.4001	35185.56657	17	AF
2019/7/21 13:48	266338.5463	35178.74952	17	AF
2019/7/21 13:49	266333.4206	35172.64278	17	AF
2019/7/21 13:50	266334.7835	35158.72657	17	AF
2019/7/21 13:51	266340.1686	35146.68135	17	AF
2019/7/21 13:52	266340.0144	35146.70092	17	AF
2019/7/21 13:53	266339.997	35147.1203	17	AF
2019/7/21 13:54	266340.2395	35146.55709	17	AF
2019/7/21 13:55	266341.6744	35146.61099	17	AF
2019/7/21 13:56	266342.6295	35147.08234	17	AF
2019/7/21 13:57	266341.2698	35148.05907	17	AF
2019/7/21 13:58	266340.9097	35153.23637	17	AF
2019/7/21 13:59	266341.5362	35154.1939	17	AF
2019/7/21 14:00	266341.9899	35153.98255	17	AF
2019/7/21 14:01	266341.9321	35153.66845	17	AF
2019/7/21 14:02	266342.2208	35153.42432	17	AF
2019/7/21 14:03	266341.7179	35153.2257	17	AF
2019/7/21 14:04	266342.2711	35153.23978	17	AF
2019/7/21 14:05	266342.4204	35153.07532	17	AF
2019/7/21 14:06	266342.0432	35153.14158	17	AF
2019/7/21 14:07	266342.0117	35153.34141	17	AF
2019/7/21 14:08	266342.2011	35153.26561	17	AF
2019/7/21 14:09	266342.059	35153.24351	17	AF
2019/7/21 14:10	266341.7707	35153.62129	17	AF
2019/7/21 14:11	266341.7903	35153.72857	17	AF
2019/7/21 14:12	266342.1622	35153.5707	17	AF
2019/7/21 14:13	266342.0327	35153.76594	17	AF
2019/7/21 14:14	266342.1946	35153.81052	17	AF
2019/7/21 14:15	266341.9198	35153.55231	17	AF
2019/7/21 14:16	266342.4245	35153.9338	17	AF
2019/7/21 14:17	266342.2276	35153.83005	17	AF
2019/7/21 14:18	266342.5497	35153.7616	17	AF
2019/7/21 14:19	266342.5396	35153.94889	17	AF
2019/7/21 14:20	266342.5099	35153.79497	17	AF
2019/7/21 14:21	266342.2091	35154.35359	17	AF
2019/7/21 14:22	266342.5098	35153.46611	17	AF
2019/7/21 14:23	266342.9031	35153.74604	17	AF
2019/7/21 14:24	266343.1742	35153.59317	17	AF
2019/7/21 14:25	266343.5925	35153.38994	17	AF
2019/7/21 14:26	266344.093	35153.58247	17	AF
2019/7/21 14:27	266344.0581	35153.65548	17	AF
2019/7/21 14:28	266345.3783	35150.67976	17	AF
2019/7/21 14:29	266349.7523	35145.36431	17	AF
2019/7/21 14:30	266351.035	35146.08408	17	AF
2019/7/21 14:31	266351.6259	35147.32956	17	AF
2019/7/21 14:32	266354.4591	35144.96204	17	AF
2019/7/21 14:33	266359.1057	35141.5493	17	AF
2019/7/21 14:34	266363.6459	35140.51957	17	AF
2019/7/21 14:35	266364.5445	35137.77989	17	AF
2019/7/21 14:36	266366.2705	35130.16422	17	AF
2019/7/21 14:37	266366.4621	35129.57484	17	AF
2019/7/21 14:38	266366.8372	35128.71297	17	AF
2019/7/21 14:39	266368.5847	35128.43241	17	AF
2019/7/21 14:40	266370.4654	35128.32179	17	AF
2019/7/21 14:41	266370.3425	35127.33246	17	AF
2019/7/21 14:42	266369.2281	35128.10379	17	AF
2019/7/21 14:43	266366.2133	35130.6166	17	AF
2019/7/21 14:44	266366.0138	35129.8507	17	AF
2019/7/21 14:45	266366.131	35130.10747	17	AF
2019/7/21 14:46	266366.5852	35130.47569	17	AF
2019/7/21 14:47	266366.0125	35130.86108	17	AF
2019/7/21 14:48	266367.4767	35131.50321	17	AF
2019/7/21 14:49	266366.3347	35130.95153	17	AF
2019/7/21 14:50	266366.6027	35131.04917	17	AF
2019/7/21 14:51	266366.796	35130.76654	17	AF
2019/7/21 14:52	266366.8571	35130.09681	17	AF
2019/7/21 14:53	266365.8533	35130.67769	17	AF
2019/7/21 14:54	266366.5007	35130.61876	17	AF
2019/7/21 14:55	266366.8178	35130.97539	17	AF
2019/7/21 14:56	266366.3947	35131.01253	17	AF
2019/7/21 14:57	266366.347	35131.0518	17	AF
2019/7/21 14:58	266366.8237	35130.9988	17	AF
2019/7/21 14:59	266366.0435	35131.44009	17	AF
2019/7/21 15:00	266365.8492	35131.41012	17	AF
2019/7/22 4:00	266292.8369	35217.41503	17	AF
2019/7/22 4:01	266292.4771	35218.73296	17	AF
2019/7/22 4:02	266290.9407	35220.56452	17	AF
2019/7/22 4:03	266287.2604	35226.10178	17	AF
2019/7/22 4:04	266284.6117	35239.87521	17	AF
2019/7/22 4:05	266285.013	35241.08846	17	AF
2019/7/22 4:06	266284.9727	35241.10137	17	AF
2019/7/22 4:07	266284.9063	35241.47892	17	AF
2019/7/22 4:08	266283.386	35242.31835	17	AF
2019/7/22 4:09	266266.3743	35260.13178	17	AF
2019/7/22 4:10	266264.6752	35264.25935	17	AF
2019/7/22 4:11	266260.2841	35282.63577	17	AF
2019/7/22 4:12	266253.8875	35293.89426	17	AF
2019/7/22 4:13	266253.0884	35293.74031	17	AF
2019/7/22 4:14	266244.3016	35298.86016	17	AF
2019/7/22 4:15	266239.3148	35307.37149	17	AF
[truncated: 1,306 more rows]
