# Supplementary material for: Estimating individual exposure to predation risk in group-living baboons, Papio anubis
Source: PLoS One. 2023 Nov 8;18(11):e0287357. doi: 10.1371/journal.pone.0287357 (PMC10631679; doi:10.1371/journal.pone.0287357)
Supplement: S1 Data — (ZIP) [file pone.0287357.s006.zip › S6 Data/18.csv]

Unnamed: 0	x	y	id	agesex
2019/7/19 4:00	265559.9303	35306.47455	18	AF
2019/7/19 4:01	265591.5981	35313.95157	18	AF
2019/7/19 4:02	265609.7901	35318.12651	18	AF
2019/7/19 4:03	265616.0007	35326.89015	18	AF
2019/7/19 4:04	265626.2328	35339.19492	18	AF
2019/7/19 4:05	265659.5453	35343.87351	18	AF
2019/7/19 4:06	265711.9378	35361.30374	18	AF
2019/7/19 4:07	265766.9383	35385.39186	18	AF
2019/7/19 4:08	265832.269	35415.73016	18	AF
2019/7/19 4:09	265866.1095	35428.83361	18	AF
2019/7/19 4:10	265886.6344	35431.37903	18	AF
2019/7/19 4:11	265889.4603	35427.16956	18	AF
2019/7/19 4:12	265889.2818	35414.66145	18	AF
2019/7/19 4:13	265901.7998	35408.4578	18	AF
2019/7/19 4:14	265927.2842	35412.06235	18	AF
2019/7/19 4:15	265933.3771	35414.09126	18	AF
2019/7/19 4:16	265938.8989	35411.64262	18	AF
2019/7/19 4:17	265944.6685	35410.31842	18	AF
2019/7/19 4:18	265951.0912	35408.76973	18	AF
2019/7/19 4:19	265964.6375	35404.03398	18	AF
2019/7/19 4:20	265975.0254	35393.37358	18	AF
2019/7/19 4:21	265984.3393	35391.1109	18	AF
2019/7/19 4:22	265994.5959	35396.01229	18	AF
2019/7/19 4:23	265999.4894	35395.24674	18	AF
2019/7/19 4:24	266016.8353	35384.11326	18	AF
2019/7/19 4:25	266018.8181	35384.12263	18	AF
2019/7/19 4:26	266034.6862	35389.74898	18	AF
2019/7/19 4:27	266056.3751	35393.40169	18	AF
2019/7/19 4:28	266062.4661	35386.52413	18	AF
2019/7/19 4:29	266073.588	35392.69472	18	AF
2019/7/19 4:30	266085.7868	35403.64211	18	AF
2019/7/19 4:31	266089.1581	35403.67036	18	AF
2019/7/19 4:32	266090.1744	35404.02722	18	AF
2019/7/19 4:33	266085.3142	35405.10514	18	AF
2019/7/19 4:34	266076.8039	35409.15208	18	AF
2019/7/19 4:35	266077.9803	35411.58349	18	AF
2019/7/19 4:36	266070.4882	35435.14684	18	AF
2019/7/19 4:37	266074.167	35449.85655	18	AF
2019/7/19 4:38	266082.0743	35452.61802	18	AF
2019/7/19 4:39	266081.629	35452.30805	18	AF
2019/7/19 4:40	266080.9896	35443.81224	18	AF
2019/7/19 4:41	266082.5728	35438.68446	18	AF
2019/7/19 4:42	266087.533	35419.32572	18	AF
2019/7/19 4:43	266094.7749	35404.92107	18	AF
2019/7/19 4:44	266110.3333	35397.462	18	AF
2019/7/19 4:45	266120.7211	35388.76778	18	AF
2019/7/19 4:46	266113.3705	35375.90373	18	AF
2019/7/19 4:47	266107.0925	35360.58605	18	AF
2019/7/19 4:48	266106.2477	35358.80087	18	AF
2019/7/19 4:49	266147.0387	35340.91397	18	AF
2019/7/19 4:50	266166.2283	35309.15113	18	AF
2019/7/19 4:51	266165.6214	35297.04904	18	AF
2019/7/19 4:52	266167.4131	35291.14477	18	AF
2019/7/19 4:53	266177.8825	35268.49406	18	AF
2019/7/19 4:54	266195.2861	35245.9625	18	AF
2019/7/19 4:55	266223.4287	35237.75024	18	AF
2019/7/19 4:56	266255.6022	35229.631	18	AF
2019/7/19 4:57	266276.8305	35222.7935	18	AF
2019/7/19 4:58	266279.2628	35234.32633	18	AF
2019/7/19 4:59	266280.7149	35245.47519	18	AF
2019/7/19 5:00	266279.0703	35241.0858	18	AF
2019/7/19 5:01	266278.671	35241.34378	18	AF
2019/7/19 5:02	266282.4764	35249.06967	18	AF
2019/7/19 5:03	266282.9568	35248.52577	18	AF
2019/7/19 5:04	266282.3142	35248.99173	18	AF
2019/7/19 5:05	266282.5433	35249.45251	18	AF
2019/7/19 5:06	266282.4828	35249.54269	18	AF
2019/7/19 5:07	266282.5154	35249.25161	18	AF
2019/7/19 5:08	266281.8392	35249.40696	18	AF
2019/7/19 5:09	266282.1803	35249.42754	18	AF
2019/7/19 5:10	266283.2581	35249.46032	18	AF
2019/7/19 5:11	266283.2104	35249.24243	18	AF
2019/7/19 5:12	266283.6829	35248.0961	18	AF
2019/7/19 5:13	266307.5797	35246.82112	18	AF
2019/7/19 5:14	266317.9173	35244.12965	18	AF
2019/7/19 5:15	266323.1445	35246.00758	18	AF
2019/7/19 5:16	266324.983	35246.69627	18	AF
2019/7/19 5:17	266329.3842	35235.51802	18	AF
2019/7/19 5:18	266323.8624	35228.87935	18	AF
2019/7/19 5:19	266311.7574	35214.72403	18	AF
2019/7/19 5:20	266309.3014	35212.7436	18	AF
2019/7/19 5:21	266319.7334	35211.64243	18	AF
2019/7/19 5:22	266323.8104	35210.75971	18	AF
2019/7/19 5:23	266323.1656	35211.08115	18	AF
2019/7/19 5:24	266323.5453	35211.17048	18	AF
2019/7/19 5:25	266325.249	35211.55245	18	AF
2019/7/19 5:26	266325.2841	35210.76852	18	AF
2019/7/19 5:27	266325.2347	35211.18746	18	AF
2019/7/19 5:28	266323.8832	35209.65604	18	AF
2019/7/19 5:29	266325.2907	35211.16791	18	AF
2019/7/19 5:30	266325.8438	35211.36799	18	AF
2019/7/19 5:31	266324.5322	35211.77252	18	AF
2019/7/19 5:32	266323.5367	35211.501	18	AF
2019/7/19 5:33	266323.9504	35210.98366	18	AF
2019/7/19 5:34	266324.0374	35210.03686	18	AF
2019/7/19 5:35	266323.917	35210.80264	18	AF
2019/7/19 5:36	266324.9659	35211.81667	18	AF
2019/7/19 5:37	266324.2391	35211.53515	18	AF
2019/7/19 5:38	266324.0865	35211.14364	18	AF
2019/7/19 5:39	266323.3407	35210.79686	18	AF
2019/7/19 5:40	266324.0292	35211.38864	18	AF
2019/7/19 5:41	266323.4331	35210.62725	18	AF
2019/7/19 5:42	266324.4271	35211.44515	18	AF
2019/7/19 5:43	266324.6449	35211.99831	18	AF
2019/7/19 5:44	266324.1555	35210.99947	18	AF
2019/7/19 5:45	266323.5717	35211.02834	18	AF
2019/7/19 5:46	266322.9039	35213.51875	18	AF
2019/7/19 5:47	266321.4731	35213.01597	18	AF
2019/7/19 5:48	266321.8729	35213.6932	18	AF
2019/7/19 5:49	266322.2745	35213.22669	18	AF
2019/7/19 5:50	266322.327	35212.24193	18	AF
2019/7/19 5:51	266322.7353	35213.23232	18	AF
2019/7/19 5:52	266322.0763	35213.30416	18	AF
2019/7/19 5:53	266322.3353	35213.49951	18	AF
2019/7/19 5:54	266322.7911	35213.62864	18	AF
2019/7/19 5:55	266318.3029	35223.21991	18	AF
2019/7/19 5:56	266314.2005	35239.6723	18	AF
2019/7/19 5:57	266313.7599	35240.40312	18	AF
2019/7/19 5:58	266313.4687	35240.2852	18	AF
2019/7/19 5:59	266314.1779	35240.98297	18	AF
2019/7/19 6:00	266313.8098	35241.41846	18	AF
2019/7/19 6:01	266313.7145	35240.86545	18	AF
2019/7/19 6:02	266313.6438	35241.72247	18	AF
2019/7/19 6:03	266313.6626	35242.2707	18	AF
2019/7/19 6:04	266313.754	35241.47893	18	AF
2019/7/19 6:05	266314.5357	35241.99069	18	AF
2019/7/19 6:06	266312.0732	35248.82878	18	AF
2019/7/19 6:07	266316.9609	35252.22723	18	AF
2019/7/19 6:08	266326.1658	35252.01645	18	AF
2019/7/19 6:09	266325.823	35251.44602	18	AF
2019/7/19 6:10	266326.2746	35251.68889	18	AF
2019/7/19 6:11	266325.7937	35251.48898	18	AF
2019/7/19 6:12	266329.0935	35242.18755	18	AF
2019/7/19 6:13	266332.7295	35236.2512	18	AF
2019/7/19 6:14	266333.5898	35235.00357	18	AF
2019/7/19 6:15	266349.0517	35241.98642	18	AF
2019/7/19 6:16	266364.2219	35234.03121	18	AF
2019/7/19 6:17	266388.0207	35223.49881	18	AF
2019/7/19 6:18	266401.9759	35216.81028	18	AF
2019/7/19 6:19	266436.9454	35214.67475	18	AF
2019/7/19 6:20	266475.7989	35199.85558	18	AF
2019/7/19 6:21	266518.0971	35193.08884	18	AF
2019/7/19 6:22	266552.8516	35190.85511	18	AF
2019/7/19 6:23	266561.6845	35196.22705	18	AF
2019/7/19 6:24	266552.6622	35232.14388	18	AF
2019/7/19 6:25	266601.7935	35272.09515	18	AF
2019/7/19 6:26	266629.3984	35266.60077	18	AF
2019/7/19 6:27	266659.4999	35267.53202	18	AF
2019/7/19 6:28	266696.6063	35277.63939	18	AF
2019/7/19 6:29	266724.8958	35290.64906	18	AF
2019/7/19 6:30	266740.1364	35285.23592	18	AF
2019/7/19 6:31	266747.2403	35277.51648	18	AF
2019/7/19 6:32	266750.2068	35273.82648	18	AF
2019/7/19 6:33	266757.6607	35271.49803	18	AF
2019/7/19 6:34	266766.4896	35279.94254	18	AF
2019/7/19 6:35	266781.8633	35294.7171	18	AF
2019/7/19 6:36	266798.3528	35303.55971	18	AF
2019/7/19 6:37	266815.7162	35303.52354	18	AF
2019/7/19 6:38	266835.0805	35302.18183	18	AF
2019/7/19 6:39	266836.9486	35302.39529	18	AF
2019/7/19 6:40	266838.1835	35303.33222	18	AF
2019/7/19 6:41	266836.4934	35303.34344	18	AF
2019/7/19 6:42	266836.8052	35303.56533	18	AF
2019/7/19 6:43	266835.2412	35303.04249	18	AF
2019/7/19 6:44	266836.9204	35304.0398	18	AF
2019/7/19 6:45	266844.2242	35305.62751	18	AF
2019/7/19 6:46	266859.1904	35301.14737	18	AF
2019/7/19 6:47	266867.7792	35299.60778	18	AF
2019/7/19 6:48	266872.531	35302.18526	18	AF
2019/7/19 6:49	266872.9027	35305.6954	18	AF
2019/7/19 6:50	266874.8049	35311.93845	18	AF
2019/7/19 6:51	266889.9131	35313.6973	18	AF
2019/7/19 6:52	266908.0984	35330.35745	18	AF
2019/7/19 6:53	266912.1482	35335.5825	18	AF
2019/7/19 6:54	266908.868	35335.76972	18	AF
2019/7/19 6:55	266905.7379	35331.06949	18	AF
2019/7/19 6:56	266921.0507	35339.89149	18	AF
2019/7/19 6:57	266941.0072	35355.58533	18	AF
2019/7/19 6:58	266956.2055	35372.86417	18	AF
2019/7/19 6:59	266969.0979	35368.89877	18	AF
2019/7/19 7:00	266986.6103	35376.01443	18	AF
2019/7/19 7:01	267004.9388	35382.33818	18	AF
2019/7/19 7:02	267033.7924	35395.42675	18	AF
2019/7/19 7:03	267050.9151	35405.79868	18	AF
2019/7/19 7:04	267064.6242	35419.11246	18	AF
2019/7/19 7:05	267070.3069	35420.29145	18	AF
2019/7/19 7:06	267083.1938	35426.34003	18	AF
2019/7/19 7:07	267128.9553	35452.80654	18	AF
2019/7/19 7:08	267164.4316	35498.46135	18	AF
2019/7/19 7:09	267201.4684	35524.1595	18	AF
2019/7/19 7:10	267239.467	35517.98904	18	AF
2019/7/19 7:11	267257.2374	35496.33609	18	AF
2019/7/19 7:12	267258.3462	35495.9965	18	AF
2019/7/19 7:13	267260.477	35493.1598	18	AF
2019/7/19 7:14	267261.8609	35490.59884	18	AF
2019/7/19 7:15	267263.4947	35489.8064	18	AF
2019/7/19 7:16	267262.1484	35490.80801	18	AF
2019/7/19 7:17	267261.5047	35491.28503	18	AF
2019/7/19 7:18	267260.844	35491.04036	18	AF
2019/7/19 7:19	267261.0401	35490.83368	18	AF
2019/7/19 7:20	267261.7568	35490.68624	18	AF
2019/7/19 7:21	267267.9888	35483.01954	18	AF
2019/7/19 7:22	267287.6169	35471.23083	18	AF
2019/7/19 7:23	267308.2199	35482.22971	18	AF
2019/7/19 7:24	267318.1404	35494.5278	18	AF
2019/7/19 7:25	267319.0025	35494.23931	18	AF
2019/7/19 7:26	267320.7402	35493.51818	18	AF
2019/7/19 7:27	267317.8342	35493.86405	18	AF
2019/7/19 7:28	267317.7655	35493.32376	18	AF
2019/7/19 7:29	267319.3369	35493.2698	18	AF
2019/7/19 7:30	267342.1315	35488.81885	18	AF
2019/7/19 7:31	267349.9235	35490.05012	18	AF
2019/7/19 7:32	267354.283	35490.96043	18	AF
2019/7/19 7:33	267355.9683	35481.9357	18	AF
2019/7/19 7:34	267359.6923	35485.65198	18	AF
2019/7/19 7:35	267359.7952	35497.21544	18	AF
2019/7/19 7:36	267359.5366	35502.02456	18	AF
2019/7/19 7:37	267359.002	35501.25689	18	AF
2019/7/19 7:38	267358.9769	35501.882	18	AF
2019/7/19 7:39	267359.0585	35501.79073	18	AF
2019/7/19 7:40	267358.3641	35501.16135	18	AF
2019/7/19 7:41	267358.6049	35501.53883	18	AF
2019/7/19 7:42	267357.0832	35503.71288	18	AF
2019/7/19 7:43	267356.4101	35507.48757	18	AF
2019/7/19 7:44	267357.2167	35510.12133	18	AF
2019/7/19 7:45	267359.7816	35520.15936	18	AF
2019/7/19 7:46	267358.8195	35522.04388	18	AF
2019/7/19 7:47	267358.269	35522.48788	18	AF
2019/7/19 7:48	267357.2471	35521.80751	18	AF
2019/7/19 7:49	267357.5461	35522.21115	18	AF
2019/7/19 7:50	267358.1045	35523.08905	18	AF
2019/7/19 7:51	267357.7528	35522.60246	18	AF
2019/7/19 7:52	267356.7893	35522.78571	18	AF
2019/7/19 7:53	267357.2735	35522.41232	18	AF
2019/7/19 7:54	267356.6189	35522.03106	18	AF
2019/7/19 7:55	267358.5382	35522.80102	18	AF
2019/7/19 7:56	267357.6261	35522.28266	18	AF
2019/7/19 7:57	267357.8489	35522.0179	18	AF
2019/7/19 7:58	267356.184	35522.5956	18	AF
2019/7/19 7:59	267355.6014	35523.69051	18	AF
2019/7/19 8:00	267355.567	35521.54941	18	AF
2019/7/19 8:01	267356.3544	35520.93392	18	AF
2019/7/19 8:02	267360.7538	35516.49079	18	AF
2019/7/19 8:03	267365.4527	35510.84575	18	AF
2019/7/19 8:04	267369.1911	35505.21536	18	AF
2019/7/19 8:05	267372.0128	35505.65831	18	AF
2019/7/19 8:06	267374.9339	35504.58651	18	AF
2019/7/19 8:07	267374.1804	35504.19217	18	AF
2019/7/19 8:08	267377.657	35497.62158	18	AF
2019/7/19 8:09	267396.4259	35480.83043	18	AF
2019/7/19 8:10	267414.6242	35465.49255	18	AF
2019/7/19 8:11	267416.4342	35456.66966	18	AF
2019/7/19 8:12	267417.0716	35455.13416	18	AF
2019/7/19 8:13	267415.6165	35450.97795	18	AF
2019/7/19 8:14	267415.1194	35451.31447	18	AF
2019/7/19 8:15	267417.2696	35451.77028	18	AF
2019/7/19 8:16	267424.9564	35453.10739	18	AF
2019/7/19 8:17	267425.8538	35452.76433	18	AF
2019/7/19 8:18	267419.8859	35456.00938	18	AF
2019/7/19 8:19	267416.116	35457.09592	18	AF
2019/7/19 8:20	267417.6324	35457.86578	18	AF
2019/7/19 8:21	267417.4465	35458.99767	18	AF
2019/7/19 8:22	267418.6048	35458.81438	18	AF
2019/7/19 8:23	267417.9296	35458.29215	18	AF
2019/7/19 8:24	267417.1713	35457.10308	18	AF
2019/7/19 8:25	267418.2371	35456.33582	18	AF
2019/7/19 8:26	267418.3693	35457.72498	18	AF
2019/7/19 8:27	267418.4644	35457.29029	18	AF
2019/7/19 8:28	267416.0828	35458.74466	18	AF
2019/7/19 8:29	267416.5062	35458.44871	18	AF
2019/7/19 8:30	267416.4435	35458.24982	18	AF
2019/7/19 8:31	267416.3826	35459.89415	18	AF
2019/7/19 8:32	267416.8107	35459.15854	18	AF
2019/7/19 8:33	267417.6179	35459.52134	18	AF
2019/7/19 8:34	267417.8254	35460.66808	18	AF
2019/7/19 8:35	267419.2736	35460.14334	18	AF
2019/7/19 8:36	267420.1938	35460.55718	18	AF
2019/7/19 8:37	267419.6749	35461.41797	18	AF
2019/7/19 8:38	267418.226	35460.3902	18	AF
2019/7/19 8:39	267418.1155	35460.76923	18	AF
2019/7/19 8:40	267418.824	35462.2462	18	AF
2019/7/19 8:41	267420.1121	35459.85394	18	AF
2019/7/19 8:42	267420.7939	35461.14824	18	AF
2019/7/19 8:43	267419.284	35461.29694	18	AF
2019/7/19 8:44	267417.1723	35461.16704	18	AF
2019/7/19 8:45	267417.293	35461.85258	18	AF
2019/7/19 8:46	267418.8603	35461.21149	18	AF
2019/7/19 8:47	267418.8588	35460.36943	18	AF
2019/7/19 8:48	267418.356	35461.53253	18	AF
2019/7/19 8:49	267419.7719	35461.49076	18	AF
2019/7/19 8:50	267418.4827	35462.43208	18	AF
2019/7/19 8:51	267417.8588	35461.75697	18	AF
2019/7/19 8:52	267418.2685	35460.4348	18	AF
2019/7/19 8:53	267419.6952	35461.98924	18	AF
2019/7/19 8:54	267420.1662	35461.80074	18	AF
2019/7/19 8:55	267417.6796	35460.87937	18	AF
2019/7/19 8:56	267417.1811	35460.94657	18	AF
2019/7/19 8:57	267419.4286	35461.35829	18	AF
2019/7/19 8:58	267417.5823	35459.98312	18	AF
2019/7/19 8:59	267417.374	35459.61393	18	AF
2019/7/19 9:00	267417.7482	35461.65893	18	AF
2019/7/19 9:01	267417.4086	35461.53807	18	AF
2019/7/19 9:02	267420.3282	35461.39746	18	AF
2019/7/19 9:03	267419.7827	35461.56247	18	AF
2019/7/19 9:04	267419.3167	35461.47758	18	AF
2019/7/19 9:05	267419.8466	35461.07838	18	AF
2019/7/19 9:06	267421.3725	35460.21019	18	AF
2019/7/19 9:07	267420.2153	35460.85433	18	AF
2019/7/19 9:08	267419.5861	35461.24028	18	AF
2019/7/19 9:09	267419.5212	35460.64857	18	AF
2019/7/19 9:10	267418.1488	35461.28482	18	AF
2019/7/19 9:11	267421.2588	35460.43161	18	AF
2019/7/19 9:12	267420.6898	35461.51989	18	AF
2019/7/19 9:13	267407.3891	35468.90279	18	AF
2019/7/19 9:14	267419.0229	35463.93269	18	AF
2019/7/19 9:15	267431.474	35447.02965	18	AF
2019/7/19 9:16	267438.1233	35441.20996	18	AF
2019/7/19 9:17	267446.1953	35432.19316	18	AF
2019/7/19 9:18	267449.5709	35422.84274	18	AF
2019/7/19 9:19	267448.891	35422.22202	18	AF
2019/7/19 9:20	267450.2274	35415.90385	18	AF
2019/7/19 9:21	267448.8727	35401.75547	18	AF
2019/7/19 9:22	267453.6562	35391.51606	18	AF
2019/7/19 9:23	267497.9937	35341.92395	18	AF
2019/7/19 9:24	267533.8387	35315.10255	18	AF
2019/7/19 9:25	267537.5221	35301.51778	18	AF
2019/7/19 9:26	267540.8289	35285.87732	18	AF
2019/7/19 9:27	267544.5022	35274.6722	18	AF
2019/7/19 9:28	267551.6375	35255.02711	18	AF
2019/7/19 9:29	267555.2792	35244.37059	18	AF
2019/7/19 9:30	267563.1641	35240.81196	18	AF
2019/7/19 9:31	267568.2601	35236.16538	18	AF
2019/7/19 9:32	267571.9678	35225.54184	18	AF
2019/7/19 9:33	267573.5264	35213.80626	18	AF
2019/7/19 9:34	267579.7078	35212.80385	18	AF
2019/7/19 9:35	267575.3197	35204.9207	18	AF
2019/7/19 9:36	267569.7535	35195.04378	18	AF
2019/7/19 9:37	267570.2189	35174.22414	18	AF
2019/7/19 9:38	267574.8931	35161.24989	18	AF
2019/7/19 9:39	267581.1102	35152.91536	18	AF
2019/7/19 9:40	267585.2426	35141.30571	18	AF
2019/7/19 9:41	267589.332	35135.12805	18	AF
2019/7/19 9:42	267586.2177	35133.55327	18	AF
2019/7/19 9:43	267577.5397	35122.92211	18	AF
2019/7/19 9:44	267571.0183	35119.4665	18	AF
2019/7/19 9:45	267565.1512	35108.66019	18	AF
2019/7/19 9:46	267561.7305	35094.91667	18	AF
2019/7/19 9:47	267563.1174	35091.03087	18	AF
2019/7/19 9:48	267563.3475	35086.31873	18	AF
2019/7/19 9:49	267561.9418	35079.85513	18	AF
2019/7/19 9:50	267564.1652	35079.07418	18	AF
2019/7/19 9:51	267568.0105	35075.7892	18	AF
2019/7/19 9:52	267563.8188	35074.597	18	AF
2019/7/19 9:53	267550.9152	35064.3385	18	AF
2019/7/19 9:54	267550.4986	35060.87022	18	AF
2019/7/19 9:55	267550.4028	35057.08095	18	AF
2019/7/19 9:56	267553.5218	35060.12967	18	AF
2019/7/19 9:57	267549.4805	35054.03731	18	AF
2019/7/19 9:58	267549.9281	35054.90417	18	AF
2019/7/19 9:59	267551.8592	35054.52845	18	AF
2019/7/19 10:00	267551.1905	35052.66179	18	AF
2019/7/19 10:01	267550.6541	35049.43244	18	AF
2019/7/19 10:02	267556.2645	35047.81907	18	AF
2019/7/19 10:03	267569.7424	35051.35403	18	AF
2019/7/19 10:04	267573.5151	35049.84721	18	AF
2019/7/19 10:05	267575.3881	35048.3463	18	AF
2019/7/19 10:06	267577.8266	35048.28774	18	AF
2019/7/19 10:07	267579.9139	35048.97583	18	AF
2019/7/19 10:08	267580.2342	35047.20057	18	AF
2019/7/19 10:09	267581.1012	35045.81821	18	AF
2019/7/19 10:10	267580.9719	35044.98982	18	AF
2019/7/19 10:11	267580.9755	35045.63335	18	AF
2019/7/19 10:12	267581.8417	35046.12186	18	AF
2019/7/19 10:13	267581.8105	35046.80153	18	AF
2019/7/19 10:14	267578.0354	35044.64016	18	AF
2019/7/19 10:15	267572.8454	35034.38232	18	AF
2019/7/19 10:16	267572.8482	35032.79404	18	AF
2019/7/19 10:17	267573.8256	35032.96243	18	AF
2019/7/19 10:18	267570.6464	35032.37603	18	AF
2019/7/19 10:19	267571.1651	35032.86259	18	AF
2019/7/19 10:20	267578.6212	35032.35083	18	AF
2019/7/19 10:21	267581.8758	35026.58881	18	AF
2019/7/19 10:22	267584.7396	35016.80936	18	AF
2019/7/19 10:23	267584.3916	35014.96714	18	AF
2019/7/19 10:24	267579.5669	35008.47621	18	AF
2019/7/19 10:25	267578.1411	35009.59562	18	AF
2019/7/19 10:26	267579.018	35011.53802	18	AF
2019/7/19 10:27	267578.6153	35010.49621	18	AF
2019/7/19 10:28	267578.5032	35011.58181	18	AF
2019/7/19 10:29	267578.7128	35010.94119	18	AF
2019/7/19 10:30	267579.1942	35010.25848	18	AF
2019/7/19 10:31	267577.5511	35010.92078	18	AF
2019/7/19 10:32	267578.0463	35011.31812	18	AF
2019/7/19 10:33	267578.9943	35010.59107	18	AF
2019/7/19 10:34	267579.8588	35011.25102	18	AF
2019/7/19 10:35	267578.9906	35011.01782	18	AF
2019/7/19 10:36	267578.6776	35010.42802	18	AF
2019/7/19 10:37	267578.4085	35010.20813	18	AF
2019/7/19 10:38	267579.4264	35010.17014	18	AF
2019/7/19 10:39	267578.545	35010.78656	18	AF
2019/7/19 10:40	267580.5311	35011.61864	18	AF
2019/7/19 10:41	267580.4805	35011.30177	18	AF
2019/7/19 10:42	267578.2789	35009.92225	18	AF
2019/7/19 10:43	267577.071	35010.82539	18	AF
2019/7/19 10:44	267571.5546	35005.33077	18	AF
2019/7/19 10:45	267576.4829	35009.32866	18	AF
2019/7/19 10:46	267578.6507	35010.19555	18	AF
2019/7/19 10:47	267579.1621	35010.30052	18	AF
2019/7/19 10:48	267579.0363	35010.34497	18	AF
2019/7/19 10:49	267578.7458	35011.00146	18	AF
2019/7/19 10:50	267578.6705	35011.10637	18	AF
2019/7/19 10:51	267579.3431	35011.27564	18	AF
2019/7/19 10:52	267578.1095	35011.19165	18	AF
2019/7/19 10:53	267578.0823	35011.4689	18	AF
2019/7/19 10:54	267578.5096	35010.86607	18	AF
2019/7/19 10:55	267579.6667	35011.26636	18	AF
2019/7/19 10:56	267578.8386	35011.79005	18	AF
2019/7/19 10:57	267578.5569	35011.03321	18	AF
2019/7/19 10:58	267577.2765	35011.18149	18	AF
2019/7/19 10:59	267578.5492	35011.36078	18	AF
2019/7/19 11:00	267578.4257	35011.76691	18	AF
2019/7/19 11:01	267577.0658	35012.97221	18	AF
2019/7/19 11:02	267581.4081	35010.85032	18	AF
2019/7/19 11:03	267581.1269	35009.76203	18	AF
2019/7/19 11:04	267580.4848	35010.54026	18	AF
2019/7/19 11:05	267581.7262	35010.52711	18	AF
2019/7/19 11:06	267580.9007	35003.95592	18	AF
2019/7/19 11:07	267579.9288	35001.00944	18	AF
2019/7/19 11:08	267579.3463	35000.71664	18	AF
2019/7/19 11:09	267579.9986	35001.4747	18	AF
2019/7/19 11:10	267581.2555	35001.23241	18	AF
2019/7/19 11:11	267583.2493	35005.54059	18	AF
2019/7/19 11:12	267581.0896	35006.1211	18	AF
2019/7/19 11:13	267585.3049	35011.35278	18	AF
2019/7/19 11:14	267582.1682	35017.03957	18	AF
2019/7/19 11:15	267576.2128	35016.39816	18	AF
2019/7/19 11:16	267576.1957	35015.23756	18	AF
2019/7/19 11:17	267577.0012	35015.73677	18	AF
2019/7/19 11:18	267583.9737	35004.04194	18	AF
2019/7/19 11:19	267578.2694	34999.54943	18	AF
2019/7/19 11:20	267574.3077	35004.52096	18	AF
2019/7/19 11:21	267568.1575	35009.77902	18	AF
2019/7/19 11:22	267564.3524	35017.08593	18	AF
2019/7/19 11:23	267552.1751	35026.55148	18	AF
2019/7/19 11:24	267546.7327	35019.43815	18	AF
2019/7/19 11:25	267553.1536	35028.22601	18	AF
2019/7/19 11:26	267552.2197	35034.07402	18	AF
2019/7/19 11:27	267550.958	35033.71628	18	AF
2019/7/19 11:28	267549.7856	35034.24429	18	AF
2019/7/19 11:29	267551.513	35035.13872	18	AF
2019/7/19 11:30	267550.3655	35039.16568	18	AF
2019/7/19 11:31	267548.2084	35049.41859	18	AF
2019/7/19 11:32	267538.3061	35072.04019	18	AF
2019/7/19 11:33	267542.1832	35089.58398	18	AF
2019/7/19 11:34	267546.5737	35115.29964	18	AF
2019/7/19 11:35	267544.4853	35130.00358	18	AF
2019/7/19 11:36	267545.3602	35147.77028	18	AF
2019/7/19 11:37	267545.2226	35158.40673	18	AF
2019/7/19 11:38	267550.8599	35157.79432	18	AF
2019/7/19 11:39	267555.3238	35165.40593	18	AF
2019/7/19 11:40	267555.0895	35184.79302	18	AF
2019/7/19 11:41	267552.9225	35205.9498	18	AF
2019/7/19 11:42	267548.5599	35225.17791	18	AF
2019/7/19 11:43	267554.5259	35242.37987	18	AF
2019/7/19 11:44	267552.4815	35256.17445	18	AF
2019/7/19 11:45	267546.0088	35272.07731	18	AF
2019/7/19 11:46	267528.1553	35292.45328	18	AF
2019/7/19 11:47	267505.1385	35330.80365	18	AF
2019/7/19 11:48	267474.548	35369.56647	18	AF
2019/7/19 11:49	267466.3916	35380.59554	18	AF
2019/7/19 11:50	267418.815	35403.97381	18	AF
2019/7/19 11:51	267363.3104	35422.019	18	AF
2019/7/19 11:52	267331.447	35434.5282	18	AF
2019/7/19 11:53	267327.4075	35437.45893	18	AF
2019/7/19 11:54	267319.8157	35431.08028	18	AF
2019/7/19 11:55	267291.853	35415.49061	18	AF
2019/7/19 11:56	267271.348	35412.90278	18	AF
2019/7/19 11:57	267254.5893	35406.84195	18	AF
2019/7/19 11:58	267250.8235	35403.39168	18	AF
2019/7/19 11:59	267244.5321	35405.90479	18	AF
2019/7/19 12:00	267242.1676	35419.4036	18	AF
2019/7/19 12:01	267238.266	35420.2778	18	AF
2019/7/19 12:02	267221.9971	35430.10647	18	AF
2019/7/19 12:03	267218.1417	35432.87402	18	AF
2019/7/19 12:04	267219.3492	35432.74695	18	AF
2019/7/19 12:05	267209.3287	35432.1532	18	AF
2019/7/19 12:06	267202.3048	35435.27589	18	AF
2019/7/19 12:07	267197.4677	35440.89926	18	AF
2019/7/19 12:08	267200.9755	35448.93075	18	AF
2019/7/19 12:09	267196.7265	35461.08027	18	AF
2019/7/19 12:10	267195.2467	35453.02784	18	AF
2019/7/19 12:11	267189.2078	35457.86599	18	AF
2019/7/19 12:12	267185.6197	35469.29491	18	AF
2019/7/19 12:13	267175.8162	35495.11509	18	AF
2019/7/19 12:14	267168.0981	35517.44565	18	AF
2019/7/19 12:15	267162.94	35525.302	18	AF
2019/7/19 12:16	267153.5974	35516.70591	18	AF
2019/7/19 12:17	267144.4527	35516.02019	18	AF
2019/7/19 12:18	267132.5993	35524.17305	18	AF
2019/7/19 12:19	267127.5363	35525.76679	18	AF
2019/7/19 12:20	267119.2544	35526.77332	18	AF
2019/7/19 12:21	267099.2424	35510.73408	18	AF
2019/7/19 12:22	267083.4249	35486.97692	18	AF
2019/7/19 12:23	267076.0293	35481.22535	18	AF
2019/7/19 12:24	267075.4463	35479.28602	18	AF
2019/7/19 12:25	267072.6553	35478.06995	18	AF
2019/7/19 12:26	267061.4444	35499.61788	18	AF
2019/7/19 12:27	267048.8166	35523.30132	18	AF
2019/7/19 12:28	267046.6393	35523.9829	18	AF
2019/7/19 12:29	267047.5437	35523.20775	18	AF
2019/7/19 12:30	267035.8176	35519.14507	18	AF
2019/7/19 12:31	267020.5349	35515.78712	18	AF
2019/7/19 12:32	267013.8874	35509.46504	18	AF
2019/7/19 12:33	267015.3649	35507.7736	18	AF
2019/7/19 12:34	267007.9794	35512.79877	18	AF
2019/7/19 12:35	266985.5679	35524.01754	18	AF
2019/7/19 12:36	266974.4217	35526.01494	18	AF
2019/7/19 12:37	266965.8405	35529.28451	18	AF
2019/7/19 12:38	266950.9856	35531.91846	18	AF
2019/7/19 12:39	266937.9127	35535.12277	18	AF
2019/7/19 12:40	266924.1609	35540.9067	18	AF
2019/7/19 12:41	266907.0887	35547.52619	18	AF
2019/7/19 12:42	266904.8402	35549.15733	18	AF
2019/7/19 12:43	266905.4651	35550.48022	18	AF
2019/7/19 12:44	266897.5848	35549.75489	18	AF
2019/7/19 12:45	266881.7418	35554.9089	18	AF
2019/7/19 12:46	266873.8281	35561.12483	18	AF
2019/7/19 12:47	266840.0215	35575.77415	18	AF
2019/7/19 12:48	266814.7335	35616.908	18	AF
2019/7/19 12:49	266784.26	35650.6446	18	AF
2019/7/19 12:50	266764.0179	35657.27213	18	AF
2019/7/19 12:51	266754.8193	35665.70762	18	AF
2019/7/19 12:52	266750.8547	35667.89896	18	AF
2019/7/19 12:53	266740.4372	35673.61549	18	AF
2019/7/19 12:54	266731.9992	35675.52498	18	AF
2019/7/19 12:55	266719.477	35668.0129	18	AF
2019/7/19 12:56	266709.2252	35656.85777	18	AF
2019/7/19 12:57	266704.6975	35634.35454	18	AF
2019/7/19 12:58	266704.9045	35623.99767	18	AF
2019/7/19 12:59	266705.4217	35609.62302	18	AF
2019/7/19 13:00	266707.4868	35594.01998	18	AF
2019/7/19 13:01	266719.4867	35580.93004	18	AF
2019/7/19 13:02	266723.7077	35576.21318	18	AF
2019/7/19 13:03	266721.0782	35567.22839	18	AF
2019/7/19 13:04	266718.6084	35554.83657	18	AF
2019/7/19 13:05	266712.6897	35554.85032	18	AF
2019/7/19 13:06	266712.2142	35554.93669	18	AF
2019/7/19 13:07	266712.5515	35556.20341	18	AF
2019/7/19 13:08	266708.9277	35558.01844	18	AF
2019/7/19 13:09	266690.326	35550.71296	18	AF
2019/7/19 13:10	266681.4005	35537.82069	18	AF
2019/7/19 13:11	266674.0459	35522.6443	18	AF
2019/7/19 13:12	266675.6933	35519.96917	18	AF
2019/7/19 13:13	266677.7314	35510.81364	18	AF
2019/7/19 13:14	266680.4758	35504.93039	18	AF
2019/7/19 13:15	266676.4007	35500.62649	18	AF
2019/7/19 13:16	266666.7974	35492.07799	18	AF
2019/7/19 13:17	266657.4703	35484.95272	18	AF
2019/7/19 13:18	266654.1473	35469.32939	18	AF
2019/7/19 13:19	266645.9244	35456.77174	18	AF
2019/7/19 13:20	266641.2311	35448.54003	18	AF
2019/7/19 13:21	266637.2572	35447.66513	18	AF
2019/7/19 13:22	266629.405	35446.82181	18	AF
2019/7/19 13:23	266613.3261	35444.08119	18	AF
2019/7/19 13:24	266612.0545	35442.11877	18	AF
2019/7/19 13:25	266617.2548	35422.27468	18	AF
2019/7/19 13:26	266616.4609	35405.69318	18	AF
2019/7/19 13:27	266606.1902	35405.15718	18	AF
2019/7/19 13:28	266605.4486	35400.7903	18	AF
2019/7/19 13:29	266594.9576	35395.69689	18	AF
2019/7/19 13:30	266588.0969	35393.01944	18	AF
2019/7/19 13:31	266584.4308	35387.85791	18	AF
2019/7/19 13:32	266585.4382	35380.83652	18	AF
2019/7/19 13:33	266569.2455	35378.68525	18	AF
2019/7/19 13:34	266564.9691	35378.3191	18	AF
2019/7/19 13:35	266557.5394	35366.56463	18	AF
2019/7/19 13:36	266548.0248	35364.4579	18	AF
2019/7/19 13:37	266540.8383	35345.73546	18	AF
2019/7/19 13:38	266531.7653	35330.67572	18	AF
2019/7/19 13:39	266536.9819	35311.04463	18	AF
2019/7/19 13:40	266538.2869	35296.72889	18	AF
2019/7/19 13:41	266538.9933	35284.47872	18	AF
2019/7/19 13:42	266519.7311	35268.49621	18	AF
2019/7/19 13:43	266498.001	35253.52218	18	AF
2019/7/19 13:44	266483.9592	35235.28227	18	AF
2019/7/19 13:45	266477.1157	35228.93237	18	AF
2019/7/19 13:46	266469.485	35224.92063	18	AF
2019/7/19 13:47	266462.0514	35216.86533	18	AF
2019/7/19 13:48	266454.995	35213.18363	18	AF
2019/7/19 13:49	266455.4873	35211.69774	18	AF
2019/7/19 13:50	266444.7192	35192.28197	18	AF
2019/7/19 13:51	266435.6229	35184.5249	18	AF
2019/7/19 13:52	266433.3639	35184.75136	18	AF
2019/7/19 13:53	266433.5261	35183.80179	18	AF
2019/7/19 13:54	266440.1878	35173.49871	18	AF
2019/7/19 13:55	266455.8317	35145.91789	18	AF
2019/7/19 13:56	266458.1015	35144.75848	18	AF
2019/7/19 13:57	266457.8166	35144.57843	18	AF
2019/7/19 13:58	266459.9191	35144.72805	18	AF
2019/7/19 13:59	266458.9617	35143.53114	18	AF
2019/7/19 14:00	266450.1804	35154.96872	18	AF
2019/7/19 14:01	266428.7627	35171.51162	18	AF
2019/7/19 14:02	266413.9	35172.04333	18	AF
2019/7/19 14:03	266412.6228	35170.84169	18	AF
2019/7/19 14:04	266411.2462	35152.91127	18	AF
2019/7/19 14:05	266415.2574	35136.83166	18	AF
2019/7/19 14:06	266416.0797	35138.55969	18	AF
2019/7/19 14:07	266403.963	35145.36416	18	AF
2019/7/19 14:08	266387.0847	35149.19304	18	AF
2019/7/19 14:09	266383.3348	35146.17264	18	AF
2019/7/19 14:10	266384.0577	35147.50915	18	AF
2019/7/19 14:11	266388.0533	35147.72697	18	AF
2019/7/19 14:12	266388.0461	35148.06026	18	AF
2019/7/19 14:13	266389.6061	35147.98123	18	AF
2019/7/19 14:14	266390.1235	35148.15938	18	AF
2019/7/19 14:15	266378.0496	35145.20076	18	AF
2019/7/19 14:16	266376.3543	35143.41336	18	AF
2019/7/19 14:17	266376.5613	35144.31438	18	AF
2019/7/19 14:18	266376.5549	35144.31965	18	AF
2019/7/19 14:19	266371.5939	35142.95089	18	AF
2019/7/19 14:20	266367.2625	35140.52732	18	AF
2019/7/19 14:21	266366.4537	35140.09594	18	AF
2019/7/19 14:22	266367.0303	35139.41966	18	AF
2019/7/19 14:23	266367.9185	35139.33652	18	AF
2019/7/19 14:24	266368.5726	35140.08887	18	AF
2019/7/19 14:25	266368.9754	35139.40507	18	AF
2019/7/19 14:26	266369.4833	35140.12297	18	AF
2019/7/19 14:27	266369.2349	35139.51765	18	AF
2019/7/19 14:28	266369.4125	35138.93251	18	AF
2019/7/19 14:29	266368.6611	35138.04414	18	AF
2019/7/19 14:30	266368.0104	35139.43439	18	AF
2019/7/19 14:31	266369.3623	35140.35895	18	AF
2019/7/19 14:32	266371.1587	35140.84101	18	AF
2019/7/19 14:33	266373.1706	35142.13099	18	AF
2019/7/19 14:34	266387.5048	35142.50211	18	AF
2019/7/19 14:35	266393.3599	35138.32503	18	AF
2019/7/19 14:36	266393.416	35138.40834	18	AF
2019/7/19 14:37	266394.0009	35138.52981	18	AF
2019/7/19 14:38	266394.0895	35138.73044	18	AF
2019/7/19 14:39	266393.5591	35138.50675	18	AF
2019/7/19 14:40	266393.6574	35138.94012	18	AF
2019/7/19 14:41	266394.0093	35139.13471	18	AF
2019/7/19 14:42	266394.355	35138.97998	18	AF
2019/7/19 14:43	266395.1996	35139.21226	18	AF
2019/7/19 14:44	266394.0744	35139.27203	18	AF
2019/7/19 14:45	266395.2514	35138.45313	18	AF
2019/7/19 14:46	266398.5037	35136.37587	18	AF
2019/7/19 14:47	266398.2291	35137.0672	18	AF
2019/7/19 14:48	266397.3774	35136.76598	18	AF
2019/7/19 14:49	266398.0233	35137.06651	18	AF
2019/7/19 14:50	266398.0336	35137.19739	18	AF
2019/7/19 14:51	266397.6442	35137.12613	18	AF
2019/7/19 14:52	266397.6989	35136.99597	18	AF
2019/7/19 14:53	266397.4401	35137.20027	18	AF
2019/7/19 14:54	266397.752	35137.03983	18	AF
2019/7/19 14:55	266399.3418	35137.40082	18	AF
2019/7/19 14:56	266398.3821	35137.12266	18	AF
2019/7/19 14:57	266397.9729	35137.47502	18	AF
2019/7/19 14:58	266398.2989	35137.51904	18	AF
2019/7/19 14:59	266398.1214	35137.53306	18	AF
2019/7/19 15:00	266397.87	35137.70547	18	AF
2019/7/20 4:00	266278.6592	35243.85359	18	AF
2019/7/20 4:01	266281.0795	35245.4635	18	AF
2019/7/20 4:02	266281.2781	35245.40594	18	AF
2019/7/20 4:03	266281.5665	35247.31472	18	AF
2019/7/20 4:04	266281.6277	35247.63739	18	AF
2019/7/20 4:05	266282.914	35246.91675	18	AF
2019/7/20 4:06	266284.2532	35246.94336	18	AF
2019/7/20 4:07	266291.4548	35254.65087	18	AF
2019/7/20 4:08	266292.224	35261.32164	18	AF
2019/7/20 4:09	266283.4881	35264.68918	18	AF
2019/7/20 4:10	266280.7736	35269.89635	18	AF
2019/7/20 4:11	266279.2981	35271.54781	18	AF
2019/7/20 4:12	266279.8356	35271.77149	18	AF
2019/7/20 4:13	266279.9161	35271.64796	18	AF
2019/7/20 4:14	266279.8058	35271.48208	18	AF
2019/7/20 4:15	266279.9492	35272.16116	18	AF
2019/7/20 4:16	266279.9572	35271.14581	18	AF
2019/7/20 4:17	266279.8448	35271.34381	18	AF
2019/7/20 4:18	266280.4368	35270.37573	18	AF
2019/7/20 4:19	266286.1699	35268.60137	18	AF
2019/7/20 4:20	266286.0341	35268.89155	18	AF
2019/7/20 4:21	266282.5687	35244.31564	18	AF
2019/7/20 4:22	266271.2887	35214.64987	18	AF
2019/7/20 4:23	266275.4824	35187.06232	18	AF
2019/7/20 4:24	266277.2726	35180.12925	18	AF
2019/7/20 4:25	266276.8748	35182.19857	18	AF
2019/7/20 4:26	266281.2003	35205.36372	18	AF
2019/7/20 4:27	266282.2697	35211.45876	18	AF
2019/7/20 4:28	266282.0945	35215.58121	18	AF
2019/7/20 4:29	266283.0814	35228.83366	18	AF
2019/7/20 4:30	266285.0535	35237.34743	18	AF
2019/7/20 4:31	266285.0346	35236.79717	18	AF
2019/7/20 4:32	266288.8175	35248.98206	18	AF
2019/7/20 4:33	266294.1741	35263.32388	18	AF
2019/7/20 4:34	266293.7767	35263.47846	18	AF
2019/7/20 4:35	266284.1334	35273.68358	18	AF
2019/7/20 4:36	266283.7302	35286.74132	18	AF
2019/7/20 4:37	266284.1993	35289.39605	18	AF
2019/7/20 4:38	266281.048	35309.96816	18	AF
2019/7/20 4:39	266293.0997	35308.05607	18	AF
2019/7/20 4:40	266295.2153	35316.85158	18	AF
2019/7/20 4:41	266301.8536	35323.2558	18	AF
2019/7/20 4:42	266306.1263	35325.70829	18	AF
2019/7/20 4:43	266313.8161	35333.16339	18	AF
2019/7/20 4:44	266316.509	35335.35779	18	AF
2019/7/20 4:45	266321.8152	35339.3685	18	AF
2019/7/20 4:46	266321.1337	35338.65779	18	AF
2019/7/20 4:47	266321.4457	35339.87428	18	AF
2019/7/20 4:48	266321.8801	35340.52486	18	AF
2019/7/20 4:49	266316.797	35345.34469	18	AF
2019/7/20 4:50	266316.0635	35345.54981	18	AF
2019/7/20 4:51	266316.7463	35344.97765	18	AF
2019/7/20 4:52	266315.9146	35345.13319	18	AF
2019/7/20 4:53	266315.7127	35345.14425	18	AF
2019/7/20 4:54	266303.116	35362.21562	18	AF
2019/7/20 4:55	266280.5908	35371.39365	18	AF
2019/7/20 4:56	266274.344	35375.79648	18	AF
2019/7/20 4:57	266271.4317	35378.0429	18	AF
2019/7/20 4:58	266271.8235	35388.38479	18	AF
2019/7/20 4:59	266272.5103	35387.82532	18	AF
2019/7/20 5:00	266271.8298	35389.69892	18	AF
2019/7/20 5:01	266270.3677	35389.238	18	AF
2019/7/20 5:02	266276.6813	35391.60697	18	AF
2019/7/20 5:03	266286.1205	35398.88228	18	AF
2019/7/20 5:04	266312.6931	35413.62673	18	AF
2019/7/20 5:05	266362.0981	35443.64139	18	AF
2019/7/20 5:06	266397.0675	35484.48739	18	AF
2019/7/20 5:07	266418.3432	35529.76536	18	AF
2019/7/20 5:08	266445.5123	35578.38384	18	AF
2019/7/20 5:09	266462.3425	35654.44691	18	AF
2019/7/20 5:10	266461.6892	35703.72929	18	AF
2019/7/20 5:11	266451.5203	35733.66024	18	AF
2019/7/20 5:12	266437.9773	35767.55216	18	AF
2019/7/20 5:13	266441.3612	35782.2123	18	AF
2019/7/20 5:14	266439.8218	35782.08616	18	AF
2019/7/20 5:15	266437.874	35781.42091	18	AF
2019/7/20 5:16	266438.0705	35783.54859	18	AF
2019/7/20 5:17	266440.7179	35785.38491	18	AF
2019/7/20 5:18	266441.8215	35786.11084	18	AF
2019/7/20 5:19	266442.8475	35782.91618	18	AF
2019/7/20 5:20	266440.7377	35784.94732	18	AF
2019/7/20 5:21	266436.4542	35805.17118	18	AF
2019/7/20 5:22	266432.6496	35814.1221	18	AF
2019/7/20 5:23	266443.0082	35824.0012	18	AF
2019/7/20 5:24	266449.7592	35827.29675	18	AF
2019/7/20 5:25	266454.4469	35837.17702	18	AF
2019/7/20 5:26	266461.8389	35843.06519	18	AF
2019/7/20 5:27	266467.7273	35842.5445	18	AF
2019/7/20 5:28	266474.1459	35845.05943	18	AF
2019/7/20 5:29	266497.9307	35841.79018	18	AF
2019/7/20 5:30	266502.9552	35844.07608	18	AF
2019/7/20 5:31	266502.8795	35842.18918	18	AF
2019/7/20 5:32	266501.2606	35841.90508	18	AF
2019/7/20 5:33	266503.1353	35841.6632	18	AF
2019/7/20 5:34	266507.7954	35851.3018	18	AF
2019/7/20 5:35	266528.3071	35883.65662	18	AF
2019/7/20 5:36	266539.5265	35912.42658	18	AF
2019/7/20 5:37	266561.7923	35928.43185	18	AF
2019/7/20 5:38	266584.0698	35945.04484	18	AF
2019/7/20 5:39	266588.2308	35955.04208	18	AF
2019/7/20 5:40	266589.4445	35955.89183	18	AF
2019/7/20 5:41	266589.2487	35954.87597	18	AF
2019/7/20 5:42	266589.9451	35955.74112	18	AF
2019/7/20 5:43	266589.1565	35954.13475	18	AF
2019/7/20 5:44	266579.4445	35956.90269	18	AF
2019/7/20 5:45	266574.3978	35964.41984	18	AF
2019/7/20 5:46	266576.4325	35966.91563	18	AF
2019/7/20 5:47	266582.2252	35965.4779	18	AF
2019/7/20 5:48	266586.3829	35971.5531	18	AF
2019/7/20 5:49	266594.0155	35982.70419	18	AF
2019/7/20 5:50	266603.9378	35991.70822	18	AF
2019/7/20 5:51	266596.8271	35996.13031	18	AF
2019/7/20 5:52	266582.0511	36006.49084	18	AF
2019/7/20 5:53	266571.5059	36011.72162	18	AF
2019/7/20 5:54	266551.0431	36024.14169	18	AF
2019/7/20 5:55	266543.2633	36050.37135	18	AF
2019/7/20 5:56	266544.081	36065.12387	18	AF
2019/7/20 5:57	266538.3927	36073.43417	18	AF
2019/7/20 5:58	266540.6584	36076.58643	18	AF
2019/7/20 5:59	266539.0953	36084.78994	18	AF
2019/7/20 6:00	266524.422	36091.17179	18	AF
2019/7/20 6:01	266515.8039	36097.68375	18	AF
2019/7/20 6:02	266501.5909	36105.86151	18	AF
2019/7/20 6:03	266499.6773	36109.66929	18	AF
2019/7/20 6:04	266499.9604	36107.81956	18	AF
2019/7/20 6:05	266515.2517	36109.69351	18	AF
2019/7/20 6:06	266545.0504	36123.79271	18	AF
2019/7/20 6:07	266564.7922	36134.39152	18	AF
2019/7/20 6:08	266593.0856	36153.00996	18	AF
2019/7/20 6:09	266602.6524	36166.79096	18	AF
2019/7/20 6:10	266613.8274	36176.38708	18	AF
2019/7/20 6:11	266617.4256	36178.0583	18	AF
2019/7/20 6:12	266626.456	36186.18475	18	AF
2019/7/20 6:13	266634.9101	36192.46897	18	AF
2019/7/20 6:14	266633.6267	36196.92278	18	AF
2019/7/20 6:15	266629.6776	36198.93901	18	AF
2019/7/20 6:16	266637.9206	36202.01946	18	AF
2019/7/20 6:17	266653.973	36211.24265	18	AF
2019/7/20 6:18	266656.5416	36217.41026	18	AF
2019/7/20 6:19	266663.1586	36214.63786	18	AF
2019/7/20 6:20	266664.2052	36224.16051	18	AF
2019/7/20 6:21	266665.6592	36232.62054	18	AF
2019/7/20 6:22	266668.5527	36242.99373	18	AF
2019/7/20 6:23	266670.9842	36254.63785	18	AF
2019/7/20 6:24	266678.0216	36269.66183	18	AF
2019/7/20 6:25	266679.9706	36277.12189	18	AF
2019/7/20 6:26	266686.4264	36286.82646	18	AF
2019/7/20 6:27	266689.7016	36290.9281	18	AF
2019/7/20 6:28	266690.6219	36292.81906	18	AF
2019/7/20 6:29	266676.5182	36319.126	18	AF
2019/7/20 6:30	266675.894	36339.45084	18	AF
2019/7/20 6:31	266683.049	36344.24736	18	AF
2019/7/20 6:32	266659.6295	36337.99482	18	AF
2019/7/20 6:33	266639.4121	36344.86596	18	AF
2019/7/20 6:34	266634.2429	36345.41085	18	AF
2019/7/20 6:35	266628.187	36343.46898	18	AF
2019/7/20 6:36	266626.5031	36340.6678	18	AF
2019/7/20 6:37	266625.9086	36340.77347	18	AF
2019/7/20 6:38	266624.4521	36339.64801	18	AF
2019/7/20 6:39	266626.0014	36338.7739	18	AF
2019/7/20 6:40	266625.7764	36339.39629	18	AF
2019/7/20 6:41	266626.5379	36340.75896	18	AF
2019/7/20 6:42	266624.9087	36342.57082	18	AF
2019/7/20 6:43	266643.0373	36338.01932	18	AF
2019/7/20 6:44	266671.82	36328.89891	18	AF
2019/7/20 6:45	266671.8972	36329.05097	18	AF
2019/7/20 6:46	266691.6988	36334.27639	18	AF
2019/7/20 6:47	266728.9776	36343.85798	18	AF
2019/7/20 6:48	266773.7653	36343.87144	18	AF
2019/7/20 6:49	266798.2071	36346.90443	18	AF
2019/7/20 6:50	266797.762	36343.82769	18	AF
2019/7/20 6:51	266795.2165	36344.24189	18	AF
2019/7/20 6:52	266797.205	36345.51121	18	AF
2019/7/20 6:53	266798.2037	36346.70645	18	AF
2019/7/20 6:54	266798.87	36347.07094	18	AF
2019/7/20 6:55	266799.0927	36347.74244	18	AF
2019/7/20 6:56	266798.2067	36348.38198	18	AF
2019/7/20 6:57	266797.2719	36347.65748	18	AF
2019/7/20 6:58	266796.1123	36348.00096	18	AF
2019/7/20 6:59	266796.7215	36348.73322	18	AF
2019/7/20 7:00	266796.137	36347.44019	18	AF
2019/7/20 7:01	266796.1511	36346.98266	18	AF
2019/7/20 7:02	266796.9728	36346.90912	18	AF
2019/7/20 7:03	266795.7661	36346.92098	18	AF
2019/7/20 7:04	266788.2061	36362.68888	18	AF
2019/7/20 7:05	266781.3304	36398.07917	18	AF
2019/7/20 7:06	266790.6953	36424.57786	18	AF
2019/7/20 7:07	266807.9924	36443.36022	18	AF
2019/7/20 7:08	266824.6088	36460.58817	18	AF
2019/7/20 7:09	266846.24	36466.96678	18	AF
2019/7/20 7:10	266860.9998	36479.57019	18	AF
2019/7/20 7:11	266870.4348	36486.85409	18	AF
2019/7/20 7:12	266868.4566	36502.17212	18	AF
2019/7/20 7:13	266879.2281	36538.61016	18	AF
2019/7/20 7:14	266891.7881	36557.0827	18	AF
2019/7/20 7:15	266895.7803	36559.89227	18	AF
2019/7/20 7:16	266900.0854	36558.80914	18	AF
2019/7/20 7:17	266898.9607	36557.41613	18	AF
2019/7/20 7:18	266903.3992	36563.62859	18	AF
2019/7/20 7:19	266905.7524	36565.41564	18	AF
2019/7/20 7:20	266910.4133	36577.24749	18	AF
2019/7/20 7:21	266912.5033	36583.37472	18	AF
2019/7/20 7:22	266914.5668	36588.90672	18	AF
2019/7/20 7:23	266925.5788	36596.92691	18	AF
2019/7/20 7:24	266931.6918	36610.31281	18	AF
2019/7/20 7:25	266927.1067	36622.77392	18	AF
2019/7/20 7:26	266930.0531	36638.86827	18	AF
2019/7/20 7:27	266932.9994	36643.6406	18	AF
2019/7/20 7:28	266941.3302	36646.98499	18	AF
2019/7/20 7:29	266952.6561	36650.2552	18	AF
2019/7/20 7:30	266970.0222	36649.43047	18	AF
2019/7/20 7:31	266973.358	36652.12391	18	AF
2019/7/20 7:32	266976.8715	36661.57653	18	AF
2019/7/20 7:33	266979.817	36665.91252	18	AF
2019/7/20 7:34	266987.5168	36663.82016	18	AF
2019/7/20 7:35	266997.329	36667.30003	18	AF
2019/7/20 7:36	267000.8818	36666.79308	18	AF
2019/7/20 7:37	266999.4894	36666.86029	18	AF
2019/7/20 7:38	266999.4531	36666.91062	18	AF
2019/7/20 7:39	266984.8938	36654.06718	18	AF
2019/7/20 7:40	266953.3325	36638.63274	18	AF
2019/7/20 7:41	266947.7374	36642.63781	18	AF
2019/7/20 7:42	266938.5744	36644.46969	18	AF
2019/7/20 7:43	266934.307	36647.10648	18	AF
2019/7/20 7:44	266935.999	36646.42812	18	AF
2019/7/20 7:45	266929.096	36646.56526	18	AF
2019/7/20 7:46	266925.3032	36647.04147	18	AF
2019/7/20 7:47	266917.9886	36655.96124	18	AF
2019/7/20 7:48	266902.4928	36666.3536	18	AF
2019/7/20 7:49	266902.2138	36665.87935	18	AF
2019/7/20 7:50	266902.5027	36666.3265	18	AF
2019/7/20 7:51	266901.6871	36665.83356	18	AF
2019/7/20 7:52	266902.2345	36666.55845	18	AF
2019/7/20 7:53	266902.5963	36667.18405	18	AF
2019/7/20 7:54	266902.9831	36665.30975	18	AF
2019/7/20 7:55	266904.0944	36665.68447	18	AF
2019/7/20 7:56	266904.2513	36665.30801	18	AF
2019/7/20 7:57	266903.7177	36664.62864	18	AF
2019/7/20 7:58	266904.1922	36663.65467	18	AF
2019/7/20 7:59	266903.5377	36663.82569	18	AF
2019/7/20 8:00	266901.2964	36664.92926	18	AF
2019/7/20 8:01	266902.3174	36664.39612	18	AF
2019/7/20 8:02	266907.0484	36666.36185	18	AF
2019/7/20 8:03	266915.752	36667.66993	18	AF
2019/7/20 8:04	266927.0979	36670.36794	18	AF
2019/7/20 8:05	266930.2314	36676.6603	18	AF
2019/7/20 8:06	266945.6102	36690.52666	18	AF
2019/7/20 8:07	266971.8789	36694.01472	18	AF
2019/7/20 8:08	266991.689	36696.9751	18	AF
2019/7/20 8:09	267011.9552	36698.27889	18	AF
2019/7/20 8:10	267013.5115	36699.51217	18	AF
2019/7/20 8:11	267014.0398	36694.80971	18	AF
2019/7/20 8:12	267011.2879	36681.83091	18	AF
2019/7/20 8:13	267008.5647	36667.20512	18	AF
2019/7/20 8:14	267003.3697	36662.5636	18	AF
2019/7/20 8:15	267001.6746	36657.17512	18	AF
2019/7/20 8:16	266989.776	36643.33863	18	AF
2019/7/20 8:17	266987.4403	36643.8691	18	AF
2019/7/20 8:18	266987.2903	36650.90468	18	AF
2019/7/20 8:19	266987.4705	36651.53232	18	AF
2019/7/20 8:20	266983.7418	36646.11147	18	AF
2019/7/20 8:21	266977.5221	36642.7082	18	AF
2019/7/20 8:22	266974.6621	36641.16716	18	AF
2019/7/20 8:23	266963.204	36620.01427	18	AF
2019/7/20 8:24	266962.4048	36609.68638	18	AF
2019/7/20 8:25	266963.0483	36610.17733	18	AF
2019/7/20 8:26	266963.1686	36610.4623	18	AF
2019/7/20 8:27	266963.8214	36610.68429	18	AF
2019/7/20 8:28	266963.9665	36610.63486	18	AF
2019/7/20 8:29	266963.5155	36610.64085	18	AF
2019/7/20 8:30	266963.8229	36610.99638	18	AF
2019/7/20 8:31	266964.0128	36611.04294	18	AF
2019/7/20 8:32	266964.4036	36610.84528	18	AF
2019/7/20 8:33	266963.8698	36610.86788	18	AF
2019/7/20 8:34	266963.7763	36610.90496	18	AF
2019/7/20 8:35	266963.3359	36610.85952	18	AF
2019/7/20 8:36	266965.7648	36593.32433	18	AF
2019/7/20 8:37	266971.437	36568.47364	18	AF
2019/7/20 8:38	266975.0337	36551.43888	18	AF
2019/7/20 8:39	266976.6747	36543.56718	18	AF
2019/7/20 8:40	266983.9141	36528.89417	18	AF
2019/7/20 8:41	266998.4201	36518.08819	18	AF
2019/7/20 8:42	267017.7561	36511.45541	18	AF
2019/7/20 8:43	267039.8041	36497.10778	18	AF
2019/7/20 8:44	267049.3819	36492.76417	18	AF
2019/7/20 8:45	267051.4073	36493.93523	18	AF
2019/7/20 8:46	267077.6187	36489.62647	18	AF
2019/7/20 8:47	267109.2413	36484.66345	18	AF
2019/7/20 8:48	267115.3941	36481.40928	18	AF
2019/7/20 8:49	267120.367	36479.62781	18	AF
2019/7/20 8:50	267128.5275	36481.68598	18	AF
2019/7/20 8:51	267132.9543	36479.11332	18	AF
2019/7/20 8:52	267141.0875	36477.45568	18	AF
2019/7/20 8:53	267156.307	36467.37679	18	AF
2019/7/20 8:54	267179.1701	36459.36811	18	AF
2019/7/20 8:55	267186.5357	36460.94857	18	AF
2019/7/20 8:56	267188.364	36461.5237	18	AF
2019/7/20 8:57	267190.2729	36459.31692	18	AF
2019/7/20 8:58	267199.252	36437.25299	18	AF
2019/7/20 8:59	267210.6805	36409.33683	18	AF
2019/7/20 9:00	267213.725	36374.45446	18	AF
2019/7/20 9:01	267211.6235	36351.38387	18	AF
2019/7/20 9:02	267211.3175	36352.12425	18	AF
2019/7/20 9:03	267211.0262	36349.99628	18	AF
2019/7/20 9:04	267211.1781	36349.46959	18	AF
2019/7/20 9:05	267210.6111	36350.88729	18	AF
2019/7/20 9:06	267209.8086	36350.69961	18	AF
2019/7/20 9:07	267196.684	36332.75589	18	AF
2019/7/20 9:08	267197.0556	36327.17122	18	AF
2019/7/20 9:09	267200.0391	36325.77182	18	AF
2019/7/20 9:10	267207.6554	36321.85742	18	AF
2019/7/20 9:11	267220.3759	36307.37279	18	AF
2019/7/20 9:12	267219.7902	36302.06593	18	AF
2019/7/20 9:13	267215.0538	36297.58985	18	AF
2019/7/20 9:14	267217.4764	36281.50637	18	AF
2019/7/20 9:15	267214.1246	36273.38393	18	AF
2019/7/20 9:16	267214.1761	36272.12192	18	AF
2019/7/20 9:17	267213.2509	36271.67546	18	AF
2019/7/20 9:18	267211.68	36270.8022	18	AF
2019/7/20 9:19	267199.4683	36249.87105	18	AF
2019/7/20 9:20	267197.2781	36236.54259	18	AF
2019/7/20 9:21	267196.6674	36236.8218	18	AF
2019/7/20 9:22	267193.2948	36229.17127	18	AF
2019/7/20 9:23	267192.5744	36226.82861	18	AF
2019/7/20 9:24	267193.3345	36226.48229	18	AF
2019/7/20 9:25	267191.8876	36224.92298	18	AF
2019/7/20 9:26	267191.7443	36224.82946	18	AF
2019/7/20 9:27	267192.7497	36229.15664	18	AF
2019/7/20 9:28	267195.0266	36230.19529	18	AF
2019/7/20 9:29	267195.2085	36229.19465	18	AF
2019/7/20 9:30	267196.3592	36226.22727	18	AF
2019/7/20 9:31	267198.4441	36224.13162	18	AF
2019/7/20 9:32	267200.6052	36222.50363	18	AF
2019/7/20 9:33	267200.6424	36221.93345	18	AF
2019/7/20 9:34	267200.7298	36221.84053	18	AF
2019/7/20 9:35	267201.3016	36222.77612	18	AF
2019/7/20 9:36	267200.1723	36221.79622	18	AF
2019/7/20 9:37	267200.7036	36219.15469	18	AF
2019/7/20 9:38	267199.7383	36219.54828	18	AF
2019/7/20 9:39	267198.6269	36219.6499	18	AF
2019/7/20 9:40	267198.5553	36220.42562	18	AF
2019/7/20 9:41	267198.8593	36220.78723	18	AF
2019/7/20 9:42	267199.454	36220.51188	18	AF
2019/7/20 9:43	267199.2156	36220.00223	18	AF
2019/7/20 9:44	267200.1296	36213.22222	18	AF
2019/7/20 9:45	267199.8798	36207.38805	18	AF
2019/7/20 9:46	267196.9179	36205.27557	18	AF
2019/7/20 9:47	267189.4292	36213.6355	18	AF
2019/7/20 9:48	267188.5082	36213.39402	18	AF
2019/7/20 9:49	267188.0526	36216.12807	18	AF
2019/7/20 9:50	267167.5094	36229.14108	18	AF
2019/7/20 9:51	267161.9944	36236.35179	18	AF
2019/7/20 9:52	267170.9527	36251.49459	18	AF
2019/7/20 9:53	267171.3333	36274.52233	18	AF
2019/7/20 9:54	267167.886	36288.28425	18	AF
2019/7/20 9:55	267159.2266	36295.0167	18	AF
2019/7/20 9:56	267123.5336	36327.48156	18	AF
2019/7/20 9:57	267087.6237	36357.42194	18	AF
2019/7/20 9:58	267054.8751	36367.01249	18	AF
2019/7/20 9:59	267022.8154	36410.73615	18	AF
2019/7/20 10:00	266970.785	36443.57806	18	AF
2019/7/20 10:01	266922.907	36469.39132	18	AF
2019/7/20 10:02	266870.7184	36500.32345	18	AF
2019/7/20 10:03	266834.8421	36508.38752	18	AF
2019/7/20 10:04	266789.0098	36508.95805	18	AF
2019/7/20 10:05	266755.3589	36499.65021	18	AF
2019/7/20 10:06	266723.7977	36482.43481	18	AF
2019/7/20 10:07	266688.1811	36462.05291	18	AF
2019/7/20 10:08	266683.5367	36457.43448	18	AF
2019/7/20 10:09	266683.7944	36456.95883	18	AF
2019/7/20 10:10	266675.8465	36454.11778	18	AF
2019/7/20 10:11	266621.8195	36440.17472	18	AF
2019/7/20 10:12	266566.1807	36437.98282	18	AF
2019/7/20 10:13	266527.8164	36433.29057	18	AF
2019/7/20 10:14	266516.1211	36429.04987	18	AF
2019/7/20 10:15	266502.8295	36432.70447	18	AF
2019/7/20 10:16	266497.2889	36434.09243	18	AF
2019/7/20 10:17	266473.2922	36446.19728	18	AF
2019/7/20 10:18	266453.8438	36450.15771	18	AF
2019/7/20 10:19	266446.8426	36454.34152	18	AF
2019/7/20 10:20	266448.2102	36453.9213	18	AF
2019/7/20 10:21	266447.5299	36455.91765	18	AF
2019/7/20 10:22	266445.2206	36455.10282	18	AF
2019/7/20 10:23	266441.3569	36456.26812	18	AF
2019/7/20 10:24	266442.184	36456.08157	18	AF
2019/7/20 10:25	266441.2344	36456.49488	18	AF
2019/7/20 10:26	266442.2917	36457.52365	18	AF
2019/7/20 10:27	266443.8139	36457.91985	18	AF
2019/7/20 10:28	266444.5278	36457.53277	18	AF
2019/7/20 10:29	266445.9921	36457.17631	18	AF
2019/7/20 10:30	266444.8207	36456.02074	18	AF
2019/7/20 10:31	266435.3782	36465.10117	18	AF
2019/7/20 10:32	266415.5297	36487.30613	18	AF
2019/7/20 10:33	266406.4282	36493.35242	18	AF
2019/7/20 10:34	266394.8581	36496.37916	18	AF
2019/7/20 10:35	266381.4973	36495.16699	18	AF
2019/7/20 10:36	266365.9515	36492.7978	18	AF
2019/7/20 10:37	266351.2764	36492.31036	18	AF
2019/7/20 10:38	266347.8088	36498.40394	18	AF
2019/7/20 10:39	266339.3848	36504.43135	18	AF
2019/7/20 10:40	266317.5279	36512.10266	18	AF
2019/7/20 10:41	266315.6087	36514.82487	18	AF
2019/7/20 10:42	266304.8565	36519.26479	18	AF
2019/7/20 10:43	266279.8013	36529.99415	18	AF
2019/7/20 10:44	266262.5455	36547.72278	18	AF
2019/7/20 10:45	266235.194	36561.66755	18	AF
2019/7/20 10:46	266180.363	36592.81646	18	AF
2019/7/20 10:47	266173.3054	36596.35695	18	AF
2019/7/20 10:48	266137.2869	36606.8173	18	AF
2019/7/20 10:49	266075.8668	36615.17289	18	AF
2019/7/20 10:50	266014.6445	36622.56046	18	AF
2019/7/20 10:51	265959.5231	36635.94707	18	AF
2019/7/20 10:52	265874.6978	36651.93646	18	AF
2019/7/20 10:53	265851.3299	36650.87445	18	AF
2019/7/20 10:54	265841.8708	36648.78013	18	AF
2019/7/20 10:55	265829.8419	36642.30122	18	AF
2019/7/20 10:56	265824.3296	36642.59107	18	AF
2019/7/20 10:57	265818.9704	36646.2114	18	AF
2019/7/20 10:58	265814.5661	36645.82269	18	AF
2019/7/20 10:59	265811.9941	36645.34057	18	AF
2019/7/20 11:00	265793.9429	36646.65563	18	AF
2019/7/20 11:01	265787.0479	36648.28336	18	AF
2019/7/20 11:02	265774.9277	36658.31783	18	AF
2019/7/20 11:03	265759.4502	36668.54122	18	AF
2019/7/20 11:04	265748.6208	36673.79303	18	AF
2019/7/20 11:05	265734.5451	36681.23128	18	AF
2019/7/20 11:06	265729.9903	36684.51169	18	AF
2019/7/20 11:07	265730.1942	36685.07186	18	AF
2019/7/20 11:08	265731.9209	36685.83449	18	AF
2019/7/20 11:09	265731.1095	36684.06018	18	AF
2019/7/20 11:10	265731.1545	36685.42209	18	AF
2019/7/20 11:11	265730.3414	36684.93431	18	AF
2019/7/20 11:12	265724.6645	36686.15752	18	AF
2019/7/20 11:13	265685.4767	36680.5014	18	AF
2019/7/20 11:14	265632.0187	36666.47782	18	AF
2019/7/20 11:15	265566.9011	36675.02292	18	AF
2019/7/20 11:16	265503.6219	36685.07541	18	AF
2019/7/20 11:17	265470.2478	36685.34177	18	AF
2019/7/20 11:18	265461.032	36688.50207	18	AF
2019/7/20 11:19	265460.0269	36690.58665	18	AF
2019/7/20 11:20	265459.8948	36690.76807	18	AF
2019/7/20 11:21	265455.4012	36691.04499	18	AF
2019/7/20 11:22	265428.7108	36696.53467	18	AF
2019/7/20 11:23	265411.9053	36702.07498	18	AF
2019/7/20 11:24	265373.5335	36721.03503	18	AF
2019/7/20 11:25	265364.1846	36730.28475	18	AF
2019/7/20 11:26	265357.7546	36745.44902	18	AF
2019/7/20 11:27	265356.4286	36746.11755	18	AF
2019/7/20 11:28	265321.9837	36772.08806	18	AF
2019/7/20 11:29	265292.5433	36816.21783	18	AF
2019/7/20 11:30	265268.501	36843.05108	18	AF
2019/7/20 11:31	265248.7356	36859.34142	18	AF
2019/7/20 11:32	265212.3897	36884.17075	18	AF
2019/7/20 11:33	265188.9386	36895.7313	18	AF
2019/7/20 11:34	265156.6574	36912.17072	18	AF
2019/7/20 11:35	265123.7376	36934.6449	18	AF
2019/7/20 11:36	265076.3099	36957.10232	18	AF
2019/7/20 11:37	265033.9053	36970.5279	18	AF
2019/7/20 11:38	265005.4698	36965.31749	18	AF
2019/7/20 11:39	264965.5704	36968.68074	18	AF
2019/7/20 11:40	264929.7099	36968.23847	18	AF
2019/7/20 11:41	264893.825	36971.69635	18	AF
2019/7/20 11:42	264878.6358	36970.52775	18	AF
2019/7/20 11:43	264870.319	36963.75697	18	AF
2019/7/20 11:44	264858.0763	36960.97252	18	AF
2019/7/20 11:45	264841.5712	36965.44399	18	AF
2019/7/20 11:46	264839.3983	36971.75213	18	AF
2019/7/20 11:47	264836.5539	36987.65582	18	AF
2019/7/20 11:48	264838.6971	36992.36035	18	AF
2019/7/20 11:49	264837.8209	36992.02042	18	AF
2019/7/20 11:50	264829.9152	36991.69363	18	AF
2019/7/20 11:51	264826.3431	36992.17074	18	AF
2019/7/20 11:52	264825.4766	36990.61821	18	AF
2019/7/20 11:53	264827.2364	36991.74969	18	AF
2019/7/20 11:54	264827.2503	36991.13675	18	AF
2019/7/20 11:55	264825.1249	36990.66289	18	AF
2019/7/20 11:56	264822.3319	36989.77828	18	AF
2019/7/20 11:57	264814.6334	36976.53913	18	AF
2019/7/20 11:58	264813.758	36976.76919	18	AF
2019/7/20 11:59	264814.3597	36976.18838	18	AF
2019/7/20 12:00	264814.4376	36976.46414	18	AF
2019/7/20 12:01	264814.3416	36976.6345	18	AF
2019/7/20 12:02	264814.2669	36976.67304	18	AF
2019/7/20 12:03	264814.0643	36976.13204	18	AF
2019/7/20 12:04	264815.6349	36976.09815	18	AF
2019/7/20 12:05	264815.0441	36975.85992	18	AF
2019/7/20 12:06	264814.3749	36975.97454	18	AF
2019/7/20 12:07	264814.8178	36975.39708	18	AF
2019/7/20 12:08	264815.996	36973.5805	18	AF
2019/7/20 12:09	264816.8685	36974.64987	18	AF
2019/7/20 12:10	264816.8153	36975.0182	18	AF
2019/7/20 12:11	264816.5122	36974.81746	18	AF
2019/7/20 12:12	264816.5511	36974.61528	18	AF
2019/7/20 12:13	264815.9958	36975.37065	18	AF
2019/7/20 12:14	264816.4027	36974.60352	18	AF
2019/7/20 12:15	264816.9838	36974.78737	18	AF
2019/7/20 12:16	264816.4231	36974.65513	18	AF
2019/7/20 12:17	264816.4213	36974.31372	18	AF
2019/7/20 12:18	264816.0249	36974.96159	18	AF
2019/7/20 12:19	264816.5356	36975.11615	18	AF
2019/7/20 12:20	264816.8866	36971.91145	18	AF
2019/7/20 12:21	264816.5981	36969.69829	18	AF
2019/7/20 12:22	264816.2715	36970.43039	18	AF
2019/7/20 12:23	264807.8966	36981.00113	18	AF
2019/7/20 12:24	264804.3192	36979.59149	18	AF
2019/7/20 12:25	264803.9693	36977.56785	18	AF
2019/7/20 12:26	264803.2356	36976.38858	18	AF
2019/7/20 12:27	264797.8614	36969.94455	18	AF
2019/7/20 12:28	264794.8963	36971.25052	18	AF
2019/7/20 12:29	264793.8297	36971.86609	18	AF
2019/7/20 12:30	264791.8001	36968.84362	18	AF
2019/7/20 12:31	264790.9544	36964.66295	18	AF
2019/7/20 12:32	264791.1402	36962.96806	18	AF
2019/7/20 12:33	264790.4209	36962.9767	18	AF
2019/7/20 12:34	264789.7432	36963.13777	18	AF
2019/7/20 12:35	264790.2335	36962.55588	18	AF
2019/7/20 12:36	264775.8325	36971.77853	18	AF
2019/7/20 12:37	264742.2945	36967.02306	18	AF
2019/7/20 12:38	264712.0556	36942.35543	18	AF
2019/7/20 12:39	264675.8384	36915.20948	18	AF
2019/7/20 12:40	264661.6449	36901.36891	18	AF
2019/7/20 12:41	264656.7611	36898.8723	18	AF
2019/7/20 12:42	264653.0238	36901.17647	18	AF
2019/7/20 12:43	264644.3155	36908.87264	18	AF
2019/7/20 12:44	264636.078	36913.6819	18	AF
2019/7/20 12:45	264615.8104	36908.5888	18	AF
2019/7/20 12:46	264605.9331	36906.12146	18	AF
2019/7/20 12:47	264594.646	36904.16672	18	AF
2019/7/20 12:48	264588.4795	36898.6206	18	AF
2019/7/20 12:49	264588.009	36892.79996	18	AF
2019/7/20 12:50	264586.0291	36883.83938	18	AF
2019/7/20 12:51	264586.233	36882.89052	18	AF
2019/7/20 12:52	264582.7325	36872.4344	18	AF
2019/7/20 12:53	264579.7918	36870.60064	18	AF
2019/7/20 12:54	264575.8808	36861.98711	18	AF
2019/7/20 12:55	264569.6861	36864.63193	18	AF
2019/7/20 12:56	264565.4646	36858.35632	18	AF
2019/7/20 12:57	264567.9432	36853.70277	18	AF
2019/7/20 12:58	264564.7287	36837.1946	18	AF
2019/7/20 12:59	264562.7791	36826.50717	18	AF
2019/7/20 13:00	264567.5957	36814.37026	18	AF
2019/7/20 13:01	264574.7554	36783.72037	18	AF
2019/7/20 13:02	264571.9308	36757.12669	18	AF
2019/7/20 13:03	264570.8967	36757.69285	18	AF
2019/7/20 13:04	264582.7831	36758.56704	18	AF
2019/7/20 13:05	264597.7534	36764.43848	18	AF
2019/7/20 13:06	264599.6655	36767.78998	18	AF
2019/7/20 13:07	264622.6765	36785.86434	18	AF
2019/7/20 13:08	264647.6898	36797.29263	18	AF
2019/7/20 13:09	264657.1448	36800.66228	18	AF
2019/7/20 13:10	264659.9034	36799.74292	18	AF
2019/7/20 13:11	264660.453	36799.94392	18	AF
2019/7/20 13:12	264666.9931	36804.33689	18	AF
2019/7/20 13:13	264678.3899	36821.67469	18	AF
2019/7/20 13:14	264680.42	36828.36941	18	AF
2019/7/20 13:15	264682.1421	36833.8656	18	AF
2019/7/20 13:16	264682.0655	36833.50726	18	AF
2019/7/20 13:17	264682.5139	36835.51705	18	AF
2019/7/20 13:18	264685.7329	36846.98527	18	AF
2019/7/20 13:19	264686.4018	36847.36174	18	AF
2019/7/20 13:20	264685.8447	36853.24941	18	AF
2019/7/20 13:21	264691.6271	36880.28357	18	AF
2019/7/20 13:22	264697.7286	36898.70532	18	AF
2019/7/20 13:23	264715.2054	36899.59858	18	AF
2019/7/20 13:24	264716.7747	36900.25598	18	AF
2019/7/20 13:25	264722.9367	36901.77862	18	AF
2019/7/20 13:26	264728.9578	36893.44465	18	AF
2019/7/20 13:27	264726.5043	36886.83205	18	AF
2019/7/20 13:28	264731.4747	36892.79705	18	AF
2019/7/20 13:29	264752.4348	36907.11049	18	AF
2019/7/20 13:30	264753.5148	36908.37614	18	AF
2019/7/20 13:31	264755.9521	36910.35583	18	AF
2019/7/20 13:32	264758.9793	36918.08358	18	AF
2019/7/20 13:33	264759.4797	36919.97962	18	AF
2019/7/20 13:34	264760.1689	36920.70523	18	AF
2019/7/20 13:35	264761.1869	36923.56141	18	AF
2019/7/20 13:36	264765.6348	36932.52985	18	AF
2019/7/20 13:37	264771.8072	36936.40691	18	AF
2019/7/20 13:38	264772.9075	36937.8993	18	AF
2019/7/20 13:39	264776.9999	36943.10925	18	AF
2019/7/20 13:40	264793.9606	36956.6185	18	AF
2019/7/20 13:41	264815.2205	36974.54718	18	AF
2019/7/20 13:42	264816.1946	36979.58174	18	AF
2019/7/20 13:43	264814.1621	36984.05582	18	AF
2019/7/20 13:44	264819.4973	36984.36455	18	AF
2019/7/20 13:45	264820.7813	36985.73984	18	AF
2019/7/20 13:46	264821.2211	36985.64444	18	AF
2019/7/20 13:47	264822.5276	36985.53941	18	AF
2019/7/20 13:48	264822.0853	36985.44185	18	AF
2019/7/20 13:49	264822.2202	36985.18816	18	AF
2019/7/20 13:50	264821.9876	36985.18047	18	AF
2019/7/20 13:51	264822.3647	36984.42495	18	AF
2019/7/20 13:52	264820.6196	36984.6847	18	AF
2019/7/20 13:53	264821.1675	36985.08571	18	AF
2019/7/20 13:54	264822.4255	36985.84843	18	AF
2019/7/20 13:55	264821.6845	36984.69866	18	AF
2019/7/20 13:56	264824.6249	36984.23459	18	AF
2019/7/20 13:57	264823.9237	36985.4455	18	AF
2019/7/20 13:58	264824.6779	36984.69322	18	AF
2019/7/20 13:59	264823.4357	36984.18784	18	AF
2019/7/20 14:00	264821.7426	36985.89448	18	AF
2019/7/20 14:01	264820.6913	36981.82865	18	AF
2019/7/20 14:02	264820.3854	36979.71228	18	AF
2019/7/20 14:03	264820.9235	36976.63345	18	AF
2019/7/20 14:04	264819.924	36971.81144	18	AF
2019/7/20 14:05	264819.6735	36972.62684	18	AF
2019/7/20 14:06	264819.0854	36972.71176	18	AF
2019/7/20 14:07	264818.982	36972.55604	18	AF
2019/7/20 14:08	264819.5087	36972.53028	18	AF
2019/7/20 14:09	264818.4212	36972.07445	18	AF
2019/7/20 14:10	264819.1527	36972.39542	18	AF
2019/7/20 14:11	264819.3612	36972.05913	18	AF
2019/7/20 14:12	264820.0589	36972.37587	18	AF
2019/7/20 14:13	264820.6386	36971.49163	18	AF
2019/7/20 14:14	264820.6353	36967.04122	18	AF
2019/7/20 14:15	264820.6779	36966.6104	18	AF
2019/7/20 14:16	264820.0432	36966.83581	18	AF
2019/7/20 14:17	264820.3128	36966.64772	18	AF
2019/7/20 14:18	264819.2724	36966.61956	18	AF
2019/7/20 14:19	264819.853	36966.70423	18	AF
2019/7/20 14:20	264818.6687	36966.5183	18	AF
2019/7/20 14:21	264817.5567	36967.30789	18	AF
2019/7/20 14:22	264817.8483	36966.68272	18	AF
2019/7/20 14:23	264818.4758	36965.13448	18	AF
2019/7/20 14:24	264819.2493	36966.05252	18	AF
2019/7/20 14:25	264819.1271	36967.37926	18	AF
2019/7/20 14:26	264820.4828	36966.38168	18	AF
2019/7/20 14:27	264819.7607	36965.60944	18	AF
2019/7/20 14:28	264819.2647	36966.55529	18	AF
2019/7/20 14:29	264820.5421	36966.97433	18	AF
2019/7/20 14:30	264818.4667	36967.01994	18	AF
2019/7/20 14:31	264818.8432	36965.62088	18	AF
2019/7/20 14:32	264818.8197	36966.1964	18	AF
2019/7/20 14:33	264817.9196	36966.88401	18	AF
2019/7/20 14:34	264819.1669	36966.01162	18	AF
2019/7/20 14:35	264819.4889	36966.07201	18	AF
2019/7/20 14:36	264820.0352	36964.83274	18	AF
2019/7/20 14:37	264818.1327	36966.13682	18	AF
2019/7/20 14:38	264817.7762	36966.41304	18	AF
2019/7/20 14:39	264817.0292	36965.90645	18	AF
2019/7/20 14:40	264820.592	36968.58123	18	AF
2019/7/20 14:41	264819.3725	36966.81402	18	AF
2019/7/20 14:42	264820.1931	36967.29166	18	AF
2019/7/20 14:43	264818.1841	36966.40245	18	AF
2019/7/20 14:44	264818.0314	36966.21261	18	AF
2019/7/20 14:45	264818.0322	36965.65976	18	AF
2019/7/20 14:46	264818.5339	36967.03449	18	AF
2019/7/20 14:47	264817.1682	36969.50885	18	AF
2019/7/20 14:48	264817.1633	36972.46958	18	AF
2019/7/20 14:49	264817.4475	36974.81019	18	AF
2019/7/20 14:50	264816.1776	36972.31421	18	AF
2019/7/20 14:51	264816.1669	36965.87179	18	AF
2019/7/20 14:52	264816.454	36964.98154	18	AF
2019/7/20 14:53	264816.1828	36965.5149	18	AF
2019/7/20 14:54	264815.5442	36970.34132	18	AF
2019/7/20 14:55	264817.5669	36974.36454	18	AF
2019/7/20 14:56	264819.0193	36977.95541	18	AF
2019/7/20 14:57	264819.3989	36981.40955	18	AF
2019/7/20 14:58	264819.8127	36977.0562	18	AF
2019/7/20 14:59	264823.6661	36978.59372	18	AF
2019/7/20 15:00	264825.5303	36979.62361	18	AF
2019/7/21 4:00	264830.1368	36994.36821	18	AF
2019/7/21 4:01	264833.7016	36999.04386	18	AF
2019/7/21 4:02	264832.9766	36999.65474	18	AF
2019/7/21 4:03	264833.5715	36999.75379	18	AF
2019/7/21 4:04	264837.3611	36994.14716	18	AF
2019/7/21 4:05	264849.6816	37000.02415	18	AF
2019/7/21 4:06	264857.5076	37006.60214	18	AF
2019/7/21 4:07	264858.7686	37013.92894	18	AF
2019/7/21 4:08	264863.9853	37022.46732	18	AF
2019/7/21 4:09	264866.5664	37042.53655	18	AF
2019/7/21 4:10	264871.9827	37045.30938	18	AF
2019/7/21 4:11	264873.7038	37053.28221	18	AF
2019/7/21 4:12	264878.6404	37074.63303	18	AF
2019/7/21 4:13	264885.6417	37077.79282	18	AF
2019/7/21 4:14	264885.2346	37077.554	18	AF
2019/7/21 4:15	264881.9864	37083.82678	18	AF
2019/7/21 4:16	264873.5406	37100.31163	18	AF
2019/7/21 4:17	264869.1951	37109.00084	18	AF
2019/7/21 4:18	264856.9651	37114.1862	18	AF
2019/7/21 4:19	264854.6872	37110.10892	18	AF
2019/7/21 4:20	264856.2365	37122.93609	18	AF
2019/7/21 4:21	264862.0886	37142.56975	18	AF
2019/7/21 4:22	264868.0467	37153.82481	18	AF
2019/7/21 4:23	264867.6072	37154.33646	18	AF
2019/7/21 4:24	264868.049	37160.21358	18	AF
2019/7/21 4:25	264876.477	37183.14789	18	AF
2019/7/21 4:26	264875.6027	37193.21653	18	AF
2019/7/21 4:27	264874.1251	37196.90794	18	AF
2019/7/21 4:28	264872.0001	37203.47691	18	AF
2019/7/21 4:29	264874.4339	37213.76936	18	AF
2019/7/21 4:30	264874.5664	37219.24339	18	AF
2019/7/21 4:31	264869.257	37229.63872	18	AF
2019/7/21 4:32	264868.5849	37237.06438	18	AF
2019/7/21 4:33	264867.95	37246.48076	18	AF
2019/7/21 4:34	264866.5346	37257.68488	18	AF
2019/7/21 4:35	264859.5438	37268.25828	18	AF
2019/7/21 4:36	264862.7726	37263.27774	18	AF
2019/7/21 4:37	264862.107	37266.35254	18	AF
2019/7/21 4:38	264861.9571	37269.94818	18	AF
2019/7/21 4:39	264863.1223	37272.82368	18	AF
2019/7/21 4:40	264862.3095	37273.57084	18	AF
2019/7/21 4:41	264864.6498	37282.40973	18	AF
2019/7/21 4:42	264872.3746	37293.32226	18	AF
2019/7/21 4:43	264898.3257	37285.44906	18	AF
2019/7/21 4:44	264903.7843	37286.72076	18	AF
2019/7/21 4:45	264906.934	37295.30935	18	AF
2019/7/21 4:46	264906.9009	37294.34764	18	AF
2019/7/21 4:47	264905.8497	37293.95522	18	AF
2019/7/21 4:48	264905.6231	37292.45011	18	AF
2019/7/21 4:49	264905.6571	37293.21826	18	AF
2019/7/21 4:50	264905.7917	37293.46488	18	AF
2019/7/21 4:51	264907.0857	37293.25887	18	AF
2019/7/21 4:52	264906.5827	37293.8039	18	AF
2019/7/21 4:53	264906.7219	37294.67157	18	AF
2019/7/21 4:54	264906.1059	37295.98681	18	AF
2019/7/21 4:55	264906.2633	37296.34366	18	AF
2019/7/21 4:56	264907.0786	37293.80582	18	AF
2019/7/21 4:57	264907.5362	37293.61032	18	AF
2019/7/21 4:58	264922.9164	37294.68612	18	AF
2019/7/21 4:59	264948.8661	37299.69886	18	AF
2019/7/21 5:00	264963.4858	37294.39454	18	AF
2019/7/21 5:01	264967.6262	37290.95634	18	AF
2019/7/21 5:02	264966.5459	37297.72034	18	AF
2019/7/21 5:03	264968.9213	37311.31548	18	AF
2019/7/21 5:04	264969.7785	37311.47641	18	AF
2019/7/21 5:05	264971.6972	37313.02171	18	AF
2019/7/21 5:06	264970.0127	37311.27634	18	AF
2019/7/21 5:07	264966.8563	37310.54095	18	AF
2019/7/21 5:08	264966.5536	37310.33252	18	AF
2019/7/21 5:09	264969.3785	37310.95831	18	AF
2019/7/21 5:10	264978.4488	37312.83792	18	AF
2019/7/21 5:11	264978.2449	37313.10803	18	AF
2019/7/21 5:12	264981.0565	37310.54573	18	AF
2019/7/21 5:13	NA	NA	18	AF
2019/7/21 5:14	NA	NA	18	AF
2019/7/21 5:15	NA	NA	18	AF
2019/7/21 5:16	NA	NA	18	AF
2019/7/21 5:17	NA	NA	18	AF
2019/7/21 5:18	NA	NA	18	AF
2019/7/21 5:19	NA	NA	18	AF
2019/7/21 5:20	NA	NA	18	AF
2019/7/21 5:21	NA	NA	18	AF
2019/7/21 5:22	NA	NA	18	AF
2019/7/21 5:23	NA	NA	18	AF
2019/7/21 5:24	NA	NA	18	AF
2019/7/21 5:25	NA	NA	18	AF
2019/7/21 5:26	NA	NA	18	AF
2019/7/21 5:27	NA	NA	18	AF
2019/7/21 5:28	NA	NA	18	AF
2019/7/21 5:29	NA	NA	18	AF
2019/7/21 5:30	NA	NA	18	AF
2019/7/21 5:31	NA	NA	18	AF
2019/7/21 5:32	NA	NA	18	AF
2019/7/21 5:33	NA	NA	18	AF
2019/7/21 5:34	NA	NA	18	AF
2019/7/21 5:35	NA	NA	18	AF
2019/7/21 5:36	NA	NA	18	AF
2019/7/21 5:37	NA	NA	18	AF
2019/7/21 5:38	NA	NA	18	AF
2019/7/21 5:39	NA	NA	18	AF
2019/7/21 5:40	NA	NA	18	AF
2019/7/21 5:41	NA	NA	18	AF
2019/7/21 5:42	NA	NA	18	AF
2019/7/21 5:43	NA	NA	18	AF
2019/7/21 5:44	NA	NA	18	AF
2019/7/21 5:45	NA	NA	18	AF
2019/7/21 5:46	NA	NA	18	AF
2019/7/21 5:47	NA	NA	18	AF
2019/7/21 5:48	NA	NA	18	AF
2019/7/21 5:49	NA	NA	18	AF
2019/7/21 5:50	NA	NA	18	AF
2019/7/21 5:51	NA	NA	18	AF
2019/7/21 5:52	NA	NA	18	AF
2019/7/21 5:53	NA	NA	18	AF
2019/7/21 5:54	NA	NA	18	AF
2019/7/21 5:55	NA	NA	18	AF
2019/7/21 5:56	NA	NA	18	AF
2019/7/21 5:57	NA	NA	18	AF
2019/7/21 5:58	NA	NA	18	AF
2019/7/21 5:59	NA	NA	18	AF
2019/7/21 6:00	NA	NA	18	AF
2019/7/21 6:01	NA	NA	18	AF
2019/7/21 6:02	NA	NA	18	AF
2019/7/21 6:03	NA	NA	18	AF
2019/7/21 6:04	NA	NA	18	AF
2019/7/21 6:05	NA	NA	18	AF
2019/7/21 6:06	NA	NA	18	AF
2019/7/21 6:07	NA	NA	18	AF
2019/7/21 6:08	NA	NA	18	AF
2019/7/21 6:09	NA	NA	18	AF
2019/7/21 6:10	NA	NA	18	AF
2019/7/21 6:11	NA	NA	18	AF
2019/7/21 6:12	NA	NA	18	AF
2019/7/21 6:13	NA	NA	18	AF
2019/7/21 6:14	NA	NA	18	AF
2019/7/21 6:15	NA	NA	18	AF
2019/7/21 6:16	NA	NA	18	AF
2019/7/21 6:17	NA	NA	18	AF
2019/7/21 6:18	NA	NA	18	AF
2019/7/21 6:19	NA	NA	18	AF
2019/7/21 6:20	NA	NA	18	AF
2019/7/21 6:21	NA	NA	18	AF
2019/7/21 6:22	NA	NA	18	AF
2019/7/21 6:23	NA	NA	18	AF
2019/7/21 6:24	NA	NA	18	AF
2019/7/21 6:25	NA	NA	18	AF
2019/7/21 6:26	NA	NA	18	AF
2019/7/21 6:27	NA	NA	18	AF
2019/7/21 6:28	NA	NA	18	AF
2019/7/21 6:29	NA	NA	18	AF
2019/7/21 6:30	NA	NA	18	AF
2019/7/21 6:31	NA	NA	18	AF
2019/7/21 6:32	NA	NA	18	AF
2019/7/21 6:33	NA	NA	18	AF
2019/7/21 6:34	NA	NA	18	AF
2019/7/21 6:35	NA	NA	18	AF
2019/7/21 6:36	NA	NA	18	AF
2019/7/21 6:37	NA	NA	18	AF
2019/7/21 6:38	NA	NA	18	AF
2019/7/21 6:39	NA	NA	18	AF
2019/7/21 6:40	NA	NA	18	AF
2019/7/21 6:41	NA	NA	18	AF
2019/7/21 6:42	NA	NA	18	AF
2019/7/21 6:43	NA	NA	18	AF
2019/7/21 6:44	NA	NA	18	AF
2019/7/21 6:45	NA	NA	18	AF
2019/7/21 6:46	NA	NA	18	AF
2019/7/21 6:47	NA	NA	18	AF
2019/7/21 6:48	NA	NA	18	AF
2019/7/21 6:49	NA	NA	18	AF
2019/7/21 6:50	NA	NA	18	AF
2019/7/21 6:51	NA	NA	18	AF
2019/7/21 6:52	NA	NA	18	AF
2019/7/21 6:53	NA	NA	18	AF
2019/7/21 6:54	NA	NA	18	AF
2019/7/21 6:55	NA	NA	18	AF
2019/7/21 6:56	NA	NA	18	AF
2019/7/21 6:57	NA	NA	18	AF
2019/7/21 6:58	NA	NA	18	AF
2019/7/21 6:59	NA	NA	18	AF
2019/7/21 7:00	NA	NA	18	AF
2019/7/21 7:01	NA	NA	18	AF
2019/7/21 7:02	NA	NA	18	AF
2019/7/21 7:03	NA	NA	18	AF
2019/7/21 7:04	NA	NA	18	AF
2019/7/21 7:05	NA	NA	18	AF
2019/7/21 7:06	NA	NA	18	AF
2019/7/21 7:07	NA	NA	18	AF
2019/7/21 7:08	NA	NA	18	AF
2019/7/21 7:09	NA	NA	18	AF
2019/7/21 7:10	NA	NA	18	AF
2019/7/21 7:11	NA	NA	18	AF
2019/7/21 7:12	NA	NA	18	AF
2019/7/21 7:13	NA	NA	18	AF
2019/7/21 7:14	NA	NA	18	AF
2019/7/21 7:15	NA	NA	18	AF
2019/7/21 7:16	NA	NA	18	AF
2019/7/21 7:17	NA	NA	18	AF
2019/7/21 7:18	NA	NA	18	AF
2019/7/21 7:19	NA	NA	18	AF
2019/7/21 7:20	NA	NA	18	AF
2019/7/21 7:21	NA	NA	18	AF
2019/7/21 7:22	NA	NA	18	AF
2019/7/21 7:23	NA	NA	18	AF
2019/7/21 7:24	NA	NA	18	AF
2019/7/21 7:25	NA	NA	18	AF
2019/7/21 7:26	NA	NA	18	AF
2019/7/21 7:27	NA	NA	18	AF
2019/7/21 7:28	NA	NA	18	AF
2019/7/21 7:29	NA	NA	18	AF
2019/7/21 7:30	NA	NA	18	AF
2019/7/21 7:31	NA	NA	18	AF
2019/7/21 7:32	NA	NA	18	AF
2019/7/21 7:33	NA	NA	18	AF
2019/7/21 7:34	NA	NA	18	AF
2019/7/21 7:35	NA	NA	18	AF
2019/7/21 7:36	NA	NA	18	AF
2019/7/21 7:37	NA	NA	18	AF
2019/7/21 7:38	NA	NA	18	AF
2019/7/21 7:39	NA	NA	18	AF
2019/7/21 7:40	NA	NA	18	AF
2019/7/21 7:41	NA	NA	18	AF
2019/7/21 7:42	NA	NA	18	AF
2019/7/21 7:43	NA	NA	18	AF
2019/7/21 7:44	NA	NA	18	AF
2019/7/21 7:45	NA	NA	18	AF
2019/7/21 7:46	NA	NA	18	AF
2019/7/21 7:47	NA	NA	18	AF
2019/7/21 7:48	NA	NA	18	AF
2019/7/21 7:49	NA	NA	18	AF
2019/7/21 7:50	NA	NA	18	AF
2019/7/21 7:51	NA	NA	18	AF
2019/7/21 7:52	NA	NA	18	AF
2019/7/21 7:53	NA	NA	18	AF
2019/7/21 7:54	NA	NA	18	AF
2019/7/21 7:55	NA	NA	18	AF
2019/7/21 7:56	NA	NA	18	AF
2019/7/21 7:57	NA	NA	18	AF
2019/7/21 7:58	NA	NA	18	AF
2019/7/21 7:59	NA	NA	18	AF
2019/7/21 8:00	NA	NA	18	AF
2019/7/21 8:01	NA	NA	18	AF
2019/7/21 8:02	NA	NA	18	AF
2019/7/21 8:03	NA	NA	18	AF
2019/7/21 8:04	NA	NA	18	AF
2019/7/21 8:05	NA	NA	18	AF
2019/7/21 8:06	NA	NA	18	AF
2019/7/21 8:07	NA	NA	18	AF
2019/7/21 8:08	NA	NA	18	AF
2019/7/21 8:09	NA	NA	18	AF
2019/7/21 8:10	NA	NA	18	AF
2019/7/21 8:11	NA	NA	18	AF
2019/7/21 8:12	NA	NA	18	AF
2019/7/21 8:13	NA	NA	18	AF
2019/7/21 8:14	NA	NA	18	AF
2019/7/21 8:15	NA	NA	18	AF
2019/7/21 8:16	NA	NA	18	AF
2019/7/21 8:17	NA	NA	18	AF
2019/7/21 8:18	NA	NA	18	AF
2019/7/21 8:19	NA	NA	18	AF
2019/7/21 8:20	NA	NA	18	AF
2019/7/21 8:21	NA	NA	18	AF
2019/7/21 8:22	NA	NA	18	AF
2019/7/21 8:23	NA	NA	18	AF
2019/7/21 8:24	NA	NA	18	AF
2019/7/21 8:25	NA	NA	18	AF
2019/7/21 8:26	NA	NA	18	AF
2019/7/21 8:27	NA	NA	18	AF
2019/7/21 8:28	NA	NA	18	AF
2019/7/21 8:29	NA	NA	18	AF
2019/7/21 8:30	NA	NA	18	AF
2019/7/21 8:31	NA	NA	18	AF
2019/7/21 8:32	NA	NA	18	AF
2019/7/21 8:33	NA	NA	18	AF
2019/7/21 8:34	NA	NA	18	AF
2019/7/21 8:35	NA	NA	18	AF
2019/7/21 8:36	NA	NA	18	AF
2019/7/21 8:37	NA	NA	18	AF
2019/7/21 8:38	NA	NA	18	AF
2019/7/21 8:39	NA	NA	18	AF
2019/7/21 8:40	NA	NA	18	AF
2019/7/21 8:41	NA	NA	18	AF
2019/7/21 8:42	NA	NA	18	AF
2019/7/21 8:43	NA	NA	18	AF
2019/7/21 8:44	NA	NA	18	AF
2019/7/21 8:45	NA	NA	18	AF
2019/7/21 8:46	NA	NA	18	AF
2019/7/21 8:47	NA	NA	18	AF
2019/7/21 8:48	NA	NA	18	AF
2019/7/21 8:49	NA	NA	18	AF
2019/7/21 8:50	NA	NA	18	AF
2019/7/21 8:51	NA	NA	18	AF
2019/7/21 8:52	NA	NA	18	AF
2019/7/21 8:53	NA	NA	18	AF
2019/7/21 8:54	NA	NA	18	AF
2019/7/21 8:55	NA	NA	18	AF
2019/7/21 8:56	NA	NA	18	AF
2019/7/21 8:57	NA	NA	18	AF
2019/7/21 8:58	NA	NA	18	AF
2019/7/21 8:59	NA	NA	18	AF
2019/7/21 9:00	NA	NA	18	AF
2019/7/21 9:01	NA	NA	18	AF
2019/7/21 9:02	NA	NA	18	AF
2019/7/21 9:03	NA	NA	18	AF
2019/7/21 9:04	NA	NA	18	AF
2019/7/21 9:05	NA	NA	18	AF
2019/7/21 9:06	NA	NA	18	AF
2019/7/21 9:07	NA	NA	18	AF
2019/7/21 9:08	NA	NA	18	AF
2019/7/21 9:09	NA	NA	18	AF
2019/7/21 9:10	NA	NA	18	AF
2019/7/21 9:11	NA	NA	18	AF
2019/7/21 9:12	NA	NA	18	AF
2019/7/21 9:13	NA	NA	18	AF
2019/7/21 9:14	NA	NA	18	AF
2019/7/21 9:15	NA	NA	18	AF
2019/7/21 9:16	NA	NA	18	AF
2019/7/21 9:17	NA	NA	18	AF
2019/7/21 9:18	NA	NA	18	AF
2019/7/21 9:19	NA	NA	18	AF
2019/7/21 9:20	NA	NA	18	AF
2019/7/21 9:21	NA	NA	18	AF
2019/7/21 9:22	NA	NA	18	AF
2019/7/21 9:23	NA	NA	18	AF
2019/7/21 9:24	NA	NA	18	AF
2019/7/21 9:25	NA	NA	18	AF
2019/7/21 9:26	NA	NA	18	AF
2019/7/21 9:27	NA	NA	18	AF
2019/7/21 9:28	NA	NA	18	AF
2019/7/21 9:29	NA	NA	18	AF
2019/7/21 9:30	NA	NA	18	AF
2019/7/21 9:31	NA	NA	18	AF
2019/7/21 9:32	NA	NA	18	AF
2019/7/21 9:33	NA	NA	18	AF
2019/7/21 9:34	NA	NA	18	AF
2019/7/21 9:35	NA	NA	18	AF
2019/7/21 9:36	NA	NA	18	AF
2019/7/21 9:37	NA	NA	18	AF
2019/7/21 9:38	NA	NA	18	AF
2019/7/21 9:39	NA	NA	18	AF
2019/7/21 9:40	NA	NA	18	AF
2019/7/21 9:41	NA	NA	18	AF
2019/7/21 9:42	NA	NA	18	AF
2019/7/21 9:43	NA	NA	18	AF
2019/7/21 9:44	NA	NA	18	AF
2019/7/21 9:45	NA	NA	18	AF
2019/7/21 9:46	NA	NA	18	AF
2019/7/21 9:47	NA	NA	18	AF
2019/7/21 9:48	NA	NA	18	AF
2019/7/21 9:49	NA	NA	18	AF
2019/7/21 9:50	NA	NA	18	AF
2019/7/21 9:51	NA	NA	18	AF
2019/7/21 9:52	NA	NA	18	AF
2019/7/21 9:53	NA	NA	18	AF
2019/7/21 9:54	NA	NA	18	AF
2019/7/21 9:55	NA	NA	18	AF
2019/7/21 9:56	NA	NA	18	AF
2019/7/21 9:57	NA	NA	18	AF
2019/7/21 9:58	NA	NA	18	AF
2019/7/21 9:59	NA	NA	18	AF
2019/7/21 10:00	NA	NA	18	AF
2019/7/21 10:01	NA	NA	18	AF
2019/7/21 10:02	NA	NA	18	AF
2019/7/21 10:03	NA	NA	18	AF
2019/7/21 10:04	NA	NA	18	AF
2019/7/21 10:05	NA	NA	18	AF
2019/7/21 10:06	NA	NA	18	AF
2019/7/21 10:07	NA	NA	18	AF
2019/7/21 10:08	NA	NA	18	AF
2019/7/21 10:09	NA	NA	18	AF
2019/7/21 10:10	NA	NA	18	AF
2019/7/21 10:11	NA	NA	18	AF
2019/7/21 10:12	NA	NA	18	AF
2019/7/21 10:13	NA	NA	18	AF
2019/7/21 10:14	NA	NA	18	AF
2019/7/21 10:15	NA	NA	18	AF
2019/7/21 10:16	NA	NA	18	AF
2019/7/21 10:17	NA	NA	18	AF
2019/7/21 10:18	NA	NA	18	AF
2019/7/21 10:19	NA	NA	18	AF
2019/7/21 10:20	NA	NA	18	AF
2019/7/21 10:21	NA	NA	18	AF
2019/7/21 10:22	NA	NA	18	AF
2019/7/21 10:23	NA	NA	18	AF
2019/7/21 10:24	NA	NA	18	AF
2019/7/21 10:25	NA	NA	18	AF
2019/7/21 10:26	NA	NA	18	AF
2019/7/21 10:27	NA	NA	18	AF
2019/7/21 10:28	NA	NA	18	AF
2019/7/21 10:29	NA	NA	18	AF
2019/7/21 10:30	NA	NA	18	AF
2019/7/21 10:31	NA	NA	18	AF
2019/7/21 10:32	NA	NA	18	AF
2019/7/21 10:33	NA	NA	18	AF
2019/7/21 10:34	NA	NA	18	AF
2019/7/21 10:35	NA	NA	18	AF
2019/7/21 10:36	NA	NA	18	AF
2019/7/21 10:37	NA	NA	18	AF
2019/7/21 10:38	NA	NA	18	AF
2019/7/21 10:39	NA	NA	18	AF
2019/7/21 10:40	NA	NA	18	AF
2019/7/21 10:41	NA	NA	18	AF
2019/7/21 10:42	NA	NA	18	AF
2019/7/21 10:43	NA	NA	18	AF
2019/7/21 10:44	NA	NA	18	AF
2019/7/21 10:45	NA	NA	18	AF
2019/7/21 10:46	NA	NA	18	AF
2019/7/21 10:47	NA	NA	18	AF
2019/7/21 10:48	NA	NA	18	AF
2019/7/21 10:49	NA	NA	18	AF
2019/7/21 10:50	NA	NA	18	AF
2019/7/21 10:51	NA	NA	18	AF
2019/7/21 10:52	NA	NA	18	AF
2019/7/21 10:53	NA	NA	18	AF
2019/7/21 10:54	NA	NA	18	AF
2019/7/21 10:55	NA	NA	18	AF
2019/7/21 10:56	NA	NA	18	AF
2019/7/21 10:57	NA	NA	18	AF
2019/7/21 10:58	NA	NA	18	AF
2019/7/21 10:59	NA	NA	18	AF
2019/7/21 11:00	NA	NA	18	AF
2019/7/21 11:01	NA	NA	18	AF
2019/7/21 11:02	NA	NA	18	AF
2019/7/21 11:03	NA	NA	18	AF
2019/7/21 11:04	NA	NA	18	AF
2019/7/21 11:05	NA	NA	18	AF
2019/7/21 11:06	NA	NA	18	AF
2019/7/21 11:07	NA	NA	18	AF
2019/7/21 11:08	NA	NA	18	AF
2019/7/21 11:09	NA	NA	18	AF
2019/7/21 11:10	NA	NA	18	AF
2019/7/21 11:11	NA	NA	18	AF
2019/7/21 11:12	NA	NA	18	AF
2019/7/21 11:13	NA	NA	18	AF
2019/7/21 11:14	NA	NA	18	AF
2019/7/21 11:15	NA	NA	18	AF
2019/7/21 11:16	NA	NA	18	AF
2019/7/21 11:17	NA	NA	18	AF
2019/7/21 11:18	NA	NA	18	AF
2019/7/21 11:19	NA	NA	18	AF
2019/7/21 11:20	NA	NA	18	AF
2019/7/21 11:21	NA	NA	18	AF
2019/7/21 11:22	NA	NA	18	AF
2019/7/21 11:23	NA	NA	18	AF
2019/7/21 11:24	NA	NA	18	AF
2019/7/21 11:25	NA	NA	18	AF
2019/7/21 11:26	NA	NA	18	AF
2019/7/21 11:27	NA	NA	18	AF
2019/7/21 11:28	NA	NA	18	AF
2019/7/21 11:29	NA	NA	18	AF
2019/7/21 11:30	NA	NA	18	AF
2019/7/21 11:31	NA	NA	18	AF
2019/7/21 11:32	NA	NA	18	AF
2019/7/21 11:33	NA	NA	18	AF
2019/7/21 11:34	NA	NA	18	AF
2019/7/21 11:35	NA	NA	18	AF
2019/7/21 11:36	NA	NA	18	AF
2019/7/21 11:37	NA	NA	18	AF
2019/7/21 11:38	NA	NA	18	AF
2019/7/21 11:39	NA	NA	18	AF
2019/7/21 11:40	NA	NA	18	AF
2019/7/21 11:41	NA	NA	18	AF
2019/7/21 11:42	NA	NA	18	AF
2019/7/21 11:43	NA	NA	18	AF
2019/7/21 11:44	NA	NA	18	AF
2019/7/21 11:45	NA	NA	18	AF
2019/7/21 11:46	NA	NA	18	AF
2019/7/21 11:47	NA	NA	18	AF
2019/7/21 11:48	NA	NA	18	AF
2019/7/21 11:49	NA	NA	18	AF
2019/7/21 11:50	NA	NA	18	AF
2019/7/21 11:51	NA	NA	18	AF
2019/7/21 11:52	NA	NA	18	AF
2019/7/21 11:53	NA	NA	18	AF
2019/7/21 11:54	NA	NA	18	AF
2019/7/21 11:55	NA	NA	18	AF
2019/7/21 11:56	NA	NA	18	AF
2019/7/21 11:57	NA	NA	18	AF
2019/7/21 11:58	NA	NA	18	AF
2019/7/21 11:59	NA	NA	18	AF
2019/7/21 12:00	NA	NA	18	AF
2019/7/21 12:01	NA	NA	18	AF
2019/7/21 12:02	NA	NA	18	AF
2019/7/21 12:03	NA	NA	18	AF
2019/7/21 12:04	NA	NA	18	AF
2019/7/21 12:05	NA	NA	18	AF
2019/7/21 12:06	NA	NA	18	AF
2019/7/21 12:07	NA	NA	18	AF
2019/7/21 12:08	NA	NA	18	AF
2019/7/21 12:09	NA	NA	18	AF
2019/7/21 12:10	NA	NA	18	AF
2019/7/21 12:11	NA	NA	18	AF
2019/7/21 12:12	NA	NA	18	AF
2019/7/21 12:13	NA	NA	18	AF
2019/7/21 12:14	NA	NA	18	AF
2019/7/21 12:15	NA	NA	18	AF
2019/7/21 12:16	NA	NA	18	AF
2019/7/21 12:17	NA	NA	18	AF
2019/7/21 12:18	NA	NA	18	AF
2019/7/21 12:19	NA	NA	18	AF
2019/7/21 12:20	NA	NA	18	AF
2019/7/21 12:21	NA	NA	18	AF
2019/7/21 12:22	NA	NA	18	AF
2019/7/21 12:23	NA	NA	18	AF
2019/7/21 12:24	NA	NA	18	AF
2019/7/21 12:25	NA	NA	18	AF
2019/7/21 12:26	NA	NA	18	AF
2019/7/21 12:27	NA	NA	18	AF
2019/7/21 12:28	NA	NA	18	AF
2019/7/21 12:29	NA	NA	18	AF
2019/7/21 12:30	NA	NA	18	AF
2019/7/21 12:31	NA	NA	18	AF
2019/7/21 12:32	NA	NA	18	AF
2019/7/21 12:33	NA	NA	18	AF
2019/7/21 12:34	NA	NA	18	AF
2019/7/21 12:35	NA	NA	18	AF
2019/7/21 12:36	NA	NA	18	AF
2019/7/21 12:37	NA	NA	18	AF
2019/7/21 12:38	NA	NA	18	AF
2019/7/21 12:39	NA	NA	18	AF
2019/7/21 12:40	NA	NA	18	AF
2019/7/21 12:41	NA	NA	18	AF
2019/7/21 12:42	NA	NA	18	AF
2019/7/21 12:43	NA	NA	18	AF
2019/7/21 12:44	NA	NA	18	AF
2019/7/21 12:45	NA	NA	18	AF
2019/7/21 12:46	NA	NA	18	AF
2019/7/21 12:47	NA	NA	18	AF
2019/7/21 12:48	NA	NA	18	AF
2019/7/21 12:49	NA	NA	18	AF
2019/7/21 12:50	NA	NA	18	AF
2019/7/21 12:51	NA	NA	18	AF
2019/7/21 12:52	NA	NA	18	AF
2019/7/21 12:53	NA	NA	18	AF
2019/7/21 12:54	NA	NA	18	AF
2019/7/21 12:55	NA	NA	18	AF
2019/7/21 12:56	NA	NA	18	AF
2019/7/21 12:57	NA	NA	18	AF
2019/7/21 12:58	NA	NA	18	AF
2019/7/21 12:59	NA	NA	18	AF
2019/7/21 13:00	NA	NA	18	AF
2019/7/21 13:01	NA	NA	18	AF
2019/7/21 13:02	NA	NA	18	AF
2019/7/21 13:03	NA	NA	18	AF
2019/7/21 13:04	NA	NA	18	AF
2019/7/21 13:05	NA	NA	18	AF
2019/7/21 13:06	NA	NA	18	AF
2019/7/21 13:07	NA	NA	18	AF
2019/7/21 13:08	NA	NA	18	AF
2019/7/21 13:09	NA	NA	18	AF
2019/7/21 13:10	NA	NA	18	AF
2019/7/21 13:11	NA	NA	18	AF
2019/7/21 13:12	NA	NA	18	AF
2019/7/21 13:13	NA	NA	18	AF
2019/7/21 13:14	NA	NA	18	AF
2019/7/21 13:15	NA	NA	18	AF
2019/7/21 13:16	NA	NA	18	AF
2019/7/21 13:17	NA	NA	18	AF
2019/7/21 13:18	NA	NA	18	AF
2019/7/21 13:19	NA	NA	18	AF
2019/7/21 13:20	NA	NA	18	AF
2019/7/21 13:21	NA	NA	18	AF
2019/7/21 13:22	NA	NA	18	AF
2019/7/21 13:23	NA	NA	18	AF
2019/7/21 13:24	NA	NA	18	AF
2019/7/21 13:25	NA	NA	18	AF
2019/7/21 13:26	NA	NA	18	AF
2019/7/21 13:27	NA	NA	18	AF
2019/7/21 13:28	NA	NA	18	AF
2019/7/21 13:29	NA	NA	18	AF
2019/7/21 13:30	NA	NA	18	AF
2019/7/21 13:31	NA	NA	18	AF
2019/7/21 13:32	NA	NA	18	AF
2019/7/21 13:33	NA	NA	18	AF
2019/7/21 13:34	NA	NA	18	AF
2019/7/21 13:35	NA	NA	18	AF
2019/7/21 13:36	NA	NA	18	AF
2019/7/21 13:37	NA	NA	18	AF
2019/7/21 13:38	NA	NA	18	AF
2019/7/21 13:39	NA	NA	18	AF
2019/7/21 13:40	NA	NA	18	AF
2019/7/21 13:41	NA	NA	18	AF
2019/7/21 13:42	NA	NA	18	AF
2019/7/21 13:43	NA	NA	18	AF
2019/7/21 13:44	NA	NA	18	AF
2019/7/21 13:45	NA	NA	18	AF
2019/7/21 13:46	NA	NA	18	AF
2019/7/21 13:47	NA	NA	18	AF
2019/7/21 13:48	NA	NA	18	AF
2019/7/21 13:49	NA	NA	18	AF
2019/7/21 13:50	NA	NA	18	AF
2019/7/21 13:51	NA	NA	18	AF
2019/7/21 13:52	NA	NA	18	AF
2019/7/21 13:53	NA	NA	18	AF
2019/7/21 13:54	NA	NA	18	AF
2019/7/21 13:55	NA	NA	18	AF
2019/7/21 13:56	NA	NA	18	AF
2019/7/21 13:57	NA	NA	18	AF
2019/7/21 13:58	NA	NA	18	AF
2019/7/21 13:59	NA	NA	18	AF
2019/7/21 14:00	NA	NA	18	AF
2019/7/21 14:01	NA	NA	18	AF
2019/7/21 14:02	NA	NA	18	AF
2019/7/21 14:03	NA	NA	18	AF
2019/7/21 14:04	NA	NA	18	AF
2019/7/21 14:05	NA	NA	18	AF
2019/7/21 14:06	NA	NA	18	AF
2019/7/21 14:07	NA	NA	18	AF
2019/7/21 14:08	NA	NA	18	AF
2019/7/21 14:09	NA	NA	18	AF
2019/7/21 14:10	NA	NA	18	AF
2019/7/21 14:11	NA	NA	18	AF
2019/7/21 14:12	NA	NA	18	AF
2019/7/21 14:13	NA	NA	18	AF
2019/7/21 14:14	NA	NA	18	AF
2019/7/21 14:15	NA	NA	18	AF
2019/7/21 14:16	NA	NA	18	AF
2019/7/21 14:17	NA	NA	18	AF
2019/7/21 14:18	NA	NA	18	AF
2019/7/21 14:19	NA	NA	18	AF
2019/7/21 14:20	NA	NA	18	AF
2019/7/21 14:21	NA	NA	18	AF
2019/7/21 14:22	NA	NA	18	AF
2019/7/21 14:23	NA	NA	18	AF
2019/7/21 14:24	NA	NA	18	AF
2019/7/21 14:25	NA	NA	18	AF
2019/7/21 14:26	NA	NA	18	AF
2019/7/21 14:27	NA	NA	18	AF
2019/7/21 14:28	NA	NA	18	AF
2019/7/21 14:29	NA	NA	18	AF
2019/7/21 14:30	NA	NA	18	AF
2019/7/21 14:31	NA	NA	18	AF
2019/7/21 14:32	NA	NA	18	AF
2019/7/21 14:33	NA	NA	18	AF
2019/7/21 14:34	NA	NA	18	AF
2019/7/21 14:35	NA	NA	18	AF
2019/7/21 14:36	NA	NA	18	AF
2019/7/21 14:37	NA	NA	18	AF
2019/7/21 14:38	NA	NA	18	AF
2019/7/21 14:39	NA	NA	18	AF
2019/7/21 14:40	NA	NA	18	AF
2019/7/21 14:41	NA	NA	18	AF
2019/7/21 14:42	NA	NA	18	AF
2019/7/21 14:43	NA	NA	18	AF
2019/7/21 14:44	NA	NA	18	AF
2019/7/21 14:45	NA	NA	18	AF
2019/7/21 14:46	NA	NA	18	AF
2019/7/21 14:47	NA	NA	18	AF
2019/7/21 14:48	NA	NA	18	AF
2019/7/21 14:49	NA	NA	18	AF
2019/7/21 14:50	NA	NA	18	AF
2019/7/21 14:51	NA	NA	18	AF
2019/7/21 14:52	NA	NA	18	AF
2019/7/21 14:53	266386.7489	35149.12539	18	AF
2019/7/21 14:54	266385.7279	35148.00395	18	AF
2019/7/21 14:55	266385.88	35148.02659	18	AF
2019/7/21 14:56	266385.8617	35147.98235	18	AF
2019/7/21 14:57	266385.4288	35147.6521	18	AF
2019/7/21 14:58	266386.9569	35141.17662	18	AF
2019/7/21 14:59	266393.4659	35137.17233	18	AF
2019/7/21 15:00	266394.5628	35136.97615	18	AF
2019/7/22 4:00	266312.3908	35267.73182	18	AF
2019/7/22 4:01	266312.3284	35267.49569	18	AF
2019/7/22 4:02	266310.8239	35267.12068	18	AF
2019/7/22 4:03	266311.3229	35267.40041	18	AF
2019/7/22 4:04	266310.9091	35267.32768	18	AF
2019/7/22 4:05	266311.3483	35267.11744	18	AF
2019/7/22 4:06	266303.3632	35267.41162	18	AF
2019/7/22 4:07	266303.0879	35267.12816	18	AF
2019/7/22 4:08	266302.5979	35266.90558	18	AF
2019/7/22 4:09	266288.197	35272.90072	18	AF
2019/7/22 4:10	266275.3632	35282.14142	18	AF
2019/7/22 4:11	266266.3023	35282.8517	18	AF
2019/7/22 4:12	266258.8153	35287.6673	18	AF
2019/7/22 4:13	266238.7357	35301.85611	18	AF
2019/7/22 4:14	266233.5247	35308.00259	18	AF
2019/7/22 4:15	266223.665	35320.57206	18	AF
[truncated: 1,306 more rows]
