# Supplementary material for: Estimating individual exposure to predation risk in group-living baboons, Papio anubis
Source: PLoS One. 2023 Nov 8;18(11):e0287357. doi: 10.1371/journal.pone.0287357 (PMC10631679; doi:10.1371/journal.pone.0287357)
Supplement: S1 Data — (ZIP) [file pone.0287357.s006.zip › S6 Data/20.csv]

Unnamed: 0	x	y	id	agesex
2019/7/19 4:00	265585.3609	35315.92089	20	AF
2019/7/19 4:01	265591.6954	35327.31414	20	AF
2019/7/19 4:02	265590.3642	35328.59228	20	AF
2019/7/19 4:03	265598.4785	35333.75673	20	AF
2019/7/19 4:04	265603.1438	35342.83586	20	AF
2019/7/19 4:05	265609.0924	35341.78919	20	AF
2019/7/19 4:06	265643.9499	35342.73987	20	AF
2019/7/19 4:07	265695.8277	35356.1945	20	AF
2019/7/19 4:08	265752.5493	35377.27141	20	AF
2019/7/19 4:09	265797.5387	35400.35027	20	AF
2019/7/19 4:10	265845.7638	35421.25939	20	AF
2019/7/19 4:11	265872.1408	35427.78642	20	AF
2019/7/19 4:12	265888.0901	35422.28532	20	AF
2019/7/19 4:13	265895.2932	35416.10263	20	AF
2019/7/19 4:14	265900.0868	35415.75083	20	AF
2019/7/19 4:15	265902.4044	35421.6477	20	AF
2019/7/19 4:16	265911.0031	35417.65729	20	AF
2019/7/19 4:17	265930.9716	35414.93743	20	AF
2019/7/19 4:18	265942.2569	35415.10932	20	AF
2019/7/19 4:19	265948.0692	35422.29832	20	AF
2019/7/19 4:20	265959.1178	35415.60592	20	AF
2019/7/19 4:21	265966.9014	35409.74332	20	AF
2019/7/19 4:22	265985.3611	35413.46243	20	AF
2019/7/19 4:23	265989.7542	35417.40706	20	AF
2019/7/19 4:24	265990.2986	35417.88402	20	AF
2019/7/19 4:25	265989.8503	35417.15679	20	AF
2019/7/19 4:26	265992.2994	35415.75552	20	AF
2019/7/19 4:27	265995.9262	35416.33495	20	AF
2019/7/19 4:28	266010.1675	35420.70425	20	AF
2019/7/19 4:29	266011.3711	35431.23987	20	AF
2019/7/19 4:30	266021.1765	35444.2568	20	AF
2019/7/19 4:31	266024.9695	35450.27589	20	AF
2019/7/19 4:32	266029.2466	35454.72465	20	AF
2019/7/19 4:33	266035.4435	35452.9054	20	AF
2019/7/19 4:34	266032.8793	35460.61104	20	AF
2019/7/19 4:35	266041.9347	35465.06877	20	AF
2019/7/19 4:36	266048.0676	35457.12239	20	AF
2019/7/19 4:37	266043.1905	35455.17232	20	AF
2019/7/19 4:38	266040.8931	35455.23731	20	AF
2019/7/19 4:39	266038.857	35466.92794	20	AF
2019/7/19 4:40	266037.2298	35464.95987	20	AF
2019/7/19 4:41	266038.545	35467.67311	20	AF
2019/7/19 4:42	266036.4366	35466.59293	20	AF
2019/7/19 4:43	266035.9005	35466.04444	20	AF
2019/7/19 4:44	266052.6777	35460.25378	20	AF
2019/7/19 4:45	266060.3328	35457.63861	20	AF
2019/7/19 4:46	266063.2295	35460.26267	20	AF
2019/7/19 4:47	266067.2612	35446.36543	20	AF
2019/7/19 4:48	266079.3409	35415.12036	20	AF
2019/7/19 4:49	266105.4964	35375.42403	20	AF
2019/7/19 4:50	266160.0984	35328.33681	20	AF
2019/7/19 4:51	266181.7067	35310.23742	20	AF
2019/7/19 4:52	266183.8623	35303.88273	20	AF
2019/7/19 4:53	266186.971	35288.70083	20	AF
2019/7/19 4:54	266192.3778	35252.78815	20	AF
2019/7/19 4:55	266195.6966	35233.99496	20	AF
2019/7/19 4:56	266198.7984	35230.26031	20	AF
2019/7/19 4:57	266229.8893	35234.80905	20	AF
2019/7/19 4:58	266251.627	35233.89102	20	AF
2019/7/19 4:59	266255.114	35237.52331	20	AF
2019/7/19 5:00	266257.2804	35233.36228	20	AF
2019/7/19 5:01	266262.7785	35221.18025	20	AF
2019/7/19 5:02	266261.4049	35219.46689	20	AF
2019/7/19 5:03	266257.9831	35215.5507	20	AF
2019/7/19 5:04	266257.9282	35215.55808	20	AF
2019/7/19 5:05	266257.7841	35215.49839	20	AF
2019/7/19 5:06	266259.0411	35214.67818	20	AF
2019/7/19 5:07	266259.7011	35215.00875	20	AF
2019/7/19 5:08	266259.8689	35215.33463	20	AF
2019/7/19 5:09	266259.0026	35215.23785	20	AF
2019/7/19 5:10	266259.0007	35215.0959	20	AF
2019/7/19 5:11	266259.3481	35215.12017	20	AF
2019/7/19 5:12	266261.0895	35218.04162	20	AF
2019/7/19 5:13	266263.5229	35222.20171	20	AF
2019/7/19 5:14	266262.7513	35222.32096	20	AF
2019/7/19 5:15	266264.2044	35222.12047	20	AF
2019/7/19 5:16	266265.2712	35222.7024	20	AF
2019/7/19 5:17	266266.0132	35222.9983	20	AF
2019/7/19 5:18	266263.205	35226.46633	20	AF
2019/7/19 5:19	266262.3848	35225.05518	20	AF
2019/7/19 5:20	266262.261	35222.18059	20	AF
2019/7/19 5:21	266262.4109	35222.08839	20	AF
2019/7/19 5:22	266263.2529	35224.93961	20	AF
2019/7/19 5:23	266260.9448	35229.17588	20	AF
2019/7/19 5:24	266260.8454	35228.00054	20	AF
2019/7/19 5:25	266263.1745	35228.52562	20	AF
2019/7/19 5:26	266263.5267	35227.93842	20	AF
2019/7/19 5:27	266262.846	35227.85567	20	AF
2019/7/19 5:28	266262.7011	35227.30998	20	AF
2019/7/19 5:29	266263.0509	35228.32158	20	AF
2019/7/19 5:30	266262.8984	35228.55683	20	AF
2019/7/19 5:31	266264.0108	35228.44047	20	AF
2019/7/19 5:32	266264.1703	35227.81331	20	AF
2019/7/19 5:33	266262.9359	35228.45543	20	AF
2019/7/19 5:34	266261.8068	35228.30045	20	AF
2019/7/19 5:35	266261.8276	35228.40515	20	AF
2019/7/19 5:36	266263.1665	35228.91255	20	AF
2019/7/19 5:37	266263.4938	35228.66215	20	AF
2019/7/19 5:38	266264.2291	35228.53259	20	AF
2019/7/19 5:39	266264.5466	35229.3204	20	AF
2019/7/19 5:40	266263.0669	35228.42186	20	AF
2019/7/19 5:41	266264.0895	35228.69705	20	AF
2019/7/19 5:42	266272.4001	35228.11174	20	AF
2019/7/19 5:43	266277.5777	35225.61875	20	AF
2019/7/19 5:44	266282.7327	35212.64375	20	AF
2019/7/19 5:45	266283.1876	35212.05008	20	AF
2019/7/19 5:46	266283.2362	35211.75807	20	AF
2019/7/19 5:47	266283.1368	35211.46227	20	AF
2019/7/19 5:48	266282.5386	35210.80996	20	AF
2019/7/19 5:49	266283.3636	35210.3412	20	AF
2019/7/19 5:50	266282.9595	35210.7472	20	AF
2019/7/19 5:51	266283.7316	35211.46966	20	AF
2019/7/19 5:52	266283.7278	35212.64023	20	AF
2019/7/19 5:53	266283.0819	35214.0126	20	AF
2019/7/19 5:54	266284.8034	35214.65597	20	AF
2019/7/19 5:55	266284.1405	35214.24613	20	AF
2019/7/19 5:56	266283.7669	35213.50847	20	AF
2019/7/19 5:57	266283.4025	35213.86691	20	AF
2019/7/19 5:58	266284.8215	35213.83417	20	AF
2019/7/19 5:59	266289.4789	35217.89832	20	AF
2019/7/19 6:00	266302.0107	35228.18349	20	AF
2019/7/19 6:01	266315.4188	35242.54759	20	AF
2019/7/19 6:02	266318.0522	35244.49186	20	AF
2019/7/19 6:03	266325.9855	35242.93145	20	AF
2019/7/19 6:04	266332.8124	35231.94166	20	AF
2019/7/19 6:05	266332.4714	35231.76316	20	AF
2019/7/19 6:06	266326.8723	35238.06551	20	AF
2019/7/19 6:07	266333.8688	35238.48316	20	AF
2019/7/19 6:08	266339.4174	35237.99103	20	AF
2019/7/19 6:09	266353.3272	35245.27364	20	AF
2019/7/19 6:10	266366.97	35241.69022	20	AF
2019/7/19 6:11	266392.5472	35229.20731	20	AF
2019/7/19 6:12	266409.9346	35225.49924	20	AF
2019/7/19 6:13	266443.3727	35211.39549	20	AF
2019/7/19 6:14	266463.7991	35200.3021	20	AF
2019/7/19 6:15	266463.2306	35206.10528	20	AF
2019/7/19 6:16	266464.1508	35210.08686	20	AF
2019/7/19 6:17	266464.1564	35208.51848	20	AF
2019/7/19 6:18	266463.18	35209.3331	20	AF
2019/7/19 6:19	266484.0958	35188.01458	20	AF
2019/7/19 6:20	266526.3464	35177.9745	20	AF
2019/7/19 6:21	266539.6955	35183.20081	20	AF
2019/7/19 6:22	266564.4251	35194.92246	20	AF
2019/7/19 6:23	266594.9274	35202.12369	20	AF
2019/7/19 6:24	266608.7319	35210.62816	20	AF
2019/7/19 6:25	266611.7738	35215.61507	20	AF
2019/7/19 6:26	266613.3808	35214.83203	20	AF
2019/7/19 6:27	266623.4123	35200.9421	20	AF
2019/7/19 6:28	266644.8109	35189.01297	20	AF
2019/7/19 6:29	266662.1757	35181.09876	20	AF
2019/7/19 6:30	266672.8528	35182.39803	20	AF
2019/7/19 6:31	266679.832	35183.87466	20	AF
2019/7/19 6:32	266685.3954	35187.88037	20	AF
2019/7/19 6:33	266709.8655	35183.43646	20	AF
2019/7/19 6:34	266730.5728	35180.97094	20	AF
2019/7/19 6:35	266748.9554	35172.38724	20	AF
2019/7/19 6:36	266750.4403	35169.83308	20	AF
2019/7/19 6:37	266756.1589	35168.86929	20	AF
2019/7/19 6:38	266774.321	35187.20272	20	AF
2019/7/19 6:39	266792.94	35191.68801	20	AF
2019/7/19 6:40	266828.4419	35187.97739	20	AF
2019/7/19 6:41	266842.149	35201.33969	20	AF
2019/7/19 6:42	266866.7646	35208.15456	20	AF
2019/7/19 6:43	266886.7072	35212.31624	20	AF
2019/7/19 6:44	266908.9989	35213.23194	20	AF
2019/7/19 6:45	266914.441	35217.39067	20	AF
2019/7/19 6:46	266920.7231	35246.04516	20	AF
2019/7/19 6:47	266924.0213	35255.45029	20	AF
2019/7/19 6:48	266933.2065	35256.74525	20	AF
2019/7/19 6:49	266946.6206	35257.48524	20	AF
2019/7/19 6:50	266948.1725	35261.88071	20	AF
2019/7/19 6:51	266953.4536	35264.89545	20	AF
2019/7/19 6:52	266963.2818	35271.33579	20	AF
2019/7/19 6:53	266970.5731	35286.98963	20	AF
2019/7/19 6:54	266973.8011	35294.67598	20	AF
2019/7/19 6:55	266996.062	35306.36638	20	AF
2019/7/19 6:56	267028.5875	35319.15447	20	AF
2019/7/19 6:57	267044.2083	35332.67305	20	AF
2019/7/19 6:58	267056.8501	35338.3924	20	AF
2019/7/19 6:59	267062.3978	35352.91178	20	AF
2019/7/19 7:00	267064.9967	35364.03178	20	AF
2019/7/19 7:01	267075.9243	35367.24962	20	AF
2019/7/19 7:02	267083.5675	35375.81842	20	AF
2019/7/19 7:03	267092.4008	35385.13135	20	AF
2019/7/19 7:04	267108.1565	35394.21575	20	AF
2019/7/19 7:05	267121.6074	35412.39009	20	AF
2019/7/19 7:06	267138.7619	35451.70089	20	AF
2019/7/19 7:07	267159.7441	35490.88223	20	AF
2019/7/19 7:08	267181.527	35521.32418	20	AF
2019/7/19 7:09	267218.9439	35524.85184	20	AF
2019/7/19 7:10	267244.1853	35513.39873	20	AF
2019/7/19 7:11	267244.6005	35510.93991	20	AF
2019/7/19 7:12	267242.1763	35510.14406	20	AF
2019/7/19 7:13	267250.9167	35500.78626	20	AF
2019/7/19 7:14	267255.404	35495.36979	20	AF
2019/7/19 7:15	267255.7512	35494.18883	20	AF
2019/7/19 7:16	267255.5706	35494.87867	20	AF
2019/7/19 7:17	267255.846	35494.91659	20	AF
2019/7/19 7:18	267255.2435	35494.28922	20	AF
2019/7/19 7:19	267253.2881	35495.47087	20	AF
2019/7/19 7:20	267253.3	35495.5376	20	AF
2019/7/19 7:21	267270.8071	35485.91182	20	AF
2019/7/19 7:22	267287.7512	35482.12975	20	AF
2019/7/19 7:23	267305.775	35486.94324	20	AF
2019/7/19 7:24	267307.5823	35487.90144	20	AF
2019/7/19 7:25	267309.8008	35488.11335	20	AF
2019/7/19 7:26	267312.0268	35490.46913	20	AF
2019/7/19 7:27	267313.6683	35493.80978	20	AF
2019/7/19 7:28	267317.8422	35494.6274	20	AF
2019/7/19 7:29	267331.5253	35489.73821	20	AF
2019/7/19 7:30	267339.4917	35495.23904	20	AF
2019/7/19 7:31	267342.3376	35496.56497	20	AF
2019/7/19 7:32	267342.6352	35498.01235	20	AF
2019/7/19 7:33	267336.8835	35495.26649	20	AF
2019/7/19 7:34	267337.253	35501.44181	20	AF
2019/7/19 7:35	267335.1374	35510.53759	20	AF
2019/7/19 7:36	267334.9607	35508.77497	20	AF
2019/7/19 7:37	267335.2862	35510.60724	20	AF
2019/7/19 7:38	267334.7496	35512.54588	20	AF
2019/7/19 7:39	267338.0101	35517.52387	20	AF
2019/7/19 7:40	267338.0868	35518.48538	20	AF
2019/7/19 7:41	267337.9528	35518.808	20	AF
2019/7/19 7:42	267340.5529	35522.94959	20	AF
2019/7/19 7:43	267343.3249	35522.15157	20	AF
2019/7/19 7:44	267344.8906	35524.31577	20	AF
2019/7/19 7:45	267345.4771	35524.83181	20	AF
2019/7/19 7:46	267344.7861	35525.50737	20	AF
2019/7/19 7:47	267347.638	35524.66583	20	AF
2019/7/19 7:48	267345.8853	35526.42959	20	AF
2019/7/19 7:49	267344.845	35528.78321	20	AF
2019/7/19 7:50	267343.1147	35530.42812	20	AF
2019/7/19 7:51	267342.0085	35529.78943	20	AF
2019/7/19 7:52	267341.7599	35530.28056	20	AF
2019/7/19 7:53	267345.8919	35527.69821	20	AF
2019/7/19 7:54	267349.2962	35526.16123	20	AF
2019/7/19 7:55	267352.1423	35524.48351	20	AF
2019/7/19 7:56	267353.3721	35523.09002	20	AF
2019/7/19 7:57	267355.1997	35523.35546	20	AF
2019/7/19 7:58	267363.641	35518.16677	20	AF
2019/7/19 7:59	267378.3186	35513.27322	20	AF
2019/7/19 8:00	267381.5023	35510.72978	20	AF
2019/7/19 8:01	267382.7363	35510.05337	20	AF
2019/7/19 8:02	267380.3114	35506.1123	20	AF
2019/7/19 8:03	267378.3271	35503.64218	20	AF
2019/7/19 8:04	267379.0661	35503.8636	20	AF
2019/7/19 8:05	267382.2214	35507.82222	20	AF
2019/7/19 8:06	267399.4079	35506.18287	20	AF
2019/7/19 8:07	267424.097	35491.34618	20	AF
2019/7/19 8:08	267434.6858	35476.57173	20	AF
2019/7/19 8:09	267439.522	35472.95275	20	AF
2019/7/19 8:10	267434.6565	35473.26135	20	AF
2019/7/19 8:11	267433.1923	35473.18607	20	AF
2019/7/19 8:12	267434.2642	35474.94851	20	AF
2019/7/19 8:13	267432.6115	35473.59911	20	AF
2019/7/19 8:14	267432.7739	35474.33902	20	AF
2019/7/19 8:15	267433.2211	35474.55018	20	AF
2019/7/19 8:16	267435.3169	35473.74161	20	AF
2019/7/19 8:17	267434.3105	35474.60194	20	AF
2019/7/19 8:18	267434.2066	35474.65395	20	AF
2019/7/19 8:19	267434.015	35474.30374	20	AF
2019/7/19 8:20	267433.792	35474.73293	20	AF
2019/7/19 8:21	267434.3027	35474.45115	20	AF
2019/7/19 8:22	267433.6031	35474.91141	20	AF
2019/7/19 8:23	267432.808	35476.09983	20	AF
2019/7/19 8:24	267433.3276	35474.45467	20	AF
2019/7/19 8:25	267433.3636	35474.14645	20	AF
2019/7/19 8:26	267432.5432	35475.3404	20	AF
2019/7/19 8:27	267431.6874	35474.15969	20	AF
2019/7/19 8:28	267432.2008	35474.52384	20	AF
2019/7/19 8:29	267432.9566	35474.91228	20	AF
2019/7/19 8:30	267434.6599	35474.09071	20	AF
2019/7/19 8:31	267434.7124	35474.22839	20	AF
2019/7/19 8:32	267434.6335	35473.31297	20	AF
2019/7/19 8:33	267432.3866	35473.48228	20	AF
2019/7/19 8:34	267433.2943	35474.92032	20	AF
2019/7/19 8:35	267434.3201	35474.10201	20	AF
2019/7/19 8:36	267435.1056	35474.99959	20	AF
2019/7/19 8:37	267433.0044	35474.70433	20	AF
2019/7/19 8:38	267433.1099	35475.25107	20	AF
2019/7/19 8:39	267434.7823	35474.8673	20	AF
2019/7/19 8:40	267433.1892	35476.25017	20	AF
2019/7/19 8:41	267434.5572	35475.59512	20	AF
2019/7/19 8:42	267434.6605	35476.23107	20	AF
2019/7/19 8:43	267434.2745	35474.51973	20	AF
2019/7/19 8:44	267433.2112	35474.93435	20	AF
2019/7/19 8:45	267436.2619	35475.69136	20	AF
2019/7/19 8:46	267436.9642	35475.76901	20	AF
2019/7/19 8:47	267435.016	35475.89513	20	AF
2019/7/19 8:48	267420.858	35471.67036	20	AF
2019/7/19 8:49	267418.734	35468.59121	20	AF
2019/7/19 8:50	267425.9323	35461.66334	20	AF
2019/7/19 8:51	267428.3278	35458.42031	20	AF
2019/7/19 8:52	267428.0384	35458.77282	20	AF
2019/7/19 8:53	267425.8622	35456.70276	20	AF
2019/7/19 8:54	267424.2816	35455.68995	20	AF
2019/7/19 8:55	267424.0932	35456.32448	20	AF
2019/7/19 8:56	267423.2282	35457.00008	20	AF
2019/7/19 8:57	267423.4722	35456.10525	20	AF
2019/7/19 8:58	267424.0048	35457.78005	20	AF
2019/7/19 8:59	267423.776	35456.97711	20	AF
2019/7/19 9:00	267425.3112	35455.69011	20	AF
2019/7/19 9:01	267423.6621	35455.1824	20	AF
2019/7/19 9:02	267423.8109	35457.18652	20	AF
2019/7/19 9:03	267424.7503	35457.17895	20	AF
2019/7/19 9:04	267424.0926	35457.09429	20	AF
2019/7/19 9:05	267423.1672	35456.60856	20	AF
2019/7/19 9:06	267424.159	35456.88376	20	AF
2019/7/19 9:07	267426.4151	35457.68112	20	AF
2019/7/19 9:08	267428.1382	35458.75068	20	AF
2019/7/19 9:09	267428.3866	35458.82511	20	AF
2019/7/19 9:10	267427.8887	35459.77493	20	AF
2019/7/19 9:11	267427.5716	35459.38198	20	AF
2019/7/19 9:12	267426.4877	35458.74807	20	AF
2019/7/19 9:13	267427.8322	35459.56627	20	AF
2019/7/19 9:14	267428.4388	35458.43761	20	AF
2019/7/19 9:15	267427.8643	35455.12624	20	AF
2019/7/19 9:16	267433.7697	35445.18541	20	AF
2019/7/19 9:17	267447.1928	35435.06719	20	AF
2019/7/19 9:18	267451.7563	35430.00243	20	AF
2019/7/19 9:19	267451.623	35426.3964	20	AF
2019/7/19 9:20	267458.6977	35426.5015	20	AF
2019/7/19 9:21	267458.7424	35410.90963	20	AF
2019/7/19 9:22	267470.2888	35376.43124	20	AF
2019/7/19 9:23	267494.1457	35344.94588	20	AF
2019/7/19 9:24	267526.4338	35321.88685	20	AF
2019/7/19 9:25	267541.832	35318.25627	20	AF
2019/7/19 9:26	267547.2065	35315.006	20	AF
2019/7/19 9:27	267552.0657	35311.14051	20	AF
2019/7/19 9:28	267566.6078	35300.56086	20	AF
2019/7/19 9:29	267573.4667	35301.93059	20	AF
2019/7/19 9:30	267581.9037	35286.32633	20	AF
2019/7/19 9:31	267581.0305	35264.95117	20	AF
2019/7/19 9:32	267590.6641	35262.38615	20	AF
2019/7/19 9:33	267604.8559	35257.50306	20	AF
2019/7/19 9:34	267604.8373	35250.33961	20	AF
2019/7/19 9:35	267603.3048	35239.15822	20	AF
2019/7/19 9:36	267601.6201	35228.1966	20	AF
2019/7/19 9:37	267600.2108	35218.80181	20	AF
2019/7/19 9:38	267598.0022	35210.79158	20	AF
2019/7/19 9:39	267582.1098	35199.30267	20	AF
2019/7/19 9:40	267584.3537	35172.9202	20	AF
2019/7/19 9:41	267591.581	35165.9046	20	AF
2019/7/19 9:42	267597.1003	35157.37518	20	AF
2019/7/19 9:43	267600.7564	35145.71014	20	AF
2019/7/19 9:44	267599.89	35143.28256	20	AF
2019/7/19 9:45	267600.9611	35137.47194	20	AF
2019/7/19 9:46	267601.7609	35133.38054	20	AF
2019/7/19 9:47	267594.8763	35119.07161	20	AF
2019/7/19 9:48	267578.0584	35108.32356	20	AF
2019/7/19 9:49	267576.8009	35104.44678	20	AF
2019/7/19 9:50	267580.2926	35092.69034	20	AF
2019/7/19 9:51	267585.3465	35084.44305	20	AF
2019/7/19 9:52	267583.0528	35079.41177	20	AF
2019/7/19 9:53	267584.3827	35079.27767	20	AF
2019/7/19 9:54	267587.0647	35079.44414	20	AF
2019/7/19 9:55	267580.9128	35076.18809	20	AF
2019/7/19 9:56	267580.976	35074.64921	20	AF
2019/7/19 9:57	267584.4462	35070.18527	20	AF
2019/7/19 9:58	267583.8102	35065.63809	20	AF
2019/7/19 9:59	267583.1338	35061.10863	20	AF
2019/7/19 10:00	267581.5142	35058.10384	20	AF
2019/7/19 10:01	267580.8189	35059.35823	20	AF
2019/7/19 10:02	267578.2516	35057.63738	20	AF
2019/7/19 10:03	267576.0495	35057.44869	20	AF
2019/7/19 10:04	267580.0645	35058.55724	20	AF
2019/7/19 10:05	267580.8091	35058.97739	20	AF
2019/7/19 10:06	267579.0635	35054.90862	20	AF
2019/7/19 10:07	267577.4282	35054.99411	20	AF
2019/7/19 10:08	267579.3177	35052.69059	20	AF
2019/7/19 10:09	267578.6068	35048.66991	20	AF
2019/7/19 10:10	267577.4358	35045.0744	20	AF
2019/7/19 10:11	267578.3303	35035.49555	20	AF
2019/7/19 10:12	267580.2367	35032.66444	20	AF
2019/7/19 10:13	267584.739	35026.15116	20	AF
2019/7/19 10:14	267587.1747	35024.9473	20	AF
2019/7/19 10:15	267586.0251	35024.39046	20	AF
2019/7/19 10:16	267584.7362	35023.32118	20	AF
2019/7/19 10:17	267583.9814	35020.25243	20	AF
2019/7/19 10:18	267581.0642	35017.13583	20	AF
2019/7/19 10:19	267578.8249	35010.88937	20	AF
2019/7/19 10:20	267579.4631	35010.18948	20	AF
2019/7/19 10:21	267579.0019	35008.83357	20	AF
2019/7/19 10:22	267579.2678	35007.84582	20	AF
2019/7/19 10:23	267579.917	35007.97326	20	AF
2019/7/19 10:24	267578.1271	35012.49732	20	AF
2019/7/19 10:25	267577.5989	35016.19787	20	AF
2019/7/19 10:26	267576.4289	35017.56407	20	AF
2019/7/19 10:27	267577.2588	35017.51155	20	AF
2019/7/19 10:28	267583.2475	35021.21779	20	AF
2019/7/19 10:29	267583.2625	35021.92602	20	AF
2019/7/19 10:30	267583.6486	35022.44283	20	AF
2019/7/19 10:31	267583.5884	35022.46828	20	AF
2019/7/19 10:32	267583.7349	35021.77329	20	AF
2019/7/19 10:33	267582.9312	35022.80465	20	AF
2019/7/19 10:34	267583.9607	35022.23815	20	AF
2019/7/19 10:35	267583.1304	35022.2162	20	AF
2019/7/19 10:36	267582.9203	35022.33569	20	AF
2019/7/19 10:37	267583.127	35022.24422	20	AF
2019/7/19 10:38	267583.9797	35022.7484	20	AF
2019/7/19 10:39	267583.3643	35022.91885	20	AF
2019/7/19 10:40	267583.3026	35022.14832	20	AF
2019/7/19 10:41	267583.9644	35021.50815	20	AF
2019/7/19 10:42	267584.1469	35021.59108	20	AF
2019/7/19 10:43	267583.7008	35021.99561	20	AF
2019/7/19 10:44	267584.3224	35021.63713	20	AF
2019/7/19 10:45	267583.201	35022.60367	20	AF
2019/7/19 10:46	267583.0877	35022.46027	20	AF
2019/7/19 10:47	267583.0933	35022.60811	20	AF
2019/7/19 10:48	267583.1033	35022.24385	20	AF
2019/7/19 10:49	267584.9079	35018.87191	20	AF
2019/7/19 10:50	267585.5532	35014.29757	20	AF
2019/7/19 10:51	267585.7975	35014.72113	20	AF
2019/7/19 10:52	267585.7659	35014.55118	20	AF
2019/7/19 10:53	267585.5339	35014.26181	20	AF
2019/7/19 10:54	267585.499	35014.16743	20	AF
2019/7/19 10:55	267585.266	35014.71497	20	AF
2019/7/19 10:56	267585.5121	35014.74847	20	AF
2019/7/19 10:57	267582.2682	35013.33745	20	AF
2019/7/19 10:58	267580.8529	35012.73752	20	AF
2019/7/19 10:59	267581.3037	35011.93113	20	AF
2019/7/19 11:00	267580.937	35012.06061	20	AF
2019/7/19 11:01	267580.9133	35012.24053	20	AF
2019/7/19 11:02	267581.3446	35014.0149	20	AF
2019/7/19 11:03	267582.0497	35015.64948	20	AF
2019/7/19 11:04	267581.9025	35014.50624	20	AF
2019/7/19 11:05	267585.9895	35013.30831	20	AF
2019/7/19 11:06	267579.0437	35011.87112	20	AF
2019/7/19 11:07	267578.2441	35011.23789	20	AF
2019/7/19 11:08	267577.8087	35011.39725	20	AF
2019/7/19 11:09	267578.0641	35011.52365	20	AF
2019/7/19 11:10	267578.0311	35011.67887	20	AF
2019/7/19 11:11	267578.1031	35011.57305	20	AF
2019/7/19 11:12	267577.9901	35010.61671	20	AF
2019/7/19 11:13	267578.7971	35009.18017	20	AF
2019/7/19 11:14	267578.8438	35007.11261	20	AF
2019/7/19 11:15	267583.7067	35008.83926	20	AF
2019/7/19 11:16	267580.4404	35008.46755	20	AF
2019/7/19 11:17	267580.8101	35012.02266	20	AF
2019/7/19 11:18	267579.1638	35012.99336	20	AF
2019/7/19 11:19	267581.1454	35010.9431	20	AF
2019/7/19 11:20	267583.8146	35006.26954	20	AF
2019/7/19 11:21	267577.1511	35008.06082	20	AF
2019/7/19 11:22	267569.8893	35009.30474	20	AF
2019/7/19 11:23	267569.8783	35013.85278	20	AF
2019/7/19 11:24	267560.555	35020.405	20	AF
2019/7/19 11:25	267559.3048	35021.40695	20	AF
2019/7/19 11:26	267548.7597	35024.65641	20	AF
2019/7/19 11:27	267529.2113	35029.52324	20	AF
2019/7/19 11:28	267526.4916	35030.34153	20	AF
2019/7/19 11:29	267522.2323	35030.61705	20	AF
2019/7/19 11:30	267516.7564	35035.31993	20	AF
2019/7/19 11:31	267511.3243	35041.7733	20	AF
2019/7/19 11:32	267498.6972	35049.50228	20	AF
2019/7/19 11:33	267496.6252	35065.38655	20	AF
2019/7/19 11:34	267498.4894	35075.65761	20	AF
2019/7/19 11:35	267497.6209	35079.39583	20	AF
2019/7/19 11:36	267507.084	35107.22006	20	AF
2019/7/19 11:37	267512.8965	35122.47082	20	AF
2019/7/19 11:38	267514.5159	35131.68345	20	AF
2019/7/19 11:39	267517.4539	35145.93197	20	AF
2019/7/19 11:40	267524.9068	35166.23369	20	AF
2019/7/19 11:41	267528.9211	35167.2567	20	AF
2019/7/19 11:42	267557.1216	35182.81003	20	AF
2019/7/19 11:43	267561.8881	35189.13967	20	AF
2019/7/19 11:44	267567.4539	35197.58685	20	AF
2019/7/19 11:45	267567.0881	35212.9996	20	AF
2019/7/19 11:46	267557.5383	35233.79657	20	AF
2019/7/19 11:47	267550.2413	35259.31366	20	AF
2019/7/19 11:48	267536.0494	35281.89931	20	AF
2019/7/19 11:49	267517.3848	35308.84146	20	AF
2019/7/19 11:50	267494.4526	35342.49078	20	AF
2019/7/19 11:51	267470.316	35375.07339	20	AF
2019/7/19 11:52	267427.0321	35401.97597	20	AF
2019/7/19 11:53	267373.9342	35413.80558	20	AF
2019/7/19 11:54	267333.9667	35413.95863	20	AF
2019/7/19 11:55	267293.0939	35397.50611	20	AF
2019/7/19 11:56	267281.2089	35388.13261	20	AF
2019/7/19 11:57	267272.9216	35373.35647	20	AF
2019/7/19 11:58	267268.5053	35368.3411	20	AF
2019/7/19 11:59	267268.2153	35367.77818	20	AF
2019/7/19 12:00	267262.7264	35366.79419	20	AF
2019/7/19 12:01	267252.2852	35372.08688	20	AF
2019/7/19 12:02	267249.0576	35375.55499	20	AF
2019/7/19 12:03	267227.5407	35386.46569	20	AF
2019/7/19 12:04	267216.8086	35387.83052	20	AF
2019/7/19 12:05	267215.8857	35397.84113	20	AF
2019/7/19 12:06	267203.0794	35417.05313	20	AF
2019/7/19 12:07	267196.2095	35425.6953	20	AF
2019/7/19 12:08	267197.9134	35436.2396	20	AF
2019/7/19 12:09	267192.1015	35445.58279	20	AF
2019/7/19 12:10	267180.8573	35448.09433	20	AF
2019/7/19 12:11	267167.5015	35453.39943	20	AF
2019/7/19 12:12	267165.4266	35454.76545	20	AF
2019/7/19 12:13	267161.1695	35451.57981	20	AF
2019/7/19 12:14	267151.8968	35458.75071	20	AF
2019/7/19 12:15	267133.7545	35445.78901	20	AF
2019/7/19 12:16	267121.1978	35449.67895	20	AF
2019/7/19 12:17	267101.5804	35458.18032	20	AF
2019/7/19 12:18	267092.2277	35451.56698	20	AF
2019/7/19 12:19	267083.8761	35445.82685	20	AF
2019/7/19 12:20	267080.6403	35447.40989	20	AF
2019/7/19 12:21	267067.3349	35447.10476	20	AF
2019/7/19 12:22	267051.0646	35448.42428	20	AF
2019/7/19 12:23	267050.7561	35450.00967	20	AF
2019/7/19 12:24	267051.6234	35447.40292	20	AF
2019/7/19 12:25	267050.1986	35449.7672	20	AF
2019/7/19 12:26	267049.6493	35449.87533	20	AF
2019/7/19 12:27	267047.0929	35452.35966	20	AF
2019/7/19 12:28	267041.5923	35457.67569	20	AF
2019/7/19 12:29	267040.4312	35458.82585	20	AF
2019/7/19 12:30	267036.0057	35463.76192	20	AF
2019/7/19 12:31	267019.0952	35470.52921	20	AF
2019/7/19 12:32	267014.8408	35471.75447	20	AF
2019/7/19 12:33	267000.4656	35478.04306	20	AF
2019/7/19 12:34	266999.8191	35478.48081	20	AF
2019/7/19 12:35	266998.1101	35479.09059	20	AF
2019/7/19 12:36	266978.5887	35479.73093	20	AF
2019/7/19 12:37	266972.4121	35480.94995	20	AF
2019/7/19 12:38	266961.0826	35494.78004	20	AF
2019/7/19 12:39	266943.7799	35514.65625	20	AF
2019/7/19 12:40	266939.702	35522.22206	20	AF
2019/7/19 12:41	266933.0001	35531.79182	20	AF
2019/7/19 12:42	266930.4617	35538.97315	20	AF
2019/7/19 12:43	266915.8818	35538.97725	20	AF
2019/7/19 12:44	266912.6275	35539.37683	20	AF
2019/7/19 12:45	266906.5121	35540.25296	20	AF
2019/7/19 12:46	266887.7003	35537.3494	20	AF
2019/7/19 12:47	266869.9161	35540.33384	20	AF
2019/7/19 12:48	266855.4937	35544.97039	20	AF
2019/7/19 12:49	266835.1824	35575.9663	20	AF
2019/7/19 12:50	266805.114	35632.41286	20	AF
2019/7/19 12:51	266786.8471	35665.57033	20	AF
2019/7/19 12:52	266777.5523	35678.91631	20	AF
2019/7/19 12:53	266773.6395	35680.55001	20	AF
2019/7/19 12:54	266764.5807	35681.27671	20	AF
2019/7/19 12:55	266756.5898	35683.88825	20	AF
2019/7/19 12:56	266749.0722	35677.91937	20	AF
2019/7/19 12:57	266737.7991	35664.07437	20	AF
2019/7/19 12:58	266730.9033	35649.70272	20	AF
2019/7/19 12:59	266727.3459	35646.90737	20	AF
2019/7/19 13:00	266725.6542	35643.88932	20	AF
2019/7/19 13:01	266723.2138	35641.99627	20	AF
2019/7/19 13:02	266715.783	35635.60633	20	AF
2019/7/19 13:03	266712.7044	35627.36102	20	AF
2019/7/19 13:04	266702.9559	35611.48869	20	AF
2019/7/19 13:05	266693.6467	35601.92773	20	AF
2019/7/19 13:06	266679.4187	35593.44913	20	AF
2019/7/19 13:07	266665.6173	35583.22288	20	AF
2019/7/19 13:08	266658.8288	35585.48983	20	AF
2019/7/19 13:09	266656.4664	35589.08902	20	AF
2019/7/19 13:10	266654.0313	35586.08329	20	AF
2019/7/19 13:11	266654.8953	35583.74935	20	AF
2019/7/19 13:12	266658.3395	35581.00823	20	AF
2019/7/19 13:13	266658.7933	35580.82269	20	AF
2019/7/19 13:14	266660.4727	35581.5577	20	AF
2019/7/19 13:15	266665.7855	35580.28224	20	AF
2019/7/19 13:16	266667.6647	35576.69421	20	AF
2019/7/19 13:17	266655.9819	35558.0413	20	AF
2019/7/19 13:18	266646.5767	35548.79373	20	AF
2019/7/19 13:19	266643.5447	35545.09094	20	AF
2019/7/19 13:20	266642.7441	35540.00919	20	AF
2019/7/19 13:21	266635.2907	35528.58858	20	AF
2019/7/19 13:22	266633.1323	35526.23794	20	AF
2019/7/19 13:23	266632.0612	35526.39264	20	AF
2019/7/19 13:24	266628.7786	35522.72824	20	AF
2019/7/19 13:25	266621.314	35518.04198	20	AF
2019/7/19 13:26	266611.5409	35510.53283	20	AF
2019/7/19 13:27	266605.8926	35499.73049	20	AF
2019/7/19 13:28	266602.5832	35493.99153	20	AF
2019/7/19 13:29	266597.766	35492.54286	20	AF
2019/7/19 13:30	266594.4032	35492.33708	20	AF
2019/7/19 13:31	266592.5863	35490.10508	20	AF
2019/7/19 13:32	266585.8459	35485.94589	20	AF
2019/7/19 13:33	266576.6934	35474.85965	20	AF
2019/7/19 13:34	266560.0336	35461.58787	20	AF
2019/7/19 13:35	266544.1155	35458.33756	20	AF
2019/7/19 13:36	266540.6131	35454.12535	20	AF
2019/7/19 13:37	266541.1961	35451.87553	20	AF
2019/7/19 13:38	266538.8953	35450.23094	20	AF
2019/7/19 13:39	266529.2879	35441.98954	20	AF
2019/7/19 13:40	266522.1949	35445.00165	20	AF
2019/7/19 13:41	266503.9326	35435.47237	20	AF
2019/7/19 13:42	266496.6537	35411.85386	20	AF
2019/7/19 13:43	266485.8051	35393.99415	20	AF
2019/7/19 13:44	266476.0732	35386.66489	20	AF
2019/7/19 13:45	266456.6415	35359.65476	20	AF
2019/7/19 13:46	266454.3324	35346.52645	20	AF
2019/7/19 13:47	266447.1767	35337.13683	20	AF
2019/7/19 13:48	266440.262	35311.86727	20	AF
2019/7/19 13:49	266432.434	35297.8464	20	AF
2019/7/19 13:50	266431.0121	35289.04587	20	AF
2019/7/19 13:51	266427.0658	35275.45703	20	AF
2019/7/19 13:52	266423.0113	35272.26138	20	AF
2019/7/19 13:53	266422.9297	35263.4344	20	AF
2019/7/19 13:54	266425.0845	35262.39076	20	AF
2019/7/19 13:55	266417.1777	35252.26486	20	AF
2019/7/19 13:56	266409.1194	35233.88178	20	AF
2019/7/19 13:57	266403.5332	35225.53631	20	AF
2019/7/19 13:58	266390.6435	35214.52086	20	AF
2019/7/19 13:59	266387.9432	35204.82321	20	AF
2019/7/19 14:00	266382.4364	35192.72085	20	AF
2019/7/19 14:01	266372.2491	35186.91027	20	AF
2019/7/19 14:02	266361.2324	35173.16839	20	AF
2019/7/19 14:03	266365.4659	35169.68938	20	AF
2019/7/19 14:04	266365.0772	35169.3687	20	AF
2019/7/19 14:05	266350.4859	35175.765	20	AF
2019/7/19 14:06	266342.6838	35174.10641	20	AF
2019/7/19 14:07	266343.8373	35173.84846	20	AF
2019/7/19 14:08	266337.6697	35168.15209	20	AF
2019/7/19 14:09	266335.5251	35164.65926	20	AF
2019/7/19 14:10	266327.8152	35165.83619	20	AF
2019/7/19 14:11	266300.6312	35174.24806	20	AF
2019/7/19 14:12	266284.2537	35172.7291	20	AF
2019/7/19 14:13	266283.5941	35172.42876	20	AF
2019/7/19 14:14	266286.8233	35169.29835	20	AF
2019/7/19 14:15	266297.5512	35170.2475	20	AF
2019/7/19 14:16	266298.1659	35170.26789	20	AF
2019/7/19 14:17	266291.656	35164.66855	20	AF
2019/7/19 14:18	266291.6834	35158.84815	20	AF
2019/7/19 14:19	266292.1106	35158.82226	20	AF
2019/7/19 14:20	266294.331	35160.78947	20	AF
2019/7/19 14:21	266298.1516	35160.51586	20	AF
2019/7/19 14:22	266305.0145	35161.09588	20	AF
2019/7/19 14:23	266305.3961	35161.15037	20	AF
2019/7/19 14:24	266298.7105	35165.37646	20	AF
2019/7/19 14:25	266293.4492	35170.60066	20	AF
2019/7/19 14:26	266295.3229	35167.1284	20	AF
2019/7/19 14:27	266291.2231	35163.76353	20	AF
2019/7/19 14:28	266291.3704	35159.83887	20	AF
2019/7/19 14:29	266291.4331	35159.58004	20	AF
2019/7/19 14:30	266292.4372	35158.48964	20	AF
2019/7/19 14:31	266293.8525	35158.88016	20	AF
2019/7/19 14:32	266294.1547	35157.33494	20	AF
2019/7/19 14:33	266293.3564	35154.25366	20	AF
2019/7/19 14:34	266294.3134	35153.00842	20	AF
2019/7/19 14:35	266294.7097	35152.58673	20	AF
2019/7/19 14:36	266297.4668	35150.99588	20	AF
2019/7/19 14:37	266300.632	35145.50849	20	AF
2019/7/19 14:38	266301.7184	35139.82945	20	AF
2019/7/19 14:39	266304.9926	35129.89536	20	AF
2019/7/19 14:40	266317.1818	35129.06261	20	AF
2019/7/19 14:41	266328.9851	35127.33773	20	AF
2019/7/19 14:42	266333.3827	35115.00034	20	AF
2019/7/19 14:43	266341.9348	35103.0249	20	AF
2019/7/19 14:44	266345.0915	35101.12738	20	AF
2019/7/19 14:45	266345.6764	35100.77665	20	AF
2019/7/19 14:46	266348.9293	35101.15389	20	AF
2019/7/19 14:47	266363.0035	35110.60995	20	AF
2019/7/19 14:48	266364.8359	35110.43593	20	AF
2019/7/19 14:49	266365.8221	35110.63629	20	AF
2019/7/19 14:50	266366.0403	35112.08996	20	AF
2019/7/19 14:51	266366.8146	35112.51527	20	AF
2019/7/19 14:52	266367.106	35116.46822	20	AF
2019/7/19 14:53	266369.2498	35118.06824	20	AF
2019/7/19 14:54	266370.5318	35118.2361	20	AF
2019/7/19 14:55	266369.2515	35119.0847	20	AF
2019/7/19 14:56	266371.3492	35124.86087	20	AF
2019/7/19 14:57	266373.735	35125.91326	20	AF
2019/7/19 14:58	266374.6459	35126.17816	20	AF
2019/7/19 14:59	266372.473	35127.39415	20	AF
2019/7/19 15:00	266372.6028	35126.70542	20	AF
2019/7/20 4:00	266274.8348	35226.55632	20	AF
2019/7/20 4:01	266279.6211	35251.88754	20	AF
2019/7/20 4:02	266277.0457	35249.71487	20	AF
2019/7/20 4:03	266275.2301	35247.63126	20	AF
2019/7/20 4:04	266274.9795	35247.5266	20	AF
2019/7/20 4:05	266278.2123	35242.68753	20	AF
2019/7/20 4:06	266278.3819	35242.4261	20	AF
2019/7/20 4:07	266279.6037	35241.47613	20	AF
2019/7/20 4:08	266279.7197	35241.26798	20	AF
2019/7/20 4:09	266279.3135	35241.80155	20	AF
2019/7/20 4:10	266279.474	35243.24067	20	AF
2019/7/20 4:11	266278.9231	35242.71246	20	AF
2019/7/20 4:12	266279.8643	35242.31575	20	AF
2019/7/20 4:13	266279.1161	35242.75703	20	AF
2019/7/20 4:14	266279.8473	35247.54423	20	AF
2019/7/20 4:15	266280.2606	35248.17404	20	AF
2019/7/20 4:16	266281.1519	35249.87902	20	AF
2019/7/20 4:17	266281.9788	35249.70409	20	AF
2019/7/20 4:18	266283.8891	35248.61775	20	AF
2019/7/20 4:19	266285.0602	35249.60613	20	AF
2019/7/20 4:20	266284.254	35250.13853	20	AF
2019/7/20 4:21	266275.8846	35236.38888	20	AF
2019/7/20 4:22	266265.5639	35207.28752	20	AF
2019/7/20 4:23	266268.1457	35194.50384	20	AF
2019/7/20 4:24	266270.4791	35190.56675	20	AF
2019/7/20 4:25	266271.3857	35190.86557	20	AF
2019/7/20 4:26	266273.6157	35196.3749	20	AF
2019/7/20 4:27	266277.7171	35203.25037	20	AF
2019/7/20 4:28	266280.762	35199.86671	20	AF
2019/7/20 4:29	266280.8894	35199.31274	20	AF
2019/7/20 4:30	266280.3592	35209.39485	20	AF
2019/7/20 4:31	266282.3393	35218.32376	20	AF
2019/7/20 4:32	266279.8228	35239.97905	20	AF
2019/7/20 4:33	266279.8271	35241.89306	20	AF
2019/7/20 4:34	266279.6752	35242.54695	20	AF
2019/7/20 4:35	266280.8184	35245.17727	20	AF
2019/7/20 4:36	266284.3634	35247.15969	20	AF
2019/7/20 4:37	266289.8519	35263.30375	20	AF
2019/7/20 4:38	266288.7913	35265.36656	20	AF
2019/7/20 4:39	266294.7396	35273.91142	20	AF
2019/7/20 4:40	266300.5217	35295.16959	20	AF
2019/7/20 4:41	266300.1111	35307.79189	20	AF
2019/7/20 4:42	266300.8546	35312.62647	20	AF
2019/7/20 4:43	266296.298	35322.23104	20	AF
2019/7/20 4:44	266301.7726	35328.48573	20	AF
2019/7/20 4:45	266309.8988	35338.41214	20	AF
2019/7/20 4:46	266315.206	35341.05783	20	AF
2019/7/20 4:47	266317.7491	35341.27023	20	AF
2019/7/20 4:48	266317.0736	35343.00133	20	AF
2019/7/20 4:49	266316.3083	35348.00543	20	AF
2019/7/20 4:50	266311.1374	35355.72284	20	AF
2019/7/20 4:51	266303.3835	35366.15004	20	AF
2019/7/20 4:52	266299.3423	35369.71732	20	AF
2019/7/20 4:53	266296.7936	35371.69527	20	AF
2019/7/20 4:54	266296.2341	35371.95973	20	AF
2019/7/20 4:55	266298.4694	35378.87244	20	AF
2019/7/20 4:56	266297.5902	35400.1047	20	AF
2019/7/20 4:57	266295.0358	35406.27808	20	AF
2019/7/20 4:58	266295.6188	35414.08592	20	AF
2019/7/20 4:59	266299.625	35419.73904	20	AF
2019/7/20 5:00	266303.4853	35421.01666	20	AF
2019/7/20 5:01	266301.0791	35434.57104	20	AF
2019/7/20 5:02	266296.5359	35437.43296	20	AF
2019/7/20 5:03	266326.9935	35439.64783	20	AF
2019/7/20 5:04	266383.7884	35467.18268	20	AF
2019/7/20 5:05	266412.8107	35523.43622	20	AF
2019/7/20 5:06	266441.9338	35553.96802	20	AF
2019/7/20 5:07	266458.8821	35564.72491	20	AF
2019/7/20 5:08	266464.4447	35568.23067	20	AF
2019/7/20 5:09	266483.92	35606.73757	20	AF
2019/7/20 5:10	266487.4453	35626.3443	20	AF
2019/7/20 5:11	266484.4438	35628.80477	20	AF
2019/7/20 5:12	266484.6986	35636.82909	20	AF
2019/7/20 5:13	266491.232	35651.46996	20	AF
2019/7/20 5:14	266496.1286	35689.4744	20	AF
2019/7/20 5:15	266493.6116	35715.56436	20	AF
2019/7/20 5:16	266480.9646	35748.74599	20	AF
2019/7/20 5:17	266475.5065	35774.71324	20	AF
2019/7/20 5:18	266481.405	35786.37972	20	AF
2019/7/20 5:19	266483.3306	35786.51684	20	AF
2019/7/20 5:20	266486.1999	35787.37583	20	AF
2019/7/20 5:21	266488.5446	35788.03252	20	AF
2019/7/20 5:22	266490.2172	35790.57165	20	AF
2019/7/20 5:23	266490.4056	35791.89367	20	AF
2019/7/20 5:24	266489.6016	35793.20123	20	AF
2019/7/20 5:25	266484.411	35811.36857	20	AF
2019/7/20 5:26	266498.4828	35832.84362	20	AF
2019/7/20 5:27	266506.9849	35842.13303	20	AF
2019/7/20 5:28	266508.0627	35841.83896	20	AF
2019/7/20 5:29	266509.2302	35840.92549	20	AF
2019/7/20 5:30	266509.2992	35841.81511	20	AF
2019/7/20 5:31	266510.7917	35844.11741	20	AF
2019/7/20 5:32	266531.9672	35876.8981	20	AF
2019/7/20 5:33	266550.2929	35898.50498	20	AF
2019/7/20 5:34	266559.571	35903.13776	20	AF
2019/7/20 5:35	266563.1994	35902.71634	20	AF
2019/7/20 5:36	266563.8952	35903.87533	20	AF
2019/7/20 5:37	266574.0611	35917.94066	20	AF
2019/7/20 5:38	266586.8072	35923.67895	20	AF
2019/7/20 5:39	266587.6519	35925.17544	20	AF
2019/7/20 5:40	266588.7206	35927.00038	20	AF
2019/7/20 5:41	266589.7409	35926.55277	20	AF
2019/7/20 5:42	266589.9944	35929.23968	20	AF
2019/7/20 5:43	266583.7775	35937.7684	20	AF
2019/7/20 5:44	266578.8521	35944.34624	20	AF
2019/7/20 5:45	266576.9995	35948.91323	20	AF
2019/7/20 5:46	266577.6839	35950.6647	20	AF
2019/7/20 5:47	266592.6622	35952.0941	20	AF
2019/7/20 5:48	266597.5568	35950.12322	20	AF
2019/7/20 5:49	266601.9355	35947.85233	20	AF
2019/7/20 5:50	266608.964	35957.47237	20	AF
2019/7/20 5:51	266609.5261	35961.17179	20	AF
2019/7/20 5:52	266609.8046	35992.06822	20	AF
2019/7/20 5:53	266586.0275	36002.07367	20	AF
2019/7/20 5:54	266562.2038	36008.33849	20	AF
2019/7/20 5:55	266548.9228	36018.27134	20	AF
2019/7/20 5:56	266547.3486	36031.28744	20	AF
2019/7/20 5:57	266549.3084	36038.74326	20	AF
2019/7/20 5:58	266557.3326	36051.32288	20	AF
2019/7/20 5:59	266560.1751	36055.07197	20	AF
2019/7/20 6:00	266567.8922	36058.16692	20	AF
2019/7/20 6:01	266571.6902	36060.14817	20	AF
2019/7/20 6:02	266592.607	36075.80782	20	AF
2019/7/20 6:03	266607.1085	36080.21037	20	AF
2019/7/20 6:04	266611.3293	36086.28058	20	AF
2019/7/20 6:05	266613.7143	36098.15093	20	AF
2019/7/20 6:06	266617.7576	36109.65295	20	AF
2019/7/20 6:07	266622.2694	36118.18995	20	AF
2019/7/20 6:08	266627.9396	36124.25414	20	AF
2019/7/20 6:09	266637.2332	36133.96771	20	AF
2019/7/20 6:10	266653.1109	36143.71585	20	AF
2019/7/20 6:11	266661.5599	36144.04074	20	AF
2019/7/20 6:12	266662.071	36145.57417	20	AF
2019/7/20 6:13	266666.5128	36150.07282	20	AF
2019/7/20 6:14	266666.0436	36152.4605	20	AF
2019/7/20 6:15	266663.3862	36154.78744	20	AF
2019/7/20 6:16	266650.5155	36156.54248	20	AF
2019/7/20 6:17	266647.535	36154.52585	20	AF
2019/7/20 6:18	266645.4144	36156.20214	20	AF
2019/7/20 6:19	266636.4464	36157.01604	20	AF
2019/7/20 6:20	266626.2236	36161.15276	20	AF
2019/7/20 6:21	266621.1224	36197.77152	20	AF
2019/7/20 6:22	266636.5821	36220.99895	20	AF
2019/7/20 6:23	266647.0043	36230.81035	20	AF
2019/7/20 6:24	266650.3654	36242.67844	20	AF
2019/7/20 6:25	266654.9816	36274.32053	20	AF
2019/7/20 6:26	266658.9937	36288.80731	20	AF
2019/7/20 6:27	266667.0623	36300.77463	20	AF
2019/7/20 6:28	266665.2556	36317.73788	20	AF
2019/7/20 6:29	266656.0055	36331.94735	20	AF
2019/7/20 6:30	266652.7473	36333.91828	20	AF
2019/7/20 6:31	266642.0887	36342.83912	20	AF
2019/7/20 6:32	266626.6777	36341.62073	20	AF
2019/7/20 6:33	266626.6114	36339.86194	20	AF
2019/7/20 6:34	266627.7059	36339.71922	20	AF
2019/7/20 6:35	266626.0857	36340.81602	20	AF
2019/7/20 6:36	266631.4492	36336.73727	20	AF
2019/7/20 6:37	266640.0017	36336.75685	20	AF
2019/7/20 6:38	266645.5014	36332.3317	20	AF
2019/7/20 6:39	266658.0573	36338.32936	20	AF
2019/7/20 6:40	266664.8764	36344.89637	20	AF
2019/7/20 6:41	266681.1661	36356.50957	20	AF
2019/7/20 6:42	266702.0928	36366.84818	20	AF
2019/7/20 6:43	266708.1269	36372.84279	20	AF
2019/7/20 6:44	266717.8766	36373.37219	20	AF
2019/7/20 6:45	266717.3137	36373.15	20	AF
2019/7/20 6:46	266718.5836	36372.90022	20	AF
2019/7/20 6:47	266725.0708	36374.855	20	AF
2019/7/20 6:48	266729.9299	36378.02759	20	AF
2019/7/20 6:49	266740.1315	36385.98879	20	AF
2019/7/20 6:50	266741.2762	36387.24115	20	AF
2019/7/20 6:51	266742.7241	36391.55719	20	AF
2019/7/20 6:52	266740.3019	36406.80195	20	AF
2019/7/20 6:53	266739.5316	36411.22833	20	AF
2019/7/20 6:54	266736.7768	36412.56409	20	AF
2019/7/20 6:55	266736.8004	36413.79308	20	AF
2019/7/20 6:56	266737.318	36412.07068	20	AF
2019/7/20 6:57	266736.518	36411.23154	20	AF
2019/7/20 6:58	266738.1508	36411.71694	20	AF
2019/7/20 6:59	266737.4711	36411.43246	20	AF
2019/7/20 7:00	266737.3658	36408.9636	20	AF
2019/7/20 7:01	266737.3306	36407.53257	20	AF
2019/7/20 7:02	266727.9728	36407.15129	20	AF
2019/7/20 7:03	266725.7847	36405.47812	20	AF
2019/7/20 7:04	266724.8137	36407.99919	20	AF
2019/7/20 7:05	266728.7856	36422.95965	20	AF
2019/7/20 7:06	266736.7559	36437.29133	20	AF
2019/7/20 7:07	266741.1215	36443.37171	20	AF
2019/7/20 7:08	266750.0803	36445.47131	20	AF
2019/7/20 7:09	266762.2021	36454.49888	20	AF
2019/7/20 7:10	266779.4647	36475.50642	20	AF
2019/7/20 7:11	266801.6347	36510.87954	20	AF
2019/7/20 7:12	266814.6693	36540.83034	20	AF
2019/7/20 7:13	266814.4373	36556.53199	20	AF
2019/7/20 7:14	266811.0911	36579.11058	20	AF
2019/7/20 7:15	266806.9938	36594.85821	20	AF
2019/7/20 7:16	266804.2026	36601.42263	20	AF
2019/7/20 7:17	266811.7919	36610.21408	20	AF
2019/7/20 7:18	266815.3852	36613.55893	20	AF
2019/7/20 7:19	266816.0673	36613.70736	20	AF
2019/7/20 7:20	266816.2387	36614.59695	20	AF
2019/7/20 7:21	266815.5186	36628.99136	20	AF
2019/7/20 7:22	266818.2405	36636.20275	20	AF
2019/7/20 7:23	266816.1802	36638.91632	20	AF
2019/7/20 7:24	266817.3186	36639.67519	20	AF
2019/7/20 7:25	266817.3607	36639.86155	20	AF
2019/7/20 7:26	266817.3737	36640.86049	20	AF
2019/7/20 7:27	266817.5225	36640.74237	20	AF
2019/7/20 7:28	266817.4573	36641.03892	20	AF
2019/7/20 7:29	266817.9175	36641.60161	20	AF
2019/7/20 7:30	266823.6455	36652.6155	20	AF
2019/7/20 7:31	266840.4866	36667.90652	20	AF
2019/7/20 7:32	266842.6966	36672.6755	20	AF
2019/7/20 7:33	266840.2202	36687.86626	20	AF
2019/7/20 7:34	266832.5844	36699.22088	20	AF
2019/7/20 7:35	266837.0919	36701.08803	20	AF
2019/7/20 7:36	266841.799	36702.21981	20	AF
2019/7/20 7:37	266844.0531	36702.08126	20	AF
2019/7/20 7:38	266849.201	36704.60841	20	AF
2019/7/20 7:39	266850.0368	36704.82612	20	AF
2019/7/20 7:40	266848.996	36704.81436	20	AF
2019/7/20 7:41	266850.8696	36703.76248	20	AF
2019/7/20 7:42	266850.7494	36703.83772	20	AF
2019/7/20 7:43	266851.6219	36703.68693	20	AF
2019/7/20 7:44	266852.3275	36707.13967	20	AF
2019/7/20 7:45	266854.3064	36710.20631	20	AF
2019/7/20 7:46	266868.9335	36709.35137	20	AF
2019/7/20 7:47	266883.1235	36707.42379	20	AF
2019/7/20 7:48	266882.7581	36706.12377	20	AF
2019/7/20 7:49	266886.6164	36705.69012	20	AF
2019/7/20 7:50	266900.5315	36704.23788	20	AF
2019/7/20 7:51	266902.9696	36704.99519	20	AF
2019/7/20 7:52	266907.7993	36709.10313	20	AF
2019/7/20 7:53	266915.546	36712.33187	20	AF
2019/7/20 7:54	266938.7318	36725.23616	20	AF
2019/7/20 7:55	266953.2365	36725.21871	20	AF
2019/7/20 7:56	266959.7407	36726.07359	20	AF
2019/7/20 7:57	266967.2672	36744.12245	20	AF
2019/7/20 7:58	266971.6522	36754.99468	20	AF
2019/7/20 7:59	266983.8236	36757.48622	20	AF
2019/7/20 8:00	267001.4684	36748.30674	20	AF
2019/7/20 8:01	267006.7276	36737.9302	20	AF
2019/7/20 8:02	267010.5723	36731.86734	20	AF
2019/7/20 8:03	267009.8194	36730.96976	20	AF
2019/7/20 8:04	267008.415	36729.62142	20	AF
2019/7/20 8:05	267008.5075	36730.01552	20	AF
2019/7/20 8:06	267008.6757	36730.36518	20	AF
2019/7/20 8:07	267016.8658	36726.87356	20	AF
2019/7/20 8:08	267018.8324	36724.72239	20	AF
2019/7/20 8:09	267016.7432	36719.45456	20	AF
2019/7/20 8:10	267014.8405	36710.11922	20	AF
2019/7/20 8:11	267017.0681	36705.27575	20	AF
2019/7/20 8:12	267024.8637	36714.89318	20	AF
2019/7/20 8:13	267027.2127	36716.29256	20	AF
2019/7/20 8:14	267032.8077	36714.18049	20	AF
2019/7/20 8:15	267026.9103	36709.3911	20	AF
2019/7/20 8:16	267009.7846	36690.34164	20	AF
2019/7/20 8:17	267005.4876	36678.21127	20	AF
2019/7/20 8:18	267002.0676	36676.0412	20	AF
2019/7/20 8:19	266998.5785	36675.24651	20	AF
2019/7/20 8:20	266998.4305	36673.04957	20	AF
2019/7/20 8:21	266998.1607	36672.02727	20	AF
2019/7/20 8:22	266991.6481	36669.21911	20	AF
2019/7/20 8:23	266983.879	36666.07406	20	AF
2019/7/20 8:24	266976.1558	36666.21985	20	AF
2019/7/20 8:25	266971.0405	36659.55923	20	AF
2019/7/20 8:26	266967.27	36658.0453	20	AF
2019/7/20 8:27	266965.3446	36657.7523	20	AF
2019/7/20 8:28	266958.0171	36638.29699	20	AF
2019/7/20 8:29	266955.9969	36620.01377	20	AF
2019/7/20 8:30	266952.3617	36617.34547	20	AF
2019/7/20 8:31	266951.091	36611.65624	20	AF
2019/7/20 8:32	266949.8722	36611.42165	20	AF
2019/7/20 8:33	266950.353	36611.18578	20	AF
2019/7/20 8:34	266950.7073	36611.56563	20	AF
2019/7/20 8:35	266950.8343	36610.84372	20	AF
2019/7/20 8:36	266955.435	36599.21583	20	AF
2019/7/20 8:37	266960.6853	36583.65323	20	AF
2019/7/20 8:38	266963.1928	36567.74723	20	AF
2019/7/20 8:39	266963.32	36552.87994	20	AF
2019/7/20 8:40	266960.5819	36542.39485	20	AF
2019/7/20 8:41	266956.8696	36535.21427	20	AF
2019/7/20 8:42	266955.2765	36533.09395	20	AF
2019/7/20 8:43	266955.8739	36528.04086	20	AF
2019/7/20 8:44	266955.1518	36526.01327	20	AF
2019/7/20 8:45	266955.9336	36522.60298	20	AF
2019/7/20 8:46	266952.9341	36518.05925	20	AF
2019/7/20 8:47	266960.0772	36508.49606	20	AF
2019/7/20 8:48	266966.2387	36503.92802	20	AF
2019/7/20 8:49	266975.7489	36495.26661	20	AF
2019/7/20 8:50	266983.1428	36484.81405	20	AF
2019/7/20 8:51	266985.6672	36482.9231	20	AF
2019/7/20 8:52	266997.6154	36480.16893	20	AF
2019/7/20 8:53	266994.7277	36476.14372	20	AF
2019/7/20 8:54	266988.1391	36470.33912	20	AF
2019/7/20 8:55	266987.9463	36471.01882	20	AF
2019/7/20 8:56	266986.8628	36471.69226	20	AF
2019/7/20 8:57	266987.6381	36470.54071	20	AF
2019/7/20 8:58	266983.829	36468.31983	20	AF
2019/7/20 8:59	266957.0186	36463.79788	20	AF
2019/7/20 9:00	266931.6188	36475.00727	20	AF
2019/7/20 9:01	266910.8384	36474.96353	20	AF
2019/7/20 9:02	266889.7033	36468.22535	20	AF
2019/7/20 9:03	266883.754	36465.37743	20	AF
2019/7/20 9:04	266884.5564	36466.19997	20	AF
2019/7/20 9:05	266884.8835	36489.48602	20	AF
2019/7/20 9:06	266885.0823	36500.43785	20	AF
2019/7/20 9:07	266884.8987	36501.27448	20	AF
2019/7/20 9:08	266884.1588	36501.14923	20	AF
2019/7/20 9:09	266883.9024	36501.58138	20	AF
2019/7/20 9:10	266885.5517	36501.42526	20	AF
2019/7/20 9:11	266884.1755	36500.86626	20	AF
2019/7/20 9:12	266884.4051	36502.1472	20	AF
2019/7/20 9:13	266884.0984	36501.60272	20	AF
2019/7/20 9:14	266883.7585	36500.88718	20	AF
2019/7/20 9:15	266886.0769	36500.54861	20	AF
2019/7/20 9:16	266886.2468	36501.07597	20	AF
2019/7/20 9:17	266885.0923	36502.93437	20	AF
2019/7/20 9:18	266884.6893	36501.67744	20	AF
2019/7/20 9:19	266885.6296	36501.25252	20	AF
2019/7/20 9:20	266885.717	36501.3384	20	AF
2019/7/20 9:21	266885.5033	36500.94359	20	AF
2019/7/20 9:22	266885.1453	36502.39738	20	AF
2019/7/20 9:23	266884.2601	36501.8003	20	AF
2019/7/20 9:24	266883.3839	36501.5413	20	AF
2019/7/20 9:25	266886.2502	36500.83098	20	AF
2019/7/20 9:26	266886.4142	36501.47651	20	AF
2019/7/20 9:27	266886.0557	36501.57871	20	AF
2019/7/20 9:28	266885.9122	36500.34671	20	AF
2019/7/20 9:29	266886.3914	36500.55389	20	AF
2019/7/20 9:30	266885.9993	36499.90749	20	AF
2019/7/20 9:31	266886.1282	36501.12983	20	AF
2019/7/20 9:32	266886.7695	36501.71442	20	AF
2019/7/20 9:33	266886.7793	36500.86903	20	AF
2019/7/20 9:34	266887.1248	36500.61752	20	AF
2019/7/20 9:35	266887.0839	36500.90952	20	AF
2019/7/20 9:36	266870.3778	36515.74123	20	AF
2019/7/20 9:37	266849.1073	36536.66987	20	AF
2019/7/20 9:38	266837.5689	36538.91868	20	AF
2019/7/20 9:39	266815.0981	36551.71981	20	AF
2019/7/20 9:40	266791.4529	36571.02953	20	AF
2019/7/20 9:41	266783.0701	36578.99299	20	AF
2019/7/20 9:42	266766.9664	36592.96869	20	AF
2019/7/20 9:43	266759.4452	36617.49426	20	AF
2019/7/20 9:44	266771.4152	36645.94328	20	AF
2019/7/20 9:45	266776.3768	36649.45742	20	AF
2019/7/20 9:46	266776.2473	36651.93389	20	AF
2019/7/20 9:47	266773.6535	36650.75226	20	AF
2019/7/20 9:48	266774.797	36650.40198	20	AF
2019/7/20 9:49	266774.5493	36649.8923	20	AF
2019/7/20 9:50	266775.1401	36649.32275	20	AF
2019/7/20 9:51	266774.9094	36650.8508	20	AF
2019/7/20 9:52	266771.6676	36654.02141	20	AF
2019/7/20 9:53	266749.8383	36655.39476	20	AF
2019/7/20 9:54	266707.3388	36663.41264	20	AF
2019/7/20 9:55	266668.9243	36684.95457	20	AF
2019/7/20 9:56	266630.2684	36702.90984	20	AF
2019/7/20 9:57	266613.1391	36713.26146	20	AF
2019/7/20 9:58	266601.1147	36723.28958	20	AF
2019/7/20 9:59	266589.9194	36732.64709	20	AF
2019/7/20 10:00	266581.0973	36750.28082	20	AF
2019/7/20 10:01	266576.5441	36759.9455	20	AF
2019/7/20 10:02	266553.861	36761.87355	20	AF
2019/7/20 10:03	266546.2821	36763.44575	20	AF
2019/7/20 10:04	266538.6787	36755.19459	20	AF
2019/7/20 10:05	266518.85	36759.54649	20	AF
2019/7/20 10:06	266500.959	36762.3921	20	AF
2019/7/20 10:07	266486.1613	36766.33517	20	AF
2019/7/20 10:08	266480.7825	36761.45477	20	AF
2019/7/20 10:09	266480.2102	36760.70223	20	AF
2019/7/20 10:10	266459.3962	36773.75672	20	AF
2019/7/20 10:11	266441.0774	36793.07165	20	AF
2019/7/20 10:12	266434.7055	36802.48492	20	AF
2019/7/20 10:13	266428.2397	36824.35009	20	AF
2019/7/20 10:14	266412.1143	36827.40604	20	AF
2019/7/20 10:15	266402.3148	36829.20508	20	AF
2019/7/20 10:16	266377.4247	36834.5008	20	AF
2019/7/20 10:17	266353.0539	36840.67718	20	AF
2019/7/20 10:18	266328.6894	36860.65447	20	AF
2019/7/20 10:19	266316.879	36868.21444	20	AF
2019/7/20 10:20	266280.3827	36883.55759	20	AF
2019/7/20 10:21	266251.5099	36881.97307	20	AF
2019/7/20 10:22	266230.5206	36872.77282	20	AF
2019/7/20 10:23	266223.4182	36862.91299	20	AF
2019/7/20 10:24	266215.0611	36855.70352	20	AF
2019/7/20 10:25	266199.8655	36851.18615	20	AF
2019/7/20 10:26	266194.9211	36850.66681	20	AF
2019/7/20 10:27	266194.5359	36851.52906	20	AF
2019/7/20 10:28	266193.4891	36848.44983	20	AF
2019/7/20 10:29	266191.0429	36836.09691	20	AF
2019/7/20 10:30	266184.4207	36830.34908	20	AF
2019/7/20 10:31	266175.2916	36810.16452	20	AF
2019/7/20 10:32	266170.8611	36800.01027	20	AF
2019/7/20 10:33	266167.5218	36796.80086	20	AF
2019/7/20 10:34	266152.0953	36789.12319	20	AF
2019/7/20 10:35	266136.7084	36775.85184	20	AF
2019/7/20 10:36	266119.5779	36770.35621	20	AF
2019/7/20 10:37	266099.1857	36762.48271	20	AF
2019/7/20 10:38	266069.5687	36755.65123	20	AF
2019/7/20 10:39	266043.0349	36753.94527	20	AF
2019/7/20 10:40	266021.4418	36754.55303	20	AF
2019/7/20 10:41	265998.3686	36754.18262	20	AF
2019/7/20 10:42	265971.2941	36764.04662	20	AF
2019/7/20 10:43	265937.1496	36763.23117	20	AF
2019/7/20 10:44	265932.1821	36762.89931	20	AF
2019/7/20 10:45	265921.8685	36757.82768	20	AF
2019/7/20 10:46	265885.9058	36744.54651	20	AF
2019/7/20 10:47	265873.0897	36731.98413	20	AF
2019/7/20 10:48	265865.8357	36718.46377	20	AF
2019/7/20 10:49	265861.047	36711.62631	20	AF
2019/7/20 10:50	265859.8233	36704.61734	20	AF
2019/7/20 10:51	265856.1095	36703.93644	20	AF
2019/7/20 10:52	265838.0897	36708.20299	20	AF
2019/7/20 10:53	265821.8486	36710.72806	20	AF
2019/7/20 10:54	265805.5114	36709.35248	20	AF
2019/7/20 10:55	265788.7756	36709.99681	20	AF
2019/7/20 10:56	265761.8029	36702.96419	20	AF
2019/7/20 10:57	265738.6095	36708.97794	20	AF
2019/7/20 10:58	265718.448	36715.46296	20	AF
2019/7/20 10:59	265715.0577	36719.39847	20	AF
2019/7/20 11:00	265708.5329	36720.22368	20	AF
2019/7/20 11:01	265707.7235	36719.83729	20	AF
2019/7/20 11:02	265714.6094	36716.71196	20	AF
2019/7/20 11:03	265720.0752	36716.23667	20	AF
2019/7/20 11:04	265720.1033	36715.67	20	AF
2019/7/20 11:05	265716.8041	36709.29062	20	AF
2019/7/20 11:06	265704.7422	36698.60098	20	AF
2019/7/20 11:07	265688.2564	36689.53578	20	AF
2019/7/20 11:08	265680.4136	36676.41672	20	AF
2019/7/20 11:09	265679.941	36673.91043	20	AF
2019/7/20 11:10	265678.6048	36673.38468	20	AF
2019/7/20 11:11	265678.996	36673.51363	20	AF
2019/7/20 11:12	265679.8667	36673.9249	20	AF
2019/7/20 11:13	265679.8596	36672.89332	20	AF
2019/7/20 11:14	265679.2774	36674.36044	20	AF
2019/7/20 11:15	265670.4522	36670.63916	20	AF
2019/7/20 11:16	265620.8392	36666.99182	20	AF
2019/7/20 11:17	265576.8401	36675.63761	20	AF
2019/7/20 11:18	265528.7162	36681.76783	20	AF
2019/7/20 11:19	265497.7602	36677.01821	20	AF
2019/7/20 11:20	265486.2995	36677.23043	20	AF
2019/7/20 11:21	265463.5059	36694.29985	20	AF
2019/7/20 11:22	265440.9964	36694.34465	20	AF
2019/7/20 11:23	265422.5349	36698.56468	20	AF
2019/7/20 11:24	265410.8141	36709.98092	20	AF
2019/7/20 11:25	265395.3219	36715.17456	20	AF
2019/7/20 11:26	265376.8382	36721.37886	20	AF
2019/7/20 11:27	265353.4864	36733.1001	20	AF
2019/7/20 11:28	265339.6395	36746.4817	20	AF
2019/7/20 11:29	265313.6228	36777.1688	20	AF
2019/7/20 11:30	265298.9228	36797.44082	20	AF
2019/7/20 11:31	265266.1692	36839.57082	20	AF
2019/7/20 11:32	265254.0375	36861.96127	20	AF
2019/7/20 11:33	265233.2065	36887.87618	20	AF
2019/7/20 11:34	265199.1079	36915.62484	20	AF
2019/7/20 11:35	265154.7238	36943.40338	20	AF
2019/7/20 11:36	265109.2023	36967.5567	20	AF
2019/7/20 11:37	265056.9937	36975.87422	20	AF
2019/7/20 11:38	265017.6113	36973.81068	20	AF
2019/7/20 11:39	264988.1374	36972.87595	20	AF
2019/7/20 11:40	264945.8098	36970.33246	20	AF
2019/7/20 11:41	264909.6706	36969.93265	20	AF
2019/7/20 11:42	264882.8506	36972.57195	20	AF
2019/7/20 11:43	264870.2625	36970.36457	20	AF
2019/7/20 11:44	264864.835	36965.99036	20	AF
2019/7/20 11:45	264855.4377	36962.1809	20	AF
2019/7/20 11:46	264843.0176	36963.5055	20	AF
2019/7/20 11:47	264839.0385	36964.40024	20	AF
2019/7/20 11:48	264836	36965.17716	20	AF
2019/7/20 11:49	264833.92	36963.88222	20	AF
2019/7/20 11:50	264829.0344	36970.61254	20	AF
2019/7/20 11:51	264825.2871	36986.94171	20	AF
2019/7/20 11:52	264827.3274	36995.63876	20	AF
2019/7/20 11:53	264822.548	36994.23454	20	AF
2019/7/20 11:54	264814.4447	36981.44122	20	AF
2019/7/20 11:55	264814.4661	36978.724	20	AF
2019/7/20 11:56	264813.8772	36977.80886	20	AF
2019/7/20 11:57	264816.8855	36971.01352	20	AF
2019/7/20 11:58	264817.9097	36969.28582	20	AF
2019/7/20 11:59	264817.5967	36968.55681	20	AF
2019/7/20 12:00	264818.469	36969.93016	20	AF
2019/7/20 12:01	264817.7237	36969.83372	20	AF
2019/7/20 12:02	264817.3443	36969.43083	20	AF
2019/7/20 12:03	264818.0774	36969.58018	20	AF
2019/7/20 12:04	264817.7464	36969.82321	20	AF
2019/7/20 12:05	264817.724	36969.41361	20	AF
2019/7/20 12:06	264817.8794	36969.66152	20	AF
2019/7/20 12:07	264817.9099	36969.33485	20	AF
2019/7/20 12:08	264818.7698	36968.69868	20	AF
2019/7/20 12:09	264818.5058	36969.46425	20	AF
2019/7/20 12:10	264818.0277	36969.7673	20	AF
2019/7/20 12:11	264817.2037	36969.61557	20	AF
2019/7/20 12:12	264817.8839	36968.08686	20	AF
2019/7/20 12:13	264816.9356	36969.33248	20	AF
2019/7/20 12:14	264817.3692	36968.89089	20	AF
2019/7/20 12:15	264816.499	36968.7047	20	AF
2019/7/20 12:16	264817.9535	36968.98994	20	AF
2019/7/20 12:17	264818.2169	36969.29313	20	AF
2019/7/20 12:18	264817.5711	36968.50594	20	AF
2019/7/20 12:19	264819.3116	36969.28902	20	AF
2019/7/20 12:20	264817.6777	36969.16512	20	AF
2019/7/20 12:21	264815.4648	36969.87108	20	AF
2019/7/20 12:22	264809.6653	36974.02226	20	AF
2019/7/20 12:23	264804.5797	36970.78832	20	AF
2019/7/20 12:24	264796.7357	36962.88814	20	AF
2019/7/20 12:25	264796.5686	36960.93912	20	AF
2019/7/20 12:26	264798.6075	36960.4898	20	AF
2019/7/20 12:27	264797.6621	36960.22492	20	AF
2019/7/20 12:28	264794.0303	36960.71864	20	AF
2019/7/20 12:29	264792.3342	36959.65	20	AF
2019/7/20 12:30	264791.3984	36956.19452	20	AF
2019/7/20 12:31	264784.2932	36948.76019	20	AF
2019/7/20 12:32	264774.5296	36941.99727	20	AF
2019/7/20 12:33	264755.1746	36919.33442	20	AF
2019/7/20 12:34	264733.1828	36901.68461	20	AF
2019/7/20 12:35	264714.3305	36900.94152	20	AF
2019/7/20 12:36	264685.9771	36902.76616	20	AF
2019/7/20 12:37	264663.775	36899.63544	20	AF
2019/7/20 12:38	264659.2585	36897.40844	20	AF
2019/7/20 12:39	264656.5632	36884.84935	20	AF
2019/7/20 12:40	264662.5473	36852.65862	20	AF
2019/7/20 12:41	264666.3899	36843.96454	20	AF
2019/7/20 12:42	264667.7898	36840.76478	20	AF
2019/7/20 12:43	264670.317	36840.20862	20	AF
2019/7/20 12:44	264668.7908	36835.15242	20	AF
2019/7/20 12:45	264663.3351	36829.38807	20	AF
2019/7/20 12:46	264655.9702	36807.646	20	AF
2019/7/20 12:47	264643.1698	36794.36332	20	AF
2019/7/20 12:48	264638.6318	36789.35938	20	AF
2019/7/20 12:49	264626.3591	36779.94594	20	AF
2019/7/20 12:50	264614.0048	36773.17514	20	AF
2019/7/20 12:51	264592.068	36740.69463	20	AF
2019/7/20 12:52	264589.4792	36733.89273	20	AF
2019/7/20 12:53	264589.6032	36728.17936	20	AF
2019/7/20 12:54	264585.7573	36720.02373	20	AF
2019/7/20 12:55	264567.4797	36691.44632	20	AF
2019/7/20 12:56	264560.4937	36678.66287	20	AF
2019/7/20 12:57	264550.01	36648.80021	20	AF
2019/7/20 12:58	264550.2705	36631.79467	20	AF
2019/7/20 12:59	264548.7059	36629.60206	20	AF
2019/7/20 13:00	264544.4918	36623.06596	20	AF
2019/7/20 13:01	264546.8356	36619.78618	20	AF
2019/7/20 13:02	264548.9469	36622.14514	20	AF
2019/7/20 13:03	264552.7775	36623.87106	20	AF
2019/7/20 13:04	264565.2063	36633.2395	20	AF
2019/7/20 13:05	264577.8109	36644.5577	20	AF
2019/7/20 13:06	264581.2406	36645.30945	20	AF
2019/7/20 13:07	264591.9581	36646.84624	20	AF
2019/7/20 13:08	264598.4879	36647.0397	20	AF
2019/7/20 13:09	264611.3058	36648.53918	20	AF
2019/7/20 13:10	264610.8414	36651.68307	20	AF
2019/7/20 13:11	264618.8418	36656.4088	20	AF
2019/7/20 13:12	264628.1713	36641.996	20	AF
2019/7/20 13:13	264630.2482	36634.61464	20	AF
2019/7/20 13:14	264653.9771	36638.47728	20	AF
2019/7/20 13:15	264653.8582	36653.40965	20	AF
2019/7/20 13:16	264652.8606	36654.11701	20	AF
2019/7/20 13:17	264652.7437	36654.2457	20	AF
2019/7/20 13:18	264653.374	36657.87012	20	AF
2019/7/20 13:19	264656.6178	36663.88768	20	AF
2019/7/20 13:20	264654.9177	36654.5542	20	AF
2019/7/20 13:21	264655.573	36654.79665	20	AF
2019/7/20 13:22	264656.8253	36654.40208	20	AF
2019/7/20 13:23	264656.0342	36655.5083	20	AF
2019/7/20 13:24	264657.1892	36655.99306	20	AF
2019/7/20 13:25	264672.8828	36695.29684	20	AF
2019/7/20 13:26	264691.9758	36728.5619	20	AF
2019/7/20 13:27	264687.198	36748.64784	20	AF
2019/7/20 13:28	264673.6042	36764.17392	20	AF
2019/7/20 13:29	264671.8386	36762.22837	20	AF
2019/7/20 13:30	264671.7029	36764.1347	20	AF
2019/7/20 13:31	264671.4894	36765.27481	20	AF
2019/7/20 13:32	264672.1572	36766.4011	20	AF
2019/7/20 13:33	264692.1065	36786.12947	20	AF
2019/7/20 13:34	264726.2937	36811.32664	20	AF
2019/7/20 13:35	264760.9929	36834.01275	20	AF
2019/7/20 13:36	264792.0249	36845.04658	20	AF
2019/7/20 13:37	264806.3837	36850.65951	20	AF
2019/7/20 13:38	264812.1977	36851.00815	20	AF
2019/7/20 13:39	264814.0896	36852.07804	20	AF
2019/7/20 13:40	264827.0065	36866.86529	20	AF
2019/7/20 13:41	264835.7107	36873.89979	20	AF
2019/7/20 13:42	264844.4575	36879.61384	20	AF
2019/7/20 13:43	264845.9039	36882.24465	20	AF
2019/7/20 13:44	264844.1438	36887.11132	20	AF
2019/7/20 13:45	264845.6351	36895.58801	20	AF
2019/7/20 13:46	264843.5293	36899.85526	20	AF
2019/7/20 13:47	264844.035	36903.6069	20	AF
2019/7/20 13:48	264839.4792	36906.43368	20	AF
2019/7/20 13:49	264833.3015	36911.17243	20	AF
2019/7/20 13:50	264828.8876	36915.38875	20	AF
2019/7/20 13:51	264826.9422	36917.56258	20	AF
2019/7/20 13:52	264824.8462	36918.18408	20	AF
2019/7/20 13:53	264822.4112	36917.61609	20	AF
2019/7/20 13:54	264821.3314	36918.11165	20	AF
2019/7/20 13:55	264819.3292	36923.52052	20	AF
2019/7/20 13:56	264814.2315	36934.6539	20	AF
2019/7/20 13:57	264815.9122	36946.25406	20	AF
2019/7/20 13:58	264822.3575	36946.25581	20	AF
2019/7/20 13:59	264822.3907	36946.31959	20	AF
2019/7/20 14:00	264821.8371	36945.67303	20	AF
2019/7/20 14:01	264823.512	36944.65123	20	AF
2019/7/20 14:02	264823.6832	36946.6644	20	AF
2019/7/20 14:03	264825.0146	36947.81791	20	AF
2019/7/20 14:04	264823.2806	36946.6549	20	AF
2019/7/20 14:05	264823.0079	36947.23306	20	AF
2019/7/20 14:06	264823.5443	36948.22028	20	AF
2019/7/20 14:07	264822.7862	36947.29615	20	AF
2019/7/20 14:08	264823.2993	36948.92342	20	AF
2019/7/20 14:09	264823.4453	36948.52263	20	AF
2019/7/20 14:10	264822.644	36947.89972	20	AF
2019/7/20 14:11	264823.3346	36947.43208	20	AF
2019/7/20 14:12	264822.9492	36949.14646	20	AF
2019/7/20 14:13	264823.1707	36948.9216	20	AF
2019/7/20 14:14	264822.7945	36947.12471	20	AF
2019/7/20 14:15	264823.5609	36946.89522	20	AF
2019/7/20 14:16	264821.8908	36949.23102	20	AF
2019/7/20 14:17	264818.8489	36956.94699	20	AF
2019/7/20 14:18	264814.0077	36959.12438	20	AF
2019/7/20 14:19	264813.427	36964.22122	20	AF
2019/7/20 14:20	264813.0326	36964.93176	20	AF
2019/7/20 14:21	264814.1021	36964.96619	20	AF
2019/7/20 14:22	264813.8702	36965.31096	20	AF
2019/7/20 14:23	264814.7627	36965.9403	20	AF
2019/7/20 14:24	264815.7801	36965.5054	20	AF
2019/7/20 14:25	264814.5156	36965.90625	20	AF
2019/7/20 14:26	264814.5344	36965.1215	20	AF
2019/7/20 14:27	264816.0174	36966.2547	20	AF
2019/7/20 14:28	264815.4889	36966.95071	20	AF
2019/7/20 14:29	264814.0883	36966.88281	20	AF
2019/7/20 14:30	264814.6529	36966.43178	20	AF
2019/7/20 14:31	264814.3503	36966.9823	20	AF
2019/7/20 14:32	264812.8864	36968.24186	20	AF
2019/7/20 14:33	264813.3215	36967.24626	20	AF
2019/7/20 14:34	264813.1424	36966.29385	20	AF
2019/7/20 14:35	264814.9397	36966.60648	20	AF
2019/7/20 14:36	264814.8603	36965.21858	20	AF
2019/7/20 14:37	264814.6278	36967.15552	20	AF
2019/7/20 14:38	264814.9928	36966.21068	20	AF
2019/7/20 14:39	264815.3641	36965.17183	20	AF
2019/7/20 14:40	264814.7002	36967.01798	20	AF
2019/7/20 14:41	264814.4042	36967.18101	20	AF
2019/7/20 14:42	264813.8125	36968.01234	20	AF
2019/7/20 14:43	264815.0656	36966.49161	20	AF
2019/7/20 14:44	264813.6534	36967.59022	20	AF
2019/7/20 14:45	264814.4356	36968.01755	20	AF
2019/7/20 14:46	264814.6055	36968.61036	20	AF
2019/7/20 14:47	264814.1832	36967.25368	20	AF
2019/7/20 14:48	264814.4314	36967.06874	20	AF
2019/7/20 14:49	264814.061	36966.22194	20	AF
2019/7/20 14:50	264814.1702	36967.37812	20	AF
2019/7/20 14:51	264813.7296	36967.15756	20	AF
2019/7/20 14:52	264813.9639	36968.36753	20	AF
2019/7/20 14:53	264813.69	36968.48741	20	AF
2019/7/20 14:54	264813.7874	36967.88741	20	AF
2019/7/20 14:55	264814.3735	36969.24584	20	AF
2019/7/20 14:56	264814.7013	36968.14561	20	AF
2019/7/20 14:57	264815.6009	36969.25387	20	AF
2019/7/20 14:58	264815.9291	36977.56288	20	AF
2019/7/20 14:59	264814.4063	36976.90178	20	AF
2019/7/20 15:00	264813.0697	36976.7063	20	AF
2019/7/21 4:00	264833.8339	36961.81766	20	AF
2019/7/21 4:01	264834.9529	36965.84876	20	AF
2019/7/21 4:02	264837.531	36977.28484	20	AF
2019/7/21 4:03	264846.4851	36980.5362	20	AF
2019/7/21 4:04	264849.2955	36988.77259	20	AF
2019/7/21 4:05	264852.7993	36996.50724	20	AF
2019/7/21 4:06	264860.1785	36996.28997	20	AF
2019/7/21 4:07	264864.7263	37000.20148	20	AF
2019/7/21 4:08	264867.408	37009.60166	20	AF
2019/7/21 4:09	264861.1461	37020.79742	20	AF
2019/7/21 4:10	264862.6834	37020.72151	20	AF
2019/7/21 4:11	264863.2385	37020.61152	20	AF
2019/7/21 4:12	264868.2743	37026.01315	20	AF
2019/7/21 4:13	264872.106	37033.66201	20	AF
2019/7/21 4:14	264874.1706	37041.27751	20	AF
2019/7/21 4:15	264874.3786	37058.70543	20	AF
2019/7/21 4:16	264878.2882	37075.26153	20	AF
2019/7/21 4:17	264879.6431	37077.91523	20	AF
2019/7/21 4:18	264880.2633	37080.34676	20	AF
2019/7/21 4:19	264878.4076	37086.24134	20	AF
2019/7/21 4:20	264877.1126	37085.92437	20	AF
2019/7/21 4:21	264883.3649	37101.59143	20	AF
2019/7/21 4:22	264889.9207	37112.70774	20	AF
2019/7/21 4:23	264895.014	37133.00592	20	AF
2019/7/21 4:24	264896.9291	37145.38193	20	AF
2019/7/21 4:25	264891.7545	37148.20183	20	AF
2019/7/21 4:26	264891.6954	37153.53433	20	AF
2019/7/21 4:27	264894.8188	37172.74348	20	AF
2019/7/21 4:28	264894.8072	37178.31672	20	AF
2019/7/21 4:29	264895.013	37187.94491	20	AF
2019/7/21 4:30	264894.4161	37191.63005	20	AF
2019/7/21 4:31	264892.5003	37201.72251	20	AF
2019/7/21 4:32	264889.419	37214.18273	20	AF
2019/7/21 4:33	264889.552	37235.17621	20	AF
2019/7/21 4:34	264889.9987	37241.30774	20	AF
2019/7/21 4:35	264890.0968	37242.02887	20	AF
2019/7/21 4:36	264888.192	37238.56493	20	AF
2019/7/21 4:37	264888.4671	37241.44393	20	AF
2019/7/21 4:38	264889.821	37240.86333	20	AF
2019/7/21 4:39	264890.0275	37240.88375	20	AF
2019/7/21 4:40	264890.6785	37240.68193	20	AF
2019/7/21 4:41	264890.7697	37241.73986	20	AF
2019/7/21 4:42	264888.9499	37242.1871	20	AF
2019/7/21 4:43	264887.0624	37258.69818	20	AF
2019/7/21 4:44	264884.6902	37275.16329	20	AF
2019/7/21 4:45	264883.2917	37286.51211	20	AF
2019/7/21 4:46	264884.3963	37297.03251	20	AF
2019/7/21 4:47	264886.3875	37310.84378	20	AF
2019/7/21 4:48	264892.2147	37316.55733	20	AF
2019/7/21 4:49	264893.2672	37318.7506	20	AF
2019/7/21 4:50	264893.4023	37324.57102	20	AF
2019/7/21 4:51	264893.6904	37326.40332	20	AF
2019/7/21 4:52	264894.6513	37331.62628	20	AF
2019/7/21 4:53	264893.7747	37347.36807	20	AF
2019/7/21 4:54	264894.0793	37354.5468	20	AF
2019/7/21 4:55	264895.2358	37359.24183	20	AF
2019/7/21 4:56	264890.2985	37365.66575	20	AF
2019/7/21 4:57	264888.7812	37371.75349	20	AF
2019/7/21 4:58	264888.9051	37378.54502	20	AF
2019/7/21 4:59	264889.6346	37388.7064	20	AF
2019/7/21 5:00	264892.0072	37391.63693	20	AF
2019/7/21 5:01	264891.5046	37396.68564	20	AF
2019/7/21 5:02	264892.281	37396.91369	20	AF
2019/7/21 5:03	264889.0892	37392.82345	20	AF
2019/7/21 5:04	264885.6202	37386.4028	20	AF
2019/7/21 5:05	264887.7446	37379.87051	20	AF
2019/7/21 5:06	264888.043	37379.57513	20	AF
2019/7/21 5:07	264888.8135	37379.45348	20	AF
2019/7/21 5:08	264888.659	37378.47908	20	AF
2019/7/21 5:09	264887.9829	37380.63161	20	AF
2019/7/21 5:10	264886.9829	37379.44522	20	AF
2019/7/21 5:11	264886.2251	37379.24684	20	AF
2019/7/21 5:12	264888.0985	37383.85151	20	AF
2019/7/21 5:13	264886.6615	37407.56662	20	AF
2019/7/21 5:14	264887.0203	37418.4365	20	AF
2019/7/21 5:15	264887.0284	37420.03887	20	AF
2019/7/21 5:16	264884.4264	37424.864	20	AF
2019/7/21 5:17	264897.0196	37413.78999	20	AF
2019/7/21 5:18	264923.4765	37401.60267	20	AF
2019/7/21 5:19	264947.2467	37405.81987	20	AF
2019/7/21 5:20	264960.9648	37417.86553	20	AF
2019/7/21 5:21	264966.9998	37420.03467	20	AF
2019/7/21 5:22	264969.9309	37423.58097	20	AF
2019/7/21 5:23	264969.4901	37424.65486	20	AF
2019/7/21 5:24	264973.0083	37421.12025	20	AF
2019/7/21 5:25	264985.1687	37411.67224	20	AF
2019/7/21 5:26	264992.0346	37403.7888	20	AF
2019/7/21 5:27	264992.9591	37403.96465	20	AF
2019/7/21 5:28	264999.8021	37399.07568	20	AF
2019/7/21 5:29	265004.0012	37391.9984	20	AF
2019/7/21 5:30	265002.4852	37384.31366	20	AF
2019/7/21 5:31	265015.237	37376.45143	20	AF
2019/7/21 5:32	265027.7484	37351.9337	20	AF
2019/7/21 5:33	265037.1748	37341.18226	20	AF
2019/7/21 5:34	265039.1653	37338.34055	20	AF
2019/7/21 5:35	265045.971	37332.20387	20	AF
2019/7/21 5:36	265049.5164	37326.74609	20	AF
2019/7/21 5:37	265050.5656	37326.424	20	AF
2019/7/21 5:38	265059.5519	37329.54703	20	AF
2019/7/21 5:39	265063.6534	37327.28646	20	AF
2019/7/21 5:40	265071.1526	37324.04446	20	AF
2019/7/21 5:41	265077.7557	37316.86214	20	AF
2019/7/21 5:42	265084.6067	37316.33104	20	AF
2019/7/21 5:43	265098.3629	37310.24769	20	AF
2019/7/21 5:44	265112.9447	37304.24694	20	AF
2019/7/21 5:45	265118.025	37303.59935	20	AF
2019/7/21 5:46	265129.0426	37288.30205	20	AF
2019/7/21 5:47	265144.8766	37269.36828	20	AF
2019/7/21 5:48	265162.2019	37255.9101	20	AF
2019/7/21 5:49	265181.3592	37233.27254	20	AF
2019/7/21 5:50	265189.1172	37223.44725	20	AF
2019/7/21 5:51	265197.5431	37219.97849	20	AF
2019/7/21 5:52	265203.5304	37220.77835	20	AF
2019/7/21 5:53	265208.002	37220.31339	20	AF
2019/7/21 5:54	265218.5278	37211.53678	20	AF
2019/7/21 5:55	265239.5952	37201.23466	20	AF
2019/7/21 5:56	265266.6855	37198.19237	20	AF
2019/7/21 5:57	265274.0624	37199.69551	20	AF
2019/7/21 5:58	265294.3903	37192.66343	20	AF
2019/7/21 5:59	265311.7668	37184.92355	20	AF
2019/7/21 6:00	265332.2121	37178.75546	20	AF
2019/7/21 6:01	265375.2432	37176.47581	20	AF
2019/7/21 6:02	265394.2181	37169.99152	20	AF
2019/7/21 6:03	265418.105	37164.65869	20	AF
2019/7/21 6:04	265431.435	37163.17646	20	AF
2019/7/21 6:05	265434.1799	37165.80662	20	AF
2019/7/21 6:06	265451.8667	37150.19177	20	AF
2019/7/21 6:07	265465.9979	37134.99136	20	AF
2019/7/21 6:08	265477.4796	37122.18207	20	AF
2019/7/21 6:09	265504.9302	37111.16447	20	AF
2019/7/21 6:10	265522.604	37103.20962	20	AF
2019/7/21 6:11	265545.014	37099.85253	20	AF
2019/7/21 6:12	265560.0789	37096.98497	20	AF
2019/7/21 6:13	265570.975	37066.18218	20	AF
2019/7/21 6:14	265595.987	37045.12713	20	AF
2019/7/21 6:15	265618.7489	37034.66285	20	AF
2019/7/21 6:16	265624.5545	37025.80598	20	AF
2019/7/21 6:17	265621.1863	37022.51179	20	AF
2019/7/21 6:18	265619.163	37023.54196	20	AF
2019/7/21 6:19	265621.9358	37024.4133	20	AF
2019/7/21 6:20	265623.2693	37024.90834	20	AF
2019/7/21 6:21	265632.5316	37012.0236	20	AF
2019/7/21 6:22	265644.2358	36997.14246	20	AF
2019/7/21 6:23	265647.6838	36989.60213	20	AF
2019/7/21 6:24	265650.8639	36986.83761	20	AF
2019/7/21 6:25	265648.4452	36983.48015	20	AF
2019/7/21 6:26	265641.2077	36973.94421	20	AF
2019/7/21 6:27	265640.314	36972.30615	20	AF
2019/7/21 6:28	265633.45	36967.76028	20	AF
2019/7/21 6:29	265628.0551	36961.42043	20	AF
2019/7/21 6:30	265626.5542	36958.16048	20	AF
2019/7/21 6:31	265625.9345	36961.19322	20	AF
2019/7/21 6:32	265624.9077	36960.44907	20	AF
2019/7/21 6:33	265629.287	36952.73599	20	AF
2019/7/21 6:34	265635.1073	36947.22199	20	AF
2019/7/21 6:35	265641.5162	36940.51094	20	AF
2019/7/21 6:36	265642.659	36927.45116	20	AF
2019/7/21 6:37	265640.599	36921.2628	20	AF
2019/7/21 6:38	265639.015	36921.52073	20	AF
2019/7/21 6:39	265638.7997	36920.71649	20	AF
2019/7/21 6:40	265651.3454	36912.04051	20	AF
2019/7/21 6:41	265662.792	36906.45194	20	AF
2019/7/21 6:42	265668.6371	36902.54927	20	AF
2019/7/21 6:43	265702.3228	36891.57039	20	AF
2019/7/21 6:44	265738.3678	36869.3749	20	AF
2019/7/21 6:45	265768.1598	36843.81615	20	AF
2019/7/21 6:46	265793.0594	36834.16016	20	AF
2019/7/21 6:47	265810.5717	36828.95282	20	AF
2019/7/21 6:48	265830.2662	36826.59973	20	AF
2019/7/21 6:49	265864.4943	36818.34386	20	AF
2019/7/21 6:50	265883.698	36819.6602	20	AF
2019/7/21 6:51	265893.6665	36824.06348	20	AF
2019/7/21 6:52	265903.1226	36821.54741	20	AF
2019/7/21 6:53	265938.332	36819.13368	20	AF
2019/7/21 6:54	265956.7649	36814.95607	20	AF
2019/7/21 6:55	265976.5389	36819.46951	20	AF
2019/7/21 6:56	266007.5816	36828.04344	20	AF
2019/7/21 6:57	266032.5555	36822.98559	20	AF
2019/7/21 6:58	266050.8471	36806.88562	20	AF
2019/7/21 6:59	266051.1377	36807.68633	20	AF
2019/7/21 7:00	266050.8145	36807.2379	20	AF
2019/7/21 7:01	266051.2433	36806.6881	20	AF
2019/7/21 7:02	266051.3388	36807.13142	20	AF
2019/7/21 7:03	266052.655	36807.69246	20	AF
2019/7/21 7:04	266064.1003	36772.4415	20	AF
2019/7/21 7:05	266086.6579	36738.25072	20	AF
2019/7/21 7:06	266101.4787	36727.45344	20	AF
2019/7/21 7:07	266105.9396	36721.72979	20	AF
2019/7/21 7:08	266110.1751	36711.98865	20	AF
2019/7/21 7:09	266112.9218	36709.14386	20	AF
2019/7/21 7:10	266126.4035	36712.38578	20	AF
2019/7/21 7:11	266142.9779	36710.50049	20	AF
2019/7/21 7:12	266152.3966	36703.51287	20	AF
2019/7/21 7:13	266171.8649	36695.44969	20	AF
2019/7/21 7:14	266200.9294	36707.23215	20	AF
2019/7/21 7:15	266213.3084	36709.28659	20	AF
2019/7/21 7:16	266218.541	36701.84896	20	AF
2019/7/21 7:17	266218.5073	36702.87779	20	AF
2019/7/21 7:18	266227.6619	36695.02233	20	AF
2019/7/21 7:19	266269.8183	36681.02334	20	AF
2019/7/21 7:20	266307.9959	36686.99398	20	AF
2019/7/21 7:21	266333.2224	36682.38286	20	AF
2019/7/21 7:22	266348.9302	36670.85284	20	AF
2019/7/21 7:23	266356.3414	36661.08155	20	AF
2019/7/21 7:24	266355.5666	36657.81094	20	AF
2019/7/21 7:25	266377.4649	36645.1944	20	AF
2019/7/21 7:26	266396.1442	36643.14075	20	AF
2019/7/21 7:27	266401.4279	36636.22683	20	AF
2019/7/21 7:28	266403.8622	36629.40551	20	AF
2019/7/21 7:29	266409.9214	36614.3758	20	AF
2019/7/21 7:30	266418.638	36608.81698	20	AF
2019/7/21 7:31	266420.5629	36602.90291	20	AF
2019/7/21 7:32	266431.8766	36594.85697	20	AF
2019/7/21 7:33	266448.6474	36583.02203	20	AF
2019/7/21 7:34	266454.3128	36581.30756	20	AF
2019/7/21 7:35	266458.8272	36581.87382	20	AF
2019/7/21 7:36	266464.4387	36577.95317	20	AF
2019/7/21 7:37	266464.2377	36574.82347	20	AF
2019/7/21 7:38	266462.9675	36575.30421	20	AF
2019/7/21 7:39	266468.3435	36573.38253	20	AF
2019/7/21 7:40	266471.4569	36572.30274	20	AF
2019/7/21 7:41	266475.6909	36565.05613	20	AF
2019/7/21 7:42	266492.4658	36549.607	20	AF
2019/7/21 7:43	266522.7715	36534.30525	20	AF
2019/7/21 7:44	266534.8711	36534.69369	20	AF
2019/7/21 7:45	266537.0526	36537.44691	20	AF
2019/7/21 7:46	266540.7238	36537.93077	20	AF
2019/7/21 7:47	266542.9752	36538.3482	20	AF
2019/7/21 7:48	266548.9885	36535.56743	20	AF
2019/7/21 7:49	266570.0041	36530.37656	20	AF
2019/7/21 7:50	266576.2296	36530.01338	20	AF
2019/7/21 7:51	266593.6277	36532.3713	20	AF
2019/7/21 7:52	266596.4184	36535.45382	20	AF
2019/7/21 7:53	266597.2027	36534.50872	20	AF
2019/7/21 7:54	266599.9666	36540.08353	20	AF
2019/7/21 7:55	266608.9674	36540.75503	20	AF
2019/7/21 7:56	266618.2061	36544.11196	20	AF
2019/7/21 7:57	266624.0021	36543.64307	20	AF
2019/7/21 7:58	266641.5981	36538.14101	20	AF
2019/7/21 7:59	266646.855	36540.70574	20	AF
2019/7/21 8:00	266656.9305	36542.95479	20	AF
2019/7/21 8:01	266662.9281	36541.11564	20	AF
2019/7/21 8:02	266666.678	36540.88295	20	AF
2019/7/21 8:03	266667.1025	36538.32052	20	AF
2019/7/21 8:04	266667.9667	36537.35771	20	AF
2019/7/21 8:05	266672.4118	36539.74657	20	AF
2019/7/21 8:06	266671.2865	36541.48219	20	AF
2019/7/21 8:07	266685.9691	36552.9733	20	AF
2019/7/21 8:08	266695.1837	36562.69037	20	AF
2019/7/21 8:09	266695.5309	36563.34508	20	AF
2019/7/21 8:10	266715.2741	36559.57924	20	AF
2019/7/21 8:11	266728.1491	36554.30714	20	AF
2019/7/21 8:12	266735.0734	36549.30396	20	AF
2019/7/21 8:13	266739.7564	36551.71581	20	AF
2019/7/21 8:14	266748.2632	36557.54195	20	AF
2019/7/21 8:15	266746.9685	36557.3059	20	AF
2019/7/21 8:16	266746.98	36557.11123	20	AF
2019/7/21 8:17	266752.4768	36556.75857	20	AF
2019/7/21 8:18	266755.7415	36555.99043	20	AF
2019/7/21 8:19	266756.4826	36555.23134	20	AF
2019/7/21 8:20	266757.9063	36552.30905	20	AF
2019/7/21 8:21	266770.9051	36542.66178	20	AF
2019/7/21 8:22	266771.2086	36539.6247	20	AF
2019/7/21 8:23	266772.4065	36535.15602	20	AF
2019/7/21 8:24	266775.2419	36526.14871	20	AF
2019/7/21 8:25	266777.6129	36517.30501	20	AF
2019/7/21 8:26	266777.4402	36517.50229	20	AF
2019/7/21 8:27	266777.742	36518.05562	20	AF
2019/7/21 8:28	266777.274	36517.27522	20	AF
2019/7/21 8:29	266780.551	36517.11433	20	AF
2019/7/21 8:30	266809.3375	36521.09187	20	AF
2019/7/21 8:31	266841.7212	36517.59363	20	AF
2019/7/21 8:32	266848.2824	36516.63294	20	AF
2019/7/21 8:33	266847.3953	36516.50869	20	AF
2019/7/21 8:34	266847.389	36516.44325	20	AF
2019/7/21 8:35	266848.2721	36516.88051	20	AF
2019/7/21 8:36	266847.7896	36516.2603	20	AF
2019/7/21 8:37	266847.5487	36516.44213	20	AF
2019/7/21 8:38	266848.4128	36517.33617	20	AF
2019/7/21 8:39	266848.4277	36516.13166	20	AF
2019/7/21 8:40	266848.4939	36517.27477	20	AF
2019/7/21 8:41	266848.3891	36517.64568	20	AF
2019/7/21 8:42	266849.4277	36517.20452	20	AF
2019/7/21 8:43	266848.5605	36517.96953	20	AF
2019/7/21 8:44	266849.3653	36517.41837	20	AF
2019/7/21 8:45	266848.2844	36518.02692	20	AF
2019/7/21 8:46	266848.9088	36518.53686	20	AF
2019/7/21 8:47	266848.6382	36517.47733	20	AF
2019/7/21 8:48	266850.4285	36514.97729	20	AF
2019/7/21 8:49	266869.45	36514.84995	20	AF
2019/7/21 8:50	266891.2219	36506.1596	20	AF
2019/7/21 8:51	266891.6838	36506.7422	20	AF
2019/7/21 8:52	266891.5459	36506.66591	20	AF
2019/7/21 8:53	266892.6999	36506.18012	20	AF
2019/7/21 8:54	266890.6957	36505.37479	20	AF
2019/7/21 8:55	266890.1051	36505.23407	20	AF
2019/7/21 8:56	266892.1231	36507.12498	20	AF
2019/7/21 8:57	266891.8852	36506.00775	20	AF
2019/7/21 8:58	266892.0937	36507.49606	20	AF
2019/7/21 8:59	266891.9976	36507.58052	20	AF
2019/7/21 9:00	266891.7979	36507.49668	20	AF
2019/7/21 9:01	266891.097	36506.94141	20	AF
2019/7/21 9:02	266892.9044	36507.07984	20	AF
2019/7/21 9:03	266891.9543	36507.41517	20	AF
2019/7/21 9:04	266891.609	36505.86549	20	AF
2019/7/21 9:05	266893.0264	36508.22052	20	AF
2019/7/21 9:06	266895.1765	36512.63097	20	AF
2019/7/21 9:07	266893.2458	36512.8124	20	AF
2019/7/21 9:08	266892.9377	36513.55407	20	AF
2019/7/21 9:09	266893.5553	36512.70044	20	AF
2019/7/21 9:10	266893.6791	36512.70465	20	AF
2019/7/21 9:11	266893.5145	36513.72888	20	AF
2019/7/21 9:12	266905.3452	36508.28981	20	AF
2019/7/21 9:13	266929.6015	36500.73171	20	AF
2019/7/21 9:14	266947.2847	36496.19302	20	AF
2019/7/21 9:15	266974.4088	36487.11848	20	AF
2019/7/21 9:16	266978.2999	36482.97147	20	AF
2019/7/21 9:17	266983.0621	36477.71123	20	AF
2019/7/21 9:18	267011.6707	36476.39596	20	AF
2019/7/21 9:19	267051.1955	36488.40192	20	AF
2019/7/21 9:20	267072.504	36493.48764	20	AF
2019/7/21 9:21	267074.5941	36490.78845	20	AF
2019/7/21 9:22	267081.922	36485.90096	20	AF
2019/7/21 9:23	267108.784	36486.90955	20	AF
2019/7/21 9:24	267122.865	36483.86811	20	AF
2019/7/21 9:25	267122.8363	36481.77198	20	AF
2019/7/21 9:26	267126.5477	36477.06646	20	AF
2019/7/21 9:27	267132.8714	36474.74631	20	AF
2019/7/21 9:28	267143.4184	36472.89626	20	AF
2019/7/21 9:29	267158.9696	36466.54172	20	AF
2019/7/21 9:30	267168.3022	36453.46504	20	AF
2019/7/21 9:31	267175.9746	36438.21755	20	AF
2019/7/21 9:32	267178.7642	36439.15212	20	AF
2019/7/21 9:33	267185.2677	36434.84512	20	AF
2019/7/21 9:34	267187.0633	36434.32582	20	AF
2019/7/21 9:35	267189.5058	36430.61509	20	AF
2019/7/21 9:36	267190.4543	36425.89872	20	AF
2019/7/21 9:37	267198.9411	36416.69909	20	AF
2019/7/21 9:38	267218.8136	36407.03084	20	AF
2019/7/21 9:39	267224.2094	36408.16233	20	AF
2019/7/21 9:40	267224.918	36403.36877	20	AF
2019/7/21 9:41	267226.8346	36392.44233	20	AF
2019/7/21 9:42	267227.1038	36383.2153	20	AF
2019/7/21 9:43	267237.9711	36372.03941	20	AF
2019/7/21 9:44	267238.2736	36364.93966	20	AF
2019/7/21 9:45	267226.9261	36363.85277	20	AF
2019/7/21 9:46	267230.4886	36348.55951	20	AF
2019/7/21 9:47	267233.0175	36347.56336	20	AF
2019/7/21 9:48	267234.8952	36347.10359	20	AF
2019/7/21 9:49	267242.1486	36339.94561	20	AF
2019/7/21 9:50	267248.4778	36329.42655	20	AF
2019/7/21 9:51	267258.4556	36327.36428	20	AF
2019/7/21 9:52	267263.2691	36323.30594	20	AF
2019/7/21 9:53	267275.0224	36304.72879	20	AF
2019/7/21 9:54	267276.0384	36300.14882	20	AF
2019/7/21 9:55	267276.2283	36299.20754	20	AF
2019/7/21 9:56	267275.6321	36294.22845	20	AF
2019/7/21 9:57	267282.6023	36279.48142	20	AF
2019/7/21 9:58	NA	NA	20	AF
2019/7/21 9:59	NA	NA	20	AF
2019/7/21 10:00	NA	NA	20	AF
2019/7/21 10:01	NA	NA	20	AF
2019/7/21 10:02	NA	NA	20	AF
2019/7/21 10:03	NA	NA	20	AF
2019/7/21 10:04	NA	NA	20	AF
2019/7/21 10:05	NA	NA	20	AF
2019/7/21 10:06	NA	NA	20	AF
2019/7/21 10:07	NA	NA	20	AF
2019/7/21 10:08	NA	NA	20	AF
2019/7/21 10:09	NA	NA	20	AF
2019/7/21 10:10	NA	NA	20	AF
2019/7/21 10:11	NA	NA	20	AF
2019/7/21 10:12	NA	NA	20	AF
2019/7/21 10:13	NA	NA	20	AF
2019/7/21 10:14	NA	NA	20	AF
2019/7/21 10:15	NA	NA	20	AF
2019/7/21 10:16	NA	NA	20	AF
2019/7/21 10:17	NA	NA	20	AF
2019/7/21 10:18	NA	NA	20	AF
2019/7/21 10:19	NA	NA	20	AF
2019/7/21 10:20	NA	NA	20	AF
2019/7/21 10:21	NA	NA	20	AF
2019/7/21 10:22	NA	NA	20	AF
2019/7/21 10:23	NA	NA	20	AF
2019/7/21 10:24	NA	NA	20	AF
2019/7/21 10:25	NA	NA	20	AF
2019/7/21 10:26	NA	NA	20	AF
2019/7/21 10:27	NA	NA	20	AF
2019/7/21 10:28	NA	NA	20	AF
2019/7/21 10:29	NA	NA	20	AF
2019/7/21 10:30	NA	NA	20	AF
2019/7/21 10:31	NA	NA	20	AF
2019/7/21 10:32	NA	NA	20	AF
2019/7/21 10:33	NA	NA	20	AF
2019/7/21 10:34	NA	NA	20	AF
2019/7/21 10:35	NA	NA	20	AF
2019/7/21 10:36	NA	NA	20	AF
2019/7/21 10:37	NA	NA	20	AF
2019/7/21 10:38	NA	NA	20	AF
2019/7/21 10:39	NA	NA	20	AF
2019/7/21 10:40	NA	NA	20	AF
2019/7/21 10:41	NA	NA	20	AF
2019/7/21 10:42	NA	NA	20	AF
2019/7/21 10:43	NA	NA	20	AF
2019/7/21 10:44	NA	NA	20	AF
2019/7/21 10:45	NA	NA	20	AF
2019/7/21 10:46	NA	NA	20	AF
2019/7/21 10:47	NA	NA	20	AF
2019/7/21 10:48	NA	NA	20	AF
2019/7/21 10:49	NA	NA	20	AF
2019/7/21 10:50	NA	NA	20	AF
2019/7/21 10:51	NA	NA	20	AF
2019/7/21 10:52	NA	NA	20	AF
2019/7/21 10:53	NA	NA	20	AF
2019/7/21 10:54	NA	NA	20	AF
2019/7/21 10:55	NA	NA	20	AF
2019/7/21 10:56	NA	NA	20	AF
2019/7/21 10:57	NA	NA	20	AF
2019/7/21 10:58	NA	NA	20	AF
2019/7/21 10:59	NA	NA	20	AF
2019/7/21 11:00	NA	NA	20	AF
2019/7/21 11:01	NA	NA	20	AF
2019/7/21 11:02	NA	NA	20	AF
2019/7/21 11:03	NA	NA	20	AF
2019/7/21 11:04	NA	NA	20	AF
2019/7/21 11:05	NA	NA	20	AF
2019/7/21 11:06	NA	NA	20	AF
2019/7/21 11:07	NA	NA	20	AF
2019/7/21 11:08	NA	NA	20	AF
2019/7/21 11:09	NA	NA	20	AF
2019/7/21 11:10	NA	NA	20	AF
2019/7/21 11:11	NA	NA	20	AF
2019/7/21 11:12	NA	NA	20	AF
2019/7/21 11:13	NA	NA	20	AF
2019/7/21 11:14	NA	NA	20	AF
2019/7/21 11:15	NA	NA	20	AF
2019/7/21 11:16	NA	NA	20	AF
2019/7/21 11:17	NA	NA	20	AF
2019/7/21 11:18	NA	NA	20	AF
2019/7/21 11:19	NA	NA	20	AF
2019/7/21 11:20	NA	NA	20	AF
2019/7/21 11:21	NA	NA	20	AF
2019/7/21 11:22	NA	NA	20	AF
2019/7/21 11:23	NA	NA	20	AF
2019/7/21 11:24	NA	NA	20	AF
2019/7/21 11:25	NA	NA	20	AF
2019/7/21 11:26	NA	NA	20	AF
2019/7/21 11:27	NA	NA	20	AF
2019/7/21 11:28	NA	NA	20	AF
2019/7/21 11:29	NA	NA	20	AF
2019/7/21 11:30	NA	NA	20	AF
2019/7/21 11:31	NA	NA	20	AF
2019/7/21 11:32	NA	NA	20	AF
2019/7/21 11:33	NA	NA	20	AF
2019/7/21 11:34	NA	NA	20	AF
2019/7/21 11:35	NA	NA	20	AF
2019/7/21 11:36	NA	NA	20	AF
2019/7/21 11:37	NA	NA	20	AF
2019/7/21 11:38	NA	NA	20	AF
2019/7/21 11:39	NA	NA	20	AF
2019/7/21 11:40	NA	NA	20	AF
2019/7/21 11:41	NA	NA	20	AF
2019/7/21 11:42	NA	NA	20	AF
2019/7/21 11:43	NA	NA	20	AF
2019/7/21 11:44	NA	NA	20	AF
2019/7/21 11:45	NA	NA	20	AF
2019/7/21 11:46	NA	NA	20	AF
2019/7/21 11:47	NA	NA	20	AF
2019/7/21 11:48	NA	NA	20	AF
2019/7/21 11:49	NA	NA	20	AF
2019/7/21 11:50	NA	NA	20	AF
2019/7/21 11:51	NA	NA	20	AF
2019/7/21 11:52	NA	NA	20	AF
2019/7/21 11:53	NA	NA	20	AF
2019/7/21 11:54	NA	NA	20	AF
2019/7/21 11:55	NA	NA	20	AF
2019/7/21 11:56	NA	NA	20	AF
2019/7/21 11:57	NA	NA	20	AF
2019/7/21 11:58	NA	NA	20	AF
2019/7/21 11:59	NA	NA	20	AF
2019/7/21 12:00	NA	NA	20	AF
2019/7/21 12:01	NA	NA	20	AF
2019/7/21 12:02	NA	NA	20	AF
2019/7/21 12:03	NA	NA	20	AF
2019/7/21 12:04	NA	NA	20	AF
2019/7/21 12:05	NA	NA	20	AF
2019/7/21 12:06	NA	NA	20	AF
2019/7/21 12:07	NA	NA	20	AF
2019/7/21 12:08	NA	NA	20	AF
2019/7/21 12:09	NA	NA	20	AF
2019/7/21 12:10	NA	NA	20	AF
2019/7/21 12:11	NA	NA	20	AF
2019/7/21 12:12	NA	NA	20	AF
2019/7/21 12:13	NA	NA	20	AF
2019/7/21 12:14	NA	NA	20	AF
2019/7/21 12:15	NA	NA	20	AF
2019/7/21 12:16	NA	NA	20	AF
2019/7/21 12:17	NA	NA	20	AF
2019/7/21 12:18	NA	NA	20	AF
2019/7/21 12:19	NA	NA	20	AF
2019/7/21 12:20	NA	NA	20	AF
2019/7/21 12:21	NA	NA	20	AF
2019/7/21 12:22	NA	NA	20	AF
2019/7/21 12:23	NA	NA	20	AF
2019/7/21 12:24	NA	NA	20	AF
2019/7/21 12:25	NA	NA	20	AF
2019/7/21 12:26	NA	NA	20	AF
2019/7/21 12:27	NA	NA	20	AF
2019/7/21 12:28	NA	NA	20	AF
2019/7/21 12:29	NA	NA	20	AF
2019/7/21 12:30	NA	NA	20	AF
2019/7/21 12:31	NA	NA	20	AF
2019/7/21 12:32	NA	NA	20	AF
2019/7/21 12:33	NA	NA	20	AF
2019/7/21 12:34	NA	NA	20	AF
2019/7/21 12:35	NA	NA	20	AF
2019/7/21 12:36	NA	NA	20	AF
2019/7/21 12:37	NA	NA	20	AF
2019/7/21 12:38	NA	NA	20	AF
2019/7/21 12:39	NA	NA	20	AF
2019/7/21 12:40	NA	NA	20	AF
2019/7/21 12:41	NA	NA	20	AF
2019/7/21 12:42	NA	NA	20	AF
2019/7/21 12:43	NA	NA	20	AF
2019/7/21 12:44	NA	NA	20	AF
2019/7/21 12:45	NA	NA	20	AF
2019/7/21 12:46	NA	NA	20	AF
2019/7/21 12:47	NA	NA	20	AF
2019/7/21 12:48	NA	NA	20	AF
2019/7/21 12:49	NA	NA	20	AF
2019/7/21 12:50	NA	NA	20	AF
2019/7/21 12:51	NA	NA	20	AF
2019/7/21 12:52	NA	NA	20	AF
2019/7/21 12:53	NA	NA	20	AF
2019/7/21 12:54	NA	NA	20	AF
2019/7/21 12:55	NA	NA	20	AF
2019/7/21 12:56	NA	NA	20	AF
2019/7/21 12:57	NA	NA	20	AF
2019/7/21 12:58	NA	NA	20	AF
2019/7/21 12:59	NA	NA	20	AF
2019/7/21 13:00	NA	NA	20	AF
2019/7/21 13:01	NA	NA	20	AF
2019/7/21 13:02	NA	NA	20	AF
2019/7/21 13:03	NA	NA	20	AF
2019/7/21 13:04	NA	NA	20	AF
2019/7/21 13:05	NA	NA	20	AF
2019/7/21 13:06	NA	NA	20	AF
2019/7/21 13:07	NA	NA	20	AF
2019/7/21 13:08	NA	NA	20	AF
2019/7/21 13:09	NA	NA	20	AF
2019/7/21 13:10	NA	NA	20	AF
2019/7/21 13:11	NA	NA	20	AF
2019/7/21 13:12	NA	NA	20	AF
2019/7/21 13:13	NA	NA	20	AF
2019/7/21 13:14	NA	NA	20	AF
2019/7/21 13:15	NA	NA	20	AF
2019/7/21 13:16	NA	NA	20	AF
2019/7/21 13:17	NA	NA	20	AF
2019/7/21 13:18	NA	NA	20	AF
2019/7/21 13:19	NA	NA	20	AF
2019/7/21 13:20	NA	NA	20	AF
2019/7/21 13:21	NA	NA	20	AF
2019/7/21 13:22	NA	NA	20	AF
2019/7/21 13:23	NA	NA	20	AF
2019/7/21 13:24	NA	NA	20	AF
2019/7/21 13:25	NA	NA	20	AF
2019/7/21 13:26	NA	NA	20	AF
2019/7/21 13:27	NA	NA	20	AF
2019/7/21 13:28	NA	NA	20	AF
2019/7/21 13:29	NA	NA	20	AF
2019/7/21 13:30	NA	NA	20	AF
2019/7/21 13:31	NA	NA	20	AF
2019/7/21 13:32	NA	NA	20	AF
2019/7/21 13:33	NA	NA	20	AF
2019/7/21 13:34	NA	NA	20	AF
2019/7/21 13:35	NA	NA	20	AF
2019/7/21 13:36	NA	NA	20	AF
2019/7/21 13:37	NA	NA	20	AF
2019/7/21 13:38	NA	NA	20	AF
2019/7/21 13:39	NA	NA	20	AF
2019/7/21 13:40	NA	NA	20	AF
2019/7/21 13:41	NA	NA	20	AF
2019/7/21 13:42	NA	NA	20	AF
2019/7/21 13:43	NA	NA	20	AF
2019/7/21 13:44	NA	NA	20	AF
2019/7/21 13:45	NA	NA	20	AF
2019/7/21 13:46	NA	NA	20	AF
2019/7/21 13:47	NA	NA	20	AF
2019/7/21 13:48	NA	NA	20	AF
2019/7/21 13:49	NA	NA	20	AF
2019/7/21 13:50	NA	NA	20	AF
2019/7/21 13:51	NA	NA	20	AF
2019/7/21 13:52	NA	NA	20	AF
2019/7/21 13:53	NA	NA	20	AF
2019/7/21 13:54	NA	NA	20	AF
2019/7/21 13:55	NA	NA	20	AF
2019/7/21 13:56	NA	NA	20	AF
2019/7/21 13:57	NA	NA	20	AF
2019/7/21 13:58	NA	NA	20	AF
2019/7/21 13:59	NA	NA	20	AF
2019/7/21 14:00	NA	NA	20	AF
2019/7/21 14:01	NA	NA	20	AF
2019/7/21 14:02	NA	NA	20	AF
2019/7/21 14:03	NA	NA	20	AF
2019/7/21 14:04	NA	NA	20	AF
2019/7/21 14:05	NA	NA	20	AF
2019/7/21 14:06	NA	NA	20	AF
2019/7/21 14:07	NA	NA	20	AF
2019/7/21 14:08	NA	NA	20	AF
2019/7/21 14:09	NA	NA	20	AF
2019/7/21 14:10	NA	NA	20	AF
2019/7/21 14:11	NA	NA	20	AF
2019/7/21 14:12	NA	NA	20	AF
2019/7/21 14:13	NA	NA	20	AF
2019/7/21 14:14	NA	NA	20	AF
2019/7/21 14:15	NA	NA	20	AF
2019/7/21 14:16	NA	NA	20	AF
2019/7/21 14:17	NA	NA	20	AF
2019/7/21 14:18	NA	NA	20	AF
2019/7/21 14:19	NA	NA	20	AF
2019/7/21 14:20	NA	NA	20	AF
2019/7/21 14:21	NA	NA	20	AF
2019/7/21 14:22	NA	NA	20	AF
2019/7/21 14:23	NA	NA	20	AF
2019/7/21 14:24	NA	NA	20	AF
2019/7/21 14:25	NA	NA	20	AF
2019/7/21 14:26	NA	NA	20	AF
2019/7/21 14:27	NA	NA	20	AF
2019/7/21 14:28	NA	NA	20	AF
2019/7/21 14:29	NA	NA	20	AF
2019/7/21 14:30	NA	NA	20	AF
2019/7/21 14:31	NA	NA	20	AF
2019/7/21 14:32	NA	NA	20	AF
2019/7/21 14:33	NA	NA	20	AF
2019/7/21 14:34	NA	NA	20	AF
2019/7/21 14:35	NA	NA	20	AF
2019/7/21 14:36	NA	NA	20	AF
2019/7/21 14:37	NA	NA	20	AF
2019/7/21 14:38	NA	NA	20	AF
2019/7/21 14:39	NA	NA	20	AF
2019/7/21 14:40	NA	NA	20	AF
2019/7/21 14:41	NA	NA	20	AF
2019/7/21 14:42	NA	NA	20	AF
2019/7/21 14:43	NA	NA	20	AF
2019/7/21 14:44	NA	NA	20	AF
2019/7/21 14:45	NA	NA	20	AF
2019/7/21 14:46	NA	NA	20	AF
2019/7/21 14:47	NA	NA	20	AF
2019/7/21 14:48	NA	NA	20	AF
2019/7/21 14:49	NA	NA	20	AF
2019/7/21 14:50	NA	NA	20	AF
2019/7/21 14:51	NA	NA	20	AF
2019/7/21 14:52	NA	NA	20	AF
2019/7/21 14:53	NA	NA	20	AF
2019/7/21 14:54	NA	NA	20	AF
2019/7/21 14:55	NA	NA	20	AF
2019/7/21 14:56	NA	NA	20	AF
2019/7/21 14:57	NA	NA	20	AF
2019/7/21 14:58	NA	NA	20	AF
2019/7/21 14:59	NA	NA	20	AF
2019/7/21 15:00	NA	NA	20	AF
2019/7/22 4:00	266292.7728	35220.01407	20	AF
2019/7/22 4:01	266291.5903	35219.37317	20	AF
2019/7/22 4:02	266291.6264	35221.43226	20	AF
2019/7/22 4:03	266290.4657	35220.83977	20	AF
2019/7/22 4:04	266279.5283	35237.52571	20	AF
2019/7/22 4:05	266284.5671	35239.34661	20	AF
2019/7/22 4:06	266285.3693	35239.46213	20	AF
2019/7/22 4:07	266285.3184	35240.07305	20	AF
2019/7/22 4:08	266282.4627	35240.78869	20	AF
2019/7/22 4:09	266266.0021	35261.38169	20	AF
2019/7/22 4:10	266267.9941	35268.2904	20	AF
2019/7/22 4:11	266255.6217	35286.07432	20	AF
2019/7/22 4:12	266249.1739	35291.86212	20	AF
2019/7/22 4:13	266235.5856	35300.81768	20	AF
2019/7/22 4:14	266234.4824	35301.67651	20	AF
2019/7/22 4:15	266234.828	35302.10909	20	AF
[truncated: 1,306 more rows]
