# Supplementary material for: Estimating individual exposure to predation risk in group-living baboons, Papio anubis
Source: PLoS One. 2023 Nov 8;18(11):e0287357. doi: 10.1371/journal.pone.0287357 (PMC10631679; doi:10.1371/journal.pone.0287357)
Supplement: S1 Data — (ZIP) [file pone.0287357.s006.zip › S6 Data/21.csv]

Unnamed: 0	x	y	id	agesex
2019-07-19 04:00:00	265551.62671567925	35307.19993343837	21	AF
2019-07-19 04:01:00	265577.1163418403	35302.60329927697	21	AF
2019-07-19 04:02:00	265597.97157507035	35328.57541800743	21	AF
2019-07-19 04:03:00	265605.8059887538	35338.952090969935	21	AF
2019-07-19 04:04:00	265609.1226157968	35342.14606029734	21	AF
2019-07-19 04:05:00	265615.8831294147	35348.29340607936	21	AF
2019-07-19 04:06:00	265637.5054125168	35347.331129913604	21	AF
2019-07-19 04:07:00	265694.4629152029	35356.048599030284	21	AF
2019-07-19 04:08:00	265758.83487639227	35380.76303347327	21	AF
2019-07-19 04:09:00	265817.4308572989	35409.47609361087	21	AF
2019-07-19 04:10:00	265866.075032262	35437.32422232317	21	AF
2019-07-19 04:11:00	265868.6288895676	35437.679293253146	21	AF
2019-07-19 04:12:00	265868.5793779461	35437.86714779193	21	AF
2019-07-19 04:13:00	265869.35890278907	35440.983287018375	21	AF
2019-07-19 04:14:00	265879.30592571176	35443.94287993257	21	AF
2019-07-19 04:15:00	265892.610441734	35449.40145853946	21	AF
2019-07-19 04:16:00	265911.6606204295	35454.28960815727	21	AF
2019-07-19 04:17:00	265920.6883120168	35453.83150735964	21	AF
2019-07-19 04:18:00	265925.5477892881	35453.98941161621	21	AF
2019-07-19 04:19:00	265939.4112286976	35458.3340802844	21	AF
2019-07-19 04:20:00	265953.21671808977	35466.05848281829	21	AF
2019-07-19 04:21:00	265957.30863923003	35464.45239378791	21	AF
2019-07-19 04:22:00	265963.95204147475	35460.67607785842	21	AF
2019-07-19 04:23:00	265973.5413760775	35464.20757060623	21	AF
2019-07-19 04:24:00	265985.9806634385	35464.94754334016	21	AF
2019-07-19 04:25:00	265992.8612993859	35467.79568430551	21	AF
2019-07-19 04:26:00	265993.87240020523	35467.15839149508	21	AF
2019-07-19 04:27:00	266005.24632116366	35475.398341898595	21	AF
2019-07-19 04:28:00	266006.8726032635	35475.5661273515	21	AF
2019-07-19 04:29:00	266015.05129785306	35477.11900031947	21	AF
2019-07-19 04:30:00	266019.1064636837	35478.17960656291	21	AF
2019-07-19 04:31:00	266025.8068574482	35472.697566363386	21	AF
2019-07-19 04:32:00	266029.788228309	35471.37262186212	21	AF
2019-07-19 04:33:00	266031.9022576001	35471.73626237027	21	AF
2019-07-19 04:34:00	266037.67430167063	35466.80338315814	21	AF
2019-07-19 04:35:00	266033.0680388765	35466.12521463216	21	AF
2019-07-19 04:36:00	266035.46280337794	35467.1535336525	21	AF
2019-07-19 04:37:00	266039.838359386	35466.785426185736	21	AF
2019-07-19 04:38:00	266045.24344568205	35453.408298937014	21	AF
2019-07-19 04:39:00	266048.6772555826	35445.2866053446	21	AF
2019-07-19 04:40:00	266044.1334281627	35455.84257442108	21	AF
2019-07-19 04:41:00	266044.8922128242	35460.98960710789	21	AF
2019-07-19 04:42:00	266044.71270611126	35460.747234660485	21	AF
2019-07-19 04:43:00	266044.34361312323	35460.882801604814	21	AF
2019-07-19 04:44:00	266043.2868655476	35460.6455865518	21	AF
2019-07-19 04:45:00	266045.72517385817	35456.82681649372	21	AF
2019-07-19 04:46:00	266066.7476521474	35421.74228230097	21	AF
2019-07-19 04:47:00	266091.56651432323	35390.922642664904	21	AF
2019-07-19 04:48:00	266112.5698089708	35372.67146898533	21	AF
2019-07-19 04:49:00	266171.00280041	35330.16324440248	21	AF
2019-07-19 04:50:00	266174.2440057622	35315.80421821735	21	AF
2019-07-19 04:51:00	266167.0111037379	35293.677889666025	21	AF
2019-07-19 04:52:00	266166.39496752113	35285.46652128797	21	AF
2019-07-19 04:53:00	266196.9837937736	35251.24906895821	21	AF
2019-07-19 04:54:00	266213.122158941	35221.510015497384	21	AF
2019-07-19 04:55:00	266214.49457484606	35222.63938045588	21	AF
2019-07-19 04:56:00	266219.2099144989	35231.31482041728	21	AF
2019-07-19 04:57:00	266238.7300900725	35238.73888020203	21	AF
2019-07-19 04:58:00	266254.5295814498	35240.84655242793	21	AF
2019-07-19 04:59:00	266255.86663070845	35241.45608131511	21	AF
2019-07-19 05:00:00	266258.1535577792	35228.77734709245	21	AF
2019-07-19 05:01:00	266258.0544703771	35202.43183917642	21	AF
2019-07-19 05:02:00	266243.33327551134	35203.40521165128	21	AF
2019-07-19 05:03:00	266228.82514013525	35212.6418326537	21	AF
2019-07-19 05:04:00	266181.1037388548	35209.939893745635	21	AF
2019-07-19 05:05:00	266089.131883717	35198.47766179732	21	AF
2019-07-19 05:06:00	265966.29631232505	35195.987362922846	21	AF
2019-07-19 05:07:00	265877.3734822403	35210.18433839073	21	AF
2019-07-19 05:08:00	265798.09330909874	35224.74159768197	21	AF
2019-07-19 05:09:00	265732.3374227936	35243.27660897109	21	AF
2019-07-19 05:10:00	265654.3168972328	35272.25012242937	21	AF
2019-07-19 05:11:00	265600.21591850865	35279.26748584657	21	AF
2019-07-19 05:12:00	265618.33421261964	35282.70968503153	21	AF
2019-07-19 05:13:00	265701.207270792	35254.32395666239	21	AF
2019-07-19 05:14:00	265837.0998731368	35217.26207240963	21	AF
2019-07-19 05:15:00	266000.1622851053	35195.083819958585	21	AF
2019-07-19 05:16:00	266092.8274178509	35197.85328106762	21	AF
2019-07-19 05:17:00	266186.4231231051	35208.49670568135	21	AF
2019-07-19 05:18:00	266242.8325303749	35196.79206335485	21	AF
2019-07-19 05:19:00	266255.8860122048	35185.38806956242	21	AF
2019-07-19 05:20:00	266263.32558568864	35203.63875500673	21	AF
2019-07-19 05:21:00	266262.6412454221	35210.419341656016	21	AF
2019-07-19 05:22:00	266262.4014961072	35210.52354342448	21	AF
2019-07-19 05:23:00	266262.52293640806	35210.86897456204	21	AF
2019-07-19 05:24:00	266263.06374033424	35211.883479717675	21	AF
2019-07-19 05:25:00	266263.62823416846	35217.13543697443	21	AF
2019-07-19 05:26:00	266263.4292769356	35217.06432171856	21	AF
2019-07-19 05:27:00	266264.68767432973	35216.022167406896	21	AF
2019-07-19 05:28:00	266263.80276565324	35216.6439471009	21	AF
2019-07-19 05:29:00	266263.28842177737	35217.0680372512	21	AF
2019-07-19 05:30:00	266263.5628189685	35216.69026570158	21	AF
2019-07-19 05:31:00	266263.67963907466	35216.21980251381	21	AF
2019-07-19 05:32:00	266265.3391659276	35216.52565547592	21	AF
2019-07-19 05:33:00	266267.75217738835	35217.8703033027	21	AF
2019-07-19 05:34:00	266268.20122696937	35218.50508373307	21	AF
2019-07-19 05:35:00	266267.5832089418	35218.34022408298	21	AF
2019-07-19 05:36:00	266268.1835731914	35218.38932090451	21	AF
2019-07-19 05:37:00	266276.2532442511	35215.93464493715	21	AF
2019-07-19 05:38:00	266279.664970749	35217.7915583758	21	AF
2019-07-19 05:39:00	266279.5607822849	35218.3215612284	21	AF
2019-07-19 05:40:00	266282.0318377193	35216.72484524859	21	AF
2019-07-19 05:41:00	266284.84488677647	35220.43561797237	21	AF
2019-07-19 05:42:00	266288.29357015004	35225.15424003417	21	AF
2019-07-19 05:43:00	266287.80724187254	35223.72182193797	21	AF
2019-07-19 05:44:00	266286.82310294424	35224.61534105888	21	AF
2019-07-19 05:45:00	266283.66129698284	35221.56789990071	21	AF
2019-07-19 05:46:00	266281.8996505151	35219.19394130151	21	AF
2019-07-19 05:47:00	266282.49236457754	35219.04026410722	21	AF
2019-07-19 05:48:00	266282.0912991873	35218.91720575983	21	AF
2019-07-19 05:49:00	266282.1833980199	35219.16604792358	21	AF
2019-07-19 05:50:00	266281.89577149844	35219.28316334486	21	AF
2019-07-19 05:51:00	266281.6734929644	35219.51566318547	21	AF
2019-07-19 05:52:00	266281.5602873455	35219.50941864591	21	AF
2019-07-19 05:53:00	266284.1329872863	35223.1127692634	21	AF
2019-07-19 05:54:00	266286.616063201	35226.77273097302	21	AF
2019-07-19 05:55:00	266285.8753794197	35225.71273439377	21	AF
2019-07-19 05:56:00	266286.6921772379	35224.16797109938	21	AF
2019-07-19 05:57:00	266291.2619215794	35223.26044867724	21	AF
2019-07-19 05:58:00	266308.8909123798	35223.78425689602	21	AF
2019-07-19 05:59:00	266315.8275503915	35223.76717429407	21	AF
2019-07-19 06:00:00	266322.98232381965	35226.866154123025	21	AF
2019-07-19 06:01:00	266340.81584987976	35236.6357463199	21	AF
2019-07-19 06:02:00	266345.1486398828	35237.71491926578	21	AF
2019-07-19 06:03:00	266345.4198146009	35237.91671778437	21	AF
2019-07-19 06:04:00	266344.95329596935	35235.34008929203	21	AF
2019-07-19 06:05:00	266344.7305949681	35235.32041015581	21	AF
2019-07-19 06:06:00	266345.27531965345	35233.719847439395	21	AF
2019-07-19 06:07:00	266352.3956658276	35226.34234563183	21	AF
2019-07-19 06:08:00	266357.5122072091	35223.994084625614	21	AF
2019-07-19 06:09:00	266358.0382184083	35224.36321316302	21	AF
2019-07-19 06:10:00	266385.1343491955	35229.09139368038	21	AF
2019-07-19 06:11:00	266414.4384552714	35221.67932797615	21	AF
2019-07-19 06:12:00	266451.06022844673	35209.89909975494	21	AF
2019-07-19 06:13:00	266458.7975649089	35201.29800555591	21	AF
2019-07-19 06:14:00	266459.9168152795	35194.979481713744	21	AF
2019-07-19 06:15:00	266459.93782869907	35195.18981079422	21	AF
2019-07-19 06:16:00	266459.6269284965	35195.84373244159	21	AF
2019-07-19 06:17:00	266459.1336212009	35200.237237644666	21	AF
2019-07-19 06:18:00	266460.4808414507	35203.41463782083	21	AF
2019-07-19 06:19:00	266482.2743737757	35186.32638018718	21	AF
2019-07-19 06:20:00	266514.9863889396	35179.42923730212	21	AF
2019-07-19 06:21:00	266534.1259904081	35181.81072006591	21	AF
2019-07-19 06:22:00	266545.1559655661	35188.15294664199	21	AF
2019-07-19 06:23:00	266546.7549745867	35210.27521837971	21	AF
2019-07-19 06:24:00	266550.43035740714	35211.897409943835	21	AF
2019-07-19 06:25:00	266568.12466104224	35210.67052147166	21	AF
2019-07-19 06:26:00	266595.719006794	35217.04900774198	21	AF
2019-07-19 06:27:00	266598.1965866267	35217.43912234663	21	AF
2019-07-19 06:28:00	266606.5562861412	35220.36199256291	21	AF
2019-07-19 06:29:00	266625.5056289825	35220.78212098742	21	AF
2019-07-19 06:30:00	266643.5879358178	35216.63261143588	21	AF
2019-07-19 06:31:00	266669.9166876637	35196.930786392775	21	AF
2019-07-19 06:32:00	266688.53762956493	35187.71677116725	21	AF
2019-07-19 06:33:00	266713.59454487456	35185.116710851624	21	AF
2019-07-19 06:34:00	266731.4906739836	35177.15028279783	21	AF
2019-07-19 06:35:00	266745.8006053464	35177.20654912391	21	AF
2019-07-19 06:36:00	266757.2536030372	35179.4714317885	21	AF
2019-07-19 06:37:00	266761.7153769532	35176.97786753174	21	AF
2019-07-19 06:38:00	266783.3476174489	35188.2569799049	21	AF
2019-07-19 06:39:00	266821.04503542685	35209.81664784336	21	AF
2019-07-19 06:40:00	266847.6718088386	35231.21486673918	21	AF
2019-07-19 06:41:00	266847.9901376895	35245.18838969552	21	AF
2019-07-19 06:42:00	266858.3618182118	35262.37071511965	21	AF
2019-07-19 06:43:00	266867.4283031251	35265.82655045415	21	AF
2019-07-19 06:44:00	266882.12357046537	35276.32232060495	21	AF
2019-07-19 06:45:00	266890.2785013711	35279.86313725977	21	AF
2019-07-19 06:46:00	266900.9361420041	35281.45883325061	21	AF
2019-07-19 06:47:00	266913.2568888156	35277.27584522449	21	AF
2019-07-19 06:48:00	266920.31639298965	35271.9685281644	21	AF
2019-07-19 06:49:00	266937.2957625065	35278.74881153644	21	AF
2019-07-19 06:50:00	266948.0145208344	35277.01585479656	21	AF
2019-07-19 06:51:00	266959.3382077926	35281.36011957424	21	AF
2019-07-19 06:52:00	266971.5740361351	35297.631963189786	21	AF
2019-07-19 06:53:00	266981.5449458677	35298.838654784	21	AF
2019-07-19 06:54:00	266991.6495112623	35299.3228878996	21	AF
2019-07-19 06:55:00	266999.47964962217	35305.489147762426	21	AF
2019-07-19 06:56:00	267033.39842279843	35332.468971416965	21	AF
2019-07-19 06:57:00	267054.4855118343	35330.63620046865	21	AF
2019-07-19 06:58:00	267067.85329949425	35334.70353266376	21	AF
2019-07-19 06:59:00	267096.72657664126	35348.34087944203	21	AF
2019-07-19 07:00:00	267105.47074960114	35352.05503421777	21	AF
2019-07-19 07:01:00	267112.5027718335	35360.37325841647	21	AF
2019-07-19 07:02:00	267111.3823759673	35381.05889299783	21	AF
2019-07-19 07:03:00	267119.76902166096	35414.292122241175	21	AF
2019-07-19 07:04:00	267124.1565128472	35426.154277351096	21	AF
2019-07-19 07:05:00	267124.8576395161	35439.808052995264	21	AF
2019-07-19 07:06:00	267142.48482350644	35469.1490652384	21	AF
2019-07-19 07:07:00	267175.84345648496	35509.49289992454	21	AF
2019-07-19 07:08:00	267222.80437902187	35532.75866658866	21	AF
2019-07-19 07:09:00	267225.99907506764	35533.36762626446	21	AF
2019-07-19 07:10:00	267236.21624038095	35522.821815441566	21	AF
2019-07-19 07:11:00	267249.8381199558	35502.624720471584	21	AF
2019-07-19 07:12:00	267252.47378125513	35500.181117926426	21	AF
2019-07-19 07:13:00	267251.79232162616	35500.12945766845	21	AF
2019-07-19 07:14:00	267247.0391492405	35507.793829325696	21	AF
2019-07-19 07:15:00	267245.6486333227	35507.958361068035	21	AF
2019-07-19 07:16:00	267251.4019474903	35501.456051045534	21	AF
2019-07-19 07:17:00	267252.0387982689	35502.07419846558	21	AF
2019-07-19 07:18:00	267252.3890612772	35501.52829489217	21	AF
2019-07-19 07:19:00	267251.448163573	35501.488854177434	21	AF
2019-07-19 07:20:00	267251.40964551945	35501.89238319237	21	AF
2019-07-19 07:21:00	267262.5850117675	35497.04378858421	21	AF
2019-07-19 07:22:00	267280.5621616653	35501.7544322024	21	AF
2019-07-19 07:23:00	267293.50445471343	35508.81552329101	21	AF
2019-07-19 07:24:00	267307.0759180785	35505.26364261344	21	AF
2019-07-19 07:25:00	267317.09365062887	35501.40058538853	21	AF
2019-07-19 07:26:00	267328.4694664741	35506.66781132446	21	AF
2019-07-19 07:27:00	267330.959570908	35510.27594811981	21	AF
2019-07-19 07:28:00	267331.0019054802	35510.3854376083	21	AF
2019-07-19 07:29:00	267330.76061056147	35510.18363431668	21	AF
2019-07-19 07:30:00	267330.9508743099	35511.3086243473	21	AF
2019-07-19 07:31:00	267331.2618405314	35510.988914632966	21	AF
2019-07-19 07:32:00	267333.0246813151	35509.26718420564	21	AF
2019-07-19 07:33:00	267332.9219064623	35509.444724947934	21	AF
2019-07-19 07:34:00	267332.9354710985	35507.71468833094	21	AF
2019-07-19 07:35:00	267332.81648969074	35507.593416738404	21	AF
2019-07-19 07:36:00	267332.8246196	35508.32672084335	21	AF
2019-07-19 07:37:00	267333.3242131695	35507.48270870967	21	AF
2019-07-19 07:38:00	267335.8974453631	35514.66150014	21	AF
2019-07-19 07:39:00	267334.25548864936	35523.98982452047	21	AF
2019-07-19 07:40:00	267334.7567812598	35526.91483401298	21	AF
2019-07-19 07:41:00	267337.92190404044	35527.21189591836	21	AF
2019-07-19 07:42:00	267347.8352363232	35528.29157623391	21	AF
2019-07-19 07:43:00	267349.14924058545	35532.40744182852	21	AF
2019-07-19 07:44:00	267348.7424882145	35533.50158473384	21	AF
2019-07-19 07:45:00	267348.12877446826	35533.4934150235	21	AF
2019-07-19 07:46:00	267351.5952208115	35535.32228297777	21	AF
2019-07-19 07:47:00	267358.38491536345	35540.226557010625	21	AF
2019-07-19 07:48:00	267356.96285602107	35534.064168023535	21	AF
2019-07-19 07:49:00	267353.5879180347	35533.227400743155	21	AF
2019-07-19 07:50:00	267351.55306412774	35532.454878354474	21	AF
2019-07-19 07:51:00	267356.1718127916	35538.09658937219	21	AF
2019-07-19 07:52:00	267355.02972572605	35538.858517219385	21	AF
2019-07-19 07:53:00	267356.3625645852	35539.79211229563	21	AF
2019-07-19 07:54:00	267362.3708492696	35546.83268121666	21	AF
2019-07-19 07:55:00	267364.2649315571	35548.91957850629	21	AF
2019-07-19 07:56:00	267361.7278234485	35545.96457018724	21	AF
2019-07-19 07:57:00	267358.21002149465	35542.566055468254	21	AF
2019-07-19 07:58:00	267357.66142915544	35541.5677807913	21	AF
2019-07-19 07:59:00	267352.86624904384	35515.33345201452	21	AF
2019-07-19 08:00:00	267360.53933061607	35515.83937120003	21	AF
2019-07-19 08:01:00	267370.81119920104	35520.53684111164	21	AF
2019-07-19 08:02:00	267381.8205385867	35511.51611056946	21	AF
2019-07-19 08:03:00	267394.13874365366	35505.084356417974	21	AF
2019-07-19 08:04:00	267429.4350606328	35509.612831526785	21	AF
2019-07-19 08:05:00	267449.7235225281	35502.207240579104	21	AF
2019-07-19 08:06:00	267460.57299928565	35489.18452335406	21	AF
2019-07-19 08:07:00	267462.5006111164	35485.534746994366	21	AF
2019-07-19 08:08:00	267464.3703338502	35487.39269833288	21	AF
2019-07-19 08:09:00	267463.35158348986	35485.975146171426	21	AF
2019-07-19 08:10:00	267463.1451706828	35485.7386798954	21	AF
2019-07-19 08:11:00	267463.22216176684	35485.619027394765	21	AF
2019-07-19 08:12:00	267464.28808089264	35486.28261861016	21	AF
2019-07-19 08:13:00	267464.1361429616	35486.53593304863	21	AF
2019-07-19 08:14:00	267464.10862743726	35486.292425299456	21	AF
2019-07-19 08:15:00	267463.9918804845	35486.20728398876	21	AF
2019-07-19 08:16:00	267463.3778496279	35486.46179886881	21	AF
2019-07-19 08:17:00	267463.6365454137	35486.45123863001	21	AF
2019-07-19 08:18:00	267463.90280319087	35486.211726350055	21	AF
2019-07-19 08:19:00	267463.5849066541	35486.21805885884	21	AF
2019-07-19 08:20:00	267463.74556434085	35485.9525761865	21	AF
2019-07-19 08:21:00	267461.02819237363	35484.47804119778	21	AF
2019-07-19 08:22:00	267459.99923073204	35483.03892328979	21	AF
2019-07-19 08:23:00	267460.43049105944	35482.908506689695	21	AF
2019-07-19 08:24:00	267459.9151767745	35483.105487263856	21	AF
2019-07-19 08:25:00	267459.8227845387	35483.23472860242	21	AF
2019-07-19 08:26:00	267460.3146515564	35482.723268472575	21	AF
2019-07-19 08:27:00	267460.6186281266	35482.70956520681	21	AF
2019-07-19 08:28:00	267460.4847431975	35482.3079153068	21	AF
2019-07-19 08:29:00	267460.13275694306	35482.592977122644	21	AF
2019-07-19 08:30:00	267458.9431694089	35482.48353771208	21	AF
2019-07-19 08:31:00	267460.12962603744	35482.71021811557	21	AF
2019-07-19 08:32:00	267460.54771976155	35481.718013874495	21	AF
2019-07-19 08:33:00	267461.9131177428	35481.24490241969	21	AF
2019-07-19 08:34:00	267461.4278984339	35482.5025702194	21	AF
2019-07-19 08:35:00	267460.5874509243	35481.80188053828	21	AF
2019-07-19 08:36:00	267460.38720601826	35482.68822901671	21	AF
2019-07-19 08:37:00	267460.8330559123	35483.11765055911	21	AF
2019-07-19 08:38:00	267460.2318198392	35482.413778232345	21	AF
2019-07-19 08:39:00	267459.6457571822	35482.40246885632	21	AF
2019-07-19 08:40:00	267459.72502865863	35482.54439460135	21	AF
2019-07-19 08:41:00	267460.1495334752	35482.95704554743	21	AF
2019-07-19 08:42:00	267459.86611233244	35482.75580396711	21	AF
2019-07-19 08:43:00	267459.4423327763	35482.259646770726	21	AF
2019-07-19 08:44:00	267459.2423023479	35482.378955726505	21	AF
2019-07-19 08:45:00	267459.3801324755	35482.10721014791	21	AF
2019-07-19 08:46:00	267459.1499249099	35482.580642752815	21	AF
2019-07-19 08:47:00	267459.97152420913	35482.76887058749	21	AF
2019-07-19 08:48:00	267442.82378475735	35478.23299607551	21	AF
2019-07-19 08:49:00	267437.62213940034	35477.155115436566	21	AF
2019-07-19 08:50:00	267434.9651125826	35476.746607240275	21	AF
2019-07-19 08:51:00	267435.92962514464	35477.92581885992	21	AF
2019-07-19 08:52:00	267435.7626218936	35477.10738246546	21	AF
2019-07-19 08:53:00	267435.7256508859	35476.90830259626	21	AF
2019-07-19 08:54:00	267435.6967935834	35477.36418181635	21	AF
2019-07-19 08:55:00	267435.3740506814	35474.54070882165	21	AF
2019-07-19 08:56:00	267436.54028249055	35472.965836609874	21	AF
2019-07-19 08:57:00	267436.2675498518	35473.305631306706	21	AF
2019-07-19 08:58:00	267436.390222115	35473.32588367469	21	AF
2019-07-19 08:59:00	267436.6899984389	35472.73667116008	21	AF
2019-07-19 09:00:00	267436.1716291092	35472.51409406149	21	AF
2019-07-19 09:01:00	267435.5803433316	35472.37153550241	21	AF
2019-07-19 09:02:00	267435.640587809	35472.03418062526	21	AF
2019-07-19 09:03:00	267435.22880686994	35472.13325541227	21	AF
2019-07-19 09:04:00	267434.2420021067	35469.93427829319	21	AF
2019-07-19 09:05:00	267434.1930435356	35470.10295958017	21	AF
2019-07-19 09:06:00	267433.40830946754	35472.32257592861	21	AF
2019-07-19 09:07:00	267433.1357449319	35472.57683674123	21	AF
2019-07-19 09:08:00	267432.58875793987	35471.25762558857	21	AF
2019-07-19 09:09:00	267432.1744867538	35470.976222695994	21	AF
2019-07-19 09:10:00	267432.24447093747	35471.07741117803	21	AF
2019-07-19 09:11:00	267427.5302025521	35469.31331637738	21	AF
2019-07-19 09:12:00	267422.6360000033	35463.38759358296	21	AF
2019-07-19 09:13:00	267427.3569837815	35458.04924309705	21	AF
2019-07-19 09:14:00	267428.35964294674	35456.09613817712	21	AF
2019-07-19 09:15:00	267443.0919661043	35447.420108927145	21	AF
2019-07-19 09:16:00	267455.53480137367	35439.694084663635	21	AF
2019-07-19 09:17:00	267460.73987824336	35436.67224010273	21	AF
2019-07-19 09:18:00	267460.0195910528	35434.59413587233	21	AF
2019-07-19 09:19:00	267461.1491700664	35428.91954611314	21	AF
2019-07-19 09:20:00	267462.896363837	35424.18220033291	21	AF
2019-07-19 09:21:00	267476.05555343465	35382.84013047992	21	AF
2019-07-19 09:22:00	267508.44278811355	35331.22567205749	21	AF
2019-07-19 09:23:00	267543.7188675194	35319.38921050029	21	AF
2019-07-19 09:24:00	267554.74175148865	35316.733026041205	21	AF
2019-07-19 09:25:00	267555.1902338986	35313.68210661804	21	AF
2019-07-19 09:26:00	267553.6566489259	35310.24631919192	21	AF
2019-07-19 09:27:00	267553.13186712406	35308.60211233374	21	AF
2019-07-19 09:28:00	267562.14300692896	35300.16100871547	21	AF
2019-07-19 09:29:00	267575.51159191504	35297.39208642623	21	AF
2019-07-19 09:30:00	267590.9650362667	35292.17802371205	21	AF
2019-07-19 09:31:00	267615.2700868945	35280.68225383183	21	AF
2019-07-19 09:32:00	267630.33928581915	35275.00797527546	21	AF
2019-07-19 09:33:00	267635.52264149947	35259.14262388161	21	AF
2019-07-19 09:34:00	267635.45942896215	35240.26990818853	21	AF
2019-07-19 09:35:00	267630.2402304297	35234.96344906388	21	AF
2019-07-19 09:36:00	267628.5236316206	35233.18694376612	21	AF
2019-07-19 09:37:00	267632.8182125862	35215.298826327176	21	AF
2019-07-19 09:38:00	267640.07705451903	35194.6534895573	21	AF
2019-07-19 09:39:00	267644.1909040588	35186.94724527395	21	AF
2019-07-19 09:40:00	267647.75939069415	35185.01261228265	21	AF
2019-07-19 09:41:00	267650.2131415849	35185.10926282933	21	AF
2019-07-19 09:42:00	267654.8594243944	35168.25577803831	21	AF
2019-07-19 09:43:00	267656.2912543673	35146.6502909276	21	AF
2019-07-19 09:44:00	267645.685469942	35134.19695130226	21	AF
2019-07-19 09:45:00	267640.0680390274	35133.57114629816	21	AF
2019-07-19 09:46:00	267638.71433796635	35123.05039951786	21	AF
2019-07-19 09:47:00	267643.7094665064	35116.05774335006	21	AF
2019-07-19 09:48:00	267644.8541529181	35111.623951243906	21	AF
2019-07-19 09:49:00	267644.7340895965	35109.81891839064	21	AF
2019-07-19 09:50:00	267646.98405493045	35108.900450884445	21	AF
2019-07-19 09:51:00	267664.8440327183	35111.6466432911	21	AF
2019-07-19 09:52:00	267663.72494508774	35111.43045418083	21	AF
2019-07-19 09:53:00	267663.9463596554	35110.60217001995	21	AF
2019-07-19 09:54:00	267664.1894958055	35109.81738570479	21	AF
2019-07-19 09:55:00	267666.56562128564	35109.6511842365	21	AF
2019-07-19 09:56:00	267666.705190226	35110.635531425774	21	AF
2019-07-19 09:57:00	267666.79717434064	35113.078938994855	21	AF
2019-07-19 09:58:00	267662.67791118653	35106.8616152846	21	AF
2019-07-19 09:59:00	267667.9646552012	35091.021505723395	21	AF
2019-07-19 10:00:00	267667.0107780557	35065.27309300699	21	AF
2019-07-19 10:01:00	267665.99725753494	35052.035476017445	21	AF
2019-07-19 10:02:00	267663.32853062527	35034.07337547468	21	AF
2019-07-19 10:03:00	267665.8779484502	35025.42363080661	21	AF
2019-07-19 10:04:00	267666.3050039975	35014.552464419416	21	AF
2019-07-19 10:05:00	267666.90235511144	34999.66136237285	21	AF
2019-07-19 10:06:00	267666.35342302604	34992.345204280005	21	AF
2019-07-19 10:07:00	267666.1282911197	34991.3037288279	21	AF
2019-07-19 10:08:00	267644.21148257406	34994.69741515154	21	AF
2019-07-19 10:09:00	267621.22940194205	34982.19844323648	21	AF
2019-07-19 10:10:00	267619.331545028	34983.441829879	21	AF
2019-07-19 10:11:00	267616.4066863663	34987.42748088594	21	AF
2019-07-19 10:12:00	267612.6898556056	34988.12890542262	21	AF
2019-07-19 10:13:00	267608.73811407	34988.0718181144	21	AF
2019-07-19 10:14:00	267608.6453435755	34989.0893936998	21	AF
2019-07-19 10:15:00	267608.21319707565	34991.271882178014	21	AF
2019-07-19 10:16:00	267608.26332231914	34991.36514813721	21	AF
2019-07-19 10:17:00	267608.9971066852	34992.301816381674	21	AF
2019-07-19 10:18:00	267612.69089449564	34995.133088423434	21	AF
2019-07-19 10:19:00	267613.3972275097	34995.21958602374	21	AF
2019-07-19 10:20:00	267613.86855545547	34995.001048214806	21	AF
2019-07-19 10:21:00	267613.460287463	34995.0354176534	21	AF
2019-07-19 10:22:00	267612.7980928275	34994.80217651461	21	AF
2019-07-19 10:23:00	267612.8078316622	34995.242747189244	21	AF
2019-07-19 10:24:00	267613.55078555667	34995.63579485973	21	AF
2019-07-19 10:25:00	267613.85363771365	34995.56826544054	21	AF
2019-07-19 10:26:00	267612.1810884132	34995.95958735288	21	AF
2019-07-19 10:27:00	267612.26392190374	34995.360834305444	21	AF
2019-07-19 10:28:00	267613.0577210568	34995.73635943716	21	AF
2019-07-19 10:29:00	267613.9433961004	34995.2598465264	21	AF
2019-07-19 10:30:00	267613.1890871939	34994.69462756781	21	AF
2019-07-19 10:31:00	267613.5736373448	34994.840731777585	21	AF
2019-07-19 10:32:00	267613.8116209617	34995.19185159159	21	AF
2019-07-19 10:33:00	267614.54820773413	34995.299726542165	21	AF
2019-07-19 10:34:00	267614.0934782688	34994.08151494436	21	AF
2019-07-19 10:35:00	267613.58933630097	34994.466702729136	21	AF
2019-07-19 10:36:00	267613.697624825	34994.94190948339	21	AF
2019-07-19 10:37:00	267613.5255738512	34994.84866807512	21	AF
2019-07-19 10:38:00	267613.5029200886	34994.78378495131	21	AF
2019-07-19 10:39:00	267613.9915179874	34994.62017699067	21	AF
2019-07-19 10:40:00	267613.1786884704	34994.66347619917	21	AF
2019-07-19 10:41:00	267613.0823612799	34994.60671886774	21	AF
2019-07-19 10:42:00	267612.8777383128	34994.96050855259	21	AF
2019-07-19 10:43:00	267613.6721262077	34994.57323459012	21	AF
2019-07-19 10:44:00	267613.4986851246	34994.94950747656	21	AF
2019-07-19 10:45:00	267614.1313052193	34994.84799310482	21	AF
2019-07-19 10:46:00	267614.0486664885	34994.57057802138	21	AF
2019-07-19 10:47:00	267612.95922730904	34995.057823673975	21	AF
2019-07-19 10:48:00	267613.3868371366	34995.22991115654	21	AF
2019-07-19 10:49:00	267613.280502979	34995.244311086004	21	AF
2019-07-19 10:50:00	267613.672773762	34995.02431447323	21	AF
2019-07-19 10:51:00	267613.2785551806	34994.787332582586	21	AF
2019-07-19 10:52:00	267613.2003596543	34995.378526751694	21	AF
2019-07-19 10:53:00	267613.0928719741	34995.1940240378	21	AF
2019-07-19 10:54:00	267613.1332649897	34994.87953184088	21	AF
2019-07-19 10:55:00	267613.02975705604	34995.10518485811	21	AF
2019-07-19 10:56:00	267612.6558446135	34995.25549725035	21	AF
2019-07-19 10:57:00	267612.4868991553	34995.83896741222	21	AF
2019-07-19 10:58:00	267612.1955108754	34995.69763728702	21	AF
2019-07-19 10:59:00	267612.80507773475	34995.39058843566	21	AF
2019-07-19 11:00:00	267612.7148736653	34995.32885269162	21	AF
2019-07-19 11:01:00	267613.0267716399	34995.02499755251	21	AF
2019-07-19 11:02:00	267613.0492680441	34994.308279046665	21	AF
2019-07-19 11:03:00	267613.2435669959	34994.29441442814	21	AF
2019-07-19 11:04:00	267613.1710299811	34994.41646212164	21	AF
2019-07-19 11:05:00	267612.6267947361	34995.68317193363	21	AF
2019-07-19 11:06:00	267612.2919235037	34996.178745315985	21	AF
2019-07-19 11:07:00	267612.1951663268	34995.8298091476	21	AF
2019-07-19 11:08:00	267612.5779177396	34995.33754424586	21	AF
2019-07-19 11:09:00	267612.3751995329	34995.012777952754	21	AF
2019-07-19 11:10:00	267612.1482151331	34994.91014626304	21	AF
2019-07-19 11:11:00	267612.21832279774	34994.704593028204	21	AF
2019-07-19 11:12:00	267608.24394716544	34993.75862285311	21	AF
2019-07-19 11:13:00	267608.39065296785	34993.323550871195	21	AF
2019-07-19 11:14:00	267608.2084329707	34993.4183383265	21	AF
2019-07-19 11:15:00	267606.35133242764	34994.308521495346	21	AF
2019-07-19 11:16:00	267606.26213107625	34994.61841502888	21	AF
2019-07-19 11:17:00	267605.12853198143	34995.14567138669	21	AF
2019-07-19 11:18:00	267605.8308925836	34995.78002833167	21	AF
2019-07-19 11:19:00	267606.001855772	34996.000833256505	21	AF
2019-07-19 11:20:00	267605.99601788825	34995.57906446143	21	AF
2019-07-19 11:21:00	267598.7475045789	34992.99828873455	21	AF
2019-07-19 11:22:00	267591.5283590439	34997.09964903021	21	AF
2019-07-19 11:23:00	267579.05248175754	35013.15062182561	21	AF
2019-07-19 11:24:00	267576.18461160053	35020.89679982828	21	AF
2019-07-19 11:25:00	267575.11627123127	35021.100526531896	21	AF
2019-07-19 11:26:00	267575.74347938184	35019.927997403574	21	AF
2019-07-19 11:27:00	267561.1241391819	35017.462998510586	21	AF
2019-07-19 11:28:00	267543.99029155355	35026.529347434414	21	AF
2019-07-19 11:29:00	267537.1425425428	35037.33619094412	21	AF
2019-07-19 11:30:00	267538.73134483915	35040.37250494795	21	AF
2019-07-19 11:31:00	267536.9991119241	35054.92926999789	21	AF
2019-07-19 11:32:00	267525.97592148586	35070.81737122636	21	AF
2019-07-19 11:33:00	267526.00198361214	35078.57310725139	21	AF
2019-07-19 11:34:00	267520.4561399862	35092.44176494603	21	AF
2019-07-19 11:35:00	267510.7165174088	35099.621383655416	21	AF
2019-07-19 11:36:00	267500.90189966024	35118.63491731672	21	AF
2019-07-19 11:37:00	267496.4611089776	35130.2899828849	21	AF
2019-07-19 11:38:00	267502.31749975047	35134.233861814806	21	AF
2019-07-19 11:39:00	267505.8268268142	35145.32710988614	21	AF
2019-07-19 11:40:00	267505.8280761215	35161.59088609956	21	AF
2019-07-19 11:41:00	267514.5460209601	35176.1243402251	21	AF
2019-07-19 11:42:00	267535.04036012857	35173.59786554449	21	AF
2019-07-19 11:43:00	267554.22936926456	35191.42353823702	21	AF
2019-07-19 11:44:00	267550.3728188561	35226.12025622912	21	AF
2019-07-19 11:45:00	267544.99797320203	35234.82533180951	21	AF
2019-07-19 11:46:00	267534.94660787855	35253.09418342291	21	AF
2019-07-19 11:47:00	267534.1505694775	35270.95118578756	21	AF
2019-07-19 11:48:00	267527.33531215845	35291.804753739845	21	AF
2019-07-19 11:49:00	267501.78119711234	35331.09209006353	21	AF
2019-07-19 11:50:00	267441.07878645946	35390.03191551486	21	AF
2019-07-19 11:51:00	267377.55227908405	35407.36583918751	21	AF
2019-07-19 11:52:00	267356.00049643806	35411.71531880118	21	AF
2019-07-19 11:53:00	267348.8573757427	35412.76290678899	21	AF
2019-07-19 11:54:00	267344.8365500889	35413.40172869519	21	AF
2019-07-19 11:55:00	267313.08374414936	35406.48419840248	21	AF
2019-07-19 11:56:00	267286.335830231	35400.458590716626	21	AF
2019-07-19 11:57:00	267272.72122345265	35410.8762301317	21	AF
2019-07-19 11:58:00	267266.1541381048	35415.55741924873	21	AF
2019-07-19 11:59:00	267258.361451563	35421.90031895104	21	AF
2019-07-19 12:00:00	267255.9913082196	35425.939332003305	21	AF
2019-07-19 12:01:00	267251.3133318266	35426.525936350605	21	AF
2019-07-19 12:02:00	267247.645542902	35427.48746723826	21	AF
2019-07-19 12:03:00	267248.05021708243	35432.57223031646	21	AF
2019-07-19 12:04:00	267248.51469596656	35432.437935672664	21	AF
2019-07-19 12:05:00	267241.8807912542	35435.24992835034	21	AF
2019-07-19 12:06:00	267234.68885415496	35447.179512316696	21	AF
2019-07-19 12:07:00	267223.68448496173	35462.418971519684	21	AF
2019-07-19 12:08:00	267207.5440507249	35470.602561586	21	AF
2019-07-19 12:09:00	267196.8172880248	35470.305569838565	21	AF
2019-07-19 12:10:00	267181.2214463938	35491.6946499132	21	AF
2019-07-19 12:11:00	267171.214124636	35522.88507941669	21	AF
2019-07-19 12:12:00	267168.42815902084	35535.37656122191	21	AF
2019-07-19 12:13:00	267167.3795534171	35525.0221863692	21	AF
2019-07-19 12:14:00	267164.8192790118	35531.296554953646	21	AF
2019-07-19 12:15:00	267163.91404903034	35531.437023466584	21	AF
2019-07-19 12:16:00	267165.6628059244	35531.620084061375	21	AF
2019-07-19 12:17:00	267151.9576443733	35517.60895718399	21	AF
2019-07-19 12:18:00	267145.08642495074	35517.914710243735	21	AF
2019-07-19 12:19:00	267131.9207057737	35524.56730616616	21	AF
2019-07-19 12:20:00	267121.3902450259	35531.336235327464	21	AF
2019-07-19 12:21:00	267119.0191559153	35528.033707221155	21	AF
2019-07-19 12:22:00	267109.31511212484	35526.79600469638	21	AF
2019-07-19 12:23:00	267093.1068102581	35518.06158173185	21	AF
2019-07-19 12:24:00	267077.7806425915	35508.78151322192	21	AF
2019-07-19 12:25:00	267069.2439814405	35509.78017513247	21	AF
2019-07-19 12:26:00	267050.56081406405	35517.51948623688	21	AF
2019-07-19 12:27:00	267048.7519061703	35523.571206082466	21	AF
2019-07-19 12:28:00	267048.3974223549	35523.44445235904	21	AF
2019-07-19 12:29:00	267047.23931962735	35523.03748119393	21	AF
2019-07-19 12:30:00	267047.16453083965	35523.94316197168	21	AF
2019-07-19 12:31:00	267027.1797479275	35521.031171841365	21	AF
2019-07-19 12:32:00	267015.5369193264	35519.672385870275	21	AF
2019-07-19 12:33:00	267005.3099579744	35522.31552984664	21	AF
2019-07-19 12:34:00	266998.74702556006	35529.17637515088	21	AF
2019-07-19 12:35:00	266998.7475615979	35529.075356353904	21	AF
2019-07-19 12:36:00	266998.5246497421	35529.83359520996	21	AF
2019-07-19 12:37:00	266982.1174291675	35533.945358963465	21	AF
2019-07-19 12:38:00	266953.5197897963	35537.002428893415	21	AF
2019-07-19 12:39:00	266933.6063035363	35542.45267462987	21	AF
2019-07-19 12:40:00	266925.4651009148	35548.849124677225	21	AF
2019-07-19 12:41:00	266922.39848734776	35551.13852845813	21	AF
2019-07-19 12:42:00	266921.311309947	35552.70970335595	21	AF
2019-07-19 12:43:00	266912.9733542773	35548.06621108026	21	AF
2019-07-19 12:44:00	266912.81950447016	35548.047439882226	21	AF
2019-07-19 12:45:00	266912.7642162546	35548.11897543841	21	AF
2019-07-19 12:46:00	266894.58043198864	35546.815913910534	21	AF
2019-07-19 12:47:00	266868.0586177659	35556.80672778339	21	AF
2019-07-19 12:48:00	266833.0584318081	35585.115392654625	21	AF
2019-07-19 12:49:00	266811.53498455434	35629.18391759249	21	AF
2019-07-19 12:50:00	266789.66070791404	35659.28520117496	21	AF
2019-07-19 12:51:00	266775.84634039423	35671.21176794232	21	AF
2019-07-19 12:52:00	266775.3036577079	35671.889885566976	21	AF
2019-07-19 12:53:00	266774.0296877974	35673.88029240545	21	AF
2019-07-19 12:54:00	266772.4525793331	35676.35428793894	21	AF
2019-07-19 12:55:00	266757.4710781583	35664.76491048444	21	AF
2019-07-19 12:56:00	266754.3580495285	35659.7520314565	21	AF
2019-07-19 12:57:00	266753.7330708074	35660.02295697322	21	AF
2019-07-19 12:58:00	266753.8754487906	35659.30565709802	21	AF
2019-07-19 12:59:00	266754.0111757135	35659.63449336887	21	AF
2019-07-19 13:00:00	266741.16391954693	35641.18258229139	21	AF
2019-07-19 13:01:00	266732.36631233944	35630.43086391936	21	AF
2019-07-19 13:02:00	266732.6231670192	35630.4866663778	21	AF
2019-07-19 13:03:00	266732.4661119648	35628.41968360089	21	AF
2019-07-19 13:04:00	266732.3772190279	35604.960840942935	21	AF
2019-07-19 13:05:00	266732.0359721782	35599.71770139538	21	AF
2019-07-19 13:06:00	266731.8318405471	35599.75055605143	21	AF
2019-07-19 13:07:00	266729.40724654426	35595.3014324723	21	AF
2019-07-19 13:08:00	266724.5256639132	35587.704270282906	21	AF
2019-07-19 13:09:00	266721.72807067743	35587.85379276533	21	AF
2019-07-19 13:10:00	266713.97203435923	35589.29029690465	21	AF
2019-07-19 13:11:00	266689.86027388414	35580.95290119924	21	AF
2019-07-19 13:12:00	266674.3012150511	35575.54642760913	21	AF
2019-07-19 13:13:00	266664.8078732621	35573.86036773875	21	AF
2019-07-19 13:14:00	266662.6965975512	35576.02072540782	21	AF
2019-07-19 13:15:00	266661.5214008962	35579.139464081985	21	AF
2019-07-19 13:16:00	266656.2554275739	35564.96711727446	21	AF
2019-07-19 13:17:00	266653.8844394793	35562.19695871557	21	AF
2019-07-19 13:18:00	266652.8695752503	35560.75635762983	21	AF
2019-07-19 13:19:00	266637.98416496144	35545.38481878249	21	AF
2019-07-19 13:20:00	266635.72244936635	35539.735598608415	21	AF
2019-07-19 13:21:00	266630.24676356296	35532.754805209595	21	AF
2019-07-19 13:22:00	266626.5010487544	35521.202919645795	21	AF
2019-07-19 13:23:00	266623.7975974471	35515.287232240895	21	AF
2019-07-19 13:24:00	266623.3189190432	35513.1550573276	21	AF
2019-07-19 13:25:00	266619.0936717153	35516.10777793685	21	AF
2019-07-19 13:26:00	266606.974985328	35506.60121396812	21	AF
2019-07-19 13:27:00	266598.19137591735	35497.14484329071	21	AF
2019-07-19 13:28:00	266597.1915443532	35497.51649567251	21	AF
2019-07-19 13:29:00	266595.8683582257	35498.435523105705	21	AF
2019-07-19 13:30:00	266594.55602040736	35495.24337310573	21	AF
2019-07-19 13:31:00	266588.9757874176	35489.75373350139	21	AF
2019-07-19 13:32:00	266580.0991253593	35483.54418007952	21	AF
2019-07-19 13:33:00	266573.0068736136	35483.93238204208	21	AF
2019-07-19 13:34:00	266561.1748189173	35476.711769595786	21	AF
2019-07-19 13:35:00	266557.57968190097	35465.504749890315	21	AF
2019-07-19 13:36:00	266547.76709460444	35448.22514707365	21	AF
2019-07-19 13:37:00	266537.90688981285	35441.283035788954	21	AF
2019-07-19 13:38:00	266534.079217845	35438.211774404765	21	AF
2019-07-19 13:39:00	266530.8155897956	35439.98580490191	21	AF
2019-07-19 13:40:00	266525.38190781564	35443.278882647144	21	AF
2019-07-19 13:41:00	266504.160859116	35442.83159405556	21	AF
2019-07-19 13:42:00	266491.8166824593	35410.6474109637	21	AF
2019-07-19 13:43:00	266474.10980807553	35392.18151959324	21	AF
2019-07-19 13:44:00	266456.0855831356	35365.50992301185	21	AF
2019-07-19 13:45:00	266452.611918264	35330.26606161176	21	AF
2019-07-19 13:46:00	266453.0164732182	35322.94376005856	21	AF
2019-07-19 13:47:00	266434.76402796	35307.36622654396	21	AF
2019-07-19 13:48:00	266423.3926894568	35295.22709408375	21	AF
2019-07-19 13:49:00	266421.4172907376	35290.30116084357	21	AF
2019-07-19 13:50:00	266416.9376839585	35282.736524189364	21	AF
2019-07-19 13:51:00	266413.3060651732	35280.06026094325	21	AF
2019-07-19 13:52:00	266412.8425968676	35275.153005975	21	AF
2019-07-19 13:53:00	266417.50182746345	35269.89224566073	21	AF
2019-07-19 13:54:00	266422.37506512174	35262.970342640525	21	AF
2019-07-19 13:55:00	266418.1554189294	35257.94421605547	21	AF
2019-07-19 13:56:00	266409.4790928398	35236.73364803109	21	AF
2019-07-19 13:57:00	266403.366371656	35226.40938426389	21	AF
2019-07-19 13:58:00	266394.8700710476	35216.18201579359	21	AF
2019-07-19 13:59:00	266387.3098154754	35206.745464434345	21	AF
2019-07-19 14:00:00	266383.0478959441	35198.26312884249	21	AF
2019-07-19 14:01:00	266378.49717189494	35191.40250236343	21	AF
2019-07-19 14:02:00	266379.2734969702	35190.69023380641	21	AF
2019-07-19 14:03:00	266370.1635340172	35188.01876982369	21	AF
2019-07-19 14:04:00	266362.1744094448	35176.798247821665	21	AF
2019-07-19 14:05:00	266360.7779965599	35171.73191006583	21	AF
2019-07-19 14:06:00	266348.5757658024	35179.420136795256	21	AF
2019-07-19 14:07:00	266334.97069385264	35186.023801362935	21	AF
2019-07-19 14:08:00	266329.15847329627	35174.09957177707	21	AF
2019-07-19 14:09:00	266331.14892129035	35169.998124104764	21	AF
2019-07-19 14:10:00	266321.6740066719	35173.23432174373	21	AF
2019-07-19 14:11:00	266281.94312995323	35182.0994596917	21	AF
2019-07-19 14:12:00	266253.6082319429	35184.67347285712	21	AF
2019-07-19 14:13:00	266248.8868743205	35183.795678395414	21	AF
2019-07-19 14:14:00	266251.4130234615	35182.07802333858	21	AF
2019-07-19 14:15:00	266251.99034185987	35188.340722723064	21	AF
2019-07-19 14:16:00	266234.51984573057	35207.02231229426	21	AF
2019-07-19 14:17:00	266214.65262579627	35219.59439533658	21	AF
2019-07-19 14:18:00	266204.5437665381	35220.12146056267	21	AF
2019-07-19 14:19:00	266200.6518112595	35216.72023125125	21	AF
2019-07-19 14:20:00	266203.81960552424	35208.166692289575	21	AF
2019-07-19 14:21:00	266207.58373552246	35207.211957915184	21	AF
2019-07-19 14:22:00	266220.8270246409	35208.34627772383	21	AF
2019-07-19 14:23:00	266248.1515180008	35188.84789074628	21	AF
2019-07-19 14:24:00	266261.6663991458	35178.57602906963	21	AF
2019-07-19 14:25:00	266270.3956263663	35177.03573856521	21	AF
2019-07-19 14:26:00	266292.10741383984	35164.86146752325	21	AF
2019-07-19 14:27:00	266296.280510769	35152.7036707789	21	AF
2019-07-19 14:28:00	266301.0199941244	35139.59695429593	21	AF
2019-07-19 14:29:00	266312.97503403	35119.11179830595	21	AF
2019-07-19 14:30:00	266316.76337074494	35113.99684516433	21	AF
2019-07-19 14:31:00	266316.6474909558	35113.616203726226	21	AF
2019-07-19 14:32:00	266328.1449562808	35110.81759395545	21	AF
2019-07-19 14:33:00	266341.0144308364	35104.41501631793	21	AF
2019-07-19 14:34:00	266341.7734060183	35104.16637003444	21	AF
2019-07-19 14:35:00	266363.4382539556	35111.25855960501	21	AF
2019-07-19 14:36:00	266381.31133427034	35112.061607692995	21	AF
2019-07-19 14:37:00	266392.19727714686	35118.25473996053	21	AF
2019-07-19 14:38:00	266397.3823791745	35119.0439580726	21	AF
2019-07-19 14:39:00	266398.16057287593	35119.307223739415	21	AF
2019-07-19 14:40:00	266398.6505751264	35118.733085391934	21	AF
2019-07-19 14:41:00	266398.6401473404	35119.47321785393	21	AF
2019-07-19 14:42:00	266397.15700914606	35118.67495253749	21	AF
2019-07-19 14:43:00	266392.8728918881	35121.49126750305	21	AF
2019-07-19 14:44:00	266399.3906131851	35127.58334548751	21	AF
2019-07-19 14:45:00	266401.0040083342	35130.1064658648	21	AF
2019-07-19 14:46:00	266400.9388380239	35129.95163240963	21	AF
2019-07-19 14:47:00	266401.1734288254	35130.03380097177	21	AF
2019-07-19 14:48:00	266401.07972158265	35130.088200693885	21	AF
2019-07-19 14:49:00	266397.01550789457	35137.42175504252	21	AF
2019-07-19 14:50:00	266378.2429809577	35152.44293612787	21	AF
2019-07-19 14:51:00	266376.89432055206	35170.47418869236	21	AF
2019-07-19 14:52:00	266385.2544554337	35177.30841740603	21	AF
2019-07-19 14:53:00	266380.5629003791	35176.95156538703	21	AF
2019-07-19 14:54:00	266380.41803570447	35177.31493161282	21	AF
2019-07-19 14:55:00	266381.8454339416	35178.70070360552	21	AF
2019-07-19 14:56:00	266386.53335913306	35180.37154126578	21	AF
2019-07-19 14:57:00	266385.59311567474	35179.92341447939	21	AF
2019-07-19 14:58:00	266385.7767941446	35180.60691472395	21	AF
2019-07-19 14:59:00	266385.89089151885	35180.43582276422	21	AF
2019-07-19 15:00:00	266385.93920948496	35180.08471145593	21	AF
2019-07-20 04:00:00	266268.3873841097	35215.8685944384	21	AF
2019-07-20 04:01:00	266274.2332493409	35235.31560935032	21	AF
2019-07-20 04:02:00	266276.17637089203	35241.216351358154	21	AF
2019-07-20 04:03:00	266276.2532150636	35241.283435971745	21	AF
2019-07-20 04:04:00	266276.25890657486	35240.981852219804	21	AF
2019-07-20 04:05:00	266276.57453666336	35241.68099492946	21	AF
2019-07-20 04:06:00	266276.3927003212	35241.842515107644	21	AF
2019-07-20 04:07:00	266275.89558625367	35242.122815461895	21	AF
2019-07-20 04:08:00	266276.2086265574	35241.952788822506	21	AF
2019-07-20 04:09:00	266276.0623695697	35241.858435830785	21	AF
2019-07-20 04:10:00	266276.3984481789	35241.81725915878	21	AF
2019-07-20 04:11:00	266276.1391914125	35241.81602163499	21	AF
2019-07-20 04:12:00	266276.04248997325	35241.74838804627	21	AF
2019-07-20 04:13:00	266275.7915541239	35241.59893830956	21	AF
2019-07-20 04:14:00	266275.71443220205	35241.989942225795	21	AF
2019-07-20 04:15:00	266281.15498051903	35245.91862341675	21	AF
2019-07-20 04:16:00	266284.1225050368	35248.16053177574	21	AF
2019-07-20 04:17:00	266284.2734201696	35247.43622352901	21	AF
2019-07-20 04:18:00	266282.76762943936	35248.40800995361	21	AF
2019-07-20 04:19:00	266282.7224679544	35247.177724456866	21	AF
2019-07-20 04:20:00	266281.8987758089	35247.675061284615	21	AF
2019-07-20 04:21:00	266273.35516771075	35195.66560344712	21	AF
2019-07-20 04:22:00	266278.289686892	35182.531746327244	21	AF
2019-07-20 04:23:00	266276.65505876	35176.90653146259	21	AF
2019-07-20 04:24:00	266277.26125516894	35171.873702530625	21	AF
2019-07-20 04:25:00	266277.8533344649	35171.33622675361	21	AF
2019-07-20 04:26:00	266279.19816745043	35167.33519093961	21	AF
2019-07-20 04:27:00	266279.23171439336	35173.5054606092	21	AF
2019-07-20 04:28:00	266277.59413808014	35193.5103420453	21	AF
2019-07-20 04:29:00	266279.77006439044	35203.48627303637	21	AF
2019-07-20 04:30:00	266283.5322126696	35211.03097011903	21	AF
2019-07-20 04:31:00	266282.66597931046	35214.049737531735	21	AF
2019-07-20 04:32:00	266276.26722574834	35221.70747853529	21	AF
2019-07-20 04:33:00	266278.5269479829	35214.85947107459	21	AF
2019-07-20 04:34:00	266281.9809976193	35232.248800529866	21	AF
2019-07-20 04:35:00	266284.72564775654	35236.352787255426	21	AF
2019-07-20 04:36:00	266285.95590407925	35236.55199387065	21	AF
2019-07-20 04:37:00	266289.1602290212	35257.899736449086	21	AF
2019-07-20 04:38:00	266288.8908870751	35265.77301365971	21	AF
2019-07-20 04:39:00	266295.8612949832	35270.27173398297	21	AF
2019-07-20 04:40:00	266300.9564340794	35296.71631316828	21	AF
2019-07-20 04:41:00	266305.0651776954	35316.62250259772	21	AF
2019-07-20 04:42:00	266310.9603227874	35328.349282392526	21	AF
2019-07-20 04:43:00	266318.0671141718	35331.84902592101	21	AF
2019-07-20 04:44:00	266321.6880029465	35340.12281780845	21	AF
2019-07-20 04:45:00	266322.0882502066	35342.59844082463	21	AF
2019-07-20 04:46:00	266325.8244743499	35362.19574694685	21	AF
2019-07-20 04:47:00	266327.5597336072	35376.18561254131	21	AF
2019-07-20 04:48:00	266327.21751450555	35378.86674362836	21	AF
2019-07-20 04:49:00	266327.3405339852	35378.76606805556	21	AF
2019-07-20 04:50:00	266327.25225844904	35379.06379745698	21	AF
2019-07-20 04:51:00	266324.7692011962	35387.2925677139	21	AF
2019-07-20 04:52:00	266329.1644615311	35394.36945525248	21	AF
2019-07-20 04:53:00	266338.13873727096	35413.19808899887	21	AF
2019-07-20 04:54:00	266335.11280650645	35418.45870568245	21	AF
2019-07-20 04:55:00	266333.6538403541	35423.32967244567	21	AF
2019-07-20 04:56:00	266333.8044973262	35423.16060053045	21	AF
2019-07-20 04:57:00	266333.0584597092	35437.63357921799	21	AF
2019-07-20 04:58:00	266335.6752266168	35447.969616744216	21	AF
2019-07-20 04:59:00	266336.46014103363	35447.51947848537	21	AF
2019-07-20 05:00:00	266376.7842987913	35461.35284765378	21	AF
2019-07-20 05:01:00	266403.123627015	35494.10600177738	21	AF
2019-07-20 05:02:00	266420.6316524163	35541.847353240664	21	AF
2019-07-20 05:03:00	266443.9568587944	35598.4132058071	21	AF
2019-07-20 05:04:00	266452.4224010013	35620.50513091784	21	AF
2019-07-20 05:05:00	266457.20583561907	35647.984448488154	21	AF
2019-07-20 05:06:00	266459.2464603094	35653.2897375843	21	AF
2019-07-20 05:07:00	266458.6459458117	35665.109453396486	21	AF
2019-07-20 05:08:00	266455.5178769241	35684.383713094365	21	AF
2019-07-20 05:09:00	266454.5891248887	35693.76060667101	21	AF
2019-07-20 05:10:00	266450.81856238097	35719.24379793795	21	AF
2019-07-20 05:11:00	266443.4329994073	35731.770758930004	21	AF
2019-07-20 05:12:00	266436.57978481654	35755.56749869693	21	AF
2019-07-20 05:13:00	266446.1523857296	35761.7560675869	21	AF
2019-07-20 05:14:00	266452.1691108552	35789.64307412722	21	AF
2019-07-20 05:15:00	266456.8844043456	35812.354046121975	21	AF
2019-07-20 05:16:00	266458.4676176164	35815.16400058856	21	AF
2019-07-20 05:17:00	266461.24023634905	35814.48246991681	21	AF
2019-07-20 05:18:00	266464.9844482108	35815.97356820007	21	AF
2019-07-20 05:19:00	266484.00955662807	35836.30707361579	21	AF
2019-07-20 05:20:00	266503.88105595746	35851.06794922729	21	AF
2019-07-20 05:21:00	266523.67690973746	35868.86401557088	21	AF
2019-07-20 05:22:00	266538.6584185954	35893.748809412624	21	AF
2019-07-20 05:23:00	266548.4621111135	35916.25741099519	21	AF
2019-07-20 05:24:00	266546.1718206007	35921.420913371214	21	AF
2019-07-20 05:25:00	266546.93944380595	35921.7208614007	21	AF
2019-07-20 05:26:00	266546.92989339883	35921.30757052267	21	AF
2019-07-20 05:27:00	266546.6640161161	35920.70059030952	21	AF
2019-07-20 05:28:00	266548.36296383344	35921.39354466724	21	AF
2019-07-20 05:29:00	266548.20868854254	35928.265077392425	21	AF
2019-07-20 05:30:00	266548.5217483013	35929.98270321756	21	AF
2019-07-20 05:31:00	266549.24387955444	35930.16357627271	21	AF
2019-07-20 05:32:00	266554.0258430365	35929.804408438875	21	AF
2019-07-20 05:33:00	266553.6572288307	35930.45078503211	21	AF
2019-07-20 05:34:00	266554.08766491746	35929.917949746035	21	AF
2019-07-20 05:35:00	266556.52254061453	35927.5243274989	21	AF
2019-07-20 05:36:00	266565.4088193217	35920.99238216441	21	AF
2019-07-20 05:37:00	266569.6290177203	35921.46655319116	21	AF
2019-07-20 05:38:00	266570.53541577293	35926.0470576772	21	AF
2019-07-20 05:39:00	266570.46727109066	35928.55208338241	21	AF
2019-07-20 05:40:00	266570.97302047483	35927.8634642753	21	AF
2019-07-20 05:41:00	266568.7649102707	35930.1895704028	21	AF
2019-07-20 05:42:00	266567.61737115687	35931.51927689626	21	AF
2019-07-20 05:43:00	266568.8316605024	35929.012907118915	21	AF
2019-07-20 05:44:00	266570.29651497194	35927.55188389158	21	AF
2019-07-20 05:45:00	266573.5561925198	35926.449031535274	21	AF
2019-07-20 05:46:00	266576.3492927628	35942.19136757667	21	AF
2019-07-20 05:47:00	266596.09923592577	35960.54303054586	21	AF
2019-07-20 05:48:00	266615.29670133075	35977.08826168478	21	AF
2019-07-20 05:49:00	266651.8799436062	36005.48392539977	21	AF
2019-07-20 05:50:00	266689.1697170347	36014.40564792471	21	AF
2019-07-20 05:51:00	266698.22064026364	36017.902372913966	21	AF
2019-07-20 05:52:00	266722.5560354988	36030.70034345248	21	AF
2019-07-20 05:53:00	266731.51816942554	36035.59494331514	21	AF
2019-07-20 05:54:00	266732.91878633806	36034.90761311532	21	AF
2019-07-20 05:55:00	266731.5972712729	36037.592998459375	21	AF
2019-07-20 05:56:00	266733.897915035	36040.29237725385	21	AF
2019-07-20 05:57:00	266733.8834702364	36041.33040416722	21	AF
2019-07-20 05:58:00	266734.82246748515	36041.14328700661	21	AF
2019-07-20 05:59:00	266734.340844028	36040.93840010871	21	AF
2019-07-20 06:00:00	266734.08972047176	36041.66936425106	21	AF
2019-07-20 06:01:00	266733.8057408027	36041.46830737743	21	AF
2019-07-20 06:02:00	266733.3468704377	36041.80298171388	21	AF
2019-07-20 06:03:00	266729.4133478938	36035.73916719074	21	AF
2019-07-20 06:04:00	266726.83836608275	36027.44638771566	21	AF
2019-07-20 06:05:00	266729.7709424985	36028.514955110746	21	AF
2019-07-20 06:06:00	266728.0115688309	36028.16617939506	21	AF
2019-07-20 06:07:00	266727.53374320955	36023.02371908362	21	AF
2019-07-20 06:08:00	266732.5147955543	36022.504316112274	21	AF
2019-07-20 06:09:00	266730.3844825546	36025.894973782255	21	AF
2019-07-20 06:10:00	266707.69387008453	36034.42417484593	21	AF
2019-07-20 06:11:00	266698.07099363604	36038.08350266343	21	AF
2019-07-20 06:12:00	266697.67321510974	36039.48273357957	21	AF
2019-07-20 06:13:00	266696.29452208534	36059.00841852456	21	AF
2019-07-20 06:14:00	266698.65685354586	36101.24671490841	21	AF
2019-07-20 06:15:00	266683.80930626445	36140.344483544286	21	AF
2019-07-20 06:16:00	266657.36264703627	36159.11186551212	21	AF
2019-07-20 06:17:00	266633.50940749026	36142.92525124737	21	AF
2019-07-20 06:18:00	266623.8028485359	36132.43440010899	21	AF
2019-07-20 06:19:00	266622.3559133254	36113.929808122935	21	AF
2019-07-20 06:20:00	266629.2586110734	36132.77115797827	21	AF
2019-07-20 06:21:00	266632.60393704	36173.01303541	21	AF
2019-07-20 06:22:00	266648.2799582104	36219.39881388435	21	AF
2019-07-20 06:23:00	266666.34694897395	36244.24180793616	21	AF
2019-07-20 06:24:00	266669.15721723525	36251.45503686773	21	AF
2019-07-20 06:25:00	266673.16436691	36266.99285503919	21	AF
2019-07-20 06:26:00	266696.6589859861	36294.29971021605	21	AF
2019-07-20 06:27:00	266725.2840906845	36317.75036050612	21	AF
2019-07-20 06:28:00	266736.24992493395	36311.95533071979	21	AF
2019-07-20 06:29:00	266741.946473564	36307.42524773536	21	AF
2019-07-20 06:30:00	266748.8262747296	36316.1388918499	21	AF
2019-07-20 06:31:00	266751.43953682337	36315.76468475627	21	AF
2019-07-20 06:32:00	266751.0427329023	36317.37517037496	21	AF
2019-07-20 06:33:00	266751.86424519465	36321.554928781465	21	AF
2019-07-20 06:34:00	266744.12893337064	36336.7962013528	21	AF
2019-07-20 06:35:00	266736.4485345589	36349.29152085096	21	AF
2019-07-20 06:36:00	266731.2861216346	36353.98684687863	21	AF
2019-07-20 06:37:00	266732.621037672	36359.46812919768	21	AF
2019-07-20 06:38:00	266743.353743228	36387.95447808624	21	AF
2019-07-20 06:39:00	266745.9323888483	36394.17765518269	21	AF
2019-07-20 06:40:00	266744.89989327145	36401.587087650034	21	AF
2019-07-20 06:41:00	266744.53192718903	36401.77482407719	21	AF
2019-07-20 06:42:00	266744.08173350105	36401.88847273112	21	AF
2019-07-20 06:43:00	266743.7210619297	36402.34682013057	21	AF
2019-07-20 06:44:00	266744.3228053156	36401.90335367362	21	AF
2019-07-20 06:45:00	266761.82703389355	36413.945431636894	21	AF
2019-07-20 06:46:00	266774.0495720626	36430.02955603611	21	AF
2019-07-20 06:47:00	266778.2916089723	36444.35969459674	21	AF
2019-07-20 06:48:00	266775.0934388125	36451.09526268696	21	AF
2019-07-20 06:49:00	266773.573448864	36458.61042418656	21	AF
2019-07-20 06:50:00	266772.73152929003	36463.29175457192	21	AF
2019-07-20 06:51:00	266767.7915723957	36468.58761877655	21	AF
2019-07-20 06:52:00	266759.58466561674	36478.30485116276	21	AF
2019-07-20 06:53:00	266754.99200176017	36487.46774716498	21	AF
2019-07-20 06:54:00	266757.3126698811	36490.93415802244	21	AF
2019-07-20 06:55:00	266771.32905467856	36499.19907900672	21	AF
2019-07-20 06:56:00	266783.7160995754	36512.12595508261	21	AF
2019-07-20 06:57:00	266806.4995083361	36517.91646090881	21	AF
2019-07-20 06:58:00	266818.25161711534	36520.85329852184	21	AF
2019-07-20 06:59:00	266816.74547532294	36519.21777521547	21	AF
2019-07-20 07:00:00	266817.66011722625	36519.70700738706	21	AF
2019-07-20 07:01:00	266818.2384837074	36518.41539335646	21	AF
2019-07-20 07:02:00	266818.6628217347	36519.77905760178	21	AF
2019-07-20 07:03:00	266821.80616894545	36521.498848193456	21	AF
2019-07-20 07:04:00	266821.783564434	36521.670842982094	21	AF
2019-07-20 07:05:00	266821.7312026696	36522.417434507166	21	AF
2019-07-20 07:06:00	266821.9390009563	36522.17350773871	21	AF
2019-07-20 07:07:00	266819.52388140507	36518.74693593072	21	AF
2019-07-20 07:08:00	266817.320097856	36518.65301800439	21	AF
2019-07-20 07:09:00	266815.91686136625	36521.864163077815	21	AF
2019-07-20 07:10:00	266821.00197420205	36536.97867285479	21	AF
2019-07-20 07:11:00	266824.60618380795	36553.09040966964	21	AF
2019-07-20 07:12:00	266826.8500067263	36564.39906343832	21	AF
2019-07-20 07:13:00	266822.041025068	36574.73625486247	21	AF
2019-07-20 07:14:00	266822.91032758425	36589.89073333714	21	AF
2019-07-20 07:15:00	266829.9709020332	36596.01470416034	21	AF
2019-07-20 07:16:00	266825.46436869487	36600.84888914543	21	AF
2019-07-20 07:17:00	266823.76178574376	36604.02470448714	21	AF
2019-07-20 07:18:00	266826.79914341285	36632.84667712125	21	AF
2019-07-20 07:19:00	266823.9571614241	36659.1243302627	21	AF
2019-07-20 07:20:00	266821.93621497235	36661.85263392652	21	AF
2019-07-20 07:21:00	266822.3920919685	36662.28887226247	21	AF
2019-07-20 07:22:00	266822.5661627122	36661.39607263704	21	AF
2019-07-20 07:23:00	266824.0866781464	36660.792587556	21	AF
2019-07-20 07:24:00	266826.4747069681	36664.22653664357	21	AF
2019-07-20 07:25:00	266828.7397166238	36665.12637802365	21	AF
2019-07-20 07:26:00	266830.2488253294	36674.63565007717	21	AF
2019-07-20 07:27:00	266838.87808007566	36688.50565611137	21	AF
2019-07-20 07:28:00	266841.5287410653	36687.72883550133	21	AF
2019-07-20 07:29:00	266841.7526587677	36687.36324019651	21	AF
2019-07-20 07:30:00	266842.27158324065	36686.68825849403	21	AF
2019-07-20 07:31:00	266843.33085816505	36685.73628243165	21	AF
2019-07-20 07:32:00	266842.7536434846	36687.20228301086	21	AF
2019-07-20 07:33:00	266842.88075387187	36688.02220414407	21	AF
2019-07-20 07:34:00	266843.45138345804	36687.00857737435	21	AF
2019-07-20 07:35:00	266842.71750928595	36686.580509012565	21	AF
2019-07-20 07:36:00	266843.5060833917	36686.79049057994	21	AF
2019-07-20 07:37:00	266843.53446515725	36685.85753558848	21	AF
2019-07-20 07:38:00	266843.2895566093	36686.127278095446	21	AF
2019-07-20 07:39:00	266843.67925568984	36686.03742158568	21	AF
2019-07-20 07:40:00	266843.2846877386	36685.04409236126	21	AF
2019-07-20 07:41:00	266843.33475348126	36684.851076903	21	AF
2019-07-20 07:42:00	266842.37895703147	36685.4479905892	21	AF
2019-07-20 07:43:00	266841.9228317686	36685.59205737164	21	AF
2019-07-20 07:44:00	266841.82233674324	36685.13767848178	21	AF
2019-07-20 07:45:00	266841.978138564	36685.610664084685	21	AF
2019-07-20 07:46:00	266841.6809683062	36687.09614550062	21	AF
2019-07-20 07:47:00	266840.31707758794	36687.67544890891	21	AF
2019-07-20 07:48:00	266846.17050024495	36694.88506977453	21	AF
2019-07-20 07:49:00	266852.262154272	36699.21468296666	21	AF
2019-07-20 07:50:00	266860.93903146894	36704.8610477628	21	AF
2019-07-20 07:51:00	266866.76247675007	36715.10768855731	21	AF
2019-07-20 07:52:00	266882.4989572713	36721.41728886925	21	AF
2019-07-20 07:53:00	266903.47841212485	36728.45945344244	21	AF
2019-07-20 07:54:00	266919.9023772549	36733.48663192077	21	AF
2019-07-20 07:55:00	266931.76276633056	36736.86732364834	21	AF
2019-07-20 07:56:00	266946.84805560857	36741.4929218496	21	AF
2019-07-20 07:57:00	266958.1542023689	36757.53609412828	21	AF
2019-07-20 07:58:00	266968.3923197745	36765.622977571984	21	AF
2019-07-20 07:59:00	266968.18739888363	36768.93083065206	21	AF
2019-07-20 08:00:00	266969.2833759136	36770.40772024453	21	AF
2019-07-20 08:01:00	266973.1466787735	36769.063794417416	21	AF
2019-07-20 08:02:00	266982.69138785085	36761.0188012177	21	AF
2019-07-20 08:03:00	267000.4043557196	36738.77895174801	21	AF
2019-07-20 08:04:00	267004.69409396924	36732.92946615352	21	AF
2019-07-20 08:05:00	267005.3662361241	36731.92079595565	21	AF
2019-07-20 08:06:00	267005.4940934848	36732.76283702803	21	AF
2019-07-20 08:07:00	267009.55240984715	36734.77829531071	21	AF
2019-07-20 08:08:00	267017.8073401643	36735.49787120797	21	AF
2019-07-20 08:09:00	267023.2279232459	36713.50506795896	21	AF
2019-07-20 08:10:00	267032.75360321207	36702.35505084725	21	AF
2019-07-20 08:11:00	267031.7312415453	36697.96058638805	21	AF
2019-07-20 08:12:00	267028.4058166293	36697.86801387395	21	AF
2019-07-20 08:13:00	267028.79355446604	36697.28191291181	21	AF
2019-07-20 08:14:00	267032.4150712021	36692.54764753475	21	AF
2019-07-20 08:15:00	267033.4751003288	36681.13176062815	21	AF
2019-07-20 08:16:00	267031.0239740431	36680.313069391945	21	AF
2019-07-20 08:17:00	267027.5573812097	36681.37376145832	21	AF
2019-07-20 08:18:00	267026.4780335265	36678.67008125768	21	AF
2019-07-20 08:19:00	267020.3089140526	36673.9349376406	21	AF
2019-07-20 08:20:00	267011.0678935351	36653.41553709813	21	AF
2019-07-20 08:21:00	267002.57739990664	36641.86857368359	21	AF
2019-07-20 08:22:00	266989.7558322196	36633.78499527443	21	AF
2019-07-20 08:23:00	266984.98447159195	36632.427228443645	21	AF
2019-07-20 08:24:00	266978.50181141106	36614.94111828287	21	AF
2019-07-20 08:25:00	266971.4490929404	36602.04889777458	21	AF
2019-07-20 08:26:00	266972.8846193601	36597.08651168769	21	AF
2019-07-20 08:27:00	266969.9697415166	36586.66007955083	21	AF
2019-07-20 08:28:00	266967.85346173565	36562.38322390896	21	AF
2019-07-20 08:29:00	266958.0720223377	36542.656959537584	21	AF
2019-07-20 08:30:00	266956.9988285996	36539.207617980166	21	AF
2019-07-20 08:31:00	266954.9253072396	36535.51276101704	21	AF
2019-07-20 08:32:00	266953.06497458054	36524.57087232736	21	AF
2019-07-20 08:33:00	266948.13012549095	36520.6102456548	21	AF
2019-07-20 08:34:00	266942.8064267009	36518.12829779292	21	AF
2019-07-20 08:35:00	266931.5966774489	36512.956583724364	21	AF
2019-07-20 08:36:00	266929.1665772959	36513.2876186601	21	AF
2019-07-20 08:37:00	266926.8321967143	36509.02596797209	21	AF
2019-07-20 08:38:00	266917.85014867305	36498.56652218485	21	AF
2019-07-20 08:39:00	266917.0375699018	36497.16533487157	21	AF
2019-07-20 08:40:00	266917.6411493827	36497.51342745031	21	AF
2019-07-20 08:41:00	266916.9437889866	36497.74731839875	21	AF
2019-07-20 08:42:00	266916.7464832482	36497.584955742976	21	AF
2019-07-20 08:43:00	266916.71166296484	36497.91143056171	21	AF
2019-07-20 08:44:00	266916.82562860975	36498.00412996195	21	AF
2019-07-20 08:45:00	266917.2963620948	36497.6100946209	21	AF
2019-07-20 08:46:00	266916.7546183311	36497.440430874056	21	AF
2019-07-20 08:47:00	266916.9477234837	36497.04332021083	21	AF
2019-07-20 08:48:00	266916.881030347	36496.711336548986	21	AF
2019-07-20 08:49:00	266916.5630810351	36496.47028579523	21	AF
2019-07-20 08:50:00	266916.2057129221	36497.63152350276	21	AF
2019-07-20 08:51:00	266916.17620088527	36498.48982029688	21	AF
2019-07-20 08:52:00	266915.7813964473	36498.13007028166	21	AF
2019-07-20 08:53:00	266915.9589626893	36497.969472082616	21	AF
2019-07-20 08:54:00	266916.44880163664	36497.53137527452	21	AF
2019-07-20 08:55:00	266915.9778573351	36497.80558916756	21	AF
2019-07-20 08:56:00	266916.2641338948	36497.45712483979	21	AF
2019-07-20 08:57:00	266916.0380421302	36498.075635706206	21	AF
2019-07-20 08:58:00	266915.51404400525	36497.57341749056	21	AF
2019-07-20 08:59:00	266915.77946179727	36497.75567460447	21	AF
2019-07-20 09:00:00	266914.76131437416	36497.49209740236	21	AF
2019-07-20 09:01:00	266914.8135499386	36497.90795915902	21	AF
2019-07-20 09:02:00	266915.8288881942	36498.05060941164	21	AF
2019-07-20 09:03:00	266915.45668429526	36497.49987760719	21	AF
2019-07-20 09:04:00	266916.139472898	36497.68868308877	21	AF
2019-07-20 09:05:00	266915.5650368423	36498.25675795099	21	AF
2019-07-20 09:06:00	266916.4106713891	36498.00255828708	21	AF
2019-07-20 09:07:00	266916.3760577673	36498.42913009471	21	AF
2019-07-20 09:08:00	266916.22384369577	36498.2464804594	21	AF
2019-07-20 09:09:00	266916.246027415	36498.71986285896	21	AF
2019-07-20 09:10:00	266915.61406039924	36498.40127078261	21	AF
2019-07-20 09:11:00	266915.60486413643	36497.912954044055	21	AF
2019-07-20 09:12:00	266916.10806522745	36498.35784666104	21	AF
2019-07-20 09:13:00	266916.7697356819	36497.84579302077	21	AF
2019-07-20 09:14:00	266916.3578380879	36497.39203281737	21	AF
2019-07-20 09:15:00	266915.28443033545	36498.21146922184	21	AF
2019-07-20 09:16:00	266915.17274363845	36497.48445278177	21	AF
2019-07-20 09:17:00	266915.0451935761	36497.21571081488	21	AF
2019-07-20 09:18:00	266914.65142663004	36498.25750338726	21	AF
2019-07-20 09:19:00	266914.8071971608	36498.58467543234	21	AF
2019-07-20 09:20:00	266915.2149064772	36498.53739832969	21	AF
2019-07-20 09:21:00	266915.4117671762	36499.23010944772	21	AF
2019-07-20 09:22:00	266914.49010170565	36497.992086666585	21	AF
2019-07-20 09:23:00	266914.6479673511	36497.69323704443	21	AF
2019-07-20 09:24:00	266915.2617498269	36497.14156022181	21	AF
2019-07-20 09:25:00	266915.5852428608	36497.270161944485	21	AF
2019-07-20 09:26:00	266915.52309169195	36497.35626216887	21	AF
2019-07-20 09:27:00	266915.48834968155	36497.1732191103	21	AF
2019-07-20 09:28:00	266899.81372153386	36501.65766039425	21	AF
2019-07-20 09:29:00	266890.2897159534	36509.402163934166	21	AF
2019-07-20 09:30:00	266877.71554841934	36519.058188017225	21	AF
2019-07-20 09:31:00	266876.3560279271	36523.64505805958	21	AF
2019-07-20 09:32:00	266874.9945313808	36524.13956274533	21	AF
2019-07-20 09:33:00	266867.5825477617	36530.69757483838	21	AF
2019-07-20 09:34:00	266866.2860248656	36532.170362598845	21	AF
2019-07-20 09:35:00	266859.846821923	36539.46571807603	21	AF
2019-07-20 09:36:00	266850.53425715055	36559.83291944463	21	AF
2019-07-20 09:37:00	266846.02184484265	36571.107788603855	21	AF
2019-07-20 09:38:00	266829.3914483085	36584.248534623104	21	AF
2019-07-20 09:39:00	266800.7595347254	36603.29404522278	21	AF
2019-07-20 09:40:00	266775.1369136699	36613.215157588194	21	AF
2019-07-20 09:41:00	266761.7351369475	36622.36480296349	21	AF
2019-07-20 09:42:00	266752.25215890387	36630.1782555516	21	AF
2019-07-20 09:43:00	266748.15352536505	36638.49806024448	21	AF
2019-07-20 09:44:00	266751.23547791166	36649.13093078637	21	AF
2019-07-20 09:45:00	266751.9926213106	36649.89615411805	21	AF
2019-07-20 09:46:00	266742.7085917698	36656.85901744644	21	AF
2019-07-20 09:47:00	266738.8708796741	36659.89408178678	21	AF
2019-07-20 09:48:00	266727.56069390394	36666.89608690065	21	AF
2019-07-20 09:49:00	266718.51163439854	36681.86575263322	21	AF
2019-07-20 09:50:00	266715.86478566367	36681.37467587805	21	AF
2019-07-20 09:51:00	266707.9250763139	36675.091620790976	21	AF
2019-07-20 09:52:00	266696.68674856244	36668.26269274551	21	AF
2019-07-20 09:53:00	266688.5673193093	36669.49949711596	21	AF
2019-07-20 09:54:00	266682.43619345385	36673.350942127305	21	AF
2019-07-20 09:55:00	266653.4455699623	36703.02456268116	21	AF
2019-07-20 09:56:00	266637.7465415252	36725.52911301922	21	AF
2019-07-20 09:57:00	266629.6542955944	36737.6860958288	21	AF
2019-07-20 09:58:00	266617.3829286969	36751.40570424304	21	AF
2019-07-20 09:59:00	266616.9149040042	36764.55429978748	21	AF
2019-07-20 10:00:00	266598.60915557964	36763.17065291576	21	AF
2019-07-20 10:01:00	266579.03528782213	36766.80522512816	21	AF
2019-07-20 10:02:00	266567.86352623743	36771.11767876436	21	AF
2019-07-20 10:03:00	266565.7950700635	36771.22227104524	21	AF
2019-07-20 10:04:00	266566.5606619648	36769.81927233037	21	AF
2019-07-20 10:05:00	266564.95514673006	36768.6647162758	21	AF
2019-07-20 10:06:00	266551.45896188414	36769.35038381952	21	AF
2019-07-20 10:07:00	266520.6744568064	36779.53274380223	21	AF
2019-07-20 10:08:00	266488.0167056803	36793.23808281725	21	AF
2019-07-20 10:09:00	266465.2800667324	36796.40934850049	21	AF
2019-07-20 10:10:00	266449.4743739182	36806.91407989523	21	AF
2019-07-20 10:11:00	266430.0747950777	36816.85604644489	21	AF
2019-07-20 10:12:00	266423.1580257425	36811.62830975038	21	AF
2019-07-20 10:13:00	266419.7004501114	36813.25124908288	21	AF
2019-07-20 10:14:00	266417.2375936302	36813.16752941939	21	AF
2019-07-20 10:15:00	266399.0948813569	36820.1789424571	21	AF
2019-07-20 10:16:00	266384.6185505012	36824.8311131646	21	AF
2019-07-20 10:17:00	266358.6872344612	36825.00623054533	21	AF
2019-07-20 10:18:00	266334.08689653943	36853.911222384144	21	AF
2019-07-20 10:19:00	266317.94237811473	36864.65457818786	21	AF
2019-07-20 10:20:00	266286.0842495172	36888.710556585815	21	AF
2019-07-20 10:21:00	266253.24350033945	36896.39833762959	21	AF
2019-07-20 10:22:00	266237.2485339139	36888.78457817282	21	AF
2019-07-20 10:23:00	266218.22347306536	36872.79701435341	21	AF
2019-07-20 10:24:00	266206.4494493859	36862.16394314785	21	AF
2019-07-20 10:25:00	266199.55935964384	36855.91181143813	21	AF
2019-07-20 10:26:00	266196.8942914722	36856.17654138092	21	AF
2019-07-20 10:27:00	266186.7991926462	36851.52517717207	21	AF
2019-07-20 10:28:00	266180.77938075346	36826.54781322063	21	AF
2019-07-20 10:29:00	266178.1024710938	36810.439144793294	21	AF
2019-07-20 10:30:00	266175.97631408635	36801.05274169972	21	AF
2019-07-20 10:31:00	266163.0707140178	36790.8647208161	21	AF
2019-07-20 10:32:00	266157.8016982852	36791.70496584149	21	AF
2019-07-20 10:33:00	266153.8484266611	36789.82128396087	21	AF
2019-07-20 10:34:00	266147.8765369631	36784.190367638366	21	AF
2019-07-20 10:35:00	266132.3252121816	36782.32593035616	21	AF
2019-07-20 10:36:00	266117.4452222023	36764.32519127301	21	AF
2019-07-20 10:37:00	266099.07559688354	36747.32413939455	21	AF
2019-07-20 10:38:00	266068.21820435085	36740.65034818074	21	AF
2019-07-20 10:39:00	266044.31247263897	36733.9334154922	21	AF
2019-07-20 10:40:00	266033.53571533004	36730.09679238899	21	AF
2019-07-20 10:41:00	266019.90489204286	36720.075742891975	21	AF
2019-07-20 10:42:00	266001.2702477689	36708.30506283155	21	AF
2019-07-20 10:43:00	265957.01757767017	36712.8640293914	21	AF
2019-07-20 10:44:00	265910.6261565087	36711.69576965882	21	AF
2019-07-20 10:45:00	265881.9717280942	36710.96523636948	21	AF
2019-07-20 10:46:00	265865.23156909604	36711.82432896862	21	AF
2019-07-20 10:47:00	265859.571839763	36706.29730441201	21	AF
2019-07-20 10:48:00	265848.5916200934	36697.84682733352	21	AF
2019-07-20 10:49:00	265842.9967121952	36692.573073930216	21	AF
2019-07-20 10:50:00	265843.45609553106	36685.04924572218	21	AF
2019-07-20 10:51:00	265839.5452326593	36672.30394047864	21	AF
2019-07-20 10:52:00	265845.4954903611	36659.06508379206	21	AF
2019-07-20 10:53:00	265860.78854242445	36650.58800596523	21	AF
2019-07-20 10:54:00	265847.74392062635	36646.50502344134	21	AF
2019-07-20 10:55:00	265844.9280392707	36649.72183478675	21	AF
2019-07-20 10:56:00	265834.0258805341	36643.56289123257	21	AF
2019-07-20 10:57:00	265816.67957656167	36649.51897722043	21	AF
2019-07-20 10:58:00	265803.07554732444	36651.25855346912	21	AF
2019-07-20 10:59:00	265781.30331375846	36657.20710268074	21	AF
2019-07-20 11:00:00	265777.5066039486	36659.40452861855	21	AF
2019-07-20 11:01:00	265777.38484297995	36660.18487408148	21	AF
2019-07-20 11:02:00	265778.0551856378	36660.2947837421	21	AF
2019-07-20 11:03:00	265765.1438458946	36664.26419936352	21	AF
2019-07-20 11:04:00	265756.31055836065	36669.53512488408	21	AF
2019-07-20 11:05:00	265733.5002801914	36675.089960786034	21	AF
2019-07-20 11:06:00	265733.30644469656	36675.54551113874	21	AF
2019-07-20 11:07:00	265729.8223730299	36676.56234550581	21	AF
2019-07-20 11:08:00	265707.70301589096	36679.52481891913	21	AF
2019-07-20 11:09:00	265680.0551489731	36676.19079157496	21	AF
2019-07-20 11:10:00	265674.0743755011	36674.23637872315	21	AF
2019-07-20 11:11:00	265642.0257045862	36666.03425873695	21	AF
2019-07-20 11:12:00	265606.0060729151	36667.10225832824	21	AF
2019-07-20 11:13:00	265537.06280693214	36679.52463672706	21	AF
2019-07-20 11:14:00	265497.3836880382	36679.78637092101	21	AF
2019-07-20 11:15:00	265491.2999146301	36670.00812411557	21	AF
2019-07-20 11:16:00	265491.11132839666	36670.71345783119	21	AF
2019-07-20 11:17:00	265492.6208432653	36669.81778601158	21	AF
2019-07-20 11:18:00	265493.3030866804	36669.161197915295	21	AF
2019-07-20 11:19:00	265492.6696550443	36668.09233188382	21	AF
2019-07-20 11:20:00	265492.0925955208	36667.68542697369	21	AF
2019-07-20 11:21:00	265487.86763821804	36670.260666772745	21	AF
2019-07-20 11:22:00	265443.3460392581	36688.40703487432	21	AF
2019-07-20 11:23:00	265420.4156219111	36695.5677220428	21	AF
2019-07-20 11:24:00	265400.158220902	36705.74829134948	21	AF
2019-07-20 11:25:00	265370.39471582725	36714.79939705795	21	AF
2019-07-20 11:26:00	265363.6328920147	36731.46225994139	21	AF
2019-07-20 11:27:00	265358.54298123467	36745.54895041791	21	AF
2019-07-20 11:28:00	265325.1072603633	36767.13042396072	21	AF
2019-07-20 11:29:00	265303.438755459	36782.82167539981	21	AF
2019-07-20 11:30:00	265287.4975080279	36799.478215822266	21	AF
2019-07-20 11:31:00	265263.2783667184	36831.64360724559	21	AF
2019-07-20 11:32:00	265232.31614195736	36871.72372636412	21	AF
2019-07-20 11:33:00	265194.29316155985	36887.8977993033	21	AF
2019-07-20 11:34:00	265145.64491962217	36918.98766644219	21	AF
2019-07-20 11:35:00	265088.2344209604	36950.06892774931	21	AF
2019-07-20 11:36:00	265040.61771333043	36959.96859645771	21	AF
2019-07-20 11:37:00	265007.021256621	36964.29404974406	21	AF
2019-07-20 11:38:00	264993.6832371544	36970.07164116364	21	AF
2019-07-20 11:39:00	264973.11946942913	36971.87930590128	21	AF
2019-07-20 11:40:00	264932.0769224676	36966.86165826716	21	AF
2019-07-20 11:41:00	264891.97536523856	36970.06328977054	21	AF
2019-07-20 11:42:00	264873.3572799735	36966.9338347117	21	AF
2019-07-20 11:43:00	264858.87554631155	36961.67727763706	21	AF
2019-07-20 11:44:00	264846.91731204663	36961.38361155825	21	AF
2019-07-20 11:45:00	264836.39135551587	36966.91985293292	21	AF
2019-07-20 11:46:00	264831.5227015844	36977.70349081857	21	AF
2019-07-20 11:47:00	264828.7067744208	36997.111542982326	21	AF
2019-07-20 11:48:00	264823.0444415359	37004.70161078368	21	AF
2019-07-20 11:49:00	264822.3770997967	37004.756135740485	21	AF
2019-07-20 11:50:00	264820.846704996	37000.91955024127	21	AF
2019-07-20 11:51:00	264818.41754678654	36999.718710205176	21	AF
2019-07-20 11:52:00	264816.02145977167	37012.47373460694	21	AF
2019-07-20 11:53:00	264814.72737788165	37014.11558795573	21	AF
2019-07-20 11:54:00	264815.31512165803	37014.13887285452	21	AF
2019-07-20 11:55:00	264814.53437442856	37013.26378051071	21	AF
2019-07-20 11:56:00	264814.2093806622	37012.21991609447	21	AF
2019-07-20 11:57:00	264811.5964984133	37011.03054503027	21	AF
2019-07-20 11:58:00	264809.00086264726	37006.33754691205	21	AF
2019-07-20 11:59:00	264810.1539173055	37003.90452374678	21	AF
2019-07-20 12:00:00	264812.21450930025	36998.213411057455	21	AF
2019-07-20 12:01:00	264812.11879671307	36994.98927242853	21	AF
2019-07-20 12:02:00	264812.15591706487	36993.284275934224	21	AF
2019-07-20 12:03:00	264808.5285485828	36988.21156876264	21	AF
2019-07-20 12:04:00	264806.6604388517	36986.30512697226	21	AF
2019-07-20 12:05:00	264806.10549718863	36986.06873439093	21	AF
2019-07-20 12:06:00	264806.5217653712	36986.10274820444	21	AF
2019-07-20 12:07:00	264807.49763079954	36983.8622173903	21	AF
2019-07-20 12:08:00	264806.7475973315	36982.55538691767	21	AF
2019-07-20 12:09:00	264806.9960588894	36982.40214437026	21	AF
2019-07-20 12:10:00	264807.2110441146	36982.77852651462	21	AF
2019-07-20 12:11:00	264807.8432856962	36982.606951368885	21	AF
2019-07-20 12:12:00	264807.7115439801	36982.7074466799	21	AF
2019-07-20 12:13:00	264807.8305751981	36983.046612195874	21	AF
2019-07-20 12:14:00	264807.7568463666	36981.94001695404	21	AF
2019-07-20 12:15:00	264807.6433302875	36982.21968975032	21	AF
2019-07-20 12:16:00	264808.12093517865	36982.69297977023	21	AF
2019-07-20 12:17:00	264808.3858887	36982.424334945936	21	AF
2019-07-20 12:18:00	264808.27248048165	36982.34306409696	21	AF
2019-07-20 12:19:00	264808.32273657544	36982.17272033024	21	AF
2019-07-20 12:20:00	264807.9007963252	36982.51476747805	21	AF
2019-07-20 12:21:00	264808.30368659005	36982.47449394636	21	AF
2019-07-20 12:22:00	264808.65304347523	36982.89803896511	21	AF
2019-07-20 12:23:00	264809.40827938326	36976.47573440663	21	AF
2019-07-20 12:24:00	264801.2467314344	36960.02948549534	21	AF
2019-07-20 12:25:00	264799.6865353431	36958.27450700349	21	AF
2019-07-20 12:26:00	264799.9938388299	36958.1785825003	21	AF
2019-07-20 12:27:00	264795.6123293841	36955.99321705061	21	AF
2019-07-20 12:28:00	264792.9136170221	36954.38042761375	21	AF
2019-07-20 12:29:00	264793.00899600086	36954.33266224538	21	AF
2019-07-20 12:30:00	264793.73787031346	36953.90224877529	21	AF
2019-07-20 12:31:00	264788.1607262919	36950.32571904077	21	AF
2019-07-20 12:32:00	264759.998588444	36924.28576254181	21	AF
2019-07-20 12:33:00	264732.65682975686	36897.88246626636	21	AF
2019-07-20 12:34:00	264725.06302109343	36885.08146996221	21	AF
2019-07-20 12:35:00	264718.5038059048	36878.196742274966	21	AF
2019-07-20 12:36:00	264710.4303473216	36864.03889707591	21	AF
2019-07-20 12:37:00	264696.71961240104	36843.698286210856	21	AF
2019-07-20 12:38:00	264688.56329100294	36822.17981829687	21	AF
2019-07-20 12:39:00	264682.0545349008	36819.52906969709	21	AF
2019-07-20 12:40:00	264678.6664565263	36819.12424144462	21	AF
2019-07-20 12:41:00	264668.4218418277	36825.59209112048	21	AF
2019-07-20 12:42:00	264666.3512097506	36830.36462687503	21	AF
2019-07-20 12:43:00	264664.7001482519	36829.80199711498	21	AF
2019-07-20 12:44:00	264646.71451306733	36824.99283998561	21	AF
2019-07-20 12:45:00	264623.0626394691	36795.79444767207	21	AF
2019-07-20 12:46:00	264620.2244323674	36789.29198077015	21	AF
2019-07-20 12:47:00	264617.17517186655	36784.304491197065	21	AF
2019-07-20 12:48:00	264602.8761910139	36757.271224386255	21	AF
2019-07-20 12:49:00	264590.76539159013	36724.05922138113	21	AF
2019-07-20 12:50:00	264592.73726122244	36724.32056678297	21	AF
2019-07-20 12:51:00	264591.1455238305	36725.20372725351	21	AF
2019-07-20 12:52:00	264589.4526511122	36720.05022108867	21	AF
2019-07-20 12:53:00	264592.85504855687	36712.77733629267	21	AF
2019-07-20 12:54:00	264587.9840985847	36682.56027967848	21	AF
2019-07-20 12:55:00	264575.23084940965	36662.49484562723	21	AF
2019-07-20 12:56:00	264551.8914243533	36635.50755131308	21	AF
2019-07-20 12:57:00	264544.61687024694	36626.394435022296	21	AF
2019-07-20 12:58:00	264547.5286858023	36625.64501090238	21	AF
2019-07-20 12:59:00	264554.6369639302	36626.09531878226	21	AF
2019-07-20 13:00:00	264560.5127774933	36627.36418959152	21	AF
2019-07-20 13:01:00	264563.882045282	36626.5754028024	21	AF
2019-07-20 13:02:00	264566.066726308	36626.59263337263	21	AF
2019-07-20 13:03:00	264572.519953166	36627.3044798872	21	AF
2019-07-20 13:04:00	264612.0936443654	36632.90744026272	21	AF
2019-07-20 13:05:00	264629.1909057327	36638.62193251365	21	AF
2019-07-20 13:06:00	264629.47799245344	36645.53160757078	21	AF
2019-07-20 13:07:00	264628.2218574927	36667.59241167741	21	AF
2019-07-20 13:08:00	264626.4558313427	36673.56182207299	21	AF
2019-07-20 13:09:00	264624.1398505148	36673.973771034165	21	AF
2019-07-20 13:10:00	264625.9553052798	36665.69600446519	21	AF
2019-07-20 13:11:00	264631.1339517375	36648.17270775027	21	AF
2019-07-20 13:12:00	264630.8385178543	36648.2352631845	21	AF
2019-07-20 13:13:00	264631.8440758396	36643.35917076165	21	AF
2019-07-20 13:14:00	264633.7858079491	36640.67232270441	21	AF
2019-07-20 13:15:00	264632.6985266346	36640.01942687374	21	AF
2019-07-20 13:16:00	264631.0628272296	36639.26360027037	21	AF
2019-07-20 13:17:00	264650.2005726808	36645.88351806393	21	AF
2019-07-20 13:18:00	264672.2874346499	36666.53961507941	21	AF
2019-07-20 13:19:00	264684.06115652696	36684.80034442906	21	AF
2019-07-20 13:20:00	264702.99373138545	36711.80016970273	21	AF
2019-07-20 13:21:00	264711.9440146269	36724.89933705298	21	AF
2019-07-20 13:22:00	264704.89991087	36725.110626409856	21	AF
2019-07-20 13:23:00	264705.9886283896	36725.53825389582	21	AF
2019-07-20 13:24:00	264711.5376659693	36737.40083675005	21	AF
2019-07-20 13:25:00	264714.13304781605	36751.3342243616	21	AF
2019-07-20 13:26:00	264718.0779483468	36762.49553957341	21	AF
2019-07-20 13:27:00	264720.7800697268	36767.89492363777	21	AF
2019-07-20 13:28:00	264721.3167322074	36765.967501530526	21	AF
2019-07-20 13:29:00	264730.69929369475	36784.51870292101	21	AF
2019-07-20 13:30:00	264754.51082092314	36798.468556788976	21	AF
2019-07-20 13:31:00	264761.0541594589	36804.896856167936	21	AF
2019-07-20 13:32:00	264783.73111972364	36833.09537480865	21	AF
2019-07-20 13:33:00	264790.8477143687	36842.08591747749	21	AF
2019-07-20 13:34:00	264796.86493749754	36841.642203300646	21	AF
2019-07-20 13:35:00	264806.4277109581	36841.209711011536	21	AF
2019-07-20 13:36:00	264811.1425923445	36841.1145003403	21	AF
2019-07-20 13:37:00	264813.98576041113	36843.9365505863	21	AF
2019-07-20 13:38:00	264816.84116540046	36847.57007606926	21	AF
2019-07-20 13:39:00	264813.7260579541	36847.0567960641	21	AF
2019-07-20 13:40:00	264824.8968168615	36865.26195700478	21	AF
2019-07-20 13:41:00	264837.83369265683	36884.873827001335	21	AF
2019-07-20 13:42:00	264841.5489518016	36889.61211850332	21	AF
2019-07-20 13:43:00	264842.41708394844	36890.37732411132	21	AF
2019-07-20 13:44:00	264842.4584379598	36896.28200513083	21	AF
2019-07-20 13:45:00	264842.05428108043	36899.92931775424	21	AF
2019-07-20 13:46:00	264837.5613184588	36902.43587275657	21	AF
2019-07-20 13:47:00	264834.4220876521	36903.659294204415	21	AF
2019-07-20 13:48:00	264831.71451775025	36904.86769119697	21	AF
2019-07-20 13:49:00	264824.0470507578	36914.58366153735	21	AF
2019-07-20 13:50:00	264822.9821583122	36916.20887393391	21	AF
2019-07-20 13:51:00	264820.1450633033	36920.92350294496	21	AF
2019-07-20 13:52:00	264815.8895554048	36924.73626237931	21	AF
2019-07-20 13:53:00	264816.1164724932	36925.36721970337	21	AF
2019-07-20 13:54:00	264816.58958818304	36925.67736726591	21	AF
2019-07-20 13:55:00	264812.2082127227	36930.15378882935	21	AF
2019-07-20 13:56:00	264811.8142317405	36931.926515924	21	AF
2019-07-20 13:57:00	264808.3138688046	36936.652717451136	21	AF
2019-07-20 13:58:00	264810.123379342	36947.39749803921	21	AF
2019-07-20 13:59:00	264815.9177931298	36952.4850402841	21	AF
2019-07-20 14:00:00	264816.542943368	36954.71877432332	21	AF
2019-07-20 14:01:00	264814.28038953355	36960.191852012285	21	AF
2019-07-20 14:02:00	264815.40322995343	36959.646323763896	21	AF
2019-07-20 14:03:00	264815.3449230741	36959.48798566838	21	AF
2019-07-20 14:04:00	264814.0314896528	36962.62007169233	21	AF
2019-07-20 14:05:00	264812.344152426	36968.54466610279	21	AF
2019-07-20 14:06:00	264812.52709150064	36970.0601106085	21	AF
2019-07-20 14:07:00	264813.6833698977	36970.53104244432	21	AF
2019-07-20 14:08:00	264813.60741309874	36970.2816427041	21	AF
2019-07-20 14:09:00	264813.7030403784	36970.52532357691	21	AF
2019-07-20 14:10:00	264813.83031158027	36970.34795820728	21	AF
2019-07-20 14:11:00	264813.87129941484	36971.09011433498	21	AF
2019-07-20 14:12:00	264813.55408610054	36970.8422412715	21	AF
2019-07-20 14:13:00	264813.44228039455	36970.446296556	21	AF
2019-07-20 14:14:00	264814.0701795829	36970.793094938745	21	AF
2019-07-20 14:15:00	264814.60443055525	36970.60660915748	21	AF
2019-07-20 14:16:00	264814.2230432287	36970.53258536396	21	AF
2019-07-20 14:17:00	264813.9193866209	36970.327476959545	21	AF
2019-07-20 14:18:00	264814.26450645976	36970.03466597497	21	AF
2019-07-20 14:19:00	264813.9112276716	36970.358448340914	21	AF
2019-07-20 14:20:00	264813.5294336251	36970.11925329889	21	AF
2019-07-20 14:21:00	264813.78943624144	36970.12841448299	21	AF
2019-07-20 14:22:00	264813.74234221474	36970.33212364427	21	AF
2019-07-20 14:23:00	264813.8907099907	36970.73912106951	21	AF
2019-07-20 14:24:00	264813.82787108223	36971.08035350414	21	AF
2019-07-20 14:25:00	264813.7734159431	36970.71075749442	21	AF
2019-07-20 14:26:00	264813.78993029695	36970.69932467348	21	AF
2019-07-20 14:27:00	264814.3943534353	36970.61550284175	21	AF
2019-07-20 14:28:00	264813.83353853703	36970.68272441547	21	AF
2019-07-20 14:29:00	264814.42271568446	36970.467653645086	21	AF
2019-07-20 14:30:00	264814.0894246957	36970.535563614256	21	AF
2019-07-20 14:31:00	264813.5197441874	36969.937308835055	21	AF
2019-07-20 14:32:00	264814.2547889683	36969.72239101187	21	AF
2019-07-20 14:33:00	264814.2013195575	36969.62138255243	21	AF
2019-07-20 14:34:00	264814.1562702708	36970.70274833348	21	AF
2019-07-20 14:35:00	264813.9197288224	36968.4685619922	21	AF
2019-07-20 14:36:00	264813.1300084784	36969.01420293799	21	AF
2019-07-20 14:37:00	264813.91521362367	36970.770638448885	21	AF
2019-07-20 14:38:00	264813.5983597684	36970.46838412026	21	AF
2019-07-20 14:39:00	264813.3096888104	36970.04722248336	21	AF
2019-07-20 14:40:00	264813.3685599446	36969.37822903304	21	AF
2019-07-20 14:41:00	264815.1904268844	36970.27116308048	21	AF
2019-07-20 14:42:00	264819.02335063065	36975.88468853666	21	AF
2019-07-20 14:43:00	264819.30896806053	36975.914674958745	21	AF
2019-07-20 14:44:00	264819.2418480341	36976.19673420191	21	AF
2019-07-20 14:45:00	264819.242006233	36976.06953749612	21	AF
2019-07-20 14:46:00	264819.3420297055	36976.04481400075	21	AF
2019-07-20 14:47:00	264818.93636648444	36976.13504506125	21	AF
2019-07-20 14:48:00	264819.5038506913	36976.01380953924	21	AF
2019-07-20 14:49:00	264819.29232670146	36976.19819807906	21	AF
2019-07-20 14:50:00	264819.60630304297	36976.06485049472	21	AF
2019-07-20 14:51:00	264819.423390576	36976.39726030539	21	AF
2019-07-20 14:52:00	264820.2926347947	36977.15380119098	21	AF
2019-07-20 14:53:00	264819.7714058014	36976.62318990345	21	AF
2019-07-20 14:54:00	264819.7511051888	36977.15004657301	21	AF
2019-07-20 14:55:00	264819.9034350444	36977.85825959144	21	AF
2019-07-20 14:56:00	264819.9145174277	36977.61418707153	21	AF
2019-07-20 14:57:00	264819.3167956065	36979.51636685312	21	AF
2019-07-20 14:58:00	264815.44480570656	36983.81073347833	21	AF
2019-07-20 14:59:00	264814.02899029537	36982.90738891666	21	AF
2019-07-20 15:00:00	264815.0130779194	36984.04110521762	21	AF
2019-07-21 04:00:00	264843.80203070247	36990.23487933885	21	AF
2019-07-21 04:01:00	264843.8927018868	36991.5940205766	21	AF
2019-07-21 04:02:00	264844.2491161792	36991.180646871486	21	AF
2019-07-21 04:03:00	264844.84436210844	36991.570588421935	21	AF
2019-07-21 04:04:00	264841.6758866572	36991.42490243025	21	AF
2019-07-21 04:05:00	264842.64339164563	37002.067182758736	21	AF
2019-07-21 04:06:00	264849.0430197747	37010.74393393388	21	AF
2019-07-21 04:07:00	264860.2573938567	37025.46240909966	21	AF
2019-07-21 04:08:00	264866.6987222215	37033.01797561075	21	AF
2019-07-21 04:09:00	264874.0354248606	37042.88076949389	21	AF
2019-07-21 04:10:00	264873.4538811444	37049.23206233845	21	AF
2019-07-21 04:11:00	264875.27070426533	37065.45937976018	21	AF
2019-07-21 04:12:00	264882.2212082796	37077.02632110279	21	AF
2019-07-21 04:13:00	264885.99708705366	37083.16338847397	21	AF
2019-07-21 04:14:00	264886.91375419806	37087.81987736218	21	AF
2019-07-21 04:15:00	264886.4159586789	37088.38149339161	21	AF
2019-07-21 04:16:00	264881.73462597217	37090.846984691634	21	AF
2019-07-21 04:17:00	264885.16353652417	37095.58865066552	21	AF
2019-07-21 04:18:00	264889.629818277	37102.757151454425	21	AF
2019-07-21 04:19:00	264892.13050393463	37106.04215538702	21	AF
2019-07-21 04:20:00	264892.2212384433	37114.56394049955	21	AF
2019-07-21 04:21:00	264892.2373592711	37121.32121126502	21	AF
2019-07-21 04:22:00	264896.276004733	37129.08910225346	21	AF
2019-07-21 04:23:00	264900.6170243989	37164.60330176244	21	AF
2019-07-21 04:24:00	264906.026901274	37184.21418937281	21	AF
2019-07-21 04:25:00	264908.55505695794	37185.797147838566	21	AF
2019-07-21 04:26:00	264908.718692894	37186.43549191205	21	AF
2019-07-21 04:27:00	264909.04571733216	37186.56888539999	21	AF
2019-07-21 04:28:00	264910.3159547578	37189.66741467991	21	AF
2019-07-21 04:29:00	264908.35368049133	37219.98616495736	21	AF
2019-07-21 04:30:00	264896.792395646	37241.88731744522	21	AF
2019-07-21 04:31:00	264890.4072064873	37250.203304862494	21	AF
2019-07-21 04:32:00	264889.29381768755	37252.39280287205	21	AF
2019-07-21 04:33:00	264886.0456526883	37255.31902948674	21	AF
2019-07-21 04:34:00	264898.2910234696	37266.95154606656	21	AF
2019-07-21 04:35:00	264906.98930984497	37269.77692673583	21	AF
2019-07-21 04:36:00	264908.5023302196	37260.22634551716	21	AF
2019-07-21 04:37:00	264904.49455206253	37264.74232570867	21	AF
2019-07-21 04:38:00	264892.10529331275	37293.02690429007	21	AF
2019-07-21 04:39:00	264892.229415743	37303.13863982401	21	AF
2019-07-21 04:40:00	264890.96043610625	37312.67958350261	21	AF
2019-07-21 04:41:00	264890.5253724796	37318.38767238573	21	AF
2019-07-21 04:42:00	264890.61044276017	37322.14437842315	21	AF
2019-07-21 04:43:00	264890.7738933989	37328.76096357925	21	AF
2019-07-21 04:44:00	264890.3710388918	37343.48157124574	21	AF
2019-07-21 04:45:00	264884.9689869305	37358.2500891211	21	AF
2019-07-21 04:46:00	264880.57029231393	37365.79693946171	21	AF
2019-07-21 04:47:00	264880.165934618	37376.15249193554	21	AF
2019-07-21 04:48:00	264879.72852285195	37382.99963689778	21	AF
2019-07-21 04:49:00	264879.73471665994	37392.69976097943	21	AF
2019-07-21 04:50:00	264880.9100804489	37399.85459194233	21	AF
2019-07-21 04:51:00	264879.6831798999	37401.47836729853	21	AF
2019-07-21 04:52:00	264876.6739659933	37404.88309919609	21	AF
2019-07-21 04:53:00	264873.84399031446	37405.57444837289	21	AF
2019-07-21 04:54:00	264875.1394525809	37404.32708629002	21	AF
2019-07-21 04:55:00	264874.3026552582	37403.43855114408	21	AF
2019-07-21 04:56:00	264874.5249576566	37403.32421011878	21	AF
2019-07-21 04:57:00	264874.11949480145	37405.18468740404	21	AF
2019-07-21 04:58:00	264876.92523488903	37409.95468750503	21	AF
2019-07-21 04:59:00	264879.4976800121	37415.49234224791	21	AF
2019-07-21 05:00:00	264885.71849873406	37425.364579295245	21	AF
2019-07-21 05:01:00	264885.5351115033	37427.772506648165	21	AF
2019-07-21 05:02:00	264888.22471579333	37431.01432851531	21	AF
2019-07-21 05:03:00	264888.3799398146	37421.14678634377	21	AF
2019-07-21 05:04:00	264884.2134838581	37425.61893171667	21	AF
2019-07-21 05:05:00	264883.7116875293	37425.6992302006	21	AF
2019-07-21 05:06:00	264883.4288022907	37433.09844855625	21	AF
2019-07-21 05:07:00	264886.32686414884	37435.71272160505	21	AF
2019-07-21 05:08:00	264888.0552181961	37434.992301521896	21	AF
2019-07-21 05:09:00	264888.24199176347	37434.49877480316	21	AF
2019-07-21 05:10:00	264888.38082747743	37434.592206418165	21	AF
2019-07-21 05:11:00	264894.859386816	37434.091778572285	21	AF
2019-07-21 05:12:00	264901.46470375906	37433.6151033678	21	AF
2019-07-21 05:13:00	264902.34439136885	37432.043941382864	21	AF
2019-07-21 05:14:00	264902.6026126112	37429.84024993694	21	AF
2019-07-21 05:15:00	264908.6891149602	37417.76999389804	21	AF
2019-07-21 05:16:00	264922.099516677	37402.70589056257	21	AF
2019-07-21 05:17:00	264931.88634219434	37393.2047557328	21	AF
2019-07-21 05:18:00	264937.8591720161	37396.03625281972	21	AF
2019-07-21 05:19:00	264962.46978543565	37413.23616880818	21	AF
2019-07-21 05:20:00	264972.38580089825	37415.79803475618	21	AF
2019-07-21 05:21:00	264971.3258216262	37425.47147174831	21	AF
2019-07-21 05:22:00	264991.4922014423	37428.577312492576	21	AF
2019-07-21 05:23:00	265007.69269070565	37438.4877406808	21	AF
2019-07-21 05:24:00	265034.69408640906	37439.21978436699	21	AF
2019-07-21 05:25:00	265037.09136805043	37433.80824892657	21	AF
2019-07-21 05:26:00	265036.2421924015	37433.17171390328	21	AF
2019-07-21 05:27:00	265035.9243732848	37433.551160530165	21	AF
2019-07-21 05:28:00	265037.3561757547	37432.8750481775	21	AF
2019-07-21 05:29:00	265046.1514499678	37430.28606682788	21	AF
2019-07-21 05:30:00	265050.1605958022	37426.12015372912	21	AF
2019-07-21 05:31:00	265054.3546755061	37422.3875904216	21	AF
2019-07-21 05:32:00	265055.7069906649	37419.738843764346	21	AF
2019-07-21 05:33:00	265055.2182506808	37404.76626326178	21	AF
2019-07-21 05:34:00	265063.0283025349	37375.01496388346	21	AF
2019-07-21 05:35:00	265069.59424180805	37364.16183257252	21	AF
2019-07-21 05:36:00	265070.0046839289	37363.86310814989	21	AF
2019-07-21 05:37:00	265069.4763912143	37364.13365374575	21	AF
2019-07-21 05:38:00	265069.5598508017	37363.893252681504	21	AF
2019-07-21 05:39:00	265077.22743605304	37366.8510246078	21	AF
2019-07-21 05:40:00	265079.7356507832	37360.36935798455	21	AF
2019-07-21 05:41:00	265083.9640702507	37350.68510065052	21	AF
2019-07-21 05:42:00	265104.93395654147	37335.618088405005	21	AF
2019-07-21 05:43:00	265119.3063885519	37325.58598875539	21	AF
2019-07-21 05:44:00	265122.4503611618	37319.74477721577	21	AF
2019-07-21 05:45:00	265127.8668958199	37311.857422354726	21	AF
2019-07-21 05:46:00	265131.48641500325	37291.86320012184	21	AF
2019-07-21 05:47:00	265149.19826660963	37263.26855206244	21	AF
2019-07-21 05:48:00	265162.38425816066	37248.86761400187	21	AF
2019-07-21 05:49:00	265183.1495550893	37227.42609909254	21	AF
2019-07-21 05:50:00	265190.29282608355	37220.769416377	21	AF
2019-07-21 05:51:00	265198.34715605096	37216.86292884645	21	AF
2019-07-21 05:52:00	265204.01604708406	37219.09445992394	21	AF
2019-07-21 05:53:00	265208.6985842641	37217.95550012409	21	AF
2019-07-21 05:54:00	265219.8989767568	37209.28049659912	21	AF
2019-07-21 05:55:00	265240.3210101797	37200.148358597886	21	AF
2019-07-21 05:56:00	265251.5753469493	37194.63297738172	21	AF
2019-07-21 05:57:00	265267.0411524876	37194.57009187487	21	AF
2019-07-21 05:58:00	265312.22794753977	37195.7970795949	21	AF
2019-07-21 05:59:00	265347.860786574	37199.51070042628	21	AF
2019-07-21 06:00:00	265395.7803639918	37189.24501101162	21	AF
2019-07-21 06:01:00	265410.5108336561	37178.63956199023	21	AF
2019-07-21 06:02:00	265404.4304557133	37169.25250203339	21	AF
2019-07-21 06:03:00	265420.1106062247	37158.9242866678	21	AF
2019-07-21 06:04:00	265443.9725536105	37130.83237072239	21	AF
2019-07-21 06:05:00	265480.39419900614	37103.20561867103	21	AF
2019-07-21 06:06:00	265507.6665542345	37093.96087824721	21	AF
2019-07-21 06:07:00	265511.8833774809	37088.98586289877	21	AF
2019-07-21 06:08:00	265532.62623604294	37070.26807935776	21	AF
2019-07-21 06:09:00	265559.8235066768	37046.73057572156	21	AF
2019-07-21 06:10:00	265561.3658630876	37047.54558952186	21	AF
2019-07-21 06:11:00	265576.5995163667	37026.926036521865	21	AF
2019-07-21 06:12:00	265587.8717680807	37024.52384782237	21	AF
2019-07-21 06:13:00	265596.46737765963	37018.65733919015	21	AF
2019-07-21 06:14:00	265604.70740045427	37013.59519251291	21	AF
2019-07-21 06:15:00	265614.18081406574	37008.61481364525	21	AF
2019-07-21 06:16:00	265617.07823739067	37004.888820977816	21	AF
2019-07-21 06:17:00	265617.6553562648	37004.70712004668	21	AF
2019-07-21 06:18:00	265620.1589514462	37001.73074724295	21	AF
2019-07-21 06:19:00	265623.5920582142	37001.04388871204	21	AF
2019-07-21 06:20:00	265623.69905581424	36998.92927702436	21	AF
2019-07-21 06:21:00	265617.7778321697	36991.70415172027	21	AF
2019-07-21 06:22:00	265616.1274743629	36985.729976938754	21	AF
2019-07-21 06:23:00	265615.8006188421	36983.782287938455	21	AF
2019-07-21 06:24:00	265618.14449427434	36979.38061620823	21	AF
2019-07-21 06:25:00	265620.3601900145	36975.24424045317	21	AF
2019-07-21 06:26:00	265629.1179679495	36973.56208299422	21	AF
2019-07-21 06:27:00	265634.8446819744	36971.18173495166	21	AF
2019-07-21 06:28:00	265638.0555376605	36960.4624733735	21	AF
2019-07-21 06:29:00	265638.50620356674	36955.617496982726	21	AF
2019-07-21 06:30:00	265640.2375663505	36954.235481543896	21	AF
2019-07-21 06:31:00	265641.19159563654	36951.43272373849	21	AF
2019-07-21 06:32:00	265653.5837916256	36941.06745985683	21	AF
2019-07-21 06:33:00	265655.72239778587	36935.71978997329	21	AF
2019-07-21 06:34:00	265656.35169750894	36933.95771327836	21	AF
2019-07-21 06:35:00	265656.6865464856	36934.239316266256	21	AF
2019-07-21 06:36:00	265656.30618750514	36934.625041452186	21	AF
2019-07-21 06:37:00	265656.91688701033	36934.39872283221	21	AF
2019-07-21 06:38:00	265682.25739755086	36916.8140646776	21	AF
2019-07-21 06:39:00	265700.3912986606	36905.61471900243	21	AF
2019-07-21 06:40:00	265722.68261499266	36901.47478700045	21	AF
2019-07-21 06:41:00	265754.67275233223	36896.36719758492	21	AF
2019-07-21 06:42:00	265788.35301349184	36880.17882325548	21	AF
2019-07-21 06:43:00	265825.44316590205	36868.460571417454	21	AF
2019-07-21 06:44:00	265856.9622404005	36862.29091691699	21	AF
2019-07-21 06:45:00	265872.7916823284	36850.68487275264	21	AF
2019-07-21 06:46:00	265899.1049379242	36843.28364231608	21	AF
2019-07-21 06:47:00	265919.8184470132	36842.73356772489	21	AF
2019-07-21 06:48:00	265932.40236616187	36842.93033896108	21	AF
2019-07-21 06:49:00	265933.53829926177	36842.0225817166	21	AF
2019-07-21 06:50:00	265933.95556883	36841.54430998508	21	AF
2019-07-21 06:51:00	265941.0394656385	36841.94097598105	21	AF
2019-07-21 06:52:00	265966.368610104	36856.43128436144	21	AF
2019-07-21 06:53:00	265986.8861971744	36846.60038202929	21	AF
2019-07-21 06:54:00	266003.3359362173	36844.13517101617	21	AF
2019-07-21 06:55:00	266035.6387167813	36849.40376763234	21	AF
2019-07-21 06:56:00	266047.0876733625	36852.48296423116	21	AF
2019-07-21 06:57:00	266057.42052135814	36845.88335445359	21	AF
2019-07-21 06:58:00	266057.42305060994	36845.56057163833	21	AF
2019-07-21 06:59:00	266057.4342461202	36845.844824114254	21	AF
2019-07-21 07:00:00	266056.7272144362	36845.99207965141	21	AF
2019-07-21 07:01:00	266063.41056554054	36839.16208526091	21	AF
2019-07-21 07:02:00	266081.9186608352	36810.99257579472	21	AF
2019-07-21 07:03:00	266082.12296374125	36786.50661510336	21	AF
2019-07-21 07:04:00	266084.4707705222	36776.16196775883	21	AF
2019-07-21 07:05:00	266097.3916128239	36760.29219465909	21	AF
2019-07-21 07:06:00	266117.5051504266	36737.22235330612	21	AF
2019-07-21 07:07:00	266127.3092913483	36727.183420628426	21	AF
2019-07-21 07:08:00	266124.63512400974	36723.93791797157	21	AF
2019-07-21 07:09:00	266129.455284531	36719.90331463559	21	AF
2019-07-21 07:10:00	266162.81830446154	36707.90148559305	21	AF
2019-07-21 07:11:00	266202.3226367838	36693.651418532005	21	AF
2019-07-21 07:12:00	266218.0985037788	36682.38535497554	21	AF
2019-07-21 07:13:00	266244.35693589185	36679.174819616535	21	AF
2019-07-21 07:14:00	266260.52628608595	36675.16159218103	21	AF
2019-07-21 07:15:00	266284.86596244544	36677.92744747546	21	AF
2019-07-21 07:16:00	266322.17627960385	36674.77356014213	21	AF
2019-07-21 07:17:00	266344.80534932547	36663.93520120085	21	AF
2019-07-21 07:18:00	266347.2456018102	36663.31142550449	21	AF
2019-07-21 07:19:00	266353.58386882726	36637.67796841754	21	AF
2019-07-21 07:20:00	266366.108907586	36621.12994095113	21	AF
2019-07-21 07:21:00	266378.9737805506	36592.47061874873	21	AF
2019-07-21 07:22:00	266384.64661231305	36560.91516003991	21	AF
2019-07-21 07:23:00	266379.352498028	36566.78644481897	21	AF
2019-07-21 07:24:00	266380.7492062844	36576.57319922242	21	AF
2019-07-21 07:25:00	266391.846690318	36619.310017633135	21	AF
2019-07-21 07:26:00	266409.1155516779	36637.87819378319	21	AF
2019-07-21 07:27:00	266421.3625862446	36630.96132610503	21	AF
2019-07-21 07:28:00	266436.068048631	36613.73207273676	21	AF
2019-07-21 07:29:00	266449.1738090048	36592.121368668544	21	AF
2019-07-21 07:30:00	266449.14425647137	36591.03044335437	21	AF
2019-07-21 07:31:00	266448.4884058067	36590.98689323141	21	AF
2019-07-21 07:32:00	266448.1527303544	36590.29715925891	21	AF
2019-07-21 07:33:00	266448.56667949137	36591.66893932594	21	AF
2019-07-21 07:34:00	266447.87334667466	36591.64954584092	21	AF
2019-07-21 07:35:00	266451.08809343784	36588.71525903237	21	AF
2019-07-21 07:36:00	266471.3132015665	36579.0208992749	21	AF
2019-07-21 07:37:00	266473.4928266317	36571.91666457375	21	AF
2019-07-21 07:38:00	266473.6314237445	36570.0122060025	21	AF
2019-07-21 07:39:00	266474.5541039417	36570.7676256249	21	AF
2019-07-21 07:40:00	266479.8985409948	36572.07513405125	21	AF
2019-07-21 07:41:00	266481.67725893186	36569.10704863447	21	AF
2019-07-21 07:42:00	266484.5047360422	36568.10289733157	21	AF
2019-07-21 07:43:00	266502.3380136773	36558.96594266677	21	AF
2019-07-21 07:44:00	266511.84977198456	36556.42039285714	21	AF
2019-07-21 07:45:00	266520.79464983306	36545.41241255672	21	AF
2019-07-21 07:46:00	266537.9488995251	36537.214824318	21	AF
2019-07-21 07:47:00	266553.96609995834	36536.06152199557	21	AF
2019-07-21 07:48:00	266569.89586109	36530.37381546	21	AF
2019-07-21 07:49:00	266591.9903971355	36537.78924949481	21	AF
2019-07-21 07:50:00	266599.3228863152	36540.54138871946	21	AF
2019-07-21 07:51:00	266601.59563543496	36532.37717916096	21	AF
2019-07-21 07:52:00	266601.7761127383	36527.543717558045	21	AF
2019-07-21 07:53:00	266602.3454213197	36525.53925668167	21	AF
2019-07-21 07:54:00	266602.1889937141	36525.61800334438	21	AF
2019-07-21 07:55:00	266604.52049476764	36527.63862701603	21	AF
2019-07-21 07:56:00	266607.55823353643	36528.39618079292	21	AF
2019-07-21 07:57:00	266611.3333760116	36524.319049605336	21	AF
2019-07-21 07:58:00	266635.7699712416	36524.89751670019	21	AF
2019-07-21 07:59:00	266662.4090081796	36540.320871126445	21	AF
2019-07-21 08:00:00	266677.22325082973	36553.16188900109	21	AF
2019-07-21 08:01:00	266682.86305888905	36559.42976725405	21	AF
2019-07-21 08:02:00	266691.2274048516	36559.70856797702	21	AF
2019-07-21 08:03:00	266693.83523552393	36550.31086632028	21	AF
2019-07-21 08:04:00	266694.5956760404	36548.23410444285	21	AF
2019-07-21 08:05:00	266698.3342993323	36545.23629945466	21	AF
2019-07-21 08:06:00	266705.68049714743	36547.0162200723	21	AF
2019-07-21 08:07:00	266706.8406639062	36544.87485470066	21	AF
2019-07-21 08:08:00	266708.4514200097	36538.33962692161	21	AF
2019-07-21 08:09:00	266709.5444619365	36538.218468579136	21	AF
2019-07-21 08:10:00	266710.84662705107	36538.85490753746	21	AF
2019-07-21 08:11:00	266716.9304214979	36538.46761369272	21	AF
2019-07-21 08:12:00	266728.7597395575	36542.29166715345	21	AF
2019-07-21 08:13:00	266737.28602661093	36550.16122649041	21	AF
2019-07-21 08:14:00	266746.88775135047	36558.03442922675	21	AF
2019-07-21 08:15:00	266745.6331495063	36568.20349352666	21	AF
2019-07-21 08:16:00	266742.431190295	36573.67135338458	21	AF
2019-07-21 08:17:00	266753.02200720576	36568.12395699877	21	AF
2019-07-21 08:18:00	266756.78889591235	36566.28325477431	21	AF
2019-07-21 08:19:00	266759.00854183186	36563.27489520643	21	AF
2019-07-21 08:20:00	266760.3711793901	36560.27040343627	21	AF
2019-07-21 08:21:00	266760.60435036884	36560.6602352707	21	AF
2019-07-21 08:22:00	266760.3992315299	36560.41031227732	21	AF
2019-07-21 08:23:00	266759.94495120016	36560.50460639256	21	AF
2019-07-21 08:24:00	266760.4379879714	36560.26909894553	21	AF
2019-07-21 08:25:00	266761.059290019	36561.0518636956	21	AF
2019-07-21 08:26:00	266760.01499122416	36559.98696228424	21	AF
2019-07-21 08:27:00	266760.0492266537	36559.52794615078	21	AF
2019-07-21 08:28:00	266770.1103157113	36546.5583607184	21	AF
2019-07-21 08:29:00	266775.88646358025	36532.32104637911	21	AF
2019-07-21 08:30:00	266780.108339476	36520.53855986761	21	AF
2019-07-21 08:31:00	266802.6009215404	36511.254650793504	21	AF
2019-07-21 08:32:00	266828.24020413554	36489.6677252923	21	AF
2019-07-21 08:33:00	266841.7162442122	36480.647117250126	21	AF
2019-07-21 08:34:00	266854.34193490125	36480.343430285335	21	AF
2019-07-21 08:35:00	266884.90368987835	36482.388155466666	21	AF
2019-07-21 08:36:00	266884.88980861875	36483.44645888426	21	AF
2019-07-21 08:37:00	266884.87770630844	36482.3769161496	21	AF
2019-07-21 08:38:00	266885.1019353674	36481.72522423601	21	AF
2019-07-21 08:39:00	266885.14811809355	36481.598388047176	21	AF
2019-07-21 08:40:00	266886.5731614895	36479.71320342797	21	AF
2019-07-21 08:41:00	266885.2586590902	36480.40955100476	21	AF
2019-07-21 08:42:00	266884.96399935224	36482.368971328375	21	AF
2019-07-21 08:43:00	266901.5104483722	36491.81700769648	21	AF
2019-07-21 08:44:00	266915.6373272416	36497.84934964512	21	AF
2019-07-21 08:45:00	266916.1409865391	36497.82638531794	21	AF
2019-07-21 08:46:00	266917.0369252977	36497.629320697946	21	AF
2019-07-21 08:47:00	266915.95834612363	36497.68540310121	21	AF
2019-07-21 08:48:00	266915.783898049	36498.55294745921	21	AF
2019-07-21 08:49:00	266915.4055705899	36498.886130893625	21	AF
2019-07-21 08:50:00	266914.8102655205	36499.05511240954	21	AF
2019-07-21 08:51:00	266915.6701680236	36498.6978632492	21	AF
2019-07-21 08:52:00	266917.80840117147	36499.48565399965	21	AF
2019-07-21 08:53:00	266917.266072018	36498.29879807445	21	AF
2019-07-21 08:54:00	266914.5298115484	36497.97180082189	21	AF
2019-07-21 08:55:00	266914.4854248569	36497.81475183969	21	AF
2019-07-21 08:56:00	266914.40726535465	36498.55194700637	21	AF
2019-07-21 08:57:00	266916.14680850564	36499.035106455296	21	AF
2019-07-21 08:58:00	266915.98705386964	36498.295196289655	21	AF
2019-07-21 08:59:00	266915.8017391198	36498.67350255874	21	AF
2019-07-21 09:00:00	266915.99770123017	36498.62424230472	21	AF
2019-07-21 09:01:00	266915.7529426453	36498.72604995274	21	AF
2019-07-21 09:02:00	266915.2687501448	36498.65831452936	21	AF
2019-07-21 09:03:00	266915.73120144394	36498.59148577661	21	AF
2019-07-21 09:04:00	266916.037499326	36499.02296298684	21	AF
2019-07-21 09:05:00	266915.3983399195	36498.91912941257	21	AF
2019-07-21 09:06:00	266916.19196695334	36498.45073673503	21	AF
2019-07-21 09:07:00	266915.50656093465	36498.17031444923	21	AF
2019-07-21 09:08:00	266915.87458342355	36498.252637261416	21	AF
2019-07-21 09:09:00	266915.5282000279	36498.7012112842	21	AF
2019-07-21 09:10:00	266915.39434734854	36498.46620500374	21	AF
2019-07-21 09:11:00	266929.3878532573	36496.85654409292	21	AF
2019-07-21 09:12:00	266971.72487822385	36498.25949468417	21	AF
2019-07-21 09:13:00	266993.60364378826	36489.46663093287	21	AF
2019-07-21 09:14:00	267019.41213771165	36480.15310172892	21	AF
2019-07-21 09:15:00	267054.0282048689	36488.27302744665	21	AF
2019-07-21 09:16:00	267085.62824675225	36489.45519144461	21	AF
2019-07-21 09:17:00	267130.6642379414	36482.59525382809	21	AF
2019-07-21 09:18:00	267158.38505763246	36467.72328363921	21	AF
2019-07-21 09:19:00	267172.40405158745	36450.60671903096	21	AF
2019-07-21 09:20:00	267193.8620274448	36435.34269148236	21	AF
2019-07-21 09:21:00	267196.9154378377	36431.24416176746	21	AF
2019-07-21 09:22:00	267192.0338157428	36426.19038681859	21	AF
2019-07-21 09:23:00	267188.2340064314	36428.53488930964	21	AF
2019-07-21 09:24:00	267186.2102753083	36426.84233124848	21	AF
2019-07-21 09:25:00	267178.7076122732	36419.55342487672	21	AF
2019-07-21 09:26:00	267157.4062435902	36414.39968066281	21	AF
2019-07-21 09:27:00	267154.390095468	36414.7793178368	21	AF
2019-07-21 09:28:00	267154.28863689455	36414.15036932586	21	AF
2019-07-21 09:29:00	267153.8461301697	36413.74749386324	21	AF
2019-07-21 09:30:00	267154.035968626	36413.70155322861	21	AF
2019-07-21 09:31:00	267154.8651822729	36413.90765619888	21	AF
2019-07-21 09:32:00	267154.502723922	36414.69136377327	21	AF
2019-07-21 09:33:00	267154.2468925951	36415.0875652243	21	AF
2019-07-21 09:34:00	267153.6475936259	36416.56075601829	21	AF
2019-07-21 09:35:00	267153.37849566544	36416.525972152005	21	AF
2019-07-21 09:36:00	267153.0254307917	36416.08694717824	21	AF
2019-07-21 09:37:00	267153.4581408691	36415.79191153256	21	AF
2019-07-21 09:38:00	267158.4728874731	36414.95708679143	21	AF
2019-07-21 09:39:00	267171.28149344766	36411.78705993176	21	AF
2019-07-21 09:40:00	267183.3016876813	36403.870800975965	21	AF
2019-07-21 09:41:00	267206.17414347024	36385.89133293451	21	AF
2019-07-21 09:42:00	267205.38927947555	36381.2404035788	21	AF
2019-07-21 09:43:00	267206.2459396754	36379.58576841326	21	AF
2019-07-21 09:44:00	267206.8754663313	36378.89270067364	21	AF
2019-07-21 09:45:00	267231.93217173894	36362.572030018986	21	AF
2019-07-21 09:46:00	267237.64285525173	36352.949738047886	21	AF
2019-07-21 09:47:00	267238.9499924188	36352.53856943904	21	AF
2019-07-21 09:48:00	267239.13977485866	36352.22551965786	21	AF
2019-07-21 09:49:00	267241.27517951955	36350.1635935303	21	AF
2019-07-21 09:50:00	267249.1228513977	36338.06295159186	21	AF
2019-07-21 09:51:00	267249.7166031537	36332.25186465177	21	AF
2019-07-21 09:52:00	267259.6306429866	36318.07806860032	21	AF
2019-07-21 09:53:00	267267.4955554375	36304.10618649312	21	AF
2019-07-21 09:54:00	267271.9602500628	36291.77527748919	21	AF
2019-07-21 09:55:00	267272.258856226	36290.928355344186	21	AF
2019-07-21 09:56:00	267278.0114028679	36280.0293183016	21	AF
2019-07-21 09:57:00	267277.9266494589	36278.52401249573	21	AF
2019-07-21 09:58:00	267278.4116431474	36276.21449492942	21	AF
2019-07-21 09:59:00	267286.3155891982	36262.524465153336	21	AF
2019-07-21 10:00:00	267301.4493142659	36234.45271987899	21	AF
2019-07-21 10:01:00	267307.4971139058	36217.29305847138	21	AF
2019-07-21 10:02:00	267311.2641867712	36212.80671895472	21	AF
2019-07-21 10:03:00	267308.7227554136	36206.9702964622	21	AF
2019-07-21 10:04:00	267306.4226560316	36198.84026106238	21	AF
2019-07-21 10:05:00	267306.95380285353	36188.24445165608	21	AF
2019-07-21 10:06:00	267302.7374018558	36177.40998936708	21	AF
2019-07-21 10:07:00	267302.5074459828	36177.30109214535	21	AF
2019-07-21 10:08:00	267302.74391470227	36177.494231547455	21	AF
2019-07-21 10:09:00	267302.16414054565	36171.148435873365	21	AF
2019-07-21 10:10:00	267302.0011873385	36168.40806620802	21	AF
2019-07-21 10:11:00	267301.8150195041	36168.25713025198	21	AF
2019-07-21 10:12:00	267302.026379409	36168.18353440034	21	AF
2019-07-21 10:13:00	267299.5320554831	36147.05127624117	21	AF
2019-07-21 10:14:00	267291.2599380037	36137.70749560723	21	AF
2019-07-21 10:15:00	267283.4115822565	36135.895773398544	21	AF
2019-07-21 10:16:00	267283.19700434734	36135.66612997216	21	AF
2019-07-21 10:17:00	267282.0549651791	36136.64466207592	21	AF
2019-07-21 10:18:00	267280.2501282993	36137.17796584551	21	AF
2019-07-21 10:19:00	267281.0968406612	36136.75675615448	21	AF
2019-07-21 10:20:00	267280.9396414817	36136.69337579489	21	AF
2019-07-21 10:21:00	267280.8750788325	36136.78500640104	21	AF
2019-07-21 10:22:00	267279.3572131979	36137.63089170601	21	AF
2019-07-21 10:23:00	267279.59485457896	36138.108283792135	21	AF
2019-07-21 10:24:00	267279.5215124142	36138.81616609402	21	AF
2019-07-21 10:25:00	267276.993181903	36136.17583228836	21	AF
2019-07-21 10:26:00	267274.6453959035	36135.20060748529	21	AF
2019-07-21 10:27:00	267273.83270035696	36130.54083626896	21	AF
2019-07-21 10:28:00	267273.1269503164	36110.96827469627	21	AF
2019-07-21 10:29:00	267272.30229729944	36108.59580125252	21	AF
2019-07-21 10:30:00	267272.11858311814	36108.64247758873	21	AF
2019-07-21 10:31:00	267272.5532275656	36108.72331259163	21	AF
2019-07-21 10:32:00	267271.18597367225	36105.62243879094	21	AF
2019-07-21 10:33:00	267269.5188078649	36098.87998308449	21	AF
2019-07-21 10:34:00	267259.85467271507	36088.71543592912	21	AF
2019-07-21 10:35:00	267246.51916145696	36049.72265496708	21	AF
2019-07-21 10:36:00	267245.43517893425	36045.20119432732	21	AF
2019-07-21 10:37:00	267244.19876918977	36044.82760877976	21	AF
2019-07-21 10:38:00	267243.1314531964	36044.60146043601	21	AF
2019-07-21 10:39:00	267246.37878387107	36029.67972043123	21	AF
2019-07-21 10:40:00	267237.27261576924	36003.067094459715	21	AF
2019-07-21 10:41:00	267231.6412360717	35999.670500205364	21	AF
2019-07-21 10:42:00	267231.6358838644	35997.12936859408	21	AF
2019-07-21 10:43:00	267234.2789701746	35995.62699891952	21	AF
2019-07-21 10:44:00	267234.6526510752	35983.623963636564	21	AF
2019-07-21 10:45:00	267231.19696349866	35980.90529029657	21	AF
2019-07-21 10:46:00	267230.8276955653	35977.497465449625	21	AF
2019-07-21 10:47:00	267229.0599978466	35977.25376522868	21	AF
2019-07-21 10:48:00	267216.4963390875	35984.85340818673	21	AF
2019-07-21 10:49:00	267207.4616180446	35982.38419808111	21	AF
2019-07-21 10:50:00	267202.5883522534	35981.77504178372	21	AF
2019-07-21 10:51:00	267197.9915089141	35975.3557855156	21	AF
2019-07-21 10:52:00	267193.3543604955	35973.24660174765	21	AF
2019-07-21 10:53:00	267188.1051904961	35963.179935208434	21	AF
2019-07-21 10:54:00	267182.04619388265	35951.5323479234	21	AF
2019-07-21 10:55:00	267177.1368539073	35943.41537917005	21	AF
2019-07-21 10:56:00	267177.6267034998	35942.12802811049	21	AF
2019-07-21 10:57:00	267177.5255256129	35941.94997616711	21	AF
2019-07-21 10:58:00	267165.4000737613	35928.3312001528	21	AF
2019-07-21 10:59:00	267151.8348807265	35918.23620557496	21	AF
2019-07-21 11:00:00	267145.7885541406	35920.272761125976	21	AF
2019-07-21 11:01:00	267135.2137207546	35925.062274358665	21	AF
2019-07-21 11:02:00	267106.7827146	35937.68553664107	21	AF
2019-07-21 11:03:00	267095.3761890834	35946.43504433714	21	AF
2019-07-21 11:04:00	267097.5490874639	35952.42879610557	21	AF
2019-07-21 11:05:00	267097.2812547523	35954.91708059038	21	AF
2019-07-21 11:06:00	267085.98098187096	35947.143753406934	21	AF
2019-07-21 11:07:00	267083.45099041285	35943.65655403477	21	AF
2019-07-21 11:08:00	267070.23422595684	35920.621327483364	21	AF
2019-07-21 11:09:00	267069.1032551007	35906.95491886162	21	AF
2019-07-21 11:10:00	267070.4470237325	35905.98279701083	21	AF
2019-07-21 11:11:00	267063.1516137277	35898.44035260694	21	AF
2019-07-21 11:12:00	267067.1788963347	35866.21143702196	21	AF
2019-07-21 11:13:00	267073.9657690507	35855.58113904404	21	AF
2019-07-21 11:14:00	267076.45671935525	35855.149451386445	21	AF
2019-07-21 11:15:00	267076.91971899266	35852.348669125386	21	AF
2019-07-21 11:16:00	267077.9653628725	35852.76709042007	21	AF
2019-07-21 11:17:00	267078.1869817652	35852.04571989059	21	AF
2019-07-21 11:18:00	267077.64289880986	35850.43137752277	21	AF
2019-07-21 11:19:00	267079.7321473438	35851.27872796609	21	AF
2019-07-21 11:20:00	267079.4886586341	35846.75192655504	21	AF
2019-07-21 11:21:00	267080.98484633793	35841.56943486447	21	AF
2019-07-21 11:22:00	267088.25116841134	35837.68572060603	21	AF
2019-07-21 11:23:00	267085.8664588868	35834.05746915819	21	AF
2019-07-21 11:24:00	267076.47865705995	35835.587961201505	21	AF
2019-07-21 11:25:00	267048.38204698835	35841.92199659729	21	AF
2019-07-21 11:26:00	267034.7556810732	35845.65513014912	21	AF
2019-07-21 11:27:00	267023.017624	35852.24275772767	21	AF
2019-07-21 11:28:00	267020.1843770054	35852.25643176544	21	AF
2019-07-21 11:29:00	267019.45887410245	35851.91462988872	21	AF
2019-07-21 11:30:00	267026.9370406753	35848.49374906292	21	AF
2019-07-21 11:31:00	267024.8981561014	35840.81564542029	21	AF
2019-07-21 11:32:00	267018.8115380645	35836.495221511366	21	AF
2019-07-21 11:33:00	267014.7511415734	35832.46084390549	21	AF
2019-07-21 11:34:00	267012.27838056453	35825.72517871555	21	AF
2019-07-21 11:35:00	267005.9688785319	35814.20814063665	21	AF
2019-07-21 11:36:00	267004.7343670948	35810.45429805645	21	AF
2019-07-21 11:37:00	267002.5902028491	35811.48520527096	21	AF
2019-07-21 11:38:00	266981.0461125288	35801.99942845951	21	AF
2019-07-21 11:39:00	266966.71225162107	35801.86192122873	21	AF
2019-07-21 11:40:00	266953.67278637964	35788.126991390665	21	AF
2019-07-21 11:41:00	266955.0604326579	35767.75908345267	21	AF
2019-07-21 11:42:00	266954.07856038486	35762.51755777756	21	AF
2019-07-21 11:43:00	266949.42544590245	35750.50871979219	21	AF
2019-07-21 11:44:00	266947.8129743763	35748.87358151263	21	AF
2019-07-21 11:45:00	266948.5684331939	35748.69055969854	21	AF
2019-07-21 11:46:00	266946.9596834725	35745.305289754026	21	AF
2019-07-21 11:47:00	266934.14510792535	35739.49990897106	21	AF
2019-07-21 11:48:00	266929.5002549189	35738.75318079928	21	AF
2019-07-21 11:49:00	266928.5708076485	35735.75230514195	21	AF
2019-07-21 11:50:00	266923.0468436516	35728.6190883978	21	AF
2019-07-21 11:51:00	266917.6639550046	35723.453126845496	21	AF
2019-07-21 11:52:00	266917.8497403157	35723.548208378634	21	AF
2019-07-21 11:53:00	266917.8827733879	35723.54727986567	21	AF
2019-07-21 11:54:00	266917.2139483975	35723.57543752952	21	AF
2019-07-21 11:55:00	266917.9144332308	35722.28619822558	21	AF
2019-07-21 11:56:00	266913.31599134963	35717.11823119556	21	AF
2019-07-21 11:57:00	266912.3861063008	35712.89241087552	21	AF
2019-07-21 11:58:00	266906.08434660867	35701.1119380383	21	AF
2019-07-21 11:59:00	266905.2675052682	35695.20638113819	21	AF
2019-07-21 12:00:00	266903.3530610675	35690.70443648898	21	AF
2019-07-21 12:01:00	266901.6041155589	35687.81599246191	21	AF
2019-07-21 12:02:00	266895.0664575656	35685.8187160977	21	AF
2019-07-21 12:03:00	266883.5132211842	35686.996821094705	21	AF
2019-07-21 12:04:00	266868.4679495249	35701.820736581074	21	AF
2019-07-21 12:05:00	266848.54656184744	35718.46491947723	21	AF
2019-07-21 12:06:00	266822.59725938586	35717.6062639286	21	AF
2019-07-21 12:07:00	266802.17320692894	35713.91554678332	21	AF
2019-07-21 12:08:00	266797.0632917277	35714.99591622489	21	AF
2019-07-21 12:09:00	266793.3628148197	35715.86492484579	21	AF
2019-07-21 12:10:00	266778.9334855344	35719.0193924367	21	AF
2019-07-21 12:11:00	266769.32997033006	35721.20157292417	21	AF
2019-07-21 12:12:00	266762.90182235726	35728.312743882845	21	AF
2019-07-21 12:13:00	266753.2510327119	35735.23102210248	21	AF
2019-07-21 12:14:00	266743.47552940354	35732.24063273677	21	AF
2019-07-21 12:15:00	266731.6079838219	35730.1744074369	21	AF
2019-07-21 12:16:00	266729.0692664193	35729.37931570747	21	AF
2019-07-21 12:17:00	266727.9566412038	35729.93404288333	21	AF
2019-07-21 12:18:00	266727.0828510938	35730.45590809413	21	AF
2019-07-21 12:19:00	266727.67367301515	35731.036091516806	21	AF
2019-07-21 12:20:00	266728.2942583474	35732.85743646171	21	AF
2019-07-21 12:21:00	266727.9695329931	35741.14491980186	21	AF
2019-07-21 12:22:00	266703.7462611956	35713.139307189966	21	AF
2019-07-21 12:23:00	266663.9747762183	35710.73872776019	21	AF
2019-07-21 12:24:00	266626.2195936121	35719.0343066182	21	AF
2019-07-21 12:25:00	266604.0127614298	35724.895221647	21	AF
2019-07-21 12:26:00	266590.8698331281	35730.61029672919	21	AF
2019-07-21 12:27:00	266584.7723355452	35733.88969360832	21	AF
2019-07-21 12:28:00	266575.76312823576	35736.5044050266	21	AF
2019-07-21 12:29:00	266566.83290092344	35745.036082037885	21	AF
2019-07-21 12:30:00	266558.45509923005	35750.642520549234	21	AF
2019-07-21 12:31:00	266554.72972381755	35755.875629233065	21	AF
2019-07-21 12:32:00	266554.18987696426	35757.70495794604	21	AF
2019-07-21 12:33:00	266553.66296466545	35758.36482378691	21	AF
2019-07-21 12:34:00	266549.3691434699	35759.04666738428	21	AF
2019-07-21 12:35:00	266522.46323138056	35761.3773235178	21	AF
2019-07-21 12:36:00	266511.5594944034	35758.91862240106	21	AF
2019-07-21 12:37:00	266496.1759406882	35750.65354633362	21	AF
2019-07-21 12:38:00	266483.3016805359	35742.67699731314	21	AF
2019-07-21 12:39:00	266473.5692925348	35734.66753865243	21	AF
2019-07-21 12:40:00	266466.3659699554	35731.01999206209	21	AF
2019-07-21 12:41:00	266461.0476617825	35725.92534578788	21	AF
2019-07-21 12:42:00	266463.7943126348	35713.623503285955	21	AF
2019-07-21 12:43:00	266463.66040554346	35700.537515005395	21	AF
2019-07-21 12:44:00	266458.63804034004	35695.15836809008	21	AF
2019-07-21 12:45:00	266451.9918968805	35695.42814060876	21	AF
2019-07-21 12:46:00	266451.58232735883	35696.36099186689	21	AF
2019-07-21 12:47:00	266456.2103477241	35689.21699790073	21	AF
2019-07-21 12:48:00	266461.1964843103	35652.110473264984	21	AF
2019-07-21 12:49:00	266458.07349424344	35624.90087463949	21	AF
2019-07-21 12:50:00	266457.3220798672	35615.89854036142	21	AF
2019-07-21 12:51:00	266455.8729128249	35611.54820095596	21	AF
2019-07-21 12:52:00	266449.17529065366	35590.731922182655	21	AF
2019-07-21 12:53:00	266433.74560596404	35573.82952806728	21	AF
2019-07-21 12:54:00	266431.23273604707	35563.38102874418	21	AF
2019-07-21 12:55:00	266419.47013242415	35541.08958087415	21	AF
2019-07-21 12:56:00	266401.8932879408	35498.01908265564	21	AF
2019-07-21 12:57:00	266377.57842471	35461.478221373545	21	AF
2019-07-21 12:58:00	266348.030791508	35428.79521243076	21	AF
2019-07-21 12:59:00	266328.0185290027	35389.07282428734	21	AF
2019-07-21 13:00:00	266311.0385171869	35364.966289176875	21	AF
2019-07-21 13:01:00	266308.51126201777	35329.49859859682	21	AF
2019-07-21 13:02:00	266303.02751453815	35293.07090742308	21	AF
2019-07-21 13:03:00	266295.22168342123	35257.04794849322	21	AF
2019-07-21 13:04:00	266275.3464735806	35228.572172533	21	AF
2019-07-21 13:05:00	266267.3517005195	35192.39458129179	21	AF
2019-07-21 13:06:00	266265.2083518875	35180.179447348884	21	AF
2019-07-21 13:07:00	266262.387752822	35171.28480911864	21	AF
2019-07-21 13:08:00	266261.68049911456	35168.52554586059	21	AF
2019-07-21 13:09:00	266260.88541291514	35168.242927873755	21	AF
2019-07-21 13:10:00	266262.077360211	35168.05133888318	21	AF
2019-07-21 13:11:00	266262.3425953306	35168.24779289534	21	AF
2019-07-21 13:12:00	266261.78213856014	35168.2361090961	21	AF
2019-07-21 13:13:00	266263.5203651692	35170.4318150297	21	AF
2019-07-21 13:14:00	266265.39181526966	35177.07030714638	21	AF
2019-07-21 13:15:00	266263.32275676733	35181.545801394466	21	AF
2019-07-21 13:16:00	266257.7603930993	35190.92272457256	21	AF
2019-07-21 13:17:00	266256.754300731	35191.54840001531	21	AF
2019-07-21 13:18:00	266255.2506139734	35191.00784837983	21	AF
2019-07-21 13:19:00	266253.36862240965	35190.02108310849	21	AF
2019-07-21 13:20:00	266258.02188234736	35181.83555941508	21	AF
2019-07-21 13:21:00	266263.3300011945	35168.81462625376	21	AF
2019-07-21 13:22:00	266262.2990754004	35158.664258376346	21	AF
2019-07-21 13:23:00	266267.3914049626	35146.751262445985	21	AF
2019-07-21 13:24:00	266279.33050760813	35146.45554718683	21	AF
2019-07-21 13:25:00	266283.0724523865	35142.270604487254	21	AF
2019-07-21 13:26:00	266289.0226772958	35135.60747990125	21	AF
2019-07-21 13:27:00	266290.2104069031	35125.6225696487	21	AF
2019-07-21 13:28:00	266292.0820264719	35127.62690223492	21	AF
2019-07-21 13:29:00	266295.45821628126	35125.38997034247	21	AF
2019-07-21 13:30:00	266302.59227176744	35121.51477030238	21	AF
2019-07-21 13:31:00	266317.42603338364	35116.507993341664	21	AF
2019-07-21 13:32:00	266328.3918444256	35126.669058993764	21	AF
2019-07-21 13:33:00	266332.15500864893	35131.01672308493	21	AF
2019-07-21 13:34:00	266332.9260351321	35132.53812011374	21	AF
2019-07-21 13:35:00	266331.87696097227	35133.52216325748	21	AF
2019-07-21 13:36:00	266334.28058322374	35147.11316430421	21	AF
2019-07-21 13:37:00	266343.24685690907	35144.968372991294	21	AF
2019-07-21 13:38:00	266343.2774972566	35147.80261524516	21	AF
2019-07-21 13:39:00	266345.85334594507	35152.30075817185	21	AF
2019-07-21 13:40:00	266345.78946191	35152.08324835354	21	AF
2019-07-21 13:41:00	266346.5396553757	35151.542975623284	21	AF
2019-07-21 13:42:00	266346.3236515874	35151.60348350896	21	AF
2019-07-21 13:43:00	266347.440616239	35150.46255205319	21	AF
2019-07-21 13:44:00	266348.1059701347	35150.69173742236	21	AF
2019-07-21 13:45:00	266347.23436947475	35151.048430833594	21	AF
2019-07-21 13:46:00	266346.85971969814	35146.67095270295	21	AF
2019-07-21 13:47:00	266347.1432412726	35142.79364324943	21	AF
2019-07-21 13:48:00	266354.3071975816	35137.21401757178	21	AF
2019-07-21 13:49:00	266353.47779516724	35134.269517342895	21	AF
2019-07-21 13:50:00	266353.2435163678	35135.72291219667	21	AF
2019-07-21 13:51:00	266352.65605458186	35136.15162524052	21	AF
2019-07-21 13:52:00	266354.3655771095	35133.17545533749	21	AF
2019-07-21 13:53:00	266346.3455583866	35131.55948980584	21	AF
2019-07-21 13:54:00	266337.2031360603	35141.762246098646	21	AF
2019-07-21 13:55:00	266341.07721166004	35145.784708967774	21	AF
2019-07-21 13:56:00	266342.5955973047	35147.429278287695	21	AF
2019-07-21 13:57:00	266340.9835405663	35148.7553891587	21	AF
2019-07-21 13:58:00	266340.0194396077	35149.62641380625	21	AF
2019-07-21 13:59:00	266340.9873964206	35154.940778622295	21	AF
2019-07-21 14:00:00	266342.1723654173	35156.02704567459	21	AF
2019-07-21 14:01:00	266341.7414596203	35154.265382854646	21	AF
2019-07-21 14:02:00	266346.4922246485	35146.44944930394	21	AF
2019-07-21 14:03:00	266357.5253446713	35133.511789275355	21	AF
2019-07-21 14:04:00	266360.7553537103	35129.73453164058	21	AF
2019-07-21 14:05:00	266362.5329061116	35128.19952876389	21	AF
2019-07-21 14:06:00	266362.98490153736	35127.808448930344	21	AF
2019-07-21 14:07:00	266364.7642935762	35128.020817291545	21	AF
2019-07-21 14:08:00	266375.86031506327	35130.55897075271	21	AF
2019-07-21 14:09:00	266377.1472245088	35130.09896199399	21	AF
2019-07-21 14:10:00	266378.30526269844	35129.254259080924	21	AF
2019-07-21 14:11:00	266378.56054210215	35128.86156018516	21	AF
2019-07-21 14:12:00	266378.9081289448	35128.83199495278	21	AF
2019-07-21 14:13:00	266378.5651991502	35128.94783098052	21	AF
2019-07-21 14:14:00	266379.34404202126	35128.75208659295	21	AF
2019-07-21 14:15:00	266378.8621740089	35128.25870276095	21	AF
2019-07-21 14:16:00	266378.2428566523	35129.00375189357	21	AF
2019-07-21 14:17:00	266378.67844864324	35129.17030795325	21	AF
2019-07-21 14:18:00	266378.6065999978	35129.02819538756	21	AF
2019-07-21 14:19:00	266372.6292187964	35131.7246646197	21	AF
2019-07-21 14:20:00	266356.06975557026	35138.60359324168	21	AF
2019-07-21 14:21:00	266358.47996130615	35138.02279678776	21	AF
2019-07-21 14:22:00	266359.55057269445	35136.17492577894	21	AF
2019-07-21 14:23:00	266360.3736231873	35137.08577344627	21	AF
2019-07-21 14:24:00	266363.75261776184	35135.872305045494	21	AF
2019-07-21 14:25:00	266366.02133606945	35134.01036509637	21	AF
2019-07-21 14:26:00	266365.2106247606	35133.54635834536	21	AF
2019-07-21 14:27:00	266364.6339212594	35133.948339664545	21	AF
2019-07-21 14:28:00	266367.9168880556	35133.2423825703	21	AF
2019-07-21 14:29:00	266368.24519826693	35133.32969364152	21	AF
2019-07-21 14:30:00	266367.29230749083	35133.658014859735	21	AF
2019-07-21 14:31:00	266367.20907472604	35133.20252432247	21	AF
2019-07-21 14:32:00	266366.931854162	35132.47222026672	21	AF
2019-07-21 14:33:00	266366.21573186363	35132.63993206456	21	AF
2019-07-21 14:34:00	266366.1999947294	35132.823170554926	21	AF
2019-07-21 14:35:00	266366.2080257988	35133.07461051214	21	AF
2019-07-21 14:36:00	266366.59381203086	35131.069451357755	21	AF
2019-07-21 14:37:00	266366.56272830284	35130.618005729244	21	AF
2019-07-21 14:38:00	266366.67495210416	35130.359167684765	21	AF
2019-07-21 14:39:00	266366.1929581343	35130.15943960837	21	AF
2019-07-21 14:40:00	266371.2636625738	35130.552346729004	21	AF
2019-07-21 14:41:00	266374.63705085195	35130.97472466052	21	AF
2019-07-21 14:42:00	266374.72733581235	35130.51753981259	21	AF
2019-07-21 14:43:00	266375.17077082564	35130.92336932504	21	AF
2019-07-21 14:44:00	266375.2728837524	35131.13736886212	21	AF
2019-07-21 14:45:00	266374.21576613723	35130.89462178086	21	AF
2019-07-21 14:46:00	266374.3572294615	35131.14437554243	21	AF
2019-07-21 14:47:00	266374.5284997166	35131.04184696149	21	AF
2019-07-21 14:48:00	266374.3678384937	35130.38322802602	21	AF
2019-07-21 14:49:00	266373.9901763068	35129.44408567129	21	AF
2019-07-21 14:50:00	266367.96274054743	35130.57163593427	21	AF
2019-07-21 14:51:00	266365.480477832	35130.89787145152	21	AF
2019-07-21 14:52:00	266366.08354898414	35130.57054302972	21	AF
2019-07-21 14:53:00	266365.87424817577	35130.73962656825	21	AF
2019-07-21 14:54:00	266366.45228584495	35130.510372827746	21	AF
2019-07-21 14:55:00	266365.4269494264	35130.49859898162	21	AF
2019-07-21 14:56:00	266366.3724456247	35131.22452740528	21	AF
2019-07-21 14:57:00	266367.2302483577	35130.54837340927	21	AF
2019-07-21 14:58:00	266367.3737986085	35130.10887448843	21	AF
2019-07-21 14:59:00	266366.94463020033	35130.502714792645	21	AF
2019-07-21 15:00:00	266366.7690561569	35130.41543203634	21	AF
2019-07-22 04:00:00	266294.17288097925	35202.00326217895	21	AF
2019-07-22 04:01:00	266291.5967930688	35213.65195251432	21	AF
2019-07-22 04:02:00	266292.9938179477	35218.068672671405	21	AF
2019-07-22 04:03:00	266284.77045065485	35223.98899858447	21	AF
2019-07-22 04:04:00	266284.38807318563	35235.4278307065	21	AF
2019-07-22 04:05:00	266285.62410824525	35241.21479358256	21	AF
2019-07-22 04:06:00	266283.3789779528	35243.16890183944	21	AF
2019-07-22 04:07:00	266283.1709185907	35243.05520560384	21	AF
2019-07-22 04:08:00	266282.97939782526	35243.04897706497	21	AF
2019-07-22 04:09:00	266264.6233802991	35256.57269100416	21	AF
2019-07-22 04:10:00	266264.83386209386	35264.92128785465	21	AF
2019-07-22 04:11:00	266263.37457557005	35277.33771977273	21	AF
2019-07-22 04:12:00	266262.76488201047	35284.315352481775	21	AF
2019-07-22 04:13:00	266258.7819004304	35285.00836791784	21	AF
2019-07-22 04:14:00	266240.83168397914	35297.30060460683	21	AF
2019-07-22 04:15:00	266237.5679861119	35305.12527651676	21	AF
[truncated: 1,306 more rows]
