# Supplementary material for: Estimating individual exposure to predation risk in group-living baboons, Papio anubis
Source: PLoS One. 2023 Nov 8;18(11):e0287357. doi: 10.1371/journal.pone.0287357 (PMC10631679; doi:10.1371/journal.pone.0287357)
Supplement: S1 Data — (ZIP) [file pone.0287357.s006.zip › S6 Data/22.csv]

Unnamed: 0	x	y	id	agesex
2019/7/19 4:00	265515.6007	35301.75226	22	AF
2019/7/19 4:01	265570.8599	35303.74529	22	AF
2019/7/19 4:02	265593.5064	35309.84238	22	AF
2019/7/19 4:03	265618.0319	35323.33433	22	AF
2019/7/19 4:04	265645.4511	35335.7235	22	AF
2019/7/19 4:05	265691.6453	35354.45241	22	AF
2019/7/19 4:06	265742.9019	35373.07684	22	AF
2019/7/19 4:07	265796.5589	35399.75597	22	AF
2019/7/19 4:08	265853.4681	35430.13176	22	AF
2019/7/19 4:09	265868.6389	35440.94503	22	AF
2019/7/19 4:10	265886.619	35443.38046	22	AF
2019/7/19 4:11	265898.5398	35440.57137	22	AF
2019/7/19 4:12	265902.9056	35441.41052	22	AF
2019/7/19 4:13	265904.7514	35441.68096	22	AF
2019/7/19 4:14	265915.6768	35439.61243	22	AF
2019/7/19 4:15	265930.3349	35437.23637	22	AF
2019/7/19 4:16	265932.2485	35437.26012	22	AF
2019/7/19 4:17	265939.2008	35438.55812	22	AF
2019/7/19 4:18	265948.8152	35441.01563	22	AF
2019/7/19 4:19	265952.6805	35441.54206	22	AF
2019/7/19 4:20	265961.6552	35442.12679	22	AF
2019/7/19 4:21	265974.5915	35449.13668	22	AF
2019/7/19 4:22	265979.6319	35459.54856	22	AF
2019/7/19 4:23	265988.9854	35457.88277	22	AF
2019/7/19 4:24	266002.08	35455.60088	22	AF
2019/7/19 4:25	266007.8055	35454.70988	22	AF
2019/7/19 4:26	266013.693	35454.54129	22	AF
2019/7/19 4:27	266018.2887	35445.9491	22	AF
2019/7/19 4:28	266019.5363	35442.94481	22	AF
2019/7/19 4:29	266024.7064	35440.40647	22	AF
2019/7/19 4:30	266037.9296	35434.75166	22	AF
2019/7/19 4:31	266041.6643	35431.51496	22	AF
2019/7/19 4:32	266041.8201	35432.95058	22	AF
2019/7/19 4:33	266042.0302	35429.18829	22	AF
2019/7/19 4:34	266042.949	35438.43672	22	AF
2019/7/19 4:35	266040.4948	35451.696	22	AF
2019/7/19 4:36	266042.0822	35454.2418	22	AF
2019/7/19 4:37	266061.1376	35449.0872	22	AF
2019/7/19 4:38	266073.9344	35445.83021	22	AF
2019/7/19 4:39	266078.656	35443.26209	22	AF
2019/7/19 4:40	266080.4377	35435.89028	22	AF
2019/7/19 4:41	266094.6905	35433.74125	22	AF
2019/7/19 4:42	266096.4269	35426.42068	22	AF
2019/7/19 4:43	266091.3452	35409.29878	22	AF
2019/7/19 4:44	266103.9982	35397.00189	22	AF
2019/7/19 4:45	266119.3488	35382.96814	22	AF
2019/7/19 4:46	266128.2726	35365.58124	22	AF
2019/7/19 4:47	266117.8993	35351.71848	22	AF
2019/7/19 4:48	266156.2978	35339.66629	22	AF
2019/7/19 4:49	266181.135	35318.38709	22	AF
2019/7/19 4:50	266183.3168	35314.7459	22	AF
2019/7/19 4:51	266180.6261	35309.47244	22	AF
2019/7/19 4:52	266181.7029	35300.72704	22	AF
2019/7/19 4:53	266192.891	35267.65317	22	AF
2019/7/19 4:54	266203.4729	35238.72635	22	AF
2019/7/19 4:55	266223.0588	35238.95112	22	AF
2019/7/19 4:56	266255.0491	35232.01133	22	AF
2019/7/19 4:57	266258.8842	35227.9084	22	AF
2019/7/19 4:58	266262.5639	35229.98241	22	AF
2019/7/19 4:59	266264.7128	35231.18222	22	AF
2019/7/19 5:00	266264.1505	35230.85421	22	AF
2019/7/19 5:01	266265.1109	35228.38015	22	AF
2019/7/19 5:02	266264.7337	35227.10458	22	AF
2019/7/19 5:03	266264.7655	35227.36947	22	AF
2019/7/19 5:04	266264.1862	35227.80685	22	AF
2019/7/19 5:05	266264.6229	35227.67164	22	AF
2019/7/19 5:06	266264.4909	35227.61194	22	AF
2019/7/19 5:07	266264.0355	35227.70568	22	AF
2019/7/19 5:08	266264.3729	35227.81326	22	AF
2019/7/19 5:09	266264.3375	35227.78765	22	AF
2019/7/19 5:10	266266.8491	35228.50994	22	AF
2019/7/19 5:11	266271.7145	35229.20846	22	AF
2019/7/19 5:12	266272.0894	35228.14461	22	AF
2019/7/19 5:13	266273.4238	35228.09807	22	AF
2019/7/19 5:14	266273.8294	35228.77673	22	AF
2019/7/19 5:15	266273.612	35228.30486	22	AF
2019/7/19 5:16	266272.8377	35227.33502	22	AF
2019/7/19 5:17	266273.6838	35228.06391	22	AF
2019/7/19 5:18	266274.3266	35227.9412	22	AF
2019/7/19 5:19	266274.5212	35228.35334	22	AF
2019/7/19 5:20	266274.9494	35227.87766	22	AF
2019/7/19 5:21	266274.9344	35227.9466	22	AF
2019/7/19 5:22	266274.6232	35228.21285	22	AF
2019/7/19 5:23	266274.6655	35228.27718	22	AF
2019/7/19 5:24	266274.2448	35228.03099	22	AF
2019/7/19 5:25	266274.2703	35227.86655	22	AF
2019/7/19 5:26	266274.1257	35227.7615	22	AF
2019/7/19 5:27	266275.1587	35228.05993	22	AF
2019/7/19 5:28	266274.8251	35228.17465	22	AF
2019/7/19 5:29	266275.1898	35231.83818	22	AF
2019/7/19 5:30	266281.7759	35235.64501	22	AF
2019/7/19 5:31	266281.8202	35235.46854	22	AF
2019/7/19 5:32	266282.0669	35235.73818	22	AF
2019/7/19 5:33	266282.1097	35236.25783	22	AF
2019/7/19 5:34	266280.9939	35235.69434	22	AF
2019/7/19 5:35	266282.0228	35234.47766	22	AF
2019/7/19 5:36	266282.4453	35236.71087	22	AF
2019/7/19 5:37	266282.4202	35235.6511	22	AF
2019/7/19 5:38	266281.9731	35233.33881	22	AF
2019/7/19 5:39	266282.9724	35226.11925	22	AF
2019/7/19 5:40	266282.8972	35225.78652	22	AF
2019/7/19 5:41	266282.9428	35226.38507	22	AF
2019/7/19 5:42	266282.624	35226.40652	22	AF
2019/7/19 5:43	266282.8085	35226.7136	22	AF
2019/7/19 5:44	266282.4946	35226.52618	22	AF
2019/7/19 5:45	266282.5447	35226.27105	22	AF
2019/7/19 5:46	266282.336	35226.82632	22	AF
2019/7/19 5:47	266282.6475	35227.29191	22	AF
2019/7/19 5:48	266282.3165	35226.69711	22	AF
2019/7/19 5:49	266284.2559	35226.23663	22	AF
2019/7/19 5:50	266287.9898	35225.51948	22	AF
2019/7/19 5:51	266299.1981	35221.54833	22	AF
2019/7/19 5:52	266308.642	35220.99743	22	AF
2019/7/19 5:53	266317.2697	35222.75392	22	AF
2019/7/19 5:54	266323.9058	35235.96469	22	AF
2019/7/19 5:55	266331.8479	35235.99883	22	AF
2019/7/19 5:56	266332.0468	35237.61196	22	AF
2019/7/19 5:57	266323.6924	35250.75573	22	AF
2019/7/19 5:58	266323.692	35251.44498	22	AF
2019/7/19 5:59	266323.4606	35251.57647	22	AF
2019/7/19 6:00	266324.7346	35249.9269	22	AF
2019/7/19 6:01	266331.4044	35247.32854	22	AF
2019/7/19 6:02	266340.6959	35243.72093	22	AF
2019/7/19 6:03	266342.1488	35242.70455	22	AF
2019/7/19 6:04	266344.502	35242.67697	22	AF
2019/7/19 6:05	266345.7433	35243.67419	22	AF
2019/7/19 6:06	266347.2339	35243.71001	22	AF
2019/7/19 6:07	266347.5813	35241.55385	22	AF
2019/7/19 6:08	266346.6494	35243.04945	22	AF
2019/7/19 6:09	266346.026	35243.7781	22	AF
2019/7/19 6:10	266345.5558	35242.45923	22	AF
2019/7/19 6:11	266374.9203	35229.59175	22	AF
2019/7/19 6:12	266403.2246	35228.3203	22	AF
2019/7/19 6:13	266434.8037	35215.2083	22	AF
2019/7/19 6:14	266460.407	35199.08374	22	AF
2019/7/19 6:15	266469.0649	35185.17233	22	AF
2019/7/19 6:16	266506.9905	35172.41557	22	AF
2019/7/19 6:17	266536.0089	35173.55407	22	AF
2019/7/19 6:18	266554.2097	35163.60442	22	AF
2019/7/19 6:19	266555.9634	35162.63056	22	AF
2019/7/19 6:20	266555.8769	35162.52716	22	AF
2019/7/19 6:21	266555.7978	35163.9031	22	AF
2019/7/19 6:22	266565.7226	35165.64845	22	AF
2019/7/19 6:23	266598.5988	35178.58049	22	AF
2019/7/19 6:24	266601.8601	35179.75998	22	AF
2019/7/19 6:25	266605.5909	35184.7886	22	AF
2019/7/19 6:26	266613.4295	35193.43773	22	AF
2019/7/19 6:27	266620.9893	35209.71649	22	AF
2019/7/19 6:28	266636.4685	35207.64209	22	AF
2019/7/19 6:29	266663.0094	35196.96261	22	AF
2019/7/19 6:30	266674.0313	35203.11293	22	AF
2019/7/19 6:31	266696.9551	35192.67936	22	AF
2019/7/19 6:32	266725.4676	35190.75347	22	AF
2019/7/19 6:33	266751.999	35191.62739	22	AF
2019/7/19 6:34	266781.6238	35194.69064	22	AF
2019/7/19 6:35	266789.1468	35206.21411	22	AF
2019/7/19 6:36	266795.9793	35225.74658	22	AF
2019/7/19 6:37	266807.6155	35239.01381	22	AF
2019/7/19 6:38	266818.1701	35238.2614	22	AF
2019/7/19 6:39	266836.1844	35231.93927	22	AF
2019/7/19 6:40	266847.4431	35241.92788	22	AF
2019/7/19 6:41	266860.1566	35234.21137	22	AF
2019/7/19 6:42	266869.5547	35235.0978	22	AF
2019/7/19 6:43	266874.6851	35239.62158	22	AF
2019/7/19 6:44	266899.2602	35261.19983	22	AF
2019/7/19 6:45	266912.9128	35283.67973	22	AF
2019/7/19 6:46	266920.3568	35288.33042	22	AF
2019/7/19 6:47	266922.7273	35288.62654	22	AF
2019/7/19 6:48	266926.7207	35291.51103	22	AF
2019/7/19 6:49	266937.712	35290.48036	22	AF
2019/7/19 6:50	266958.8275	35289.71436	22	AF
2019/7/19 6:51	266973.2162	35289.17813	22	AF
2019/7/19 6:52	266981.5416	35287.88716	22	AF
2019/7/19 6:53	266999.1559	35294.16056	22	AF
2019/7/19 6:54	267023.8833	35306.68516	22	AF
2019/7/19 6:55	267040.4723	35317.58608	22	AF
2019/7/19 6:56	267041.7693	35320.25452	22	AF
2019/7/19 6:57	267045.5069	35323.15638	22	AF
2019/7/19 6:58	267063.1994	35343.46711	22	AF
2019/7/19 6:59	267074.679	35351.50313	22	AF
2019/7/19 7:00	267086.6826	35351.95066	22	AF
2019/7/19 7:01	267110.0502	35358.04922	22	AF
2019/7/19 7:02	267115.198	35382.49579	22	AF
2019/7/19 7:03	267118.5035	35402.91534	22	AF
2019/7/19 7:04	267137.3928	35438.0961	22	AF
2019/7/19 7:05	267150.554	35466.38397	22	AF
2019/7/19 7:06	267168.7725	35502.98363	22	AF
2019/7/19 7:07	267216.1048	35528.50583	22	AF
2019/7/19 7:08	267228.8036	35538.92805	22	AF
2019/7/19 7:09	267233.7156	35546.63358	22	AF
2019/7/19 7:10	267235.2753	35546.10512	22	AF
2019/7/19 7:11	267235.9066	35543.1279	22	AF
2019/7/19 7:12	267236.3967	35543.90719	22	AF
2019/7/19 7:13	267238.2629	35545.15295	22	AF
2019/7/19 7:14	267237.2826	35543.84673	22	AF
2019/7/19 7:15	267235.8902	35546.47903	22	AF
2019/7/19 7:16	267237.0028	35545.09624	22	AF
2019/7/19 7:17	267236.6726	35544.49186	22	AF
2019/7/19 7:18	267250.7238	35541.381	22	AF
2019/7/19 7:19	267259.4017	35537.57813	22	AF
2019/7/19 7:20	267280.3041	35524.88644	22	AF
2019/7/19 7:21	267290.6336	35521.54223	22	AF
2019/7/19 7:22	267301.723	35526.93855	22	AF
2019/7/19 7:23	267313.4944	35530.88859	22	AF
2019/7/19 7:24	267318.2491	35531.23897	22	AF
2019/7/19 7:25	267323.4578	35532.45989	22	AF
2019/7/19 7:26	267335.5085	35532.01058	22	AF
2019/7/19 7:27	267346.783	35526.63918	22	AF
2019/7/19 7:28	267350.7174	35514.46915	22	AF
2019/7/19 7:29	267357.9075	35510.71322	22	AF
2019/7/19 7:30	267362.0457	35502.41504	22	AF
2019/7/19 7:31	267363.8062	35502.67312	22	AF
2019/7/19 7:32	267364.1759	35502.16039	22	AF
2019/7/19 7:33	267365.2062	35504.27825	22	AF
2019/7/19 7:34	267365.3571	35504.5151	22	AF
2019/7/19 7:35	267367.8382	35501.65253	22	AF
2019/7/19 7:36	267369.9748	35498.62651	22	AF
2019/7/19 7:37	267368.791	35497.98212	22	AF
2019/7/19 7:38	267371.2742	35498.61979	22	AF
2019/7/19 7:39	267371.1767	35501.60782	22	AF
2019/7/19 7:40	267362.8012	35522.3463	22	AF
2019/7/19 7:41	267372.0182	35540.31796	22	AF
2019/7/19 7:42	267372.17	35542.04999	22	AF
2019/7/19 7:43	267370.9064	35542.49599	22	AF
2019/7/19 7:44	267370.7586	35542.84037	22	AF
2019/7/19 7:45	267371.8266	35542.776	22	AF
2019/7/19 7:46	267371.1316	35542.71033	22	AF
2019/7/19 7:47	267370.6263	35542.74583	22	AF
2019/7/19 7:48	267370.26	35542.23657	22	AF
2019/7/19 7:49	267370.6556	35542.57844	22	AF
2019/7/19 7:50	267371.1173	35543.45027	22	AF
2019/7/19 7:51	267371.0403	35542.84621	22	AF
2019/7/19 7:52	267370.6521	35542.1799	22	AF
2019/7/19 7:53	267369.8508	35542.17674	22	AF
2019/7/19 7:54	267371.2482	35542.08871	22	AF
2019/7/19 7:55	267370.6523	35542.1351	22	AF
2019/7/19 7:56	267370.8424	35542.57066	22	AF
2019/7/19 7:57	267370.6974	35542.66865	22	AF
2019/7/19 7:58	267370.6607	35543.31875	22	AF
2019/7/19 7:59	267371.416	35542.42639	22	AF
2019/7/19 8:00	267370.818	35541.7804	22	AF
2019/7/19 8:01	267371.7113	35544.30439	22	AF
2019/7/19 8:02	267370.6456	35547.43065	22	AF
2019/7/19 8:03	267371.7145	35542.76533	22	AF
2019/7/19 8:04	267371.4456	35540.877	22	AF
2019/7/19 8:05	267388.3352	35515.68879	22	AF
2019/7/19 8:06	267419.6524	35506.91093	22	AF
2019/7/19 8:07	267423.3297	35500.82474	22	AF
2019/7/19 8:08	267429.1806	35487.69686	22	AF
2019/7/19 8:09	267434.7256	35471.43932	22	AF
2019/7/19 8:10	267434.486	35470.76228	22	AF
2019/7/19 8:11	267435.0262	35471.59613	22	AF
2019/7/19 8:12	267434.1722	35471.66193	22	AF
2019/7/19 8:13	267434.9067	35472.64671	22	AF
2019/7/19 8:14	267434.2748	35472.61144	22	AF
2019/7/19 8:15	267434.3093	35472.5722	22	AF
2019/7/19 8:16	267434.2846	35471.46448	22	AF
2019/7/19 8:17	267432.6679	35470.68505	22	AF
2019/7/19 8:18	267432.6687	35471.05041	22	AF
2019/7/19 8:19	267432.6455	35470.87511	22	AF
2019/7/19 8:20	267432.4825	35470.82095	22	AF
2019/7/19 8:21	267432.1078	35470.53658	22	AF
2019/7/19 8:22	267432.5541	35470.73282	22	AF
2019/7/19 8:23	267433.3248	35471.22982	22	AF
2019/7/19 8:24	267433.3201	35471.3113	22	AF
2019/7/19 8:25	267432.3444	35470.60437	22	AF
2019/7/19 8:26	267432.3729	35470.4392	22	AF
2019/7/19 8:27	267432.4201	35470.40472	22	AF
2019/7/19 8:28	267432.7618	35470.61037	22	AF
2019/7/19 8:29	267432.1158	35470.58322	22	AF
2019/7/19 8:30	267433.6134	35470.59029	22	AF
2019/7/19 8:31	267434.2736	35470.33152	22	AF
2019/7/19 8:32	267434.3684	35468.96204	22	AF
2019/7/19 8:33	267434.3151	35471.17237	22	AF
2019/7/19 8:34	267434.6028	35473.60331	22	AF
2019/7/19 8:35	267434.047	35473.7179	22	AF
2019/7/19 8:36	267434.1853	35472.34933	22	AF
2019/7/19 8:37	267433.8676	35470.57807	22	AF
2019/7/19 8:38	267433.4114	35471.28824	22	AF
2019/7/19 8:39	267433.5023	35471.67515	22	AF
2019/7/19 8:40	267431.2395	35471.70769	22	AF
2019/7/19 8:41	267431.9075	35471.15288	22	AF
2019/7/19 8:42	267432.3757	35472.19191	22	AF
2019/7/19 8:43	267431.7404	35471.87147	22	AF
2019/7/19 8:44	267431.2935	35471.52463	22	AF
2019/7/19 8:45	267433.1685	35471.03077	22	AF
2019/7/19 8:46	267432.3932	35472.60482	22	AF
2019/7/19 8:47	267431.0949	35472.41135	22	AF
2019/7/19 8:48	267426.2134	35466.0703	22	AF
2019/7/19 8:49	267423.3297	35464.18712	22	AF
2019/7/19 8:50	267424.0349	35465.29799	22	AF
2019/7/19 8:51	267424.9765	35466.04125	22	AF
2019/7/19 8:52	267424.4648	35465.61665	22	AF
2019/7/19 8:53	267426.0569	35468.55838	22	AF
2019/7/19 8:54	267423.8606	35466.8616	22	AF
2019/7/19 8:55	267425.0653	35466.39608	22	AF
2019/7/19 8:56	267426.6206	35466.35281	22	AF
2019/7/19 8:57	267425.8685	35466.70119	22	AF
2019/7/19 8:58	267425.4976	35467.53559	22	AF
2019/7/19 8:59	267424.7498	35466.15097	22	AF
2019/7/19 9:00	267424.3102	35466.60509	22	AF
2019/7/19 9:01	267425.2411	35466.85063	22	AF
2019/7/19 9:02	267424.4695	35466.67751	22	AF
2019/7/19 9:03	267424.9705	35466.47168	22	AF
2019/7/19 9:04	267425.455	35465.61071	22	AF
2019/7/19 9:05	267424.9283	35466.4057	22	AF
2019/7/19 9:06	267426.1597	35466.79643	22	AF
2019/7/19 9:07	267425.7192	35466.08902	22	AF
2019/7/19 9:08	267425.6349	35466.8688	22	AF
2019/7/19 9:09	267425.9073	35465.64989	22	AF
2019/7/19 9:10	267432.5796	35461.4586	22	AF
2019/7/19 9:11	267453.5025	35445.06931	22	AF
2019/7/19 9:12	267460.9308	35439.17591	22	AF
2019/7/19 9:13	267461.0924	35430.82564	22	AF
2019/7/19 9:14	267460.3976	35427.42452	22	AF
2019/7/19 9:15	267459.9599	35427.42313	22	AF
2019/7/19 9:16	267460.401	35426.40272	22	AF
2019/7/19 9:17	267464.7763	35424.45077	22	AF
2019/7/19 9:18	267468.1411	35423.43418	22	AF
2019/7/19 9:19	267465.5613	35425.35793	22	AF
2019/7/19 9:20	267464.2695	35416.00035	22	AF
2019/7/19 9:21	267466.7451	35383.99895	22	AF
2019/7/19 9:22	267496.3634	35347.53265	22	AF
2019/7/19 9:23	267531.3481	35320.03839	22	AF
2019/7/19 9:24	267552.6316	35321.48076	22	AF
2019/7/19 9:25	267567.5947	35318.84203	22	AF
2019/7/19 9:26	267579.4996	35313.23106	22	AF
2019/7/19 9:27	267588.6949	35301.83256	22	AF
2019/7/19 9:28	267590.8645	35294.31535	22	AF
2019/7/19 9:29	267591.1188	35290.90088	22	AF
2019/7/19 9:30	267601.4977	35280.95031	22	AF
2019/7/19 9:31	267617.3586	35266.11657	22	AF
2019/7/19 9:32	267629.214	35262.33649	22	AF
2019/7/19 9:33	267640.4321	35243.13152	22	AF
2019/7/19 9:34	267642.7167	35232.93871	22	AF
2019/7/19 9:35	267639.1433	35230.63482	22	AF
2019/7/19 9:36	267641.4196	35225.89055	22	AF
2019/7/19 9:37	267643.3938	35218.89316	22	AF
2019/7/19 9:38	267645.5103	35209.27792	22	AF
2019/7/19 9:39	267650.586	35192.42361	22	AF
2019/7/19 9:40	267652.5688	35185.84357	22	AF
2019/7/19 9:41	267651.3673	35174.40146	22	AF
2019/7/19 9:42	267637.9446	35154.59315	22	AF
2019/7/19 9:43	267631.1707	35137.75101	22	AF
2019/7/19 9:44	267634.7729	35132.65347	22	AF
2019/7/19 9:45	267629.5492	35129.72517	22	AF
2019/7/19 9:46	267612.3643	35115.74719	22	AF
2019/7/19 9:47	267591.792	35104.45543	22	AF
2019/7/19 9:48	267566.8671	35089.26709	22	AF
2019/7/19 9:49	267555.6103	35073.31418	22	AF
2019/7/19 9:50	267545.9622	35065.66288	22	AF
2019/7/19 9:51	267543.7909	35058.13081	22	AF
2019/7/19 9:52	267545.9434	35049.7394	22	AF
2019/7/19 9:53	267545.1475	35050.16594	22	AF
2019/7/19 9:54	267542.8028	35052.32817	22	AF
2019/7/19 9:55	267547.7101	35054.29279	22	AF
2019/7/19 9:56	267549.1208	35046.73936	22	AF
2019/7/19 9:57	267549.5878	35042.40303	22	AF
2019/7/19 9:58	267549.3632	35043.00735	22	AF
2019/7/19 9:59	267549.1473	35043.66346	22	AF
2019/7/19 10:00	267549.9296	35044.16913	22	AF
2019/7/19 10:01	267554.1763	35045.36114	22	AF
2019/7/19 10:02	267558.1522	35041.23923	22	AF
2019/7/19 10:03	267558.722	35041.47322	22	AF
2019/7/19 10:04	267559.2304	35039.90015	22	AF
2019/7/19 10:05	267564.4086	35041.78339	22	AF
2019/7/19 10:06	267571.1422	35040.23748	22	AF
2019/7/19 10:07	267570.9523	35036.24601	22	AF
2019/7/19 10:08	267570.9334	35035.51934	22	AF
2019/7/19 10:09	267572.1862	35035.03114	22	AF
2019/7/19 10:10	267571.8926	35035.04355	22	AF
2019/7/19 10:11	267571.8074	35035.04504	22	AF
2019/7/19 10:12	267570.5991	35034.19935	22	AF
2019/7/19 10:13	267574.2325	35030.97248	22	AF
2019/7/19 10:14	267563.4003	35032.11702	22	AF
2019/7/19 10:15	267560.9145	35033.47666	22	AF
2019/7/19 10:16	267573.483	35034.26937	22	AF
2019/7/19 10:17	267575.2266	35035.52198	22	AF
2019/7/19 10:18	267575.5551	35034.5097	22	AF
2019/7/19 10:19	267578.1488	35035.88122	22	AF
2019/7/19 10:20	267577.7927	35035.00549	22	AF
2019/7/19 10:21	267578.9084	35034.10256	22	AF
2019/7/19 10:22	267583.622	35023.19439	22	AF
2019/7/19 10:23	267586.9047	35017.04859	22	AF
2019/7/19 10:24	267587.527	35016.22629	22	AF
2019/7/19 10:25	267587.1042	35016.79451	22	AF
2019/7/19 10:26	267586.5446	35017.11427	22	AF
2019/7/19 10:27	267586.3353	35017.61922	22	AF
2019/7/19 10:28	267586.6968	35017.33176	22	AF
2019/7/19 10:29	267586.1678	35017.12208	22	AF
2019/7/19 10:30	267586.0038	35016.10216	22	AF
2019/7/19 10:31	267586.2225	35015.60661	22	AF
2019/7/19 10:32	267586.3269	35016.50838	22	AF
2019/7/19 10:33	267586.1348	35016.3215	22	AF
2019/7/19 10:34	267586.1323	35016.47063	22	AF
2019/7/19 10:35	267585.8488	35015.97961	22	AF
2019/7/19 10:36	267585.6954	35014.62677	22	AF
2019/7/19 10:37	267585.8292	35014.63651	22	AF
2019/7/19 10:38	267586.0867	35014.98413	22	AF
2019/7/19 10:39	267579.1007	35013.99673	22	AF
2019/7/19 10:40	267577.8298	35014.48973	22	AF
2019/7/19 10:41	267577.7412	35014.31941	22	AF
2019/7/19 10:42	267577.7692	35014.76054	22	AF
2019/7/19 10:43	267578.204	35014.20798	22	AF
2019/7/19 10:44	267577.2336	35014.08909	22	AF
2019/7/19 10:45	267576.9796	35015.38211	22	AF
2019/7/19 10:46	267576.4621	35014.89666	22	AF
2019/7/19 10:47	267576.9851	35015.54396	22	AF
2019/7/19 10:48	267576.7272	35014.91264	22	AF
2019/7/19 10:49	267576.6945	35015.78476	22	AF
2019/7/19 10:50	267576.7475	35015.31137	22	AF
2019/7/19 10:51	267576.3939	35015.38296	22	AF
2019/7/19 10:52	267576.4297	35014.88376	22	AF
2019/7/19 10:53	267576.4483	35015.40876	22	AF
2019/7/19 10:54	267576.2444	35015.64623	22	AF
2019/7/19 10:55	267576.4511	35015.50517	22	AF
2019/7/19 10:56	267576.6046	35015.63528	22	AF
2019/7/19 10:57	267576.1638	35015.27222	22	AF
2019/7/19 10:58	267576.3276	35015.71608	22	AF
2019/7/19 10:59	267576.457	35015.36691	22	AF
2019/7/19 11:00	267576.3401	35015.77678	22	AF
2019/7/19 11:01	267575.7435	35015.43471	22	AF
2019/7/19 11:02	267576.4009	35015.06037	22	AF
2019/7/19 11:03	267576.2179	35015.79205	22	AF
2019/7/19 11:04	267576.5849	35015.35085	22	AF
2019/7/19 11:05	267576.8367	35015.20148	22	AF
2019/7/19 11:06	267576.7905	35015.07485	22	AF
2019/7/19 11:07	267576.3021	35015.26703	22	AF
2019/7/19 11:08	267575.5244	35014.77463	22	AF
2019/7/19 11:09	267575.5488	35015.21741	22	AF
2019/7/19 11:10	267575.6334	35015.18421	22	AF
2019/7/19 11:11	267576.8478	35016.10991	22	AF
2019/7/19 11:12	267575.6528	35018.20628	22	AF
2019/7/19 11:13	267575.0124	35018.41029	22	AF
2019/7/19 11:14	267575.4689	35018.35084	22	AF
2019/7/19 11:15	267575.3844	35018.07084	22	AF
2019/7/19 11:16	267575.3677	35018.3151	22	AF
2019/7/19 11:17	267575.1452	35018.44676	22	AF
2019/7/19 11:18	267575.3344	35018.10574	22	AF
2019/7/19 11:19	267577.1723	35013.91804	22	AF
2019/7/19 11:20	267578.1577	35009.10601	22	AF
2019/7/19 11:21	267576.9495	35012.31525	22	AF
2019/7/19 11:22	267577.2559	35013.43726	22	AF
2019/7/19 11:23	267577.3294	35011.46923	22	AF
2019/7/19 11:24	267562.7954	35021.85272	22	AF
2019/7/19 11:25	267547.7072	35018.79313	22	AF
2019/7/19 11:26	267529.7284	35006.60469	22	AF
2019/7/19 11:27	267522.7509	35005.26944	22	AF
2019/7/19 11:28	267509.4923	35008.6719	22	AF
2019/7/19 11:29	267499.0981	35017.58666	22	AF
2019/7/19 11:30	267488.9048	35032.39325	22	AF
2019/7/19 11:31	267492.3254	35047.2972	22	AF
2019/7/19 11:32	267495.9711	35050.75856	22	AF
2019/7/19 11:33	267498.618	35078.15668	22	AF
2019/7/19 11:34	267508.8167	35101.28507	22	AF
2019/7/19 11:35	267521.4881	35117.71883	22	AF
2019/7/19 11:36	267517.6933	35131.95804	22	AF
2019/7/19 11:37	267513.679	35134.16723	22	AF
2019/7/19 11:38	267514.1079	35141.53135	22	AF
2019/7/19 11:39	267525.8628	35167.62084	22	AF
2019/7/19 11:40	267529.9336	35175.76361	22	AF
2019/7/19 11:41	267527.0743	35173.43689	22	AF
2019/7/19 11:42	267554.0485	35182.6359	22	AF
2019/7/19 11:43	267561.5822	35198.76689	22	AF
2019/7/19 11:44	267557.1673	35218.32848	22	AF
2019/7/19 11:45	267554.0883	35238.93206	22	AF
2019/7/19 11:46	267545.4329	35262.99517	22	AF
2019/7/19 11:47	267525.836	35272.5229	22	AF
2019/7/19 11:48	267519.4294	35302.63763	22	AF
2019/7/19 11:49	267486.4582	35353.62692	22	AF
2019/7/19 11:50	267446.8013	35393.59662	22	AF
2019/7/19 11:51	267398.7125	35408.62149	22	AF
2019/7/19 11:52	267361.2802	35413.13311	22	AF
2019/7/19 11:53	267324.7473	35415.99341	22	AF
2019/7/19 11:54	267305.3526	35419.35706	22	AF
2019/7/19 11:55	267281.9453	35400.21358	22	AF
2019/7/19 11:56	267262.2661	35379.26509	22	AF
2019/7/19 11:57	267257.2171	35375.36953	22	AF
2019/7/19 11:58	267257.2002	35374.43512	22	AF
2019/7/19 11:59	267247.2558	35380.17363	22	AF
2019/7/19 12:00	267225.5781	35390.35106	22	AF
2019/7/19 12:01	267225.6259	35391.09892	22	AF
2019/7/19 12:02	267223.2492	35393.03259	22	AF
2019/7/19 12:03	267205.8631	35408.78305	22	AF
2019/7/19 12:04	267201.8504	35410.17324	22	AF
2019/7/19 12:05	267203.0422	35417.41757	22	AF
2019/7/19 12:06	267197.1854	35421.79593	22	AF
2019/7/19 12:07	267190.7151	35435.95718	22	AF
2019/7/19 12:08	267189.3598	35441.21374	22	AF
2019/7/19 12:09	267189.2518	35452.22442	22	AF
2019/7/19 12:10	267186.9188	35462.12435	22	AF
2019/7/19 12:11	267184.6755	35466.45663	22	AF
2019/7/19 12:12	267179.6511	35471.30491	22	AF
2019/7/19 12:13	267174.9679	35470.50064	22	AF
2019/7/19 12:14	267168.3074	35469.59395	22	AF
2019/7/19 12:15	267154.5068	35476.28003	22	AF
2019/7/19 12:16	267123.5447	35456.49999	22	AF
2019/7/19 12:17	267083.599	35434.88408	22	AF
2019/7/19 12:18	267068.8339	35421.29843	22	AF
2019/7/19 12:19	267068.5471	35420.64648	22	AF
2019/7/19 12:20	267068.6811	35420.60203	22	AF
2019/7/19 12:21	267068.7616	35422.27822	22	AF
2019/7/19 12:22	267068.8905	35422.1204	22	AF
2019/7/19 12:23	267044.027	35432.45924	22	AF
2019/7/19 12:24	267028.7316	35441.37671	22	AF
2019/7/19 12:25	267030.1609	35442.83769	22	AF
2019/7/19 12:26	267029.9531	35442.55495	22	AF
2019/7/19 12:27	267028.3292	35443.126	22	AF
2019/7/19 12:28	267029.2507	35443.19365	22	AF
2019/7/19 12:29	267028.4616	35443.41373	22	AF
2019/7/19 12:30	267027.2974	35442.8709	22	AF
2019/7/19 12:31	267028.235	35442.80121	22	AF
2019/7/19 12:32	267029.0319	35442.3896	22	AF
2019/7/19 12:33	267029.8715	35442.81378	22	AF
2019/7/19 12:34	267025.1771	35440.94977	22	AF
2019/7/19 12:35	266995.1101	35440.88181	22	AF
2019/7/19 12:36	266962.5344	35445.68796	22	AF
2019/7/19 12:37	266941.5047	35446.68273	22	AF
2019/7/19 12:38	266921.4748	35449.45986	22	AF
2019/7/19 12:39	266918.4154	35449.62492	22	AF
2019/7/19 12:40	266913.8545	35451.22575	22	AF
2019/7/19 12:41	266913.6611	35452.6548	22	AF
2019/7/19 12:42	266906.0236	35463.94723	22	AF
2019/7/19 12:43	266890.1527	35473.58007	22	AF
2019/7/19 12:44	266889.1127	35477.09106	22	AF
2019/7/19 12:45	266884.7029	35487.74815	22	AF
2019/7/19 12:46	266877.9708	35501.49471	22	AF
2019/7/19 12:47	266863.903	35514.55353	22	AF
2019/7/19 12:48	266852.5674	35517.62089	22	AF
2019/7/19 12:49	266841.2447	35529.45602	22	AF
2019/7/19 12:50	266828.2299	35542.03869	22	AF
2019/7/19 12:51	266808.319	35555.87221	22	AF
2019/7/19 12:52	266777.0563	35575.26042	22	AF
2019/7/19 12:53	266763.5233	35599.96562	22	AF
2019/7/19 12:54	266751.5527	35614.17726	22	AF
2019/7/19 12:55	266737.7845	35605.83627	22	AF
2019/7/19 12:56	266729.8574	35583.00783	22	AF
2019/7/19 12:57	266729.0567	35578.97203	22	AF
2019/7/19 12:58	266730.0816	35577.9832	22	AF
2019/7/19 12:59	266731.1498	35576.34032	22	AF
2019/7/19 13:00	266731.4113	35577.87398	22	AF
2019/7/19 13:01	266731.4234	35578.03085	22	AF
2019/7/19 13:02	266730.3269	35577.91752	22	AF
2019/7/19 13:03	266727.8923	35578.85779	22	AF
2019/7/19 13:04	266718.0823	35573.96814	22	AF
2019/7/19 13:05	266706.6869	35568.36928	22	AF
2019/7/19 13:06	266701.1204	35574.13863	22	AF
2019/7/19 13:07	266693.9815	35576.57761	22	AF
2019/7/19 13:08	266680.6015	35576.34388	22	AF
2019/7/19 13:09	266669.7065	35568.53356	22	AF
2019/7/19 13:10	266662.2634	35559.28376	22	AF
2019/7/19 13:11	266659.5777	35559.36155	22	AF
2019/7/19 13:12	266654.1965	35552.97247	22	AF
2019/7/19 13:13	266648.6846	35530.47256	22	AF
2019/7/19 13:14	266646.3643	35511.48905	22	AF
2019/7/19 13:15	266644.7368	35507.25488	22	AF
2019/7/19 13:16	266639.7015	35509.87614	22	AF
2019/7/19 13:17	266632.0596	35515.79395	22	AF
2019/7/19 13:18	266631.979	35521.81989	22	AF
2019/7/19 13:19	266632.0705	35523.81205	22	AF
2019/7/19 13:20	266630.0039	35502.44402	22	AF
2019/7/19 13:21	266627.5458	35485.35021	22	AF
2019/7/19 13:22	266617.8095	35477.25669	22	AF
2019/7/19 13:23	266616.7769	35475.23025	22	AF
2019/7/19 13:24	266616.2472	35470.00355	22	AF
2019/7/19 13:25	266614.2846	35464.70041	22	AF
2019/7/19 13:26	266608.7547	35458.58977	22	AF
2019/7/19 13:27	266601.494	35452.80903	22	AF
2019/7/19 13:28	266590.2947	35444.38933	22	AF
2019/7/19 13:29	266575.4249	35434.40238	22	AF
2019/7/19 13:30	266574.4914	35423.71816	22	AF
2019/7/19 13:31	266563.0265	35413.20052	22	AF
2019/7/19 13:32	266550.2262	35390.93492	22	AF
2019/7/19 13:33	266524.6292	35358.75677	22	AF
2019/7/19 13:34	266489.0534	35335.44469	22	AF
2019/7/19 13:35	266470.3837	35318.35952	22	AF
2019/7/19 13:36	266456.5781	35307.52326	22	AF
2019/7/19 13:37	266435.0639	35286.29356	22	AF
2019/7/19 13:38	266421.0533	35273.40617	22	AF
2019/7/19 13:39	266420.562	35271.39198	22	AF
2019/7/19 13:40	266419.5109	35270.81649	22	AF
2019/7/19 13:41	266417.8163	35266.85829	22	AF
2019/7/19 13:42	266417.8279	35267.415	22	AF
2019/7/19 13:43	266418.5189	35267.49222	22	AF
2019/7/19 13:44	266417.7821	35268.17634	22	AF
2019/7/19 13:45	266416.5369	35273.10164	22	AF
2019/7/19 13:46	266416.5511	35272.60576	22	AF
2019/7/19 13:47	266417.6473	35271.51184	22	AF
2019/7/19 13:48	266417.6606	35268.59242	22	AF
2019/7/19 13:49	266415.8041	35270.82093	22	AF
2019/7/19 13:50	266411.8516	35270.75906	22	AF
2019/7/19 13:51	266409.5402	35267.0399	22	AF
2019/7/19 13:52	266406.2096	35268.05777	22	AF
2019/7/19 13:53	266405.6148	35259.75055	22	AF
2019/7/19 13:54	266403.8893	35244.65022	22	AF
2019/7/19 13:55	266384.0129	35217.37968	22	AF
2019/7/19 13:56	266368.8944	35196.47053	22	AF
2019/7/19 13:57	266365.8443	35179.7171	22	AF
2019/7/19 13:58	266358.4341	35178.16737	22	AF
2019/7/19 13:59	266344.9261	35176.5446	22	AF
2019/7/19 14:00	266339.6924	35175.79577	22	AF
2019/7/19 14:01	266338.4562	35173.14662	22	AF
2019/7/19 14:02	266329.5295	35167.98895	22	AF
2019/7/19 14:03	266286.8453	35170.55574	22	AF
2019/7/19 14:04	266264.2205	35172.13149	22	AF
2019/7/19 14:05	266263.5832	35165.72575	22	AF
2019/7/19 14:06	266265.0437	35166.13819	22	AF
2019/7/19 14:07	266270.7963	35163.57578	22	AF
2019/7/19 14:08	266276.5578	35157.84749	22	AF
2019/7/19 14:09	266271.1386	35158.52402	22	AF
2019/7/19 14:10	266271.4681	35162.52029	22	AF
2019/7/19 14:11	266266.4233	35183.76335	22	AF
2019/7/19 14:12	266270.4864	35187.18058	22	AF
2019/7/19 14:13	266272.0597	35184.32371	22	AF
2019/7/19 14:14	266278.9831	35178.48107	22	AF
2019/7/19 14:15	266280.8993	35178.94909	22	AF
2019/7/19 14:16	266279.599	35178.27633	22	AF
2019/7/19 14:17	266278.7428	35178.27742	22	AF
2019/7/19 14:18	266277.9805	35177.82078	22	AF
2019/7/19 14:19	266277.2535	35177.42269	22	AF
2019/7/19 14:20	266276.8966	35177.52347	22	AF
2019/7/19 14:21	266276.9222	35177.53656	22	AF
2019/7/19 14:22	266277.0301	35176.80968	22	AF
2019/7/19 14:23	266276.5613	35177.61479	22	AF
2019/7/19 14:24	266277.0382	35176.35896	22	AF
2019/7/19 14:25	266276.3568	35176.96853	22	AF
2019/7/19 14:26	266276.2766	35176.82421	22	AF
2019/7/19 14:27	266275.9022	35177.99835	22	AF
2019/7/19 14:28	266275.5498	35177.98331	22	AF
2019/7/19 14:29	266275.3835	35176.93241	22	AF
2019/7/19 14:30	266274.15	35176.59219	22	AF
2019/7/19 14:31	266266.2171	35171.60257	22	AF
2019/7/19 14:32	266283.6064	35158.15317	22	AF
2019/7/19 14:33	266313.6422	35145.56723	22	AF
2019/7/19 14:34	266334.7055	35114.85389	22	AF
2019/7/19 14:35	266345.0616	35100.71852	22	AF
2019/7/19 14:36	266351.7363	35101.303	22	AF
2019/7/19 14:37	266354.8163	35104.41903	22	AF
2019/7/19 14:38	266355.9848	35112.36136	22	AF
2019/7/19 14:39	266358.4802	35128.24533	22	AF
2019/7/19 14:40	266360.3317	35125.97092	22	AF
2019/7/19 14:41	266364.6642	35127.54432	22	AF
2019/7/19 14:42	266368.0332	35129.28805	22	AF
2019/7/19 14:43	266368.8614	35128.98833	22	AF
2019/7/19 14:44	266367.8059	35130.21792	22	AF
2019/7/19 14:45	266368.9344	35131.24355	22	AF
2019/7/19 14:46	266369.3168	35131.98489	22	AF
2019/7/19 14:47	266369.7511	35132.67811	22	AF
2019/7/19 14:48	266369.2179	35132.84339	22	AF
2019/7/19 14:49	266369.0843	35132.67714	22	AF
2019/7/19 14:50	266368.6437	35133.39303	22	AF
2019/7/19 14:51	266368.0072	35134.58382	22	AF
2019/7/19 14:52	266368.3851	35136.11691	22	AF
2019/7/19 14:53	266368.5535	35138.27256	22	AF
2019/7/19 14:54	266377.0266	35145.46642	22	AF
2019/7/19 14:55	266379.5079	35146.0641	22	AF
2019/7/19 14:56	266378.9141	35146.68537	22	AF
2019/7/19 14:57	266369.8308	35159.79102	22	AF
2019/7/19 14:58	266376.6593	35173.63772	22	AF
2019/7/19 14:59	266377.7326	35174.29081	22	AF
2019/7/19 15:00	266380.4183	35176.12206	22	AF
2019/7/20 4:00	266287.8423	35242.5134	22	AF
2019/7/20 4:01	266288.2775	35243.95854	22	AF
2019/7/20 4:02	266288.385	35242.85321	22	AF
2019/7/20 4:03	266287.9077	35241.3159	22	AF
2019/7/20 4:04	266288.4777	35239.09078	22	AF
2019/7/20 4:05	266287.5311	35239.89913	22	AF
2019/7/20 4:06	266286.5829	35242.34	22	AF
2019/7/20 4:07	266288.1346	35243.54786	22	AF
2019/7/20 4:08	266285.8763	35243.17005	22	AF
2019/7/20 4:09	266291.3118	35244.76082	22	AF
2019/7/20 4:10	266296.679	35247.88886	22	AF
2019/7/20 4:11	266289.2134	35244.74365	22	AF
2019/7/20 4:12	266287.4894	35248.42308	22	AF
2019/7/20 4:13	266293.4099	35261.79105	22	AF
2019/7/20 4:14	266294.1829	35266.50746	22	AF
2019/7/20 4:15	266295.9218	35268.25576	22	AF
2019/7/20 4:16	266296.0372	35264.57518	22	AF
2019/7/20 4:17	266299.9902	35270.66723	22	AF
2019/7/20 4:18	266303.9454	35287.76224	22	AF
2019/7/20 4:19	266303.6367	35287.92747	22	AF
2019/7/20 4:20	266302.5743	35294.85082	22	AF
2019/7/20 4:21	266292.1228	35291.53112	22	AF
2019/7/20 4:22	266282.617	35247.94848	22	AF
2019/7/20 4:23	266275.3066	35200.63911	22	AF
2019/7/20 4:24	266275.23	35196.32258	22	AF
2019/7/20 4:25	266276.7124	35196.13057	22	AF
2019/7/20 4:26	266280.0045	35195.75458	22	AF
2019/7/20 4:27	266285.1891	35196.36738	22	AF
2019/7/20 4:28	266292.2019	35193.42755	22	AF
2019/7/20 4:29	266291.6195	35193.19503	22	AF
2019/7/20 4:30	266293.6331	35195.03693	22	AF
2019/7/20 4:31	266296.2331	35205.84765	22	AF
2019/7/20 4:32	266299.2573	35237.09585	22	AF
2019/7/20 4:33	266301.8249	35254.66454	22	AF
2019/7/20 4:34	266311.3993	35265.04322	22	AF
2019/7/20 4:35	266301.9359	35274.70501	22	AF
2019/7/20 4:36	266292.3345	35291.79616	22	AF
2019/7/20 4:37	266286.8005	35292.32819	22	AF
2019/7/20 4:38	266283.7817	35300.34434	22	AF
2019/7/20 4:39	266283.8997	35318.43337	22	AF
2019/7/20 4:40	266278.9044	35322.87838	22	AF
2019/7/20 4:41	266285.0868	35330.24757	22	AF
2019/7/20 4:42	266283.3344	35333.17933	22	AF
2019/7/20 4:43	266283.2078	35338.33649	22	AF
2019/7/20 4:44	266294.0136	35333.61956	22	AF
2019/7/20 4:45	266311.9633	35340.83507	22	AF
2019/7/20 4:46	266314.6372	35347.99951	22	AF
2019/7/20 4:47	266318.886	35356.1528	22	AF
2019/7/20 4:48	266322.5273	35387.72457	22	AF
2019/7/20 4:49	266322.7748	35390.96561	22	AF
2019/7/20 4:50	266322.2789	35391.53871	22	AF
2019/7/20 4:51	266321.0527	35391.75347	22	AF
2019/7/20 4:52	266318.7898	35389.8637	22	AF
2019/7/20 4:53	266312.9992	35391.43289	22	AF
2019/7/20 4:54	266312.577	35401.46557	22	AF
2019/7/20 4:55	266313.7753	35429.33996	22	AF
2019/7/20 4:56	266313.9268	35429.56814	22	AF
2019/7/20 4:57	266314.2468	35429.81399	22	AF
2019/7/20 4:58	266313.8463	35429.97629	22	AF
2019/7/20 4:59	266313.6625	35429.80305	22	AF
2019/7/20 5:00	266313.42	35429.08527	22	AF
2019/7/20 5:01	266314.0148	35429.77569	22	AF
2019/7/20 5:02	266314.9693	35430.99215	22	AF
2019/7/20 5:03	266344.721	35444.21586	22	AF
2019/7/20 5:04	266394.4607	35482.23933	22	AF
2019/7/20 5:05	266419.3331	35538.8989	22	AF
2019/7/20 5:06	266440.8832	35593.31901	22	AF
2019/7/20 5:07	266463.1597	35653.56931	22	AF
2019/7/20 5:08	266476.2694	35682.30541	22	AF
2019/7/20 5:09	266477.9634	35705.5291	22	AF
2019/7/20 5:10	266480.7969	35718.26606	22	AF
2019/7/20 5:11	266476.4621	35729.18814	22	AF
2019/7/20 5:12	266470.0359	35785.30625	22	AF
2019/7/20 5:13	266495.4506	35836.48333	22	AF
2019/7/20 5:14	266514.3725	35863.71177	22	AF
2019/7/20 5:15	266515.178	35887.3622	22	AF
2019/7/20 5:16	266515.6862	35895.11291	22	AF
2019/7/20 5:17	266517.844	35896.10053	22	AF
2019/7/20 5:18	266517.8921	35897.08859	22	AF
2019/7/20 5:19	266518.6526	35895.52153	22	AF
2019/7/20 5:20	266517.242	35895.9447	22	AF
2019/7/20 5:21	266517.5635	35894.81978	22	AF
2019/7/20 5:22	266517.7116	35894.66454	22	AF
2019/7/20 5:23	266519.1057	35894.82868	22	AF
2019/7/20 5:24	266518.8923	35896.53904	22	AF
2019/7/20 5:25	266518.917	35897.72656	22	AF
2019/7/20 5:26	266518.509	35898.97943	22	AF
2019/7/20 5:27	266517.7	35897.80977	22	AF
2019/7/20 5:28	266516.5599	35898.61005	22	AF
2019/7/20 5:29	266515.8183	35898.99317	22	AF
2019/7/20 5:30	266516.2226	35899.0223	22	AF
2019/7/20 5:31	266516.6118	35898.11711	22	AF
2019/7/20 5:32	266516.2734	35900.22383	22	AF
2019/7/20 5:33	266506.8104	35915.0601	22	AF
2019/7/20 5:34	266512.5524	35919.30576	22	AF
2019/7/20 5:35	266521.6983	35925.4332	22	AF
2019/7/20 5:36	266528.6794	35925.33442	22	AF
2019/7/20 5:37	266533.095	35924.54268	22	AF
2019/7/20 5:38	266537.9511	35927.52099	22	AF
2019/7/20 5:39	266544.1197	35937.55119	22	AF
2019/7/20 5:40	266544.804	35940.45442	22	AF
2019/7/20 5:41	266545.6812	35939.66342	22	AF
2019/7/20 5:42	266548.3028	35940.14216	22	AF
2019/7/20 5:43	266553.6743	35943.871	22	AF
2019/7/20 5:44	266567.1213	35954.01397	22	AF
2019/7/20 5:45	266582.9747	35964.35332	22	AF
2019/7/20 5:46	266592.5886	35977.56231	22	AF
2019/7/20 5:47	266600.5585	35989.93548	22	AF
2019/7/20 5:48	266609.6843	35991.80328	22	AF
2019/7/20 5:49	266640.6105	36004.32345	22	AF
2019/7/20 5:50	266676.1416	36017.77848	22	AF
2019/7/20 5:51	266673.3975	36044.34812	22	AF
2019/7/20 5:52	266679.3204	36077.69565	22	AF
2019/7/20 5:53	266687.202	36090.25611	22	AF
2019/7/20 5:54	266687.5276	36092.32103	22	AF
2019/7/20 5:55	266699.4486	36106.70931	22	AF
2019/7/20 5:56	266707.6187	36118.20459	22	AF
2019/7/20 5:57	266708.2723	36118.13256	22	AF
2019/7/20 5:58	266698.6717	36103.20368	22	AF
2019/7/20 5:59	266699.2225	36102.86032	22	AF
2019/7/20 6:00	266699.6753	36102.82852	22	AF
2019/7/20 6:01	266683.7802	36087.94371	22	AF
2019/7/20 6:02	266671.5745	36076.71104	22	AF
2019/7/20 6:03	266695.1015	36104.63638	22	AF
2019/7/20 6:04	266709.3352	36119.28926	22	AF
2019/7/20 6:05	266709.6591	36118.94742	22	AF
2019/7/20 6:06	266709.0947	36120.62222	22	AF
2019/7/20 6:07	266708.0354	36121.00464	22	AF
2019/7/20 6:08	266706.7614	36118.50524	22	AF
2019/7/20 6:09	266708.0793	36118.1326	22	AF
2019/7/20 6:10	266714.6233	36118.52609	22	AF
2019/7/20 6:11	266731.4468	36123.30402	22	AF
2019/7/20 6:12	266734.6128	36139.23705	22	AF
2019/7/20 6:13	266723.756	36146.56724	22	AF
2019/7/20 6:14	266700.6909	36160.42933	22	AF
2019/7/20 6:15	266687.7135	36175.64534	22	AF
2019/7/20 6:16	266676.1885	36196.71571	22	AF
2019/7/20 6:17	266679.5524	36212.82604	22	AF
2019/7/20 6:18	266690.6947	36229.24223	22	AF
2019/7/20 6:19	266691.1405	36234.45198	22	AF
2019/7/20 6:20	266689.1957	36252.84483	22	AF
2019/7/20 6:21	266684.9925	36280.10053	22	AF
2019/7/20 6:22	266672.4032	36314.27114	22	AF
2019/7/20 6:23	266666.1127	36345.72989	22	AF
2019/7/20 6:24	266667.829	36347.64999	22	AF
2019/7/20 6:25	266665.779	36345.89656	22	AF
2019/7/20 6:26	266664.3318	36345.76655	22	AF
2019/7/20 6:27	266665.4159	36346.15283	22	AF
2019/7/20 6:28	266681.6655	36354.38553	22	AF
2019/7/20 6:29	266723.0492	36379.05899	22	AF
2019/7/20 6:30	266770.7422	36393.3032	22	AF
2019/7/20 6:31	266793.7131	36402.70725	22	AF
2019/7/20 6:32	266849.5669	36415.71723	22	AF
2019/7/20 6:33	266853.2683	36415.75045	22	AF
2019/7/20 6:34	266855.3521	36414.29445	22	AF
2019/7/20 6:35	266855.8035	36418.07445	22	AF
2019/7/20 6:36	266856.2716	36416.83263	22	AF
2019/7/20 6:37	266854.3321	36414.40601	22	AF
2019/7/20 6:38	266854.1901	36416.1314	22	AF
2019/7/20 6:39	266856.2458	36417.96931	22	AF
2019/7/20 6:40	266855.0888	36417.64987	22	AF
2019/7/20 6:41	266853.0747	36416.5697	22	AF
2019/7/20 6:42	266853.087	36416.80602	22	AF
2019/7/20 6:43	266854.9033	36415.89905	22	AF
2019/7/20 6:44	266850.0066	36417.70553	22	AF
2019/7/20 6:45	266824.1689	36425.90305	22	AF
2019/7/20 6:46	266809.0766	36428.43465	22	AF
2019/7/20 6:47	266793.633	36446.31896	22	AF
2019/7/20 6:48	266786.8428	36473.44689	22	AF
2019/7/20 6:49	266786.0893	36476.99045	22	AF
2019/7/20 6:50	266781.7478	36474.92638	22	AF
2019/7/20 6:51	266776.0183	36473.75333	22	AF
2019/7/20 6:52	266773.9284	36479.66853	22	AF
2019/7/20 6:53	266771.4078	36482.51418	22	AF
2019/7/20 6:54	266772.1155	36483.92129	22	AF
2019/7/20 6:55	266774.9029	36483.87867	22	AF
2019/7/20 6:56	266774.9639	36484.48367	22	AF
2019/7/20 6:57	266773.9066	36485.37758	22	AF
2019/7/20 6:58	266779.5803	36487.66147	22	AF
2019/7/20 6:59	266792.9054	36491.47931	22	AF
2019/7/20 7:00	266801.0253	36489.68913	22	AF
2019/7/20 7:01	266799.3283	36489.53796	22	AF
2019/7/20 7:02	266799.3746	36489.96269	22	AF
2019/7/20 7:03	266801.7428	36493.61175	22	AF
2019/7/20 7:04	266803.0531	36494.13648	22	AF
2019/7/20 7:05	266802.2733	36494.02788	22	AF
2019/7/20 7:06	266803.9549	36493.80521	22	AF
2019/7/20 7:07	266807.0704	36495.106	22	AF
2019/7/20 7:08	266808.4938	36495.45337	22	AF
2019/7/20 7:09	266808.3758	36495.57026	22	AF
2019/7/20 7:10	266812.5976	36510.44753	22	AF
2019/7/20 7:11	266822.6642	36534.92218	22	AF
2019/7/20 7:12	266829.253	36552.46894	22	AF
2019/7/20 7:13	266835.411	36563.40679	22	AF
2019/7/20 7:14	266846.413	36572.42759	22	AF
2019/7/20 7:15	266851.427	36593.85836	22	AF
2019/7/20 7:16	266856.7697	36601.28687	22	AF
2019/7/20 7:17	266857.2753	36605.81089	22	AF
2019/7/20 7:18	266867.522	36616.80761	22	AF
2019/7/20 7:19	266869.151	36628.99698	22	AF
2019/7/20 7:20	266867.833	36645.29985	22	AF
2019/7/20 7:21	266869.1038	36649.66971	22	AF
2019/7/20 7:22	266873.7562	36654.3967	22	AF
2019/7/20 7:23	266881.7602	36661.11791	22	AF
2019/7/20 7:24	266886.1027	36665.98138	22	AF
2019/7/20 7:25	266895.0656	36679.07026	22	AF
2019/7/20 7:26	266902.3712	36686.07808	22	AF
2019/7/20 7:27	266905.1667	36695.35216	22	AF
2019/7/20 7:28	266902.5229	36712.14605	22	AF
2019/7/20 7:29	266906.1252	36723.49367	22	AF
2019/7/20 7:30	266905.0966	36733.16404	22	AF
2019/7/20 7:31	266899.3053	36736.3857	22	AF
2019/7/20 7:32	266896.0196	36737.47733	22	AF
2019/7/20 7:33	266895.1813	36736.311	22	AF
2019/7/20 7:34	266887.2038	36733.99333	22	AF
2019/7/20 7:35	266884.0353	36728.95044	22	AF
2019/7/20 7:36	266878.8943	36723.03799	22	AF
2019/7/20 7:37	266864.5906	36707.73912	22	AF
2019/7/20 7:38	266861.4224	36690.22949	22	AF
2019/7/20 7:39	266858.6035	36684.53842	22	AF
2019/7/20 7:40	266859.6734	36684.14244	22	AF
2019/7/20 7:41	266859.7642	36685.14452	22	AF
2019/7/20 7:42	266859.8656	36685.57985	22	AF
2019/7/20 7:43	266860.4304	36685.96346	22	AF
2019/7/20 7:44	266860.4345	36685.74704	22	AF
2019/7/20 7:45	266859.3408	36685.37883	22	AF
2019/7/20 7:46	266858.632	36684.96162	22	AF
2019/7/20 7:47	266860.8833	36686.15871	22	AF
2019/7/20 7:48	266860.4521	36685.68104	22	AF
2019/7/20 7:49	266859.3746	36685.37653	22	AF
2019/7/20 7:50	266858.8999	36685.90572	22	AF
2019/7/20 7:51	266858.9172	36685.55823	22	AF
2019/7/20 7:52	266860.0021	36685.38978	22	AF
2019/7/20 7:53	266867.5369	36683.41368	22	AF
2019/7/20 7:54	266902.9621	36697.1929	22	AF
2019/7/20 7:55	266926.3107	36713.06535	22	AF
2019/7/20 7:56	266927.8739	36714.4541	22	AF
2019/7/20 7:57	266927.574	36713.83889	22	AF
2019/7/20 7:58	266927.8594	36713.58886	22	AF
2019/7/20 7:59	266928.0763	36714.34535	22	AF
2019/7/20 8:00	266928.2176	36713.81811	22	AF
2019/7/20 8:01	266927.7974	36713.87684	22	AF
2019/7/20 8:02	266926.3292	36713.58136	22	AF
2019/7/20 8:03	266926.817	36713.16584	22	AF
2019/7/20 8:04	266926.953	36713.67017	22	AF
2019/7/20 8:05	266926.3957	36713.70515	22	AF
2019/7/20 8:06	266925.5046	36714.21948	22	AF
2019/7/20 8:07	266927.5037	36713.68136	22	AF
2019/7/20 8:08	266926.5985	36713.24459	22	AF
2019/7/20 8:09	266926.9498	36713.52067	22	AF
2019/7/20 8:10	266927.851	36713.79392	22	AF
2019/7/20 8:11	266928.7321	36714.496	22	AF
2019/7/20 8:12	266928.0719	36714.56619	22	AF
2019/7/20 8:13	266928.1554	36712.51382	22	AF
2019/7/20 8:14	266925.8716	36712.71404	22	AF
2019/7/20 8:15	266925.7534	36711.83254	22	AF
2019/7/20 8:16	266922.6892	36693.28229	22	AF
2019/7/20 8:17	266922.0625	36686.68722	22	AF
2019/7/20 8:18	266922.331	36682.06794	22	AF
2019/7/20 8:19	266922.4575	36678.07934	22	AF
2019/7/20 8:20	266923.4485	36679.96209	22	AF
2019/7/20 8:21	266922.5943	36678.35154	22	AF
2019/7/20 8:22	266923.0378	36670.96397	22	AF
2019/7/20 8:23	266923.1184	36670.42827	22	AF
2019/7/20 8:24	266922.3385	36670.49814	22	AF
2019/7/20 8:25	266927.8643	36662.31052	22	AF
2019/7/20 8:26	266933.9011	36646.86209	22	AF
2019/7/20 8:27	266948.7176	36612.41309	22	AF
2019/7/20 8:28	266952.8181	36601.67032	22	AF
2019/7/20 8:29	266951.1799	36600.22913	22	AF
2019/7/20 8:30	266948.6601	36596.8595	22	AF
2019/7/20 8:31	266943.1311	36587.30633	22	AF
2019/7/20 8:32	266943.688	36584.37777	22	AF
2019/7/20 8:33	266942.8352	36576.65051	22	AF
2019/7/20 8:34	266934.7386	36551.16884	22	AF
2019/7/20 8:35	266935.4971	36538.43586	22	AF
2019/7/20 8:36	266937.63	36535.47161	22	AF
2019/7/20 8:37	266937.501	36531.66394	22	AF
2019/7/20 8:38	266936.6064	36527.17502	22	AF
2019/7/20 8:39	266935.7097	36526.70675	22	AF
2019/7/20 8:40	266935.3757	36524.08553	22	AF
2019/7/20 8:41	266940.235	36518.72444	22	AF
2019/7/20 8:42	266941.7498	36512.04435	22	AF
2019/7/20 8:43	266942.7009	36511.30089	22	AF
2019/7/20 8:44	266946.4725	36510.31247	22	AF
2019/7/20 8:45	266954.3132	36501.52247	22	AF
2019/7/20 8:46	266957.305	36496.83793	22	AF
2019/7/20 8:47	266957.5118	36496.99988	22	AF
2019/7/20 8:48	266956.2439	36494.93304	22	AF
2019/7/20 8:49	266957.0667	36491.34665	22	AF
2019/7/20 8:50	266954.9787	36495.01031	22	AF
2019/7/20 8:51	266953.6498	36501.983	22	AF
2019/7/20 8:52	266953.2584	36502.47179	22	AF
2019/7/20 8:53	266953.0276	36502.0297	22	AF
2019/7/20 8:54	266947.3518	36498.7806	22	AF
2019/7/20 8:55	266941.1502	36497.39677	22	AF
2019/7/20 8:56	266938.6465	36498.18148	22	AF
2019/7/20 8:57	266937.4082	36495.95748	22	AF
2019/7/20 8:58	266932.3273	36489.04504	22	AF
2019/7/20 8:59	266930.9713	36487.33649	22	AF
2019/7/20 9:00	266925.9012	36487.31506	22	AF
2019/7/20 9:01	266916.3896	36495.0144	22	AF
2019/7/20 9:02	266900.6862	36505.0064	22	AF
2019/7/20 9:03	266900.1344	36505.47197	22	AF
2019/7/20 9:04	266899.6292	36505.5954	22	AF
2019/7/20 9:05	266899.8897	36505.75222	22	AF
2019/7/20 9:06	266899.1086	36505.95007	22	AF
2019/7/20 9:07	266900.1029	36506.5602	22	AF
2019/7/20 9:08	266900.1855	36503.92431	22	AF
2019/7/20 9:09	266896.9537	36501.60351	22	AF
2019/7/20 9:10	266897.9457	36503.51648	22	AF
2019/7/20 9:11	266899.1881	36505.09662	22	AF
2019/7/20 9:12	266899.9464	36505.30334	22	AF
2019/7/20 9:13	266900.4122	36504.9653	22	AF
2019/7/20 9:14	266900.8672	36506.59959	22	AF
2019/7/20 9:15	266900.1594	36505.3503	22	AF
2019/7/20 9:16	266900.1705	36506.17386	22	AF
2019/7/20 9:17	266900.2859	36507.13769	22	AF
2019/7/20 9:18	266899.5465	36506.40253	22	AF
2019/7/20 9:19	266899.2048	36504.962	22	AF
2019/7/20 9:20	266898.916	36504.63373	22	AF
2019/7/20 9:21	266898.1688	36503.87259	22	AF
2019/7/20 9:22	266898.7886	36504.77453	22	AF
2019/7/20 9:23	266898.0534	36504.79965	22	AF
2019/7/20 9:24	266899.3093	36505.84665	22	AF
2019/7/20 9:25	266899.3607	36505.18917	22	AF
2019/7/20 9:26	266900.9568	36506.88883	22	AF
2019/7/20 9:27	266900.2851	36506.29908	22	AF
2019/7/20 9:28	266900.0414	36506.53922	22	AF
2019/7/20 9:29	266899.0448	36505.57244	22	AF
2019/7/20 9:30	266899.1244	36506.63667	22	AF
2019/7/20 9:31	266899.5948	36506.66634	22	AF
2019/7/20 9:32	266900.7093	36506.82381	22	AF
2019/7/20 9:33	266899.8063	36505.95034	22	AF
2019/7/20 9:34	266899.821	36506.36191	22	AF
2019/7/20 9:35	266899.3813	36505.59809	22	AF
2019/7/20 9:36	266886.9045	36514.69101	22	AF
2019/7/20 9:37	266863.5191	36533.06629	22	AF
2019/7/20 9:38	266830.1678	36547.0513	22	AF
2019/7/20 9:39	266806.1146	36568.51533	22	AF
2019/7/20 9:40	266781.405	36584.97522	22	AF
2019/7/20 9:41	266746.6698	36604.67968	22	AF
2019/7/20 9:42	266741.1551	36604.4431	22	AF
2019/7/20 9:43	266741.8377	36605.46072	22	AF
2019/7/20 9:44	266739.1034	36604.73818	22	AF
2019/7/20 9:45	266739.3985	36603.62318	22	AF
2019/7/20 9:46	266741.4233	36605.29592	22	AF
2019/7/20 9:47	266739.9929	36606.07417	22	AF
2019/7/20 9:48	266730.3959	36608.94174	22	AF
2019/7/20 9:49	266693.8856	36634.3697	22	AF
2019/7/20 9:50	266663.0406	36650.87953	22	AF
2019/7/20 9:51	266638.7896	36658.84486	22	AF
2019/7/20 9:52	266624.3938	36662.56792	22	AF
2019/7/20 9:53	266616.4581	36661.36806	22	AF
2019/7/20 9:54	266607.8588	36667.67121	22	AF
2019/7/20 9:55	266590.839	36679.73266	22	AF
2019/7/20 9:56	266585.3878	36685.90663	22	AF
2019/7/20 9:57	266581.0467	36696.37208	22	AF
2019/7/20 9:58	266565.4015	36724.37666	22	AF
2019/7/20 9:59	266556.4459	36734.48538	22	AF
2019/7/20 10:00	266548.3614	36742.88615	22	AF
2019/7/20 10:01	266540.1459	36754.75776	22	AF
2019/7/20 10:02	266527.0285	36764.40124	22	AF
2019/7/20 10:03	266524.5733	36770.24638	22	AF
2019/7/20 10:04	266515.6659	36788.25643	22	AF
2019/7/20 10:05	266511.0018	36802.00533	22	AF
2019/7/20 10:06	266497.4708	36815.23056	22	AF
2019/7/20 10:07	266470.985	36839.87543	22	AF
2019/7/20 10:08	266445.0138	36857.81595	22	AF
2019/7/20 10:09	266435.2694	36861.54139	22	AF
2019/7/20 10:10	266411.7242	36868.26516	22	AF
2019/7/20 10:11	266400.2174	36870.28347	22	AF
2019/7/20 10:12	266379.0394	36878.78301	22	AF
2019/7/20 10:13	266361.0041	36890.95378	22	AF
2019/7/20 10:14	266344.0236	36899.69337	22	AF
2019/7/20 10:15	266328.1135	36900.04533	22	AF
2019/7/20 10:16	266322.0218	36899.74727	22	AF
2019/7/20 10:17	266317.6323	36904.5695	22	AF
2019/7/20 10:18	266311.6248	36913.54333	22	AF
2019/7/20 10:19	266296.0631	36904.78536	22	AF
2019/7/20 10:20	266274.1944	36906.11491	22	AF
2019/7/20 10:21	266266.6371	36907.45665	22	AF
2019/7/20 10:22	266239.0596	36906.69738	22	AF
2019/7/20 10:23	266220.0896	36911.88582	22	AF
2019/7/20 10:24	266211.769	36913.81536	22	AF
2019/7/20 10:25	266199.1468	36911.43159	22	AF
2019/7/20 10:26	266179.3308	36898.44882	22	AF
2019/7/20 10:27	266173.6008	36884.2299	22	AF
2019/7/20 10:28	266165.3527	36860.66357	22	AF
2019/7/20 10:29	266154.916	36849.05465	22	AF
2019/7/20 10:30	266155.1941	36847.88587	22	AF
2019/7/20 10:31	266146.0414	36836.14471	22	AF
2019/7/20 10:32	266144.3818	36836.59371	22	AF
2019/7/20 10:33	266131.1121	36830.60757	22	AF
2019/7/20 10:34	266093.479	36816.81965	22	AF
2019/7/20 10:35	266076.3645	36810.47226	22	AF
2019/7/20 10:36	266040.7825	36800.86056	22	AF
2019/7/20 10:37	266005.624	36797.5073	22	AF
2019/7/20 10:38	265971.5832	36792.21884	22	AF
2019/7/20 10:39	265949.6755	36783.18918	22	AF
2019/7/20 10:40	265924.9098	36764.84014	22	AF
2019/7/20 10:41	265898.3427	36756.45965	22	AF
2019/7/20 10:42	265870.1622	36752.38502	22	AF
2019/7/20 10:43	265862.1215	36754.75969	22	AF
2019/7/20 10:44	265828.3387	36754.15982	22	AF
2019/7/20 10:45	265812.591	36744.10914	22	AF
2019/7/20 10:46	265811.095	36736.54861	22	AF
2019/7/20 10:47	265809.7777	36732.73129	22	AF
2019/7/20 10:48	265808.002	36728.41519	22	AF
2019/7/20 10:49	265804.949	36723.03741	22	AF
2019/7/20 10:50	265802.8059	36720.53533	22	AF
2019/7/20 10:51	265799.5077	36712.31146	22	AF
2019/7/20 10:52	265796.8746	36691.20397	22	AF
2019/7/20 10:53	265796.5617	36679.91544	22	AF
2019/7/20 10:54	265787.8136	36672.74363	22	AF
2019/7/20 10:55	265752.6719	36676.05601	22	AF
2019/7/20 10:56	265728.1698	36688.53156	22	AF
2019/7/20 10:57	265711.8614	36714.45436	22	AF
2019/7/20 10:58	265712.1474	36716.56785	22	AF
2019/7/20 10:59	265712.7452	36717.9441	22	AF
2019/7/20 11:00	265711.1324	36716.52868	22	AF
2019/7/20 11:01	265712.718	36715.05554	22	AF
2019/7/20 11:02	265710.9157	36716.36367	22	AF
2019/7/20 11:03	265711.1026	36715.44264	22	AF
2019/7/20 11:04	265709.591	36717.5422	22	AF
2019/7/20 11:05	265710.3665	36716.29008	22	AF
2019/7/20 11:06	265712.0392	36717.03664	22	AF
2019/7/20 11:07	265714.1373	36717.69018	22	AF
2019/7/20 11:08	265715.5006	36717.27844	22	AF
2019/7/20 11:09	265712.1524	36715.73651	22	AF
2019/7/20 11:10	265712.4786	36715.23496	22	AF
2019/7/20 11:11	265712.5978	36715.50032	22	AF
2019/7/20 11:12	265713.4147	36715.29877	22	AF
2019/7/20 11:13	265713.1439	36716.3929	22	AF
2019/7/20 11:14	265713.0157	36717.03057	22	AF
2019/7/20 11:15	265710.6539	36715.1525	22	AF
2019/7/20 11:16	265662.858	36674.84689	22	AF
2019/7/20 11:17	265566.8833	36675.67291	22	AF
2019/7/20 11:18	265496.6187	36685.13891	22	AF
2019/7/20 11:19	265469.2901	36685.66292	22	AF
2019/7/20 11:20	265453.7898	36686.17446	22	AF
2019/7/20 11:21	265407.3444	36685.99253	22	AF
2019/7/20 11:22	265377.1906	36654.03187	22	AF
2019/7/20 11:23	265373.6628	36644.33584	22	AF
2019/7/20 11:24	265373.422	36645.70556	22	AF
2019/7/20 11:25	265372.2255	36641.77588	22	AF
2019/7/20 11:26	265372.146	36642.15392	22	AF
2019/7/20 11:27	265371.5098	36642.67161	22	AF
2019/7/20 11:28	265371.4843	36641.70629	22	AF
2019/7/20 11:29	265371.8504	36642.47566	22	AF
2019/7/20 11:30	265367.5825	36655.59542	22	AF
2019/7/20 11:31	265316.9676	36777.17976	22	AF
2019/7/20 11:32	265224.8385	36875.26114	22	AF
2019/7/20 11:33	265167.4843	36901.52386	22	AF
2019/7/20 11:34	265125.8327	36940.01666	22	AF
2019/7/20 11:35	265092.1614	36958.58476	22	AF
2019/7/20 11:36	265058.8961	36964.6647	22	AF
2019/7/20 11:37	265015.1264	36964.20974	22	AF
2019/7/20 11:38	264977.0321	36970.18878	22	AF
2019/7/20 11:39	264928.8878	36967.27583	22	AF
2019/7/20 11:40	264888.1347	36955.36867	22	AF
2019/7/20 11:41	264863.9268	36955.04888	22	AF
2019/7/20 11:42	264852.1194	36959.06696	22	AF
2019/7/20 11:43	264847.0957	36957.12875	22	AF
2019/7/20 11:44	264829.7486	36964.43118	22	AF
2019/7/20 11:45	264829.3393	36963.7868	22	AF
2019/7/20 11:46	264831.1721	36971.39627	22	AF
2019/7/20 11:47	264833.3065	36975.21724	22	AF
2019/7/20 11:48	264830.2353	36973.43475	22	AF
2019/7/20 11:49	264821.5799	36965.23077	22	AF
2019/7/20 11:50	264823.4019	36959.36495	22	AF
2019/7/20 11:51	264822.2194	36957.64639	22	AF
2019/7/20 11:52	264817.5521	36957.76851	22	AF
2019/7/20 11:53	264816.4999	36960.77261	22	AF
2019/7/20 11:54	264815.8788	36958.32355	22	AF
2019/7/20 11:55	264814.362	36958.41698	22	AF
2019/7/20 11:56	264815.8111	36957.95028	22	AF
2019/7/20 11:57	264814.6786	36960.63106	22	AF
2019/7/20 11:58	264813.9908	36962.55556	22	AF
2019/7/20 11:59	264812.9102	36965.20259	22	AF
2019/7/20 12:00	264813.2929	36964.43601	22	AF
2019/7/20 12:01	264813.0001	36966.47491	22	AF
2019/7/20 12:02	264810.3364	36967.84459	22	AF
2019/7/20 12:03	264811.0618	36967.03241	22	AF
2019/7/20 12:04	264811.4517	36966.74751	22	AF
2019/7/20 12:05	264811.5485	36966.34987	22	AF
2019/7/20 12:06	264812.6401	36966.69656	22	AF
2019/7/20 12:07	264810.3381	36967.40825	22	AF
2019/7/20 12:08	264810.5593	36966.95786	22	AF
2019/7/20 12:09	264812.7235	36965.98369	22	AF
2019/7/20 12:10	264811.6411	36965.73543	22	AF
2019/7/20 12:11	264811.05	36966.37043	22	AF
2019/7/20 12:12	264811.513	36966.82766	22	AF
2019/7/20 12:13	264811.4333	36966.90108	22	AF
2019/7/20 12:14	264810.4324	36967.25578	22	AF
2019/7/20 12:15	264811.5218	36965.74301	22	AF
2019/7/20 12:16	264811.2403	36965.80778	22	AF
2019/7/20 12:17	264812.284	36965.72147	22	AF
2019/7/20 12:18	264810.4842	36966.60541	22	AF
2019/7/20 12:19	264811.5755	36966.31004	22	AF
2019/7/20 12:20	264810.1914	36967.15995	22	AF
2019/7/20 12:21	264811.1252	36966.7592	22	AF
2019/7/20 12:22	264810.8272	36966.61916	22	AF
2019/7/20 12:23	264810.7278	36967.18696	22	AF
2019/7/20 12:24	264804.3486	36962.72299	22	AF
2019/7/20 12:25	264796.8403	36957.62973	22	AF
2019/7/20 12:26	264789.9705	36953.8096	22	AF
2019/7/20 12:27	264790.3966	36952.80336	22	AF
2019/7/20 12:28	264786.8391	36950.80824	22	AF
2019/7/20 12:29	264780.2862	36944.81021	22	AF
2019/7/20 12:30	264761.5291	36924.35069	22	AF
2019/7/20 12:31	264755.3008	36915.06831	22	AF
2019/7/20 12:32	264735.4841	36892.16059	22	AF
2019/7/20 12:33	264720.035	36881.33688	22	AF
2019/7/20 12:34	264708.6461	36862.89174	22	AF
2019/7/20 12:35	264694.4094	36835.56003	22	AF
2019/7/20 12:36	264683.2856	36814.8004	22	AF
2019/7/20 12:37	264678.9931	36813.37064	22	AF
2019/7/20 12:38	264678.8119	36812.09244	22	AF
2019/7/20 12:39	264677.5052	36797.94033	22	AF
2019/7/20 12:40	264671.1372	36792.45546	22	AF
2019/7/20 12:41	264649.4357	36795.62823	22	AF
2019/7/20 12:42	264637.4971	36795.37105	22	AF
2019/7/20 12:43	264621.1826	36792.08365	22	AF
2019/7/20 12:44	264604.0765	36783.81086	22	AF
2019/7/20 12:45	264600.4483	36770.61322	22	AF
2019/7/20 12:46	264590.7402	36731.03017	22	AF
2019/7/20 12:47	264588.4002	36722.37981	22	AF
2019/7/20 12:48	264585.1164	36719.60135	22	AF
2019/7/20 12:49	264575.618	36713.88607	22	AF
2019/7/20 12:50	264565.3639	36687.49777	22	AF
2019/7/20 12:51	264561.4017	36661.07725	22	AF
2019/7/20 12:52	264562.3242	36623.86368	22	AF
2019/7/20 12:53	264566.3753	36613.37239	22	AF
2019/7/20 12:54	264567.9802	36608.67074	22	AF
2019/7/20 12:55	264568.6904	36604.51586	22	AF
2019/7/20 12:56	264571.6851	36606.68457	22	AF
2019/7/20 12:57	264571.9992	36609.74571	22	AF
2019/7/20 12:58	264572.261	36610.59068	22	AF
2019/7/20 12:59	264568.1933	36610.74161	22	AF
2019/7/20 13:00	264567.0998	36607.03359	22	AF
2019/7/20 13:01	264567.6741	36606.96803	22	AF
2019/7/20 13:02	264571.8617	36608.96523	22	AF
2019/7/20 13:03	264576.0858	36614.71492	22	AF
2019/7/20 13:04	264592.9314	36620.00031	22	AF
2019/7/20 13:05	264618.99	36632.36842	22	AF
2019/7/20 13:06	264625.923	36637.9566	22	AF
2019/7/20 13:07	264626.3272	36638.23219	22	AF
2019/7/20 13:08	264628.7891	36637.52223	22	AF
2019/7/20 13:09	264629.2518	36638.63556	22	AF
2019/7/20 13:10	264629.372	36637.51381	22	AF
2019/7/20 13:11	264637.8472	36635.73696	22	AF
2019/7/20 13:12	264656.925	36638.92737	22	AF
2019/7/20 13:13	264664.7793	36641.9515	22	AF
2019/7/20 13:14	264663.809	36643.23529	22	AF
2019/7/20 13:15	264657.5201	36652.46927	22	AF
2019/7/20 13:16	264657.7346	36655.17926	22	AF
2019/7/20 13:17	264655.7715	36654.30239	22	AF
2019/7/20 13:18	264654.5931	36655.12315	22	AF
2019/7/20 13:19	264666.3383	36683.48479	22	AF
2019/7/20 13:20	264692.3588	36716.34835	22	AF
2019/7/20 13:21	264702.0541	36724.74365	22	AF
2019/7/20 13:22	264704.3796	36728.08106	22	AF
2019/7/20 13:23	264704.5642	36728.42261	22	AF
2019/7/20 13:24	264704.7402	36728.17813	22	AF
2019/7/20 13:25	264705.7115	36726.92811	22	AF
2019/7/20 13:26	264705.1475	36726.93649	22	AF
2019/7/20 13:27	264710.0634	36736.41031	22	AF
2019/7/20 13:28	264721.2564	36764.08316	22	AF
2019/7/20 13:29	264722.8573	36779.33647	22	AF
2019/7/20 13:30	264745.7733	36803.13929	22	AF
2019/7/20 13:31	264746.7262	36818.33817	22	AF
2019/7/20 13:32	264746.8078	36824.4023	22	AF
2019/7/20 13:33	264774.4122	36832.73956	22	AF
2019/7/20 13:34	264805.1193	36842.70907	22	AF
2019/7/20 13:35	264810.7876	36849.01884	22	AF
2019/7/20 13:36	264824.8552	36850.53112	22	AF
2019/7/20 13:37	264841.113	36852.28755	22	AF
2019/7/20 13:38	264856.8008	36863.54146	22	AF
2019/7/20 13:39	264860.5162	36868.11956	22	AF
2019/7/20 13:40	264862.8142	36868.82565	22	AF
2019/7/20 13:41	264861.4902	36871.13962	22	AF
2019/7/20 13:42	264856.5018	36873.88943	22	AF
2019/7/20 13:43	264851.6698	36883.62087	22	AF
2019/7/20 13:44	264850.2132	36891.30234	22	AF
2019/7/20 13:45	264846.0699	36901.58809	22	AF
2019/7/20 13:46	264843.522	36905.76641	22	AF
2019/7/20 13:47	264842.0148	36911.18125	22	AF
2019/7/20 13:48	264839.0653	36914.72606	22	AF
2019/7/20 13:49	264833.9073	36917.78063	22	AF
2019/7/20 13:50	264831.3507	36922.64968	22	AF
2019/7/20 13:51	264828.2845	36925.26358	22	AF
2019/7/20 13:52	264827.6798	36929.10874	22	AF
2019/7/20 13:53	264819.307	36933.78935	22	AF
2019/7/20 13:54	264819.1677	36937.01981	22	AF
2019/7/20 13:55	264822.6256	36939.3204	22	AF
2019/7/20 13:56	264811.4868	36939.20758	22	AF
2019/7/20 13:57	264811.6322	36945.97829	22	AF
2019/7/20 13:58	264815.6312	36950.64665	22	AF
2019/7/20 13:59	264817.2741	36949.59683	22	AF
2019/7/20 14:00	264815.8749	36950.48622	22	AF
2019/7/20 14:01	264815.8672	36951.16213	22	AF
2019/7/20 14:02	264816.8109	36952.91234	22	AF
2019/7/20 14:03	264817.1987	36955.10207	22	AF
2019/7/20 14:04	264819.2228	36955.15196	22	AF
2019/7/20 14:05	264817.7963	36958.67948	22	AF
2019/7/20 14:06	264818.9868	36960.93473	22	AF
2019/7/20 14:07	264817.0907	36961.10338	22	AF
2019/7/20 14:08	264814.1398	36961.20706	22	AF
2019/7/20 14:09	264814.548	36960.02054	22	AF
2019/7/20 14:10	264815.1169	36959.52914	22	AF
2019/7/20 14:11	264814.5365	36960.36471	22	AF
2019/7/20 14:12	264815.6262	36959.37787	22	AF
2019/7/20 14:13	264815.5126	36959.16811	22	AF
2019/7/20 14:14	264815.9857	36960.05581	22	AF
2019/7/20 14:15	264816.566	36959.35352	22	AF
2019/7/20 14:16	264819.4437	36959.48452	22	AF
2019/7/20 14:17	264819.1052	36962.06466	22	AF
2019/7/20 14:18	264818.4509	36962.6276	22	AF
2019/7/20 14:19	264819.1484	36960.89776	22	AF
2019/7/20 14:20	264818.8559	36960.72831	22	AF
2019/7/20 14:21	264819.2081	36960.8336	22	AF
2019/7/20 14:22	264818.8843	36960.78813	22	AF
2019/7/20 14:23	264818.7592	36961.02412	22	AF
2019/7/20 14:24	264818.884	36960.25649	22	AF
2019/7/20 14:25	264818.1565	36960.34955	22	AF
2019/7/20 14:26	264817.5881	36960.77164	22	AF
2019/7/20 14:27	264818.5488	36960.32108	22	AF
2019/7/20 14:28	264818.1367	36960.71658	22	AF
2019/7/20 14:29	264817.6537	36960.82305	22	AF
2019/7/20 14:30	264817.7583	36960.55831	22	AF
2019/7/20 14:31	264818.4297	36960.99256	22	AF
2019/7/20 14:32	264819.3568	36961.10234	22	AF
2019/7/20 14:33	264818.85	36960.09298	22	AF
2019/7/20 14:34	264818.5145	36960.60571	22	AF
2019/7/20 14:35	264817.3709	36960.32668	22	AF
2019/7/20 14:36	264817.8225	36959.77853	22	AF
2019/7/20 14:37	264818.2507	36960.85445	22	AF
2019/7/20 14:38	264818.8965	36961.02489	22	AF
2019/7/20 14:39	264818.824	36960.90889	22	AF
2019/7/20 14:40	264818.6143	36960.09985	22	AF
2019/7/20 14:41	264818.9415	36960.34551	22	AF
2019/7/20 14:42	264819.3855	36960.8966	22	AF
2019/7/20 14:43	264818.4	36961.30956	22	AF
2019/7/20 14:44	264819.7543	36961.05709	22	AF
2019/7/20 14:45	264821.4869	36960.89984	22	AF
2019/7/20 14:46	264821.2851	36962.27508	22	AF
2019/7/20 14:47	264820.1825	36960.32663	22	AF
2019/7/20 14:48	264820.1245	36960.82529	22	AF
2019/7/20 14:49	264820.4708	36960.10498	22	AF
2019/7/20 14:50	264819.7493	36960.20634	22	AF
2019/7/20 14:51	264820.5177	36959.67398	22	AF
2019/7/20 14:52	264820.3658	36959.93209	22	AF
2019/7/20 14:53	264820.4889	36959.71989	22	AF
2019/7/20 14:54	264819.6961	36960.58149	22	AF
2019/7/20 14:55	264820.2045	36960.21473	22	AF
2019/7/20 14:56	264820.3611	36959.82737	22	AF
2019/7/20 14:57	264820.7666	36960.64007	22	AF
2019/7/20 14:58	264820.7545	36959.78232	22	AF
2019/7/20 14:59	264820.3333	36959.01868	22	AF
2019/7/20 15:00	264819.4239	36958.87527	22	AF
2019/7/21 4:00	264834.6025	36965.76828	22	AF
2019/7/21 4:01	264838.425	36969.77489	22	AF
2019/7/21 4:02	264840.9636	36970.6179	22	AF
2019/7/21 4:03	264845.6835	36975.81162	22	AF
2019/7/21 4:04	264846.0943	36976.02689	22	AF
2019/7/21 4:05	264846.4267	36976.36675	22	AF
2019/7/21 4:06	264859.3936	36998.39886	22	AF
2019/7/21 4:07	264867.7172	37007.92647	22	AF
2019/7/21 4:08	264869.7156	37012.39341	22	AF
2019/7/21 4:09	264870.8652	37012.28384	22	AF
2019/7/21 4:10	264870.9842	37014.24228	22	AF
2019/7/21 4:11	264870.3065	37015.17686	22	AF
2019/7/21 4:12	264871.7223	37033.13469	22	AF
2019/7/21 4:13	264878.2375	37054.82344	22	AF
2019/7/21 4:14	264883.5958	37078.46464	22	AF
2019/7/21 4:15	264885.0236	37083.70944	22	AF
2019/7/21 4:16	264887.0215	37085.55115	22	AF
2019/7/21 4:17	264891.0926	37087.27037	22	AF
2019/7/21 4:18	264890.9836	37084.64369	22	AF
2019/7/21 4:19	264896.2472	37083.57558	22	AF
2019/7/21 4:20	264903.7092	37089.23366	22	AF
2019/7/21 4:21	264920.2374	37097.92481	22	AF
2019/7/21 4:22	264925.4074	37119.51764	22	AF
2019/7/21 4:23	264928.1006	37121.65358	22	AF
2019/7/21 4:24	264926.2742	37121.08822	22	AF
2019/7/21 4:25	264927.3037	37120.92615	22	AF
2019/7/21 4:26	264926.2393	37121.2228	22	AF
2019/7/21 4:27	264927.3325	37120.70456	22	AF
2019/7/21 4:28	264927.0375	37121.16124	22	AF
2019/7/21 4:29	264927.7879	37135.54572	22	AF
2019/7/21 4:30	264924.2684	37167.61293	22	AF
2019/7/21 4:31	264909.4946	37206.99214	22	AF
2019/7/21 4:32	264896.5639	37244.95981	22	AF
2019/7/21 4:33	264891.4069	37255.39732	22	AF
2019/7/21 4:34	264891.5142	37264.92524	22	AF
2019/7/21 4:35	264885.6195	37280.54461	22	AF
2019/7/21 4:36	264865.3162	37305.24304	22	AF
2019/7/21 4:37	264878.4805	37300.22385	22	AF
2019/7/21 4:38	264891.6747	37301.37054	22	AF
2019/7/21 4:39	264891.9501	37306.62573	22	AF
2019/7/21 4:40	264893.7607	37306.5575	22	AF
2019/7/21 4:41	264893.9955	37310.1326	22	AF
2019/7/21 4:42	264891.5097	37308.87776	22	AF
2019/7/21 4:43	264891.0754	37314.78217	22	AF
2019/7/21 4:44	264890.9861	37331.82119	22	AF
2019/7/21 4:45	264890.4469	37344.20123	22	AF
2019/7/21 4:46	264879.9857	37352.78983	22	AF
2019/7/21 4:47	264877.1523	37356.72045	22	AF
2019/7/21 4:48	264883.1308	37367.46358	22	AF
2019/7/21 4:49	264885.163	37375.52021	22	AF
2019/7/21 4:50	264887.7248	37378.16461	22	AF
2019/7/21 4:51	264892.6582	37381.39138	22	AF
2019/7/21 4:52	264898.3972	37385.66283	22	AF
2019/7/21 4:53	264898.0883	37386.3776	22	AF
2019/7/21 4:54	264897.4626	37386.59526	22	AF
2019/7/21 4:55	264897.781	37385.35327	22	AF
2019/7/21 4:56	264898.008	37385.64504	22	AF
2019/7/21 4:57	264897.3359	37386.21443	22	AF
2019/7/21 4:58	264898.0781	37386.0397	22	AF
2019/7/21 4:59	264896.9676	37386.34577	22	AF
2019/7/21 5:00	264896.7593	37386.85575	22	AF
2019/7/21 5:01	264897.9432	37386.31643	22	AF
2019/7/21 5:02	264897.3832	37386.62108	22	AF
2019/7/21 5:03	264897.7378	37386.58451	22	AF
2019/7/21 5:04	264897.6347	37385.97859	22	AF
2019/7/21 5:05	264896.7703	37386.94197	22	AF
2019/7/21 5:06	264897.2136	37386.71753	22	AF
2019/7/21 5:07	264897.2829	37386.42496	22	AF
2019/7/21 5:08	264896.9549	37385.98077	22	AF
2019/7/21 5:09	264896.9125	37386.29379	22	AF
2019/7/21 5:10	264897.0292	37386.41746	22	AF
2019/7/21 5:11	264897.1861	37385.94459	22	AF
2019/7/21 5:12	264898.0444	37384.68165	22	AF
2019/7/21 5:13	264897.5441	37384.98187	22	AF
2019/7/21 5:14	264897.2608	37384.74395	22	AF
2019/7/21 5:15	264898.5148	37388.71903	22	AF
2019/7/21 5:16	264913.3669	37398.97595	22	AF
2019/7/21 5:17	264922.3547	37389.98304	22	AF
2019/7/21 5:18	264937.1709	37377.36358	22	AF
2019/7/21 5:19	264941.6447	37377.12308	22	AF
2019/7/21 5:20	264954.6738	37379.93375	22	AF
2019/7/21 5:21	264968.3726	37366.59135	22	AF
2019/7/21 5:22	264980.4788	37348.32145	22	AF
2019/7/21 5:23	265000.6189	37324.99015	22	AF
2019/7/21 5:24	264998.8473	37314.57996	22	AF
2019/7/21 5:25	265000.3015	37306.97808	22	AF
2019/7/21 5:26	265006.8747	37296.91191	22	AF
2019/7/21 5:27	265017.3633	37283.84268	22	AF
2019/7/21 5:28	265026.8469	37278.54224	22	AF
2019/7/21 5:29	265035.9687	37277.03861	22	AF
2019/7/21 5:30	265037.6016	37277.00894	22	AF
2019/7/21 5:31	265031.7309	37285.70235	22	AF
2019/7/21 5:32	265013.2153	37316.10154	22	AF
2019/7/21 5:33	265016.5871	37318.41689	22	AF
2019/7/21 5:34	265024.9536	37317.1774	22	AF
2019/7/21 5:35	265038.3283	37329.07437	22	AF
2019/7/21 5:36	265053.9455	37335.48076	22	AF
2019/7/21 5:37	265060.0621	37334.61618	22	AF
2019/7/21 5:38	265061.0834	37334.87236	22	AF
2019/7/21 5:39	265071.1999	37330.76909	22	AF
2019/7/21 5:40	265075.6324	37330.14947	22	AF
2019/7/21 5:41	265079.9299	37330.31703	22	AF
2019/7/21 5:42	265094.4054	37339.99096	22	AF
2019/7/21 5:43	265120.2819	37327.94315	22	AF
2019/7/21 5:44	265130.1339	37318.28717	22	AF
2019/7/21 5:45	265132.8166	37307.62144	22	AF
2019/7/21 5:46	265146.5073	37287.97769	22	AF
2019/7/21 5:47	265172.5542	37280.21914	22	AF
2019/7/21 5:48	265179.1187	37280.5711	22	AF
2019/7/21 5:49	265190.0397	37264.35654	22	AF
2019/7/21 5:50	265202.6233	37256.23113	22	AF
2019/7/21 5:51	265231.15	37246.06233	22	AF
2019/7/21 5:52	265261.3171	37230.54393	22	AF
2019/7/21 5:53	265294.7922	37210.60078	22	AF
2019/7/21 5:54	265316.5358	37205.18287	22	AF
2019/7/21 5:55	265336.53	37194.12075	22	AF
2019/7/21 5:56	265354.2052	37185.59479	22	AF
2019/7/21 5:57	265354.7427	37185.87433	22	AF
2019/7/21 5:58	265355.5105	37185.08775	22	AF
2019/7/21 5:59	265387.5431	37188.19678	22	AF
2019/7/21 6:00	265401.1616	37180.31799	22	AF
2019/7/21 6:01	265408.9126	37174.95988	22	AF
2019/7/21 6:02	265425.1079	37155.99659	22	AF
2019/7/21 6:03	265428.1852	37146.80222	22	AF
2019/7/21 6:04	265431.0343	37148.45479	22	AF
2019/7/21 6:05	265443.9958	37144.70597	22	AF
2019/7/21 6:06	265460.9586	37129.81317	22	AF
2019/7/21 6:07	265484.7685	37118.66694	22	AF
2019/7/21 6:08	265509.1818	37110.04607	22	AF
2019/7/21 6:09	265534.0986	37093.48456	22	AF
2019/7/21 6:10	265549.3474	37076.94375	22	AF
2019/7/21 6:11	265557.3081	37063.59548	22	AF
2019/7/21 6:12	265571.2062	37048.8088	22	AF
2019/7/21 6:13	265581.0802	37026.81097	22	AF
2019/7/21 6:14	265594.5604	37026.65341	22	AF
2019/7/21 6:15	265610.6175	37032.09542	22	AF
2019/7/21 6:16	265643.7372	37042.31929	22	AF
2019/7/21 6:17	265657.8303	37032.72108	22	AF
2019/7/21 6:18	265664.4331	37027.02164	22	AF
2019/7/21 6:19	265671.3541	37016.2732	22	AF
2019/7/21 6:20	265656.6054	37004.30869	22	AF
2019/7/21 6:21	265650.2104	36997.838	22	AF
2019/7/21 6:22	265651.4496	36991.21579	22	AF
2019/7/21 6:23	265653.9949	36984.44325	22	AF
2019/7/21 6:24	265663.4252	36974.81415	22	AF
2019/7/21 6:25	265669.0645	36962.91569	22	AF
2019/7/21 6:26	265668.866	36962.42851	22	AF
2019/7/21 6:27	265679.4318	36962.86867	22	AF
2019/7/21 6:28	265685.3266	36960.31777	22	AF
2019/7/21 6:29	265674.5524	36948.06022	22	AF
2019/7/21 6:30	265669.9611	36939.248	22	AF
2019/7/21 6:31	265661.9367	36932.92439	22	AF
2019/7/21 6:32	265653.7449	36926.55214	22	AF
2019/7/21 6:33	265649.996	36923.80559	22	AF
2019/7/21 6:34	265649.4807	36921.75389	22	AF
2019/7/21 6:35	265639.3915	36920.643	22	AF
2019/7/21 6:36	265645.228	36914.42831	22	AF
2019/7/21 6:37	265644.5797	36909.65841	22	AF
2019/7/21 6:38	265642.3258	36904.37639	22	AF
2019/7/21 6:39	265653.891	36896.38784	22	AF
2019/7/21 6:40	265680.0711	36889.97469	22	AF
2019/7/21 6:41	265689.0394	36863.46291	22	AF
2019/7/21 6:42	265690.9049	36857.60154	22	AF
2019/7/21 6:43	265689.156	36855.33285	22	AF
2019/7/21 6:44	265688.1629	36855.62635	22	AF
2019/7/21 6:45	265690.8696	36855.75702	22	AF
2019/7/21 6:46	265707.488	36855.77614	22	AF
2019/7/21 6:47	265730.7682	36855.46368	22	AF
2019/7/21 6:48	265775.1193	36856.23637	22	AF
2019/7/21 6:49	265833.8382	36865.55742	22	AF
2019/7/21 6:50	265907.8341	36859.03416	22	AF
2019/7/21 6:51	265944.5696	36854.76361	22	AF
2019/7/21 6:52	265965.9198	36850.73209	22	AF
2019/7/21 6:53	265968.9301	36850.68941	22	AF
2019/7/21 6:54	265982.7489	36840.68758	22	AF
2019/7/21 6:55	265983.97	36836.15768	22	AF
2019/7/21 6:56	265996.0122	36823.62835	22	AF
2019/7/21 6:57	266014.8596	36804.0889	22	AF
2019/7/21 6:58	266030.9207	36792.70458	22	AF
2019/7/21 6:59	266037.34	36779.41624	22	AF
2019/7/21 7:00	266045.6687	36755.61982	22	AF
2019/7/21 7:01	266060.5957	36735.72009	22	AF
2019/7/21 7:02	266076.4852	36717.71704	22	AF
2019/7/21 7:03	266079.077	36707.06836	22	AF
2019/7/21 7:04	266080.3296	36702.47725	22	AF
2019/7/21 7:05	266091.0446	36685.52421	22	AF
2019/7/21 7:06	266101.122	36669.54536	22	AF
2019/7/21 7:07	266103.2827	36669.57329	22	AF
2019/7/21 7:08	266101.9936	36669.42554	22	AF
2019/7/21 7:09	266102.4132	36670.29964	22	AF
2019/7/21 7:10	266101.6545	36669.90785	22	AF
2019/7/21 7:11	266101.629	36669.6024	22	AF
2019/7/21 7:12	266100.2134	36669.7487	22	AF
2019/7/21 7:13	266110.0033	36666.93689	22	AF
2019/7/21 7:14	266144.8339	36666.17295	22	AF
2019/7/21 7:15	266198.8333	36673.44132	22	AF
2019/7/21 7:16	266237.8303	36677.65705	22	AF
2019/7/21 7:17	266274.8148	36681.88407	22	AF
2019/7/21 7:18	266304.5931	36689.93329	22	AF
2019/7/21 7:19	266322.3157	36694.29694	22	AF
2019/7/21 7:20	266353.9537	36701.44046	22	AF
2019/7/21 7:21	266373.9086	36704.12742	22	AF
2019/7/21 7:22	266380.3641	36706.17685	22	AF
2019/7/21 7:23	266395.8799	36705.88727	22	AF
2019/7/21 7:24	266411.0114	36704.0436	22	AF
2019/7/21 7:25	266421.2685	36697.52385	22	AF
2019/7/21 7:26	266432.9365	36690.40783	22	AF
2019/7/21 7:27	266441.8687	36670.45817	22	AF
2019/7/21 7:28	266452.297	36654.68171	22	AF
2019/7/21 7:29	266456.2221	36645.10453	22	AF
2019/7/21 7:30	266464.1272	36628.53279	22	AF
2019/7/21 7:31	266477.5231	36607.83949	22	AF
2019/7/21 7:32	266484.8882	36603.52066	22	AF
2019/7/21 7:33	266492.5371	36601.82218	22	AF
2019/7/21 7:34	266495.4273	36596.26737	22	AF
2019/7/21 7:35	266488.1001	36593.4026	22	AF
2019/7/21 7:36	266497.0832	36584.16908	22	AF
2019/7/21 7:37	266508.1155	36578.17473	22	AF
2019/7/21 7:38	266519.8534	36578.83219	22	AF
2019/7/21 7:39	266529.1141	36580.78536	22	AF
2019/7/21 7:40	266530.2603	36581.88858	22	AF
2019/7/21 7:41	266529.9846	36581.51092	22	AF
2019/7/21 7:42	266529.6414	36581.85406	22	AF
2019/7/21 7:43	266531.6584	36579.03118	22	AF
2019/7/21 7:44	266544.3338	36562.6509	22	AF
2019/7/21 7:45	266560.688	36546.51584	22	AF
2019/7/21 7:46	266577.4445	36542.38665	22	AF
2019/7/21 7:47	266598.6191	36541.88926	22	AF
2019/7/21 7:48	266606.4192	36543.67295	22	AF
2019/7/21 7:49	266616.1965	36545.14665	22	AF
2019/7/21 7:50	NA	NA	22	AF
2019/7/21 7:51	NA	NA	22	AF
2019/7/21 7:52	NA	NA	22	AF
2019/7/21 7:53	NA	NA	22	AF
2019/7/21 7:54	NA	NA	22	AF
2019/7/21 7:55	NA	NA	22	AF
2019/7/21 7:56	NA	NA	22	AF
2019/7/21 7:57	NA	NA	22	AF
2019/7/21 7:58	NA	NA	22	AF
2019/7/21 7:59	NA	NA	22	AF
2019/7/21 8:00	NA	NA	22	AF
2019/7/21 8:01	NA	NA	22	AF
2019/7/21 8:02	NA	NA	22	AF
2019/7/21 8:03	NA	NA	22	AF
2019/7/21 8:04	NA	NA	22	AF
2019/7/21 8:05	NA	NA	22	AF
2019/7/21 8:06	NA	NA	22	AF
2019/7/21 8:07	NA	NA	22	AF
2019/7/21 8:08	NA	NA	22	AF
2019/7/21 8:09	NA	NA	22	AF
2019/7/21 8:10	NA	NA	22	AF
2019/7/21 8:11	NA	NA	22	AF
2019/7/21 8:12	NA	NA	22	AF
2019/7/21 8:13	NA	NA	22	AF
2019/7/21 8:14	NA	NA	22	AF
2019/7/21 8:15	NA	NA	22	AF
2019/7/21 8:16	NA	NA	22	AF
2019/7/21 8:17	NA	NA	22	AF
2019/7/21 8:18	NA	NA	22	AF
2019/7/21 8:19	NA	NA	22	AF
2019/7/21 8:20	NA	NA	22	AF
2019/7/21 8:21	NA	NA	22	AF
2019/7/21 8:22	NA	NA	22	AF
2019/7/21 8:23	NA	NA	22	AF
2019/7/21 8:24	NA	NA	22	AF
2019/7/21 8:25	NA	NA	22	AF
2019/7/21 8:26	NA	NA	22	AF
2019/7/21 8:27	NA	NA	22	AF
2019/7/21 8:28	NA	NA	22	AF
2019/7/21 8:29	NA	NA	22	AF
2019/7/21 8:30	NA	NA	22	AF
2019/7/21 8:31	NA	NA	22	AF
2019/7/21 8:32	NA	NA	22	AF
2019/7/21 8:33	NA	NA	22	AF
2019/7/21 8:34	NA	NA	22	AF
2019/7/21 8:35	NA	NA	22	AF
2019/7/21 8:36	NA	NA	22	AF
2019/7/21 8:37	NA	NA	22	AF
2019/7/21 8:38	NA	NA	22	AF
2019/7/21 8:39	NA	NA	22	AF
2019/7/21 8:40	NA	NA	22	AF
2019/7/21 8:41	NA	NA	22	AF
2019/7/21 8:42	NA	NA	22	AF
2019/7/21 8:43	NA	NA	22	AF
2019/7/21 8:44	NA	NA	22	AF
2019/7/21 8:45	NA	NA	22	AF
2019/7/21 8:46	NA	NA	22	AF
2019/7/21 8:47	NA	NA	22	AF
2019/7/21 8:48	NA	NA	22	AF
2019/7/21 8:49	NA	NA	22	AF
2019/7/21 8:50	NA	NA	22	AF
2019/7/21 8:51	NA	NA	22	AF
2019/7/21 8:52	NA	NA	22	AF
2019/7/21 8:53	NA	NA	22	AF
2019/7/21 8:54	NA	NA	22	AF
2019/7/21 8:55	NA	NA	22	AF
2019/7/21 8:56	NA	NA	22	AF
2019/7/21 8:57	NA	NA	22	AF
2019/7/21 8:58	NA	NA	22	AF
2019/7/21 8:59	NA	NA	22	AF
2019/7/21 9:00	NA	NA	22	AF
2019/7/21 9:01	NA	NA	22	AF
2019/7/21 9:02	NA	NA	22	AF
2019/7/21 9:03	NA	NA	22	AF
2019/7/21 9:04	NA	NA	22	AF
2019/7/21 9:05	NA	NA	22	AF
2019/7/21 9:06	NA	NA	22	AF
2019/7/21 9:07	NA	NA	22	AF
2019/7/21 9:08	NA	NA	22	AF
2019/7/21 9:09	NA	NA	22	AF
2019/7/21 9:10	NA	NA	22	AF
2019/7/21 9:11	NA	NA	22	AF
2019/7/21 9:12	NA	NA	22	AF
2019/7/21 9:13	NA	NA	22	AF
2019/7/21 9:14	NA	NA	22	AF
2019/7/21 9:15	NA	NA	22	AF
2019/7/21 9:16	NA	NA	22	AF
2019/7/21 9:17	NA	NA	22	AF
2019/7/21 9:18	NA	NA	22	AF
2019/7/21 9:19	NA	NA	22	AF
2019/7/21 9:20	NA	NA	22	AF
2019/7/21 9:21	NA	NA	22	AF
2019/7/21 9:22	NA	NA	22	AF
2019/7/21 9:23	NA	NA	22	AF
2019/7/21 9:24	NA	NA	22	AF
2019/7/21 9:25	NA	NA	22	AF
2019/7/21 9:26	NA	NA	22	AF
2019/7/21 9:27	NA	NA	22	AF
2019/7/21 9:28	NA	NA	22	AF
2019/7/21 9:29	NA	NA	22	AF
2019/7/21 9:30	NA	NA	22	AF
2019/7/21 9:31	NA	NA	22	AF
2019/7/21 9:32	NA	NA	22	AF
2019/7/21 9:33	NA	NA	22	AF
2019/7/21 9:34	NA	NA	22	AF
2019/7/21 9:35	NA	NA	22	AF
2019/7/21 9:36	NA	NA	22	AF
2019/7/21 9:37	NA	NA	22	AF
2019/7/21 9:38	NA	NA	22	AF
2019/7/21 9:39	NA	NA	22	AF
2019/7/21 9:40	NA	NA	22	AF
2019/7/21 9:41	NA	NA	22	AF
2019/7/21 9:42	NA	NA	22	AF
2019/7/21 9:43	NA	NA	22	AF
2019/7/21 9:44	NA	NA	22	AF
2019/7/21 9:45	NA	NA	22	AF
2019/7/21 9:46	NA	NA	22	AF
2019/7/21 9:47	NA	NA	22	AF
2019/7/21 9:48	NA	NA	22	AF
2019/7/21 9:49	NA	NA	22	AF
2019/7/21 9:50	NA	NA	22	AF
2019/7/21 9:51	NA	NA	22	AF
2019/7/21 9:52	NA	NA	22	AF
2019/7/21 9:53	NA	NA	22	AF
2019/7/21 9:54	NA	NA	22	AF
2019/7/21 9:55	NA	NA	22	AF
2019/7/21 9:56	NA	NA	22	AF
2019/7/21 9:57	NA	NA	22	AF
2019/7/21 9:58	NA	NA	22	AF
2019/7/21 9:59	NA	NA	22	AF
2019/7/21 10:00	NA	NA	22	AF
2019/7/21 10:01	NA	NA	22	AF
2019/7/21 10:02	NA	NA	22	AF
2019/7/21 10:03	NA	NA	22	AF
2019/7/21 10:04	NA	NA	22	AF
2019/7/21 10:05	NA	NA	22	AF
2019/7/21 10:06	NA	NA	22	AF
2019/7/21 10:07	NA	NA	22	AF
2019/7/21 10:08	NA	NA	22	AF
2019/7/21 10:09	NA	NA	22	AF
2019/7/21 10:10	NA	NA	22	AF
2019/7/21 10:11	NA	NA	22	AF
2019/7/21 10:12	NA	NA	22	AF
2019/7/21 10:13	NA	NA	22	AF
2019/7/21 10:14	NA	NA	22	AF
2019/7/21 10:15	NA	NA	22	AF
2019/7/21 10:16	NA	NA	22	AF
2019/7/21 10:17	NA	NA	22	AF
2019/7/21 10:18	NA	NA	22	AF
2019/7/21 10:19	NA	NA	22	AF
2019/7/21 10:20	NA	NA	22	AF
2019/7/21 10:21	NA	NA	22	AF
2019/7/21 10:22	NA	NA	22	AF
2019/7/21 10:23	NA	NA	22	AF
2019/7/21 10:24	NA	NA	22	AF
2019/7/21 10:25	NA	NA	22	AF
2019/7/21 10:26	NA	NA	22	AF
2019/7/21 10:27	NA	NA	22	AF
2019/7/21 10:28	NA	NA	22	AF
2019/7/21 10:29	NA	NA	22	AF
2019/7/21 10:30	NA	NA	22	AF
2019/7/21 10:31	NA	NA	22	AF
2019/7/21 10:32	NA	NA	22	AF
2019/7/21 10:33	NA	NA	22	AF
2019/7/21 10:34	NA	NA	22	AF
2019/7/21 10:35	NA	NA	22	AF
2019/7/21 10:36	NA	NA	22	AF
2019/7/21 10:37	NA	NA	22	AF
2019/7/21 10:38	NA	NA	22	AF
2019/7/21 10:39	NA	NA	22	AF
2019/7/21 10:40	NA	NA	22	AF
2019/7/21 10:41	NA	NA	22	AF
2019/7/21 10:42	NA	NA	22	AF
2019/7/21 10:43	NA	NA	22	AF
2019/7/21 10:44	NA	NA	22	AF
2019/7/21 10:45	NA	NA	22	AF
2019/7/21 10:46	NA	NA	22	AF
2019/7/21 10:47	NA	NA	22	AF
2019/7/21 10:48	NA	NA	22	AF
2019/7/21 10:49	NA	NA	22	AF
2019/7/21 10:50	NA	NA	22	AF
2019/7/21 10:51	NA	NA	22	AF
2019/7/21 10:52	NA	NA	22	AF
2019/7/21 10:53	NA	NA	22	AF
2019/7/21 10:54	NA	NA	22	AF
2019/7/21 10:55	NA	NA	22	AF
2019/7/21 10:56	NA	NA	22	AF
2019/7/21 10:57	NA	NA	22	AF
2019/7/21 10:58	NA	NA	22	AF
2019/7/21 10:59	NA	NA	22	AF
2019/7/21 11:00	NA	NA	22	AF
2019/7/21 11:01	NA	NA	22	AF
2019/7/21 11:02	NA	NA	22	AF
2019/7/21 11:03	NA	NA	22	AF
2019/7/21 11:04	NA	NA	22	AF
2019/7/21 11:05	NA	NA	22	AF
2019/7/21 11:06	NA	NA	22	AF
2019/7/21 11:07	NA	NA	22	AF
2019/7/21 11:08	NA	NA	22	AF
2019/7/21 11:09	NA	NA	22	AF
2019/7/21 11:10	NA	NA	22	AF
2019/7/21 11:11	NA	NA	22	AF
2019/7/21 11:12	NA	NA	22	AF
2019/7/21 11:13	NA	NA	22	AF
2019/7/21 11:14	NA	NA	22	AF
2019/7/21 11:15	NA	NA	22	AF
2019/7/21 11:16	NA	NA	22	AF
2019/7/21 11:17	NA	NA	22	AF
2019/7/21 11:18	NA	NA	22	AF
2019/7/21 11:19	NA	NA	22	AF
2019/7/21 11:20	NA	NA	22	AF
2019/7/21 11:21	NA	NA	22	AF
2019/7/21 11:22	NA	NA	22	AF
2019/7/21 11:23	NA	NA	22	AF
2019/7/21 11:24	NA	NA	22	AF
2019/7/21 11:25	NA	NA	22	AF
2019/7/21 11:26	NA	NA	22	AF
2019/7/21 11:27	NA	NA	22	AF
2019/7/21 11:28	NA	NA	22	AF
2019/7/21 11:29	NA	NA	22	AF
2019/7/21 11:30	NA	NA	22	AF
2019/7/21 11:31	NA	NA	22	AF
2019/7/21 11:32	NA	NA	22	AF
2019/7/21 11:33	NA	NA	22	AF
2019/7/21 11:34	NA	NA	22	AF
2019/7/21 11:35	NA	NA	22	AF
2019/7/21 11:36	NA	NA	22	AF
2019/7/21 11:37	NA	NA	22	AF
2019/7/21 11:38	NA	NA	22	AF
2019/7/21 11:39	NA	NA	22	AF
2019/7/21 11:40	NA	NA	22	AF
2019/7/21 11:41	NA	NA	22	AF
2019/7/21 11:42	NA	NA	22	AF
2019/7/21 11:43	NA	NA	22	AF
2019/7/21 11:44	NA	NA	22	AF
2019/7/21 11:45	NA	NA	22	AF
2019/7/21 11:46	NA	NA	22	AF
2019/7/21 11:47	NA	NA	22	AF
2019/7/21 11:48	NA	NA	22	AF
2019/7/21 11:49	NA	NA	22	AF
2019/7/21 11:50	NA	NA	22	AF
2019/7/21 11:51	NA	NA	22	AF
2019/7/21 11:52	NA	NA	22	AF
2019/7/21 11:53	NA	NA	22	AF
2019/7/21 11:54	NA	NA	22	AF
2019/7/21 11:55	NA	NA	22	AF
2019/7/21 11:56	NA	NA	22	AF
2019/7/21 11:57	NA	NA	22	AF
2019/7/21 11:58	NA	NA	22	AF
2019/7/21 11:59	NA	NA	22	AF
2019/7/21 12:00	NA	NA	22	AF
2019/7/21 12:01	NA	NA	22	AF
2019/7/21 12:02	NA	NA	22	AF
2019/7/21 12:03	NA	NA	22	AF
2019/7/21 12:04	NA	NA	22	AF
2019/7/21 12:05	NA	NA	22	AF
2019/7/21 12:06	NA	NA	22	AF
2019/7/21 12:07	NA	NA	22	AF
2019/7/21 12:08	NA	NA	22	AF
2019/7/21 12:09	NA	NA	22	AF
2019/7/21 12:10	NA	NA	22	AF
2019/7/21 12:11	NA	NA	22	AF
2019/7/21 12:12	NA	NA	22	AF
2019/7/21 12:13	NA	NA	22	AF
2019/7/21 12:14	NA	NA	22	AF
2019/7/21 12:15	NA	NA	22	AF
2019/7/21 12:16	NA	NA	22	AF
2019/7/21 12:17	NA	NA	22	AF
2019/7/21 12:18	NA	NA	22	AF
2019/7/21 12:19	NA	NA	22	AF
2019/7/21 12:20	NA	NA	22	AF
2019/7/21 12:21	NA	NA	22	AF
2019/7/21 12:22	NA	NA	22	AF
2019/7/21 12:23	NA	NA	22	AF
2019/7/21 12:24	NA	NA	22	AF
2019/7/21 12:25	NA	NA	22	AF
2019/7/21 12:26	NA	NA	22	AF
2019/7/21 12:27	NA	NA	22	AF
2019/7/21 12:28	NA	NA	22	AF
2019/7/21 12:29	NA	NA	22	AF
2019/7/21 12:30	NA	NA	22	AF
2019/7/21 12:31	NA	NA	22	AF
2019/7/21 12:32	NA	NA	22	AF
2019/7/21 12:33	NA	NA	22	AF
2019/7/21 12:34	NA	NA	22	AF
2019/7/21 12:35	NA	NA	22	AF
2019/7/21 12:36	NA	NA	22	AF
2019/7/21 12:37	NA	NA	22	AF
2019/7/21 12:38	NA	NA	22	AF
2019/7/21 12:39	NA	NA	22	AF
2019/7/21 12:40	NA	NA	22	AF
2019/7/21 12:41	NA	NA	22	AF
2019/7/21 12:42	NA	NA	22	AF
2019/7/21 12:43	NA	NA	22	AF
2019/7/21 12:44	NA	NA	22	AF
2019/7/21 12:45	NA	NA	22	AF
2019/7/21 12:46	NA	NA	22	AF
2019/7/21 12:47	NA	NA	22	AF
2019/7/21 12:48	NA	NA	22	AF
2019/7/21 12:49	NA	NA	22	AF
2019/7/21 12:50	NA	NA	22	AF
2019/7/21 12:51	NA	NA	22	AF
2019/7/21 12:52	NA	NA	22	AF
2019/7/21 12:53	NA	NA	22	AF
2019/7/21 12:54	NA	NA	22	AF
2019/7/21 12:55	NA	NA	22	AF
2019/7/21 12:56	NA	NA	22	AF
2019/7/21 12:57	NA	NA	22	AF
2019/7/21 12:58	NA	NA	22	AF
2019/7/21 12:59	NA	NA	22	AF
2019/7/21 13:00	NA	NA	22	AF
2019/7/21 13:01	NA	NA	22	AF
2019/7/21 13:02	NA	NA	22	AF
2019/7/21 13:03	NA	NA	22	AF
2019/7/21 13:04	NA	NA	22	AF
2019/7/21 13:05	NA	NA	22	AF
2019/7/21 13:06	NA	NA	22	AF
2019/7/21 13:07	NA	NA	22	AF
2019/7/21 13:08	NA	NA	22	AF
2019/7/21 13:09	NA	NA	22	AF
2019/7/21 13:10	NA	NA	22	AF
2019/7/21 13:11	NA	NA	22	AF
2019/7/21 13:12	NA	NA	22	AF
2019/7/21 13:13	NA	NA	22	AF
2019/7/21 13:14	NA	NA	22	AF
2019/7/21 13:15	NA	NA	22	AF
2019/7/21 13:16	NA	NA	22	AF
2019/7/21 13:17	NA	NA	22	AF
2019/7/21 13:18	NA	NA	22	AF
2019/7/21 13:19	NA	NA	22	AF
2019/7/21 13:20	NA	NA	22	AF
2019/7/21 13:21	NA	NA	22	AF
2019/7/21 13:22	NA	NA	22	AF
2019/7/21 13:23	NA	NA	22	AF
2019/7/21 13:24	NA	NA	22	AF
2019/7/21 13:25	NA	NA	22	AF
2019/7/21 13:26	NA	NA	22	AF
2019/7/21 13:27	NA	NA	22	AF
2019/7/21 13:28	NA	NA	22	AF
2019/7/21 13:29	NA	NA	22	AF
2019/7/21 13:30	NA	NA	22	AF
2019/7/21 13:31	NA	NA	22	AF
2019/7/21 13:32	NA	NA	22	AF
2019/7/21 13:33	NA	NA	22	AF
2019/7/21 13:34	NA	NA	22	AF
2019/7/21 13:35	NA	NA	22	AF
2019/7/21 13:36	NA	NA	22	AF
2019/7/21 13:37	NA	NA	22	AF
2019/7/21 13:38	NA	NA	22	AF
2019/7/21 13:39	NA	NA	22	AF
2019/7/21 13:40	NA	NA	22	AF
2019/7/21 13:41	NA	NA	22	AF
2019/7/21 13:42	NA	NA	22	AF
2019/7/21 13:43	NA	NA	22	AF
2019/7/21 13:44	NA	NA	22	AF
2019/7/21 13:45	NA	NA	22	AF
2019/7/21 13:46	NA	NA	22	AF
2019/7/21 13:47	NA	NA	22	AF
2019/7/21 13:48	NA	NA	22	AF
2019/7/21 13:49	NA	NA	22	AF
2019/7/21 13:50	NA	NA	22	AF
2019/7/21 13:51	NA	NA	22	AF
2019/7/21 13:52	NA	NA	22	AF
2019/7/21 13:53	NA	NA	22	AF
2019/7/21 13:54	NA	NA	22	AF
2019/7/21 13:55	NA	NA	22	AF
2019/7/21 13:56	NA	NA	22	AF
2019/7/21 13:57	NA	NA	22	AF
2019/7/21 13:58	NA	NA	22	AF
2019/7/21 13:59	NA	NA	22	AF
2019/7/21 14:00	NA	NA	22	AF
2019/7/21 14:01	NA	NA	22	AF
2019/7/21 14:02	NA	NA	22	AF
2019/7/21 14:03	NA	NA	22	AF
2019/7/21 14:04	NA	NA	22	AF
2019/7/21 14:05	NA	NA	22	AF
2019/7/21 14:06	NA	NA	22	AF
2019/7/21 14:07	NA	NA	22	AF
2019/7/21 14:08	NA	NA	22	AF
2019/7/21 14:09	NA	NA	22	AF
2019/7/21 14:10	NA	NA	22	AF
2019/7/21 14:11	NA	NA	22	AF
2019/7/21 14:12	NA	NA	22	AF
2019/7/21 14:13	NA	NA	22	AF
2019/7/21 14:14	NA	NA	22	AF
2019/7/21 14:15	NA	NA	22	AF
2019/7/21 14:16	NA	NA	22	AF
2019/7/21 14:17	NA	NA	22	AF
2019/7/21 14:18	NA	NA	22	AF
2019/7/21 14:19	NA	NA	22	AF
2019/7/21 14:20	NA	NA	22	AF
2019/7/21 14:21	NA	NA	22	AF
2019/7/21 14:22	NA	NA	22	AF
2019/7/21 14:23	NA	NA	22	AF
2019/7/21 14:24	NA	NA	22	AF
2019/7/21 14:25	NA	NA	22	AF
2019/7/21 14:26	NA	NA	22	AF
2019/7/21 14:27	NA	NA	22	AF
2019/7/21 14:28	NA	NA	22	AF
2019/7/21 14:29	NA	NA	22	AF
2019/7/21 14:30	NA	NA	22	AF
2019/7/21 14:31	NA	NA	22	AF
2019/7/21 14:32	NA	NA	22	AF
2019/7/21 14:33	NA	NA	22	AF
2019/7/21 14:34	NA	NA	22	AF
2019/7/21 14:35	NA	NA	22	AF
2019/7/21 14:36	NA	NA	22	AF
2019/7/21 14:37	NA	NA	22	AF
2019/7/21 14:38	NA	NA	22	AF
2019/7/21 14:39	NA	NA	22	AF
2019/7/21 14:40	NA	NA	22	AF
2019/7/21 14:41	NA	NA	22	AF
2019/7/21 14:42	NA	NA	22	AF
2019/7/21 14:43	NA	NA	22	AF
2019/7/21 14:44	NA	NA	22	AF
2019/7/21 14:45	NA	NA	22	AF
2019/7/21 14:46	NA	NA	22	AF
2019/7/21 14:47	NA	NA	22	AF
2019/7/21 14:48	NA	NA	22	AF
2019/7/21 14:49	NA	NA	22	AF
2019/7/21 14:50	NA	NA	22	AF
2019/7/21 14:51	NA	NA	22	AF
2019/7/21 14:52	NA	NA	22	AF
2019/7/21 14:53	NA	NA	22	AF
2019/7/21 14:54	NA	NA	22	AF
2019/7/21 14:55	NA	NA	22	AF
2019/7/21 14:56	NA	NA	22	AF
2019/7/21 14:57	NA	NA	22	AF
2019/7/21 14:58	NA	NA	22	AF
2019/7/21 14:59	NA	NA	22	AF
2019/7/21 15:00	NA	NA	22	AF
2019/7/22 4:00	266315.4879	35258.93903	22	AF
2019/7/22 4:01	266314.2949	35259.52695	22	AF
2019/7/22 4:02	266315.4948	35258.25954	22	AF
2019/7/22 4:03	266314.8214	35259.58012	22	AF
2019/7/22 4:04	266315.1202	35259.43406	22	AF
2019/7/22 4:05	266316.13	35259.02578	22	AF
2019/7/22 4:06	266315.65	35257.65616	22	AF
2019/7/22 4:07	266314.9556	35260.51637	22	AF
2019/7/22 4:08	266311.1666	35260.72913	22	AF
2019/7/22 4:09	266288.9549	35272.13462	22	AF
2019/7/22 4:10	266271.0941	35277.78391	22	AF
2019/7/22 4:11	266261.2519	35282.95504	22	AF
2019/7/22 4:12	266247.4731	35295.81862	22	AF
2019/7/22 4:13	266232.6163	35321.09816	22	AF
2019/7/22 4:14	266225.2941	35328.02761	22	AF
2019/7/22 4:15	266220.8948	35333.00536	22	AF
[truncated: 1,306 more rows]
