# Supplementary material for: Estimating individual exposure to predation risk in group-living baboons, Papio anubis
Source: PLoS One. 2023 Nov 8;18(11):e0287357. doi: 10.1371/journal.pone.0287357 (PMC10631679; doi:10.1371/journal.pone.0287357)
Supplement: S1 Data — (ZIP) [file pone.0287357.s006.zip › S6 Data/23.csv]

Unnamed: 0	x	y	id	agesex
2019/7/19 4:00	265551.9624	35302.59444	23	J
2019/7/19 4:01	265586.7741	35316.59289	23	J
2019/7/19 4:02	265599.8901	35325.7238	23	J
2019/7/19 4:03	265608.4088	35333.25077	23	J
2019/7/19 4:04	265616.2769	35339.02294	23	J
2019/7/19 4:05	265625.5335	35338.83154	23	J
2019/7/19 4:06	265679.5098	35349.46181	23	J
2019/7/19 4:07	265743.6116	35373.32427	23	J
2019/7/19 4:08	265761.5153	35383.68467	23	J
2019/7/19 4:09	265850.4149	35425.40255	23	J
2019/7/19 4:10	265880.2434	35441.34012	23	J
2019/7/19 4:11	265899.2771	35447.03849	23	J
2019/7/19 4:12	265899.8681	35450.19798	23	J
2019/7/19 4:13	265903.1004	35448.29915	23	J
2019/7/19 4:14	265908.7547	35442.11448	23	J
2019/7/19 4:15	265926.8511	35437.53903	23	J
2019/7/19 4:16	265936.0202	35436.27699	23	J
2019/7/19 4:17	265939.3077	35437.85963	23	J
2019/7/19 4:18	265946.5674	35445.39311	23	J
2019/7/19 4:19	265951.4909	35449.44706	23	J
2019/7/19 4:20	265956.3885	35447.87823	23	J
2019/7/19 4:21	265968.6877	35445.22118	23	J
2019/7/19 4:22	265976.2135	35449.25783	23	J
2019/7/19 4:23	265977.4785	35450.00175	23	J
2019/7/19 4:24	265997.0444	35458.23726	23	J
2019/7/19 4:25	266001.3779	35459.00471	23	J
2019/7/19 4:26	266000.6395	35461.56114	23	J
2019/7/19 4:27	266009.0861	35464.96031	23	J
2019/7/19 4:28	266017.7486	35458.35522	23	J
2019/7/19 4:29	266019.0792	35457.55749	23	J
2019/7/19 4:30	266022.3478	35455.67063	23	J
2019/7/19 4:31	266029.7784	35451.63497	23	J
2019/7/19 4:32	266037.8785	35456.33771	23	J
2019/7/19 4:33	266043.2899	35461.7568	23	J
2019/7/19 4:34	266044.759	35460.09318	23	J
2019/7/19 4:35	266036.7976	35465.74434	23	J
2019/7/19 4:36	266035.5983	35464.51392	23	J
2019/7/19 4:37	266035.3793	35464.43119	23	J
2019/7/19 4:38	266038.2727	35462.75807	23	J
2019/7/19 4:39	266042.3397	35459.91431	23	J
2019/7/19 4:40	266039.9551	35456.75592	23	J
2019/7/19 4:41	266037.8621	35463.36703	23	J
2019/7/19 4:42	266037.3866	35462.9483	23	J
2019/7/19 4:43	266037.9495	35462.95722	23	J
2019/7/19 4:44	266041.018	35459.07601	23	J
2019/7/19 4:45	266056.1665	35448.78166	23	J
2019/7/19 4:46	266064.6184	35445.07982	23	J
2019/7/19 4:47	266083.3488	35404.82027	23	J
2019/7/19 4:48	266099.0501	35381.04114	23	J
2019/7/19 4:49	266160.2763	35335.84316	23	J
2019/7/19 4:50	266179.7652	35318.28894	23	J
2019/7/19 4:51	266179.1339	35309.61248	23	J
2019/7/19 4:52	266179.6241	35301.94856	23	J
2019/7/19 4:53	266189.7174	35274.30025	23	J
2019/7/19 4:54	266202.2786	35242.05432	23	J
2019/7/19 4:55	266220.7876	35238.18159	23	J
2019/7/19 4:56	266257.3008	35231.65343	23	J
2019/7/19 4:57	266275.8525	35229.3922	23	J
2019/7/19 4:58	266275.4469	35229.49828	23	J
2019/7/19 4:59	266276.1219	35229.64654	23	J
2019/7/19 5:00	266279.6184	35229.68528	23	J
2019/7/19 5:01	266279.3354	35228.8051	23	J
2019/7/19 5:02	266278.5667	35228.83549	23	J
2019/7/19 5:03	266272.0621	35226.24756	23	J
2019/7/19 5:04	266271.2227	35226.17621	23	J
2019/7/19 5:05	266270.9979	35228.33305	23	J
2019/7/19 5:06	266271.1791	35227.96709	23	J
2019/7/19 5:07	266271.7563	35227.94928	23	J
2019/7/19 5:08	266271.8261	35227.15272	23	J
2019/7/19 5:09	266271.8608	35227.26309	23	J
2019/7/19 5:10	266271.3486	35228.06752	23	J
2019/7/19 5:11	266271.6932	35227.94542	23	J
2019/7/19 5:12	266272.0795	35227.73538	23	J
2019/7/19 5:13	266270.845	35227.48216	23	J
2019/7/19 5:14	266270.3394	35228.10681	23	J
2019/7/19 5:15	266271.8302	35228.33583	23	J
2019/7/19 5:16	266272.4224	35228.3499	23	J
2019/7/19 5:17	266272.2212	35227.32721	23	J
2019/7/19 5:18	266272.5223	35226.71403	23	J
2019/7/19 5:19	266272.6537	35227.77471	23	J
2019/7/19 5:20	266269.7599	35227.33915	23	J
2019/7/19 5:21	266265.0939	35226.18031	23	J
2019/7/19 5:22	266267.6815	35226.10153	23	J
2019/7/19 5:23	266272.8219	35227.81099	23	J
2019/7/19 5:24	266271.7806	35228.66913	23	J
2019/7/19 5:25	266271.9044	35228.30097	23	J
2019/7/19 5:26	266272.5441	35228.26434	23	J
2019/7/19 5:27	266272.4743	35227.78027	23	J
2019/7/19 5:28	266272.3482	35228.19415	23	J
2019/7/19 5:29	266272.8327	35228.15921	23	J
2019/7/19 5:30	266272.8583	35228.08823	23	J
2019/7/19 5:31	266272.6085	35228.1301	23	J
2019/7/19 5:32	266273.1982	35228.52874	23	J
2019/7/19 5:33	266273.4538	35227.96737	23	J
2019/7/19 5:34	266272.8664	35227.92767	23	J
2019/7/19 5:35	266273.0329	35227.96192	23	J
2019/7/19 5:36	266273.4081	35227.71317	23	J
2019/7/19 5:37	266273.8189	35228.20048	23	J
2019/7/19 5:38	266273.8599	35228.19882	23	J
2019/7/19 5:39	266273.5124	35227.94523	23	J
2019/7/19 5:40	266276.5627	35227.51436	23	J
2019/7/19 5:41	266283.0868	35224.63196	23	J
2019/7/19 5:42	266294.9387	35218.77523	23	J
2019/7/19 5:43	266299.9587	35218.35999	23	J
2019/7/19 5:44	266299.8919	35220.12157	23	J
2019/7/19 5:45	266301.2442	35217.29239	23	J
2019/7/19 5:46	266323.6548	35226.42876	23	J
2019/7/19 5:47	266325.6224	35228.57557	23	J
2019/7/19 5:48	266325.9837	35227.43878	23	J
2019/7/19 5:49	266332.387	35227.55626	23	J
2019/7/19 5:50	266340.0855	35226.22116	23	J
2019/7/19 5:51	266338.0976	35227.15157	23	J
2019/7/19 5:52	266332.7936	35230.76266	23	J
2019/7/19 5:53	266343.6196	35224.96915	23	J
2019/7/19 5:54	266345.7902	35229.64253	23	J
2019/7/19 5:55	266338.5671	35232.54497	23	J
2019/7/19 5:56	266330.3121	35229.73426	23	J
2019/7/19 5:57	266328.0432	35231.59916	23	J
2019/7/19 5:58	266323.4665	35227.70624	23	J
2019/7/19 5:59	266321.6488	35227.72224	23	J
2019/7/19 6:00	266323.3891	35232.39814	23	J
2019/7/19 6:01	266322.9492	35229.70375	23	J
2019/7/19 6:02	266328.2544	35230.70664	23	J
2019/7/19 6:03	266342.8211	35237.5695	23	J
2019/7/19 6:04	266345.8007	35243.50458	23	J
2019/7/19 6:05	266346.93	35243.2271	23	J
2019/7/19 6:06	266347.7438	35241.3979	23	J
2019/7/19 6:07	266347.8308	35241.09796	23	J
2019/7/19 6:08	266346.7124	35241.65785	23	J
2019/7/19 6:09	266346.6037	35241.92332	23	J
2019/7/19 6:10	266346.7243	35241.66024	23	J
2019/7/19 6:11	266368.3893	35231.48387	23	J
2019/7/19 6:12	266399.288	35228.12791	23	J
2019/7/19 6:13	266427.1831	35218.46257	23	J
2019/7/19 6:14	266458.1885	35202.3262	23	J
2019/7/19 6:15	266463.0992	35195.34918	23	J
2019/7/19 6:16	266463.4144	35195.44073	23	J
2019/7/19 6:17	266511.37	35173.21768	23	J
2019/7/19 6:18	266536.6635	35165.67796	23	J
2019/7/19 6:19	266555.6515	35164.67607	23	J
2019/7/19 6:20	266562.0226	35169.46839	23	J
2019/7/19 6:21	266572.4775	35173.2941	23	J
2019/7/19 6:22	266585.9678	35171.99968	23	J
2019/7/19 6:23	266598.1851	35167.19862	23	J
2019/7/19 6:24	266610.595	35160.62047	23	J
2019/7/19 6:25	266629.7436	35131.60682	23	J
2019/7/19 6:26	266638.3107	35133.88465	23	J
2019/7/19 6:27	266645.1455	35134.49509	23	J
2019/7/19 6:28	266663.4864	35136.03375	23	J
2019/7/19 6:29	266676.7855	35138.8946	23	J
2019/7/19 6:30	266679.5674	35141.06244	23	J
2019/7/19 6:31	266702.029	35172.30312	23	J
2019/7/19 6:32	266724.5597	35183.00488	23	J
2019/7/19 6:33	266744.2825	35189.7614	23	J
2019/7/19 6:34	266745.516	35189.83217	23	J
2019/7/19 6:35	266766.166	35193.77134	23	J
2019/7/19 6:36	266783.854	35201.41955	23	J
2019/7/19 6:37	266807.4497	35235.6876	23	J
2019/7/19 6:38	266817.2379	35239.44026	23	J
2019/7/19 6:39	266834.1511	35238.14846	23	J
2019/7/19 6:40	266846.05	35245.6736	23	J
2019/7/19 6:41	266850.5883	35252.6909	23	J
2019/7/19 6:42	266858.6834	35257.46147	23	J
2019/7/19 6:43	266866.2241	35261.22491	23	J
2019/7/19 6:44	266888.91	35265.25662	23	J
2019/7/19 6:45	266917.6286	35276.37279	23	J
2019/7/19 6:46	266923.6452	35282.26549	23	J
2019/7/19 6:47	266938.7922	35293.64637	23	J
2019/7/19 6:48	266943.9641	35298.08111	23	J
2019/7/19 6:49	266944.4111	35298.64197	23	J
2019/7/19 6:50	266947.3703	35295.03031	23	J
2019/7/19 6:51	266960.4073	35293.88051	23	J
2019/7/19 6:52	266966.3931	35297.00939	23	J
2019/7/19 6:53	266978.4008	35297.69472	23	J
2019/7/19 6:54	267017.8447	35312.5373	23	J
2019/7/19 6:55	267018.3075	35314.61847	23	J
2019/7/19 6:56	267045.2575	35336.93866	23	J
2019/7/19 6:57	267056.7081	35338.16993	23	J
2019/7/19 6:58	267066.251	35345.51562	23	J
2019/7/19 6:59	267069.8883	35351.536	23	J
2019/7/19 7:00	267089.8987	35353.81921	23	J
2019/7/19 7:01	267112.9295	35366.91026	23	J
2019/7/19 7:02	267110.9398	35395.86005	23	J
2019/7/19 7:03	267128.7319	35425.6512	23	J
2019/7/19 7:04	267144.854	35461.12774	23	J
2019/7/19 7:05	267167.1633	35502.93695	23	J
2019/7/19 7:06	267209.2619	35526.65221	23	J
2019/7/19 7:07	267225.8228	35531.85017	23	J
2019/7/19 7:08	267229.751	35548.07372	23	J
2019/7/19 7:09	267232.1424	35554.33952	23	J
2019/7/19 7:10	267234.1321	35554.01006	23	J
2019/7/19 7:11	267234.4031	35553.31947	23	J
2019/7/19 7:12	267232.3185	35555.21012	23	J
2019/7/19 7:13	267231.2345	35554.20513	23	J
2019/7/19 7:14	267233.1772	35555.52646	23	J
2019/7/19 7:15	267230.6215	35548.44972	23	J
2019/7/19 7:16	267221.8273	35538.21645	23	J
2019/7/19 7:17	267228.3202	35535.34936	23	J
2019/7/19 7:18	267234.7694	35525.10885	23	J
2019/7/19 7:19	267239.1593	35520.07491	23	J
2019/7/19 7:20	267244.6787	35518.19996	23	J
2019/7/19 7:21	267272.4018	35524.19586	23	J
2019/7/19 7:22	267299.7896	35527.35906	23	J
2019/7/19 7:23	267314.9761	35533.71993	23	J
2019/7/19 7:24	267320.3724	35530.17212	23	J
2019/7/19 7:25	267323.978	35531.84648	23	J
2019/7/19 7:26	267330.3195	35540.17387	23	J
2019/7/19 7:27	267335.8023	35539.62802	23	J
2019/7/19 7:28	267335.7895	35541.17095	23	J
2019/7/19 7:29	267339.8802	35543.73355	23	J
2019/7/19 7:30	267344.8769	35537.5457	23	J
2019/7/19 7:31	267352.0928	35529.26623	23	J
2019/7/19 7:32	267354.2944	35529.43998	23	J
2019/7/19 7:33	267364.5419	35532.00888	23	J
2019/7/19 7:34	267369.33	35530.19178	23	J
2019/7/19 7:35	267370.4466	35531.01302	23	J
2019/7/19 7:36	267376.8956	35533.87888	23	J
2019/7/19 7:37	267376.8373	35533.6916	23	J
2019/7/19 7:38	267377.3436	35533.42642	23	J
2019/7/19 7:39	267381.1546	35533.85921	23	J
2019/7/19 7:40	267381.7193	35535.76959	23	J
2019/7/19 7:41	267382.2487	35536.34334	23	J
2019/7/19 7:42	267381.5813	35536.72322	23	J
2019/7/19 7:43	267380.9679	35537.25774	23	J
2019/7/19 7:44	267381.5683	35536.54975	23	J
2019/7/19 7:45	267380.603	35536.93633	23	J
2019/7/19 7:46	267379.3662	35537.34914	23	J
2019/7/19 7:47	267379.0979	35537.08171	23	J
2019/7/19 7:48	267380.1858	35536.92535	23	J
2019/7/19 7:49	267380.4759	35537.23148	23	J
2019/7/19 7:50	267379.6109	35537.30263	23	J
2019/7/19 7:51	267378.3878	35536.41049	23	J
2019/7/19 7:52	267379.7452	35536.23361	23	J
2019/7/19 7:53	267378.1754	35535.07868	23	J
2019/7/19 7:54	267377.0454	35534.29141	23	J
2019/7/19 7:55	267377.2615	35533.04596	23	J
2019/7/19 7:56	267377.7282	35533.33094	23	J
2019/7/19 7:57	267376.9385	35533.32272	23	J
2019/7/19 7:58	267376.2212	35534.01064	23	J
2019/7/19 7:59	267368.0142	35532.36874	23	J
2019/7/19 8:00	267364.9988	35528.4206	23	J
2019/7/19 8:01	267369.1878	35528.05604	23	J
2019/7/19 8:02	267374.4165	35527.17659	23	J
2019/7/19 8:03	267375.0271	35521.66156	23	J
2019/7/19 8:04	267375.5364	35507.00032	23	J
2019/7/19 8:05	267381.2336	35504.5019	23	J
2019/7/19 8:06	267395.9139	35507.21865	23	J
2019/7/19 8:07	267427.6927	35496.1829	23	J
2019/7/19 8:08	267442.7873	35485.90819	23	J
2019/7/19 8:09	267450.0588	35480.1846	23	J
2019/7/19 8:10	267446.8979	35477.86938	23	J
2019/7/19 8:11	267438.0511	35473.04332	23	J
2019/7/19 8:12	267438.2608	35473.04789	23	J
2019/7/19 8:13	267438.1398	35473.17216	23	J
2019/7/19 8:14	267438.2213	35473.09545	23	J
2019/7/19 8:15	267438.1797	35473.09933	23	J
2019/7/19 8:16	267439.0257	35473.8754	23	J
2019/7/19 8:17	267436.1655	35471.7454	23	J
2019/7/19 8:18	267437.6807	35469.61909	23	J
2019/7/19 8:19	267436.7433	35473.79809	23	J
2019/7/19 8:20	267434.4834	35472.63408	23	J
2019/7/19 8:21	267434.9152	35471.24591	23	J
2019/7/19 8:22	267433.5549	35470.28116	23	J
2019/7/19 8:23	267434.412	35471.90318	23	J
2019/7/19 8:24	267435.9523	35472.62954	23	J
2019/7/19 8:25	267436.1359	35471.32216	23	J
2019/7/19 8:26	267435.6047	35471.60984	23	J
2019/7/19 8:27	267435.7651	35471.81092	23	J
2019/7/19 8:28	267434.8585	35471.54123	23	J
2019/7/19 8:29	267434.9564	35471.50582	23	J
2019/7/19 8:30	267435.6995	35471.49516	23	J
2019/7/19 8:31	267434.5785	35471.85264	23	J
2019/7/19 8:32	267434.2994	35471.08934	23	J
2019/7/19 8:33	267435.8992	35471.7519	23	J
2019/7/19 8:34	267437.0451	35472.27169	23	J
2019/7/19 8:35	267435.9163	35471.07758	23	J
2019/7/19 8:36	267435.1335	35471.38356	23	J
2019/7/19 8:37	267435.6691	35471.52268	23	J
2019/7/19 8:38	267436.7955	35472.16427	23	J
2019/7/19 8:39	267434.727	35471.92782	23	J
2019/7/19 8:40	267434.4578	35471.53836	23	J
2019/7/19 8:41	267435.4015	35471.85063	23	J
2019/7/19 8:42	267434.8611	35471.81332	23	J
2019/7/19 8:43	267434.7083	35471.59214	23	J
2019/7/19 8:44	267435.2437	35472.16312	23	J
2019/7/19 8:45	267434.5258	35471.13741	23	J
2019/7/19 8:46	267435.605	35472.0788	23	J
2019/7/19 8:47	267434.6029	35471.29261	23	J
2019/7/19 8:48	267425.3161	35467.64862	23	J
2019/7/19 8:49	267425.7563	35466.66821	23	J
2019/7/19 8:50	267432.5067	35471.86062	23	J
2019/7/19 8:51	267432.4208	35471.33545	23	J
2019/7/19 8:52	267431.2795	35471.21808	23	J
2019/7/19 8:53	267431.5245	35471.52827	23	J
2019/7/19 8:54	267432.2136	35471.82068	23	J
2019/7/19 8:55	267433.6026	35471.48932	23	J
2019/7/19 8:56	267432.6131	35470.60948	23	J
2019/7/19 8:57	267433.5905	35472.14594	23	J
2019/7/19 8:58	267432.6159	35470.38993	23	J
2019/7/19 8:59	267433.3037	35470.33145	23	J
2019/7/19 9:00	267437.9925	35464.25196	23	J
2019/7/19 9:01	267436.768	35460.29524	23	J
2019/7/19 9:02	267433.26	35470.25578	23	J
2019/7/19 9:03	267432.0343	35469.71776	23	J
2019/7/19 9:04	267432.6004	35470.33353	23	J
2019/7/19 9:05	267432.3877	35470.07678	23	J
2019/7/19 9:06	267432.1839	35470.48071	23	J
2019/7/19 9:07	267433.7985	35472.58149	23	J
2019/7/19 9:08	267433.2738	35471.37528	23	J
2019/7/19 9:09	267432.6377	35470.20669	23	J
2019/7/19 9:10	267433.7994	35471.73261	23	J
2019/7/19 9:11	267434.3637	35470.87494	23	J
2019/7/19 9:12	267444.048	35456.83011	23	J
2019/7/19 9:13	267459.7515	35439.26168	23	J
2019/7/19 9:14	267463.1001	35432.97869	23	J
2019/7/19 9:15	267463.1769	35432.86346	23	J
2019/7/19 9:16	267464.2841	35433.83268	23	J
2019/7/19 9:17	267464.3148	35436.35223	23	J
2019/7/19 9:18	267464.3052	35436.64755	23	J
2019/7/19 9:19	267462.117	35433.68674	23	J
2019/7/19 9:20	267461.78	35424.52401	23	J
2019/7/19 9:21	267463.1488	35391.47264	23	J
2019/7/19 9:22	267481.0363	35354.6041	23	J
2019/7/19 9:23	267507.6288	35331.24022	23	J
2019/7/19 9:24	267548.0859	35319.9513	23	J
2019/7/19 9:25	267561.3345	35316.24282	23	J
2019/7/19 9:26	267576.8575	35311.74803	23	J
2019/7/19 9:27	267581.8998	35306.44373	23	J
2019/7/19 9:28	267588.4037	35299.61206	23	J
2019/7/19 9:29	267587.7959	35291.16517	23	J
2019/7/19 9:30	267602.9297	35280.15128	23	J
2019/7/19 9:31	267610.6857	35267.77975	23	J
2019/7/19 9:32	267620.312	35260.24179	23	J
2019/7/19 9:33	267621.6246	35247.11744	23	J
2019/7/19 9:34	267622.5848	35240.78388	23	J
2019/7/19 9:35	267624.0979	35235.58537	23	J
2019/7/19 9:36	267625.0843	35230.35341	23	J
2019/7/19 9:37	267629.7315	35215.21853	23	J
2019/7/19 9:38	267641.1551	35187.48816	23	J
2019/7/19 9:39	267643.315	35165.16425	23	J
2019/7/19 9:40	267641.3837	35155.82256	23	J
2019/7/19 9:41	267637.2221	35153.36467	23	J
2019/7/19 9:42	267634.467	35157.17554	23	J
2019/7/19 9:43	267633.4081	35156.08999	23	J
2019/7/19 9:44	267625.9059	35137.13435	23	J
2019/7/19 9:45	267625.1304	35127.45205	23	J
2019/7/19 9:46	267608.3975	35115.68053	23	J
2019/7/19 9:47	267597.6936	35107.91368	23	J
2019/7/19 9:48	267595.8404	35108.993	23	J
2019/7/19 9:49	267583.5533	35101.34205	23	J
2019/7/19 9:50	267555.4306	35074.48956	23	J
2019/7/19 9:51	267545.4815	35062.58763	23	J
2019/7/19 9:52	267540.8508	35050.26524	23	J
2019/7/19 9:53	267538.1931	35046.55649	23	J
2019/7/19 9:54	267537.3096	35045.57634	23	J
2019/7/19 9:55	267538.7745	35045.65605	23	J
2019/7/19 9:56	267543.1528	35045.84154	23	J
2019/7/19 9:57	267545.0637	35042.13241	23	J
2019/7/19 9:58	267546.9444	35039.55772	23	J
2019/7/19 9:59	267549.6354	35041.16905	23	J
2019/7/19 10:00	267550.2666	35042.75487	23	J
2019/7/19 10:01	267552.8832	35041.10941	23	J
2019/7/19 10:02	267550.6756	35041.2859	23	J
2019/7/19 10:03	267555.3023	35042.06767	23	J
2019/7/19 10:04	267565.0162	35041.09977	23	J
2019/7/19 10:05	267564.0788	35043.39573	23	J
2019/7/19 10:06	267564.3457	35042.76081	23	J
2019/7/19 10:07	267566.7455	35040.50161	23	J
2019/7/19 10:08	267566.0221	35041.02159	23	J
2019/7/19 10:09	267569.0109	35037.65992	23	J
2019/7/19 10:10	267575.4754	35033.17362	23	J
2019/7/19 10:11	267576.4138	35032.6335	23	J
2019/7/19 10:12	267576.5034	35032.75423	23	J
2019/7/19 10:13	267576.6565	35032.67843	23	J
2019/7/19 10:14	267576.5847	35031.84504	23	J
2019/7/19 10:15	267575.9551	35032.96375	23	J
2019/7/19 10:16	267575.884	35032.81113	23	J
2019/7/19 10:17	267573.4461	35036.11942	23	J
2019/7/19 10:18	267573.0263	35036.74607	23	J
2019/7/19 10:19	267574.3631	35037.19467	23	J
2019/7/19 10:20	267572.6595	35037.11376	23	J
2019/7/19 10:21	267575.6	35030.6662	23	J
2019/7/19 10:22	267578.383	35018.98604	23	J
2019/7/19 10:23	267582.1636	35013.33286	23	J
2019/7/19 10:24	267583.5496	35013.24318	23	J
2019/7/19 10:25	267589.3499	35007.59088	23	J
2019/7/19 10:26	267589.2343	35001.84115	23	J
2019/7/19 10:27	267590.6531	35002.26061	23	J
2019/7/19 10:28	267590.2974	35002.53959	23	J
2019/7/19 10:29	267590.3205	35003.07951	23	J
2019/7/19 10:30	267591.1925	35002.68762	23	J
2019/7/19 10:31	267589.3068	35001.83174	23	J
2019/7/19 10:32	267590.3355	35002.11302	23	J
2019/7/19 10:33	267589.4253	35002.47672	23	J
2019/7/19 10:34	267590.6568	35002.05267	23	J
2019/7/19 10:35	267588.7607	35000.45851	23	J
2019/7/19 10:36	267584.0372	34998.55265	23	J
2019/7/19 10:37	267583.5689	34999.13084	23	J
2019/7/19 10:38	267587.3261	35000.71393	23	J
2019/7/19 10:39	267588.3305	35000.24638	23	J
2019/7/19 10:40	267584.6177	34999.4146	23	J
2019/7/19 10:41	267585.6856	35000.24438	23	J
2019/7/19 10:42	267585.6723	35000.35646	23	J
2019/7/19 10:43	267586.3092	35000.46472	23	J
2019/7/19 10:44	267585.7523	35000.59793	23	J
2019/7/19 10:45	267585.8719	34999.69058	23	J
2019/7/19 10:46	267586.001	34999.57405	23	J
2019/7/19 10:47	267586.421	34999.33607	23	J
2019/7/19 10:48	267586.1834	34999.44313	23	J
2019/7/19 10:49	267585.3669	34999.67004	23	J
2019/7/19 10:50	267585.1341	35000.18845	23	J
2019/7/19 10:51	267585.6971	35000.197	23	J
2019/7/19 10:52	267586.2567	35000.33367	23	J
2019/7/19 10:53	267587.2911	35000.49881	23	J
2019/7/19 10:54	267586.8407	35000.49651	23	J
2019/7/19 10:55	267591.7458	34997.80563	23	J
2019/7/19 10:56	267591.1106	35001.32524	23	J
2019/7/19 10:57	267589.7256	34998.73271	23	J
2019/7/19 10:58	267591.51	34999.16371	23	J
2019/7/19 10:59	267590.7045	34999.51061	23	J
2019/7/19 11:00	267588.8613	35002.49017	23	J
2019/7/19 11:01	267589.4159	35002.41423	23	J
2019/7/19 11:02	267588.5801	35002.10176	23	J
2019/7/19 11:03	267588.8198	35002.30706	23	J
2019/7/19 11:04	267588.4654	35002.64706	23	J
2019/7/19 11:05	267590.643	35002.8422	23	J
2019/7/19 11:06	267588.1948	35004.43798	23	J
2019/7/19 11:07	267586.4418	34999.78411	23	J
2019/7/19 11:08	267584.3815	34998.84863	23	J
2019/7/19 11:09	267585.1583	34999.43412	23	J
2019/7/19 11:10	267584.9554	34997.44514	23	J
2019/7/19 11:11	267583.2589	34995.79656	23	J
2019/7/19 11:12	267583.5567	34996.67856	23	J
2019/7/19 11:13	267584.265	34997.04544	23	J
2019/7/19 11:14	267584.1383	34996.50664	23	J
2019/7/19 11:15	267584.5377	34996.85902	23	J
2019/7/19 11:16	267583.9349	34996.3734	23	J
2019/7/19 11:17	267582.867	34995.31422	23	J
2019/7/19 11:18	267583.54	34995.86323	23	J
2019/7/19 11:19	267584.3009	34996.54513	23	J
2019/7/19 11:20	267582.3987	34998.25427	23	J
2019/7/19 11:21	267575.8343	35008.23105	23	J
2019/7/19 11:22	267569.2959	35019.7169	23	J
2019/7/19 11:23	267557.3757	35026.22249	23	J
2019/7/19 11:24	267553.7336	35029.53747	23	J
2019/7/19 11:25	267547.7794	35028.11907	23	J
2019/7/19 11:26	267533.4846	35025.51778	23	J
2019/7/19 11:27	267528.223	35027.76097	23	J
2019/7/19 11:28	267527.2803	35030.10799	23	J
2019/7/19 11:29	267526.9778	35029.79338	23	J
2019/7/19 11:30	267516.3475	35044.30918	23	J
2019/7/19 11:31	267510.5934	35065.07607	23	J
2019/7/19 11:32	267509.5662	35071.69575	23	J
2019/7/19 11:33	267510.4694	35082.67984	23	J
2019/7/19 11:34	267520.8054	35100.81074	23	J
2019/7/19 11:35	267527.7563	35113.62779	23	J
2019/7/19 11:36	267523.0503	35127.02031	23	J
2019/7/19 11:37	267531.2228	35147.11523	23	J
2019/7/19 11:38	267540.3783	35159.70952	23	J
2019/7/19 11:39	267538.6471	35171.06707	23	J
2019/7/19 11:40	267536.6751	35175.9826	23	J
2019/7/19 11:41	267543.2987	35176.69661	23	J
2019/7/19 11:42	267562.995	35196.61296	23	J
2019/7/19 11:43	267560.8964	35203.58771	23	J
2019/7/19 11:44	267552.994	35231.19995	23	J
2019/7/19 11:45	267553.845	35242.39549	23	J
2019/7/19 11:46	267546.3102	35256.63158	23	J
2019/7/19 11:47	267527.5295	35291.91311	23	J
2019/7/19 11:48	267491.4642	35348.29976	23	J
2019/7/19 11:49	267428.8892	35401.18661	23	J
2019/7/19 11:50	267377.9048	35413.41618	23	J
2019/7/19 11:51	267349.9139	35417.57416	23	J
2019/7/19 11:52	267328.878	35414.11691	23	J
2019/7/19 11:53	267286.296	35398.97447	23	J
2019/7/19 11:54	267263.3019	35388.80228	23	J
2019/7/19 11:55	267259.7173	35385.3153	23	J
2019/7/19 11:56	267260.205	35383.92306	23	J
2019/7/19 11:57	267256.4239	35381.55985	23	J
2019/7/19 11:58	267246.7773	35377.16013	23	J
2019/7/19 11:59	267236.9168	35374.75152	23	J
2019/7/19 12:00	267236.5865	35373.38015	23	J
2019/7/19 12:01	267235.7704	35375.31565	23	J
2019/7/19 12:02	267228.2854	35386.88657	23	J
2019/7/19 12:03	267222.4922	35390.09454	23	J
2019/7/19 12:04	267223.5729	35389.35253	23	J
2019/7/19 12:05	267223.6477	35389.26366	23	J
2019/7/19 12:06	267224.8846	35388.86468	23	J
2019/7/19 12:07	267218.5757	35398.24152	23	J
2019/7/19 12:08	267202.9138	35417.56692	23	J
2019/7/19 12:09	267200.8717	35421.42079	23	J
2019/7/19 12:10	267202.8703	35421.99884	23	J
2019/7/19 12:11	267190.8301	35439.16266	23	J
2019/7/19 12:12	267171.6069	35453.52486	23	J
2019/7/19 12:13	267156.8355	35467.23618	23	J
2019/7/19 12:14	267139.1116	35465.13629	23	J
2019/7/19 12:15	267109.5084	35450.39731	23	J
2019/7/19 12:16	267094.2615	35445.64942	23	J
2019/7/19 12:17	267083.7003	35439.77148	23	J
2019/7/19 12:18	267068.9724	35423.89245	23	J
2019/7/19 12:19	267070.2312	35422.22077	23	J
2019/7/19 12:20	267070.2832	35422.47913	23	J
2019/7/19 12:21	267070.4685	35422.74167	23	J
2019/7/19 12:22	267070.4415	35422.39106	23	J
2019/7/19 12:23	267068.6439	35421.48318	23	J
2019/7/19 12:24	267069.966	35420.72804	23	J
2019/7/19 12:25	267069.0906	35420.45318	23	J
2019/7/19 12:26	267068.5652	35419.55628	23	J
2019/7/19 12:27	267050.7447	35428.58635	23	J
2019/7/19 12:28	267028.8311	35450.75797	23	J
2019/7/19 12:29	267015.9559	35474.11693	23	J
2019/7/19 12:30	267011.7447	35477.7364	23	J
2019/7/19 12:31	267012.8263	35480.66535	23	J
2019/7/19 12:32	267007.8349	35495.83429	23	J
2019/7/19 12:33	267004.0033	35497.70319	23	J
2019/7/19 12:34	266993.1491	35502.63707	23	J
2019/7/19 12:35	266976.9248	35514.67729	23	J
2019/7/19 12:36	266966.4832	35512.99087	23	J
2019/7/19 12:37	266952.902	35504.62108	23	J
2019/7/19 12:38	266941.8748	35505.04935	23	J
2019/7/19 12:39	266927.889	35513.00246	23	J
2019/7/19 12:40	266914.3426	35521.13319	23	J
2019/7/19 12:41	266911.9173	35521.36484	23	J
2019/7/19 12:42	266910.0448	35522.05264	23	J
2019/7/19 12:43	266905.7515	35521.14233	23	J
2019/7/19 12:44	266897.9853	35524.14222	23	J
2019/7/19 12:45	266886.226	35530.50457	23	J
2019/7/19 12:46	266872.9806	35539.63916	23	J
2019/7/19 12:47	266866.2906	35545.21279	23	J
2019/7/19 12:48	266828.2081	35595.996	23	J
2019/7/19 12:49	266792.6066	35646.71402	23	J
2019/7/19 12:50	266786.4852	35648.97383	23	J
2019/7/19 12:51	266782.2552	35650.67598	23	J
2019/7/19 12:52	266779.8135	35650.46541	23	J
2019/7/19 12:53	266774.0321	35655.88106	23	J
2019/7/19 12:54	266766.0588	35652.31552	23	J
2019/7/19 12:55	266737.3039	35628.74681	23	J
2019/7/19 12:56	266722.9655	35617.61354	23	J
2019/7/19 12:57	266719.0902	35611.13863	23	J
2019/7/19 12:58	266713.919	35605.74532	23	J
2019/7/19 12:59	266706.8563	35601.6898	23	J
2019/7/19 13:00	266721.7382	35584.84516	23	J
2019/7/19 13:01	266730.1825	35576.18693	23	J
2019/7/19 13:02	266730.9278	35575.73407	23	J
2019/7/19 13:03	266727.5558	35575.74066	23	J
2019/7/19 13:04	266721.8116	35574.63256	23	J
2019/7/19 13:05	266710.3898	35567.9508	23	J
2019/7/19 13:06	266706.989	35561.9418	23	J
2019/7/19 13:07	266700.4355	35560.78456	23	J
2019/7/19 13:08	266694.1351	35550.87587	23	J
2019/7/19 13:09	266680.7089	35546.63049	23	J
2019/7/19 13:10	266674.6965	35543.84338	23	J
2019/7/19 13:11	266667.9527	35532.28363	23	J
2019/7/19 13:12	266663.8715	35524.58399	23	J
2019/7/19 13:13	266658.4401	35515.45506	23	J
2019/7/19 13:14	266654.9018	35509.76555	23	J
2019/7/19 13:15	266655.4278	35498.2539	23	J
2019/7/19 13:16	266647.9276	35482.23933	23	J
2019/7/19 13:17	266645.9735	35476.99118	23	J
2019/7/19 13:18	266644.5386	35476.37688	23	J
2019/7/19 13:19	266642.9614	35475.5449	23	J
2019/7/19 13:20	266634.042	35467.21341	23	J
2019/7/19 13:21	266626.4198	35460.15662	23	J
2019/7/19 13:22	266617.5738	35460.98532	23	J
2019/7/19 13:23	266615.2329	35460.38208	23	J
2019/7/19 13:24	266613.6571	35446.32584	23	J
2019/7/19 13:25	266614.3012	35439.11171	23	J
2019/7/19 13:26	266605.3768	35442.55647	23	J
2019/7/19 13:27	266598.0039	35443.36927	23	J
2019/7/19 13:28	266590.3702	35443.29285	23	J
2019/7/19 13:29	266577.0782	35438.71249	23	J
2019/7/19 13:30	266573.3699	35436.02686	23	J
2019/7/19 13:31	266567.9499	35431.70552	23	J
2019/7/19 13:32	266557.707	35416.82373	23	J
2019/7/19 13:33	266554.919	35414.84853	23	J
2019/7/19 13:34	266549.3634	35409.96979	23	J
2019/7/19 13:35	266540.3002	35401.66708	23	J
2019/7/19 13:36	266540.8933	35384.51033	23	J
2019/7/19 13:37	266538.9421	35354.51344	23	J
2019/7/19 13:38	266537.3163	35343.697	23	J
2019/7/19 13:39	266535.0838	35345.75305	23	J
2019/7/19 13:40	266526.8749	35348.15632	23	J
2019/7/19 13:41	266490.9835	35337.99062	23	J
2019/7/19 13:42	266469.4474	35318.50479	23	J
2019/7/19 13:43	266446.6305	35298.8559	23	J
2019/7/19 13:44	266425.4487	35277.09413	23	J
2019/7/19 13:45	266417.3289	35270.23866	23	J
2019/7/19 13:46	266417.5012	35267.96809	23	J
2019/7/19 13:47	266416.9238	35267.53538	23	J
2019/7/19 13:48	266417.4275	35264.94288	23	J
2019/7/19 13:49	266421.5813	35261.77044	23	J
2019/7/19 13:50	266412.4754	35264.53207	23	J
2019/7/19 13:51	266410.7399	35265.01135	23	J
2019/7/19 13:52	266409.5255	35264.96772	23	J
2019/7/19 13:53	266410.5147	35262.6627	23	J
2019/7/19 13:54	266403.6852	35238.4092	23	J
2019/7/19 13:55	266376.614	35209.90283	23	J
2019/7/19 13:56	266359.981	35184.68334	23	J
2019/7/19 13:57	266341.5517	35181.96972	23	J
2019/7/19 13:58	266332.4814	35183.67359	23	J
2019/7/19 13:59	266330.6512	35190.00609	23	J
2019/7/19 14:00	266322.2788	35197.94074	23	J
2019/7/19 14:01	266321.653	35197.46784	23	J
2019/7/19 14:02	266317.2831	35192.40581	23	J
2019/7/19 14:03	266292.2186	35174.86178	23	J
2019/7/19 14:04	266265.452	35171.87758	23	J
2019/7/19 14:05	266262.2911	35165.818	23	J
2019/7/19 14:06	266261.9407	35164.92549	23	J
2019/7/19 14:07	266263.8654	35166.74123	23	J
2019/7/19 14:08	266262.5779	35165.4511	23	J
2019/7/19 14:09	266262.1847	35166.55539	23	J
2019/7/19 14:10	266262.2423	35165.99885	23	J
2019/7/19 14:11	266269.8927	35165.09549	23	J
2019/7/19 14:12	266263.6544	35165.35466	23	J
2019/7/19 14:13	266262.243	35165.98834	23	J
2019/7/19 14:14	266266.5927	35167.85078	23	J
2019/7/19 14:15	266266.0607	35172.75621	23	J
2019/7/19 14:16	266264.3073	35170.9314	23	J
2019/7/19 14:17	266270.4332	35167.5768	23	J
2019/7/19 14:18	266274.7141	35168.97877	23	J
2019/7/19 14:19	266269.1925	35169.50453	23	J
2019/7/19 14:20	266266.5318	35168.77489	23	J
2019/7/19 14:21	266265.9281	35168.79861	23	J
2019/7/19 14:22	266265.7556	35169.87649	23	J
2019/7/19 14:23	266265.1717	35170.60675	23	J
2019/7/19 14:24	266267.9023	35172.23802	23	J
2019/7/19 14:25	266278.9309	35169.10234	23	J
2019/7/19 14:26	266289.3583	35166.91172	23	J
2019/7/19 14:27	266296.0858	35159.03768	23	J
2019/7/19 14:28	266298.4038	35145.6531	23	J
2019/7/19 14:29	266298.6568	35143.25213	23	J
2019/7/19 14:30	266315.0275	35121.76258	23	J
2019/7/19 14:31	266321.3942	35116.94481	23	J
2019/7/19 14:32	266321.7804	35117.00501	23	J
2019/7/19 14:33	266322.9618	35117.73532	23	J
2019/7/19 14:34	266336.7058	35108.92433	23	J
2019/7/19 14:35	266344.1862	35101.55339	23	J
2019/7/19 14:36	266348.3795	35090.34533	23	J
2019/7/19 14:37	266352.1595	35075.33272	23	J
2019/7/19 14:38	266356.6552	35070.13318	23	J
2019/7/19 14:39	266357.4663	35070.4407	23	J
2019/7/19 14:40	266355.8264	35069.94202	23	J
2019/7/19 14:41	266358.8104	35071.02424	23	J
2019/7/19 14:42	266356.9268	35071.33929	23	J
2019/7/19 14:43	266357.1431	35071.2605	23	J
2019/7/19 14:44	266359.8032	35089.62463	23	J
2019/7/19 14:45	266367.9093	35106.88858	23	J
2019/7/19 14:46	266368.1819	35108.41561	23	J
2019/7/19 14:47	266373.9745	35115.13588	23	J
2019/7/19 14:48	266384.6881	35119.76381	23	J
2019/7/19 14:49	266388.2235	35121.08058	23	J
2019/7/19 14:50	266385.9101	35120.47069	23	J
2019/7/19 14:51	266386.3646	35121.40816	23	J
2019/7/19 14:52	266387.7425	35119.56336	23	J
2019/7/19 14:53	266388.3445	35119.44766	23	J
2019/7/19 14:54	266388.9024	35119.70949	23	J
2019/7/19 14:55	266388.746	35119.95431	23	J
2019/7/19 14:56	266388.7759	35120.09535	23	J
2019/7/19 14:57	266388.6166	35121.40586	23	J
2019/7/19 14:58	266395.3558	35135.18843	23	J
2019/7/19 14:59	266390.8609	35145.3812	23	J
2019/7/19 15:00	266389.2419	35144.80805	23	J
2019/7/20 4:00	266293.2849	35238.52387	23	J
2019/7/20 4:01	266290.8614	35236.91415	23	J
2019/7/20 4:02	266290.2877	35234.52649	23	J
2019/7/20 4:03	266289.2498	35235.87682	23	J
2019/7/20 4:04	266288.9954	35235.89825	23	J
2019/7/20 4:05	266291.2838	35237.80572	23	J
2019/7/20 4:06	266293.0137	35239.08645	23	J
2019/7/20 4:07	266289.9859	35235.33655	23	J
2019/7/20 4:08	266292.2727	35238.1624	23	J
2019/7/20 4:09	266292.5053	35236.64559	23	J
2019/7/20 4:10	266289.6227	35239.20911	23	J
2019/7/20 4:11	266290.2739	35239.47522	23	J
2019/7/20 4:12	266290.518	35237.28493	23	J
2019/7/20 4:13	266288.281	35240.16314	23	J
2019/7/20 4:14	266286.3454	35241.74924	23	J
2019/7/20 4:15	266291.4179	35237.5078	23	J
2019/7/20 4:16	266288.5023	35237.6037	23	J
2019/7/20 4:17	266289.4347	35235.3433	23	J
2019/7/20 4:18	266291.7417	35246.44018	23	J
2019/7/20 4:19	266287.6552	35247.92809	23	J
2019/7/20 4:20	266295.0886	35245.96205	23	J
2019/7/20 4:21	266281.5153	35235.45367	23	J
2019/7/20 4:22	266275.4949	35195.7295	23	J
2019/7/20 4:23	266274.6206	35180.72226	23	J
2019/7/20 4:24	266275.7181	35180.9191	23	J
2019/7/20 4:25	266276.3114	35180.91824	23	J
2019/7/20 4:26	266282.1184	35189.65042	23	J
2019/7/20 4:27	266284.6054	35196.19274	23	J
2019/7/20 4:28	266305.2825	35209.12044	23	J
2019/7/20 4:29	266316.698	35221.26825	23	J
2019/7/20 4:30	266322.0947	35216.81862	23	J
2019/7/20 4:31	266322.4039	35216.1553	23	J
2019/7/20 4:32	266326.2633	35224.76842	23	J
2019/7/20 4:33	266324.9619	35225.12078	23	J
2019/7/20 4:34	266325.3857	35224.69855	23	J
2019/7/20 4:35	266323.686	35225.82549	23	J
2019/7/20 4:36	266317.9676	35228.91447	23	J
2019/7/20 4:37	266308.3984	35240.95392	23	J
2019/7/20 4:38	266302.6091	35262.46553	23	J
2019/7/20 4:39	266305.1903	35291.26005	23	J
2019/7/20 4:40	266308.4906	35306.50257	23	J
2019/7/20 4:41	266305.7233	35319.59137	23	J
2019/7/20 4:42	266300.2703	35326.25127	23	J
2019/7/20 4:43	266297.7727	35328.09648	23	J
2019/7/20 4:44	266292.567	35335.41258	23	J
2019/7/20 4:45	266292.6319	35335.36169	23	J
2019/7/20 4:46	266297.0127	35333.13358	23	J
2019/7/20 4:47	266308.6305	35343.45322	23	J
2019/7/20 4:48	266317.2057	35354.68431	23	J
2019/7/20 4:49	266324.1815	35379.37467	23	J
2019/7/20 4:50	266323.2938	35387.47252	23	J
2019/7/20 4:51	266321.8702	35388.16473	23	J
2019/7/20 4:52	266321.6987	35387.80917	23	J
2019/7/20 4:53	266316.8446	35390.1312	23	J
2019/7/20 4:54	266308.7728	35398.67081	23	J
2019/7/20 4:55	266309.8364	35408.79536	23	J
2019/7/20 4:56	266310.1344	35426.60323	23	J
2019/7/20 4:57	266311.6896	35433.31055	23	J
2019/7/20 4:58	266312.897	35433.34348	23	J
2019/7/20 4:59	266316.0614	35432.5638	23	J
2019/7/20 5:00	266316.7232	35431.93857	23	J
2019/7/20 5:01	266317.3909	35430.66113	23	J
2019/7/20 5:02	266324.6183	35435.05306	23	J
2019/7/20 5:03	266384.6305	35467.62825	23	J
2019/7/20 5:04	266404.4981	35506.25971	23	J
2019/7/20 5:05	266424.9976	35547.95534	23	J
2019/7/20 5:06	266445.0376	35596.29711	23	J
2019/7/20 5:07	266464.7291	35656.37411	23	J
2019/7/20 5:08	266473.2251	35674.03575	23	J
2019/7/20 5:09	266479.7043	35693.61496	23	J
2019/7/20 5:10	266483.3887	35712.18307	23	J
2019/7/20 5:11	266481.1431	35721.56908	23	J
2019/7/20 5:12	266472.1243	35760.40667	23	J
2019/7/20 5:13	266480.7719	35807.45304	23	J
2019/7/20 5:14	266512.2735	35859.62849	23	J
2019/7/20 5:15	266519.6933	35894.22245	23	J
2019/7/20 5:16	266516.7662	35898.89223	23	J
2019/7/20 5:17	266516.9901	35899.52263	23	J
2019/7/20 5:18	266515.6532	35899.36364	23	J
2019/7/20 5:19	266514.8608	35898.03267	23	J
2019/7/20 5:20	266515.8301	35897.13547	23	J
2019/7/20 5:21	266516.0469	35897.45231	23	J
2019/7/20 5:22	266516.0209	35896.9686	23	J
2019/7/20 5:23	266516.9496	35896.45723	23	J
2019/7/20 5:24	266516.0131	35896.28875	23	J
2019/7/20 5:25	266516.5363	35897.35082	23	J
2019/7/20 5:26	266515.7608	35898.47343	23	J
2019/7/20 5:27	266516.2902	35897.241	23	J
2019/7/20 5:28	266516.9313	35895.24722	23	J
2019/7/20 5:29	266519.8666	35891.43204	23	J
2019/7/20 5:30	266523.4473	35861.46221	23	J
2019/7/20 5:31	266544.7659	35872.32268	23	J
2019/7/20 5:32	266557.6518	35879.12035	23	J
2019/7/20 5:33	266555.8064	35883.63267	23	J
2019/7/20 5:34	266548.8052	35878.10758	23	J
2019/7/20 5:35	266551.6548	35886.4757	23	J
2019/7/20 5:36	266541.2788	35873.85454	23	J
2019/7/20 5:37	266533.9616	35863.48189	23	J
2019/7/20 5:38	266548.0646	35871.50518	23	J
2019/7/20 5:39	266536.6485	35873.47649	23	J
2019/7/20 5:40	266540.3297	35874.88188	23	J
2019/7/20 5:41	266549.8017	35884.5075	23	J
2019/7/20 5:42	266549.7751	35880.34324	23	J
2019/7/20 5:43	266525.3549	35865.29943	23	J
2019/7/20 5:44	266512.3415	35908.49382	23	J
2019/7/20 5:45	266524.9661	35938.33346	23	J
2019/7/20 5:46	266537.2353	35952.12055	23	J
2019/7/20 5:47	266553.797	35961.95963	23	J
2019/7/20 5:48	266572.9401	35976.55013	23	J
2019/7/20 5:49	266596.1675	35986.32957	23	J
2019/7/20 5:50	266598.2421	35989.12172	23	J
2019/7/20 5:51	266573.0691	36007.13985	23	J
2019/7/20 5:52	266564.4583	36015.80273	23	J
2019/7/20 5:53	266563.463	36021.82259	23	J
2019/7/20 5:54	266561.5683	36022.22393	23	J
2019/7/20 5:55	266558.0555	36031.3372	23	J
2019/7/20 5:56	266552.7274	36048.56597	23	J
2019/7/20 5:57	266552.6303	36050.25044	23	J
2019/7/20 5:58	266552.4574	36054.05454	23	J
2019/7/20 5:59	266551.5844	36072.07831	23	J
2019/7/20 6:00	266559.8568	36095.06023	23	J
2019/7/20 6:01	266561.871	36099.07421	23	J
2019/7/20 6:02	266572.0158	36106.98162	23	J
2019/7/20 6:03	266580.5836	36113.83437	23	J
2019/7/20 6:04	266581.119	36114.52222	23	J
2019/7/20 6:05	266580.9001	36115.80362	23	J
2019/7/20 6:06	266589.3635	36124.14145	23	J
2019/7/20 6:07	266607.6238	36145.28101	23	J
2019/7/20 6:08	266614.0655	36154.68179	23	J
2019/7/20 6:09	266617.008	36157.06047	23	J
2019/7/20 6:10	266616.6101	36156.99364	23	J
2019/7/20 6:11	266629.5024	36168.00938	23	J
2019/7/20 6:12	266634.5957	36181.71868	23	J
2019/7/20 6:13	266637.7156	36192.02527	23	J
2019/7/20 6:14	266634.94	36197.10371	23	J
2019/7/20 6:15	266630.7524	36198.69895	23	J
2019/7/20 6:16	266638.2393	36200.79279	23	J
2019/7/20 6:17	266657.8744	36207.75291	23	J
2019/7/20 6:18	266658.6888	36211.70489	23	J
2019/7/20 6:19	266673.8475	36222.03544	23	J
2019/7/20 6:20	266680.2887	36234.66108	23	J
2019/7/20 6:21	266689.2162	36270.90176	23	J
2019/7/20 6:22	266688.5955	36283.67746	23	J
2019/7/20 6:23	266690.299	36289.16364	23	J
2019/7/20 6:24	266701.3582	36306.55427	23	J
2019/7/20 6:25	266704.1279	36327.31417	23	J
2019/7/20 6:26	266696.9134	36330.71032	23	J
2019/7/20 6:27	266698.4823	36331.32385	23	J
2019/7/20 6:28	266684.9429	36334.01586	23	J
2019/7/20 6:29	266669.8083	36344.79653	23	J
2019/7/20 6:30	266671.999	36350.70291	23	J
2019/7/20 6:31	266674.3345	36352.88041	23	J
2019/7/20 6:32	266674.9646	36350.65841	23	J
2019/7/20 6:33	266681.895	36331.80569	23	J
2019/7/20 6:34	266695.0454	36329.97759	23	J
2019/7/20 6:35	266700.838	36332.03749	23	J
2019/7/20 6:36	266708.0101	36336.52045	23	J
2019/7/20 6:37	266711.4729	36344.48731	23	J
2019/7/20 6:38	266721.7821	36364.06824	23	J
2019/7/20 6:39	266725.6492	36367.05773	23	J
2019/7/20 6:40	266724.7279	36367.01228	23	J
2019/7/20 6:41	266724.4992	36368.78606	23	J
2019/7/20 6:42	266729.3337	36377.98015	23	J
2019/7/20 6:43	266730.1676	36382.87405	23	J
2019/7/20 6:44	266732.3314	36383.75622	23	J
2019/7/20 6:45	266734.288	36387.94919	23	J
2019/7/20 6:46	266734.4545	36389.07585	23	J
2019/7/20 6:47	266734.874	36390.33924	23	J
2019/7/20 6:48	266734.3254	36392.35659	23	J
2019/7/20 6:49	266734.7736	36390.69817	23	J
2019/7/20 6:50	266732.6769	36395.75508	23	J
2019/7/20 6:51	266725.1865	36406.02242	23	J
2019/7/20 6:52	266725.4871	36410.67623	23	J
2019/7/20 6:53	266728.0629	36417.95697	23	J
2019/7/20 6:54	266728.0423	36418.31773	23	J
2019/7/20 6:55	266728.3787	36417.7615	23	J
2019/7/20 6:56	266729.7571	36416.64318	23	J
2019/7/20 6:57	266730.2618	36418.64852	23	J
2019/7/20 6:58	266729.9648	36418.40009	23	J
2019/7/20 6:59	266729.6976	36416.70912	23	J
2019/7/20 7:00	266726.3029	36422.68735	23	J
2019/7/20 7:01	266721.0795	36426.8363	23	J
2019/7/20 7:02	266718.5268	36427.46415	23	J
2019/7/20 7:03	266720.0772	36429.59333	23	J
2019/7/20 7:04	266720.5873	36429.23781	23	J
2019/7/20 7:05	266722.5031	36427.0467	23	J
2019/7/20 7:06	266721.1693	36427.75577	23	J
2019/7/20 7:07	266734.7469	36441.73057	23	J
2019/7/20 7:08	266759.217	36461.21616	23	J
2019/7/20 7:09	266788.7601	36481.8928	23	J
2019/7/20 7:10	266811.7696	36511.72703	23	J
2019/7/20 7:11	266818.3266	36517.30546	23	J
2019/7/20 7:12	266819.1091	36517.88541	23	J
2019/7/20 7:13	266819.2881	36517.35613	23	J
2019/7/20 7:14	266820.5758	36517.20378	23	J
2019/7/20 7:15	266827.8554	36542.97973	23	J
2019/7/20 7:16	266843.2754	36580.60118	23	J
2019/7/20 7:17	266843.3226	36585.41671	23	J
2019/7/20 7:18	266845.0851	36605.79374	23	J
2019/7/20 7:19	266842.551	36639.81788	23	J
2019/7/20 7:20	266849.8182	36646.97907	23	J
2019/7/20 7:21	266855.7363	36653.3623	23	J
2019/7/20 7:22	266855.6701	36660.66332	23	J
2019/7/20 7:23	266863.4279	36670.93591	23	J
2019/7/20 7:24	266867.8218	36685.39302	23	J
2019/7/20 7:25	266867.4765	36687.44277	23	J
2019/7/20 7:26	266867.775	36687.96845	23	J
2019/7/20 7:27	266866.5809	36686.50559	23	J
2019/7/20 7:28	266866.3996	36690.0247	23	J
2019/7/20 7:29	266865.6828	36693.1533	23	J
2019/7/20 7:30	266864.9234	36700.44708	23	J
2019/7/20 7:31	266863.9792	36704.74206	23	J
2019/7/20 7:32	266860.498	36704.57228	23	J
2019/7/20 7:33	266861.7034	36704.72779	23	J
2019/7/20 7:34	266868.923	36703.84069	23	J
2019/7/20 7:35	266870.438	36701.83345	23	J
2019/7/20 7:36	266868.9077	36700.49067	23	J
2019/7/20 7:37	266865.5049	36703.2388	23	J
2019/7/20 7:38	266857.3417	36706.26888	23	J
2019/7/20 7:39	266856.3049	36706.63649	23	J
2019/7/20 7:40	266855.6799	36705.62828	23	J
2019/7/20 7:41	266855.4379	36704.7564	23	J
2019/7/20 7:42	266854.0992	36704.43722	23	J
2019/7/20 7:43	266852.8871	36704.01055	23	J
2019/7/20 7:44	266853.0962	36703.62283	23	J
2019/7/20 7:45	266852.9943	36702.94983	23	J
2019/7/20 7:46	266852.0774	36702.97841	23	J
2019/7/20 7:47	266852.154	36703.0713	23	J
2019/7/20 7:48	266852.2469	36703.30613	23	J
2019/7/20 7:49	266852.2336	36703.78007	23	J
2019/7/20 7:50	266853.5717	36704.1905	23	J
2019/7/20 7:51	266860.8148	36711.44038	23	J
2019/7/20 7:52	266866.6858	36722.9444	23	J
2019/7/20 7:53	266868.2181	36726.21594	23	J
2019/7/20 7:54	266871.7446	36726.91901	23	J
2019/7/20 7:55	266900.3064	36721.28245	23	J
2019/7/20 7:56	266924.7459	36719.64291	23	J
2019/7/20 7:57	266940.3235	36732.28685	23	J
2019/7/20 7:58	266957.2583	36751.79241	23	J
2019/7/20 7:59	266954.7734	36757.09495	23	J
2019/7/20 8:00	266961.5107	36755.31776	23	J
2019/7/20 8:01	266961.6571	36751.7009	23	J
2019/7/20 8:02	266950.6189	36726.06649	23	J
2019/7/20 8:03	266951.4557	36713.94978	23	J
2019/7/20 8:04	266939.1863	36701.53335	23	J
2019/7/20 8:05	266939.5726	36694.12811	23	J
2019/7/20 8:06	266940.6012	36692.31619	23	J
2019/7/20 8:07	266941.6736	36690.84179	23	J
2019/7/20 8:08	266942.6961	36686.52413	23	J
2019/7/20 8:09	266943.3127	36687.86766	23	J
2019/7/20 8:10	266929.3294	36688.38991	23	J
2019/7/20 8:11	266933.5125	36685.57359	23	J
2019/7/20 8:12	266937.2047	36680.66529	23	J
2019/7/20 8:13	266936.5028	36679.81747	23	J
2019/7/20 8:14	266935.9941	36678.83762	23	J
2019/7/20 8:15	266932.5675	36675.69792	23	J
2019/7/20 8:16	266933.8436	36674.44229	23	J
2019/7/20 8:17	266937.8908	36673.54719	23	J
2019/7/20 8:18	266938.4607	36673.85916	23	J
2019/7/20 8:19	266939.0233	36673.18804	23	J
2019/7/20 8:20	266939.1243	36672.69104	23	J
2019/7/20 8:21	266935.9493	36668.93425	23	J
2019/7/20 8:22	266932.0671	36666.54274	23	J
2019/7/20 8:23	266931.2185	36664.46909	23	J
2019/7/20 8:24	266930.2212	36664.3657	23	J
2019/7/20 8:25	266931.7456	36656.4496	23	J
2019/7/20 8:26	266932.9112	36650.26951	23	J
2019/7/20 8:27	266935.7531	36645.63201	23	J
2019/7/20 8:28	266942.2464	36627.43159	23	J
2019/7/20 8:29	266945.5054	36604.93028	23	J
2019/7/20 8:30	266934.5607	36598.03898	23	J
2019/7/20 8:31	266932.1193	36598.46772	23	J
2019/7/20 8:32	266935.805	36588.04671	23	J
2019/7/20 8:33	266935.9397	36583.5154	23	J
2019/7/20 8:34	266930.4549	36573.21689	23	J
2019/7/20 8:35	266930.1605	36546.75539	23	J
2019/7/20 8:36	266931.5132	36537.66416	23	J
2019/7/20 8:37	266929.8803	36535.89446	23	J
2019/7/20 8:38	266927.9239	36534.4878	23	J
2019/7/20 8:39	266929.4537	36531.76753	23	J
2019/7/20 8:40	266930.6449	36525.38577	23	J
2019/7/20 8:41	266930.4277	36517.7686	23	J
2019/7/20 8:42	266928.0879	36514.65953	23	J
2019/7/20 8:43	266924.8228	36511.87317	23	J
2019/7/20 8:44	266925.1178	36511.77043	23	J
2019/7/20 8:45	266943.1995	36503.14242	23	J
2019/7/20 8:46	266954.8999	36500.31364	23	J
2019/7/20 8:47	266953.9706	36501.20668	23	J
2019/7/20 8:48	266955.5863	36497.42783	23	J
2019/7/20 8:49	266959.2545	36492.98998	23	J
2019/7/20 8:50	266954.2168	36496.8021	23	J
2019/7/20 8:51	266952.7371	36497.58493	23	J
2019/7/20 8:52	266952.1844	36489.38539	23	J
2019/7/20 8:53	266949.5218	36490.71542	23	J
2019/7/20 8:54	266943.848	36494.99166	23	J
2019/7/20 8:55	266942.4156	36495.04247	23	J
2019/7/20 8:56	266939.7608	36491.52747	23	J
2019/7/20 8:57	266939.8445	36493.85106	23	J
2019/7/20 8:58	266941.3124	36495.58909	23	J
2019/7/20 8:59	266939.0763	36496.33356	23	J
2019/7/20 9:00	266926	36490.34745	23	J
2019/7/20 9:01	266922.3214	36490.99102	23	J
2019/7/20 9:02	266916.0933	36495.53935	23	J
2019/7/20 9:03	266916.0521	36494.22033	23	J
2019/7/20 9:04	266902.2444	36502.12593	23	J
2019/7/20 9:05	266880.5471	36520.56126	23	J
2019/7/20 9:06	266879.2027	36524.57446	23	J
2019/7/20 9:07	266880.1307	36523.66454	23	J
2019/7/20 9:08	266878.0185	36521.87393	23	J
2019/7/20 9:09	266878.998	36521.41914	23	J
2019/7/20 9:10	266881.0224	36521.53595	23	J
2019/7/20 9:11	266882.9037	36520.92463	23	J
2019/7/20 9:12	266877.2361	36521.06078	23	J
2019/7/20 9:13	266877.9257	36521.3436	23	J
2019/7/20 9:14	266878.1448	36520.74187	23	J
2019/7/20 9:15	266878.277	36522.95467	23	J
2019/7/20 9:16	266877.2928	36522.39116	23	J
2019/7/20 9:17	266873.9842	36518.50614	23	J
2019/7/20 9:18	266878.5639	36522.0364	23	J
2019/7/20 9:19	266878.3935	36523.49144	23	J
2019/7/20 9:20	266877.8082	36522.77872	23	J
2019/7/20 9:21	266879.0952	36521.0709	23	J
2019/7/20 9:22	266878.2464	36524.7736	23	J
2019/7/20 9:23	266878.9284	36525.70729	23	J
2019/7/20 9:24	266878.8639	36524.22373	23	J
2019/7/20 9:25	266877.4776	36523.93921	23	J
2019/7/20 9:26	266878.6042	36523.19811	23	J
2019/7/20 9:27	266878.3569	36522.54615	23	J
2019/7/20 9:28	266876.8707	36523.95943	23	J
2019/7/20 9:29	266876.9254	36523.56291	23	J
2019/7/20 9:30	266878.4057	36522.41728	23	J
2019/7/20 9:31	266876.5319	36522.68479	23	J
2019/7/20 9:32	266877.418	36522.18486	23	J
2019/7/20 9:33	266878.0707	36522.48925	23	J
2019/7/20 9:34	266878.6129	36522.83238	23	J
2019/7/20 9:35	266877.6745	36520.60537	23	J
2019/7/20 9:36	266872.1469	36529.0016	23	J
2019/7/20 9:37	266855.9085	36539.92113	23	J
2019/7/20 9:38	266824.1867	36558.22034	23	J
2019/7/20 9:39	266807.2432	36577.4149	23	J
2019/7/20 9:40	266779.864	36588.39395	23	J
2019/7/20 9:41	266750.1248	36597.61377	23	J
2019/7/20 9:42	266738.9045	36607.51599	23	J
2019/7/20 9:43	266739.8923	36606.30907	23	J
2019/7/20 9:44	266738.586	36606.31452	23	J
2019/7/20 9:45	266738.5768	36606.80008	23	J
2019/7/20 9:46	266737.594	36606.16671	23	J
2019/7/20 9:47	266738.92	36606.29215	23	J
2019/7/20 9:48	266721.7334	36607.82231	23	J
2019/7/20 9:49	266692.8276	36624.30648	23	J
2019/7/20 9:50	266666.3711	36642.58967	23	J
2019/7/20 9:51	266634.7657	36648.12622	23	J
2019/7/20 9:52	266617.7881	36649.3332	23	J
2019/7/20 9:53	266602.5752	36659.11516	23	J
2019/7/20 9:54	266600.2423	36677.67751	23	J
2019/7/20 9:55	266596.7953	36688.68433	23	J
2019/7/20 9:56	266594.6941	36688.72662	23	J
2019/7/20 9:57	266579.9857	36695.48123	23	J
2019/7/20 9:58	266547.9785	36715.66268	23	J
2019/7/20 9:59	266521.5008	36734.8844	23	J
2019/7/20 10:00	266490.2746	36747.39839	23	J
2019/7/20 10:01	266477.0442	36758.85783	23	J
2019/7/20 10:02	266476.1417	36771.95362	23	J
2019/7/20 10:03	266477.2553	36772.51635	23	J
2019/7/20 10:04	266476.4411	36780.72451	23	J
2019/7/20 10:05	266468.3915	36800.9468	23	J
2019/7/20 10:06	266459.9088	36810.44918	23	J
2019/7/20 10:07	266445.721	36823.44531	23	J
2019/7/20 10:08	266431.9665	36835.32019	23	J
2019/7/20 10:09	266418.4886	36835.70096	23	J
2019/7/20 10:10	266395.7647	36844.98996	23	J
2019/7/20 10:11	266376.6183	36857.42178	23	J
2019/7/20 10:12	266364.8852	36870.91863	23	J
2019/7/20 10:13	266351.8907	36875.41085	23	J
2019/7/20 10:14	266330.489	36879.59498	23	J
2019/7/20 10:15	266328.0221	36885.26051	23	J
2019/7/20 10:16	266307.1008	36884.81573	23	J
2019/7/20 10:17	266289.9271	36884.4614	23	J
2019/7/20 10:18	266263.1184	36886.0344	23	J
2019/7/20 10:19	266261.6637	36886.0725	23	J
2019/7/20 10:20	266242.1471	36883.55469	23	J
2019/7/20 10:21	266227.8385	36873.34504	23	J
2019/7/20 10:22	266222.0055	36871.30138	23	J
2019/7/20 10:23	266210.8463	36872.00366	23	J
2019/7/20 10:24	266202.5756	36866.10747	23	J
2019/7/20 10:25	266191.2988	36866.50105	23	J
2019/7/20 10:26	266178.5565	36866.71926	23	J
2019/7/20 10:27	266172.4779	36867.03891	23	J
2019/7/20 10:28	266172.2832	36866.02876	23	J
2019/7/20 10:29	266155.2353	36852.69511	23	J
2019/7/20 10:30	266154.1122	36852.71857	23	J
2019/7/20 10:31	266152.5641	36843.36467	23	J
2019/7/20 10:32	266146.9755	36810.34033	23	J
2019/7/20 10:33	266147.9207	36785.1305	23	J
2019/7/20 10:34	266143.9465	36779.8448	23	J
2019/7/20 10:35	266121.0667	36776.82739	23	J
2019/7/20 10:36	266108.8359	36771.74714	23	J
2019/7/20 10:37	266084.4852	36767.43984	23	J
2019/7/20 10:38	266048.7756	36766.64169	23	J
2019/7/20 10:39	266017.7678	36763.97699	23	J
2019/7/20 10:40	265984.8881	36766.0136	23	J
2019/7/20 10:41	265941.1601	36766.37372	23	J
2019/7/20 10:42	265908.512	36754.19604	23	J
2019/7/20 10:43	265879.4915	36741.08832	23	J
2019/7/20 10:44	265874.0314	36732.54414	23	J
2019/7/20 10:45	265862.0459	36729.27979	23	J
2019/7/20 10:46	265838.5316	36728.92975	23	J
2019/7/20 10:47	265826.1844	36726.68009	23	J
2019/7/20 10:48	265818.2552	36722.24541	23	J
2019/7/20 10:49	265812.4002	36719.9409	23	J
2019/7/20 10:50	265806.1035	36717.4634	23	J
2019/7/20 10:51	265801.9696	36714.54909	23	J
2019/7/20 10:52	265787.8118	36703.51371	23	J
2019/7/20 10:53	265784.2799	36689.93159	23	J
2019/7/20 10:54	265779.0284	36682.22095	23	J
2019/7/20 10:55	265770.3989	36670.08257	23	J
2019/7/20 10:56	265762.578	36667.63949	23	J
2019/7/20 10:57	265739.5706	36675.63967	23	J
2019/7/20 10:58	265730.9039	36685.07521	23	J
2019/7/20 10:59	265722.4312	36697.29834	23	J
2019/7/20 11:00	265712.0274	36716.00261	23	J
2019/7/20 11:01	265711.1347	36716.39121	23	J
2019/7/20 11:02	265710.1938	36715.52297	23	J
2019/7/20 11:03	265709.9807	36715.68505	23	J
2019/7/20 11:04	265710.1328	36715.90681	23	J
2019/7/20 11:05	265710.7722	36716.56733	23	J
2019/7/20 11:06	265708.9771	36717.17512	23	J
2019/7/20 11:07	265710.4015	36716.87969	23	J
2019/7/20 11:08	265710.1817	36717.43368	23	J
2019/7/20 11:09	265709.5538	36717.8661	23	J
2019/7/20 11:10	265708.7086	36716.62953	23	J
2019/7/20 11:11	265709.4148	36716.15469	23	J
2019/7/20 11:12	265711.1186	36715.0575	23	J
2019/7/20 11:13	265712.2093	36715.42816	23	J
2019/7/20 11:14	265711.9693	36714.93712	23	J
2019/7/20 11:15	265703.6499	36706.50691	23	J
2019/7/20 11:16	265655.0149	36672.09008	23	J
2019/7/20 11:17	265574.2884	36675.315	23	J
2019/7/20 11:18	265505.1744	36685.08179	23	J
2019/7/20 11:19	265471.6884	36685.71863	23	J
2019/7/20 11:20	265447.763	36689.83659	23	J
2019/7/20 11:21	265441.0745	36691.14556	23	J
2019/7/20 11:22	265421.9135	36695.86475	23	J
2019/7/20 11:23	265397.9976	36703.66476	23	J
2019/7/20 11:24	265373.0836	36718.69187	23	J
2019/7/20 11:25	265360.1979	36736.47489	23	J
2019/7/20 11:26	265357.5145	36742.7868	23	J
2019/7/20 11:27	265315.5565	36781.89185	23	J
2019/7/20 11:28	265243.6829	36865.72426	23	J
2019/7/20 11:29	265212.8724	36904.83416	23	J
2019/7/20 11:30	265207.3574	36908.85641	23	J
2019/7/20 11:31	265189.884	36919.3428	23	J
2019/7/20 11:32	265160.6062	36931.34831	23	J
2019/7/20 11:33	265133.8662	36934.30391	23	J
2019/7/20 11:34	265087.3803	36952.12103	23	J
2019/7/20 11:35	265048.0024	36962.56809	23	J
2019/7/20 11:36	265013.2876	36963.20655	23	J
2019/7/20 11:37	264988.2045	36967.464	23	J
2019/7/20 11:38	264947.9741	36968.80158	23	J
2019/7/20 11:39	264895.3079	36959.05546	23	J
2019/7/20 11:40	264859.6703	36959.3518	23	J
2019/7/20 11:41	264842.9123	36957.12044	23	J
2019/7/20 11:42	264827.44	36951.44711	23	J
2019/7/20 11:43	264826.8584	36953.42947	23	J
2019/7/20 11:44	264820.822	36962.56096	23	J
2019/7/20 11:45	264820.6307	36963.24339	23	J
2019/7/20 11:46	264821.8823	36964.06289	23	J
2019/7/20 11:47	264832.9994	36975.34395	23	J
2019/7/20 11:48	264831.0845	36974.25914	23	J
2019/7/20 11:49	264828.1304	36968.78589	23	J
2019/7/20 11:50	264826.0595	36968.28142	23	J
2019/7/20 11:51	264823.6492	36966.63391	23	J
2019/7/20 11:52	264821.1787	36963.87907	23	J
2019/7/20 11:53	264819.6136	36959.27894	23	J
2019/7/20 11:54	264817.0826	36960.02165	23	J
2019/7/20 11:55	264817.4367	36954.74623	23	J
2019/7/20 11:56	264816.2348	36953.6502	23	J
2019/7/20 11:57	264816.8061	36954.06061	23	J
2019/7/20 11:58	264819.9412	36953.34782	23	J
2019/7/20 11:59	264819.6084	36953.24853	23	J
2019/7/20 12:00	264819.1327	36953.4927	23	J
2019/7/20 12:01	264819.1149	36953.83208	23	J
2019/7/20 12:02	264814.7982	36953.33695	23	J
2019/7/20 12:03	264812.0433	36958.72349	23	J
2019/7/20 12:04	264807.7144	36960.19473	23	J
2019/7/20 12:05	264804.1081	36960.97271	23	J
2019/7/20 12:06	264801.7088	36962.5995	23	J
2019/7/20 12:07	264799.8789	36963.87481	23	J
2019/7/20 12:08	264798.3464	36965.08498	23	J
2019/7/20 12:09	264794.1016	36964.35202	23	J
2019/7/20 12:10	264790.4793	36961.82509	23	J
2019/7/20 12:11	264785.3839	36959.88874	23	J
2019/7/20 12:12	264781.4443	36954.61314	23	J
2019/7/20 12:13	264778.9561	36951.60151	23	J
2019/7/20 12:14	264775.8609	36950.15693	23	J
2019/7/20 12:15	264769.0136	36947.39584	23	J
2019/7/20 12:16	264766.3918	36942.93364	23	J
2019/7/20 12:17	264766.7126	36935.3755	23	J
2019/7/20 12:18	264764.1707	36929.60648	23	J
2019/7/20 12:19	264753.4689	36931.44244	23	J
2019/7/20 12:20	264745.3991	36933.19396	23	J
2019/7/20 12:21	264742.1511	36935.40033	23	J
2019/7/20 12:22	264735.0754	36933.561	23	J
2019/7/20 12:23	264721.1405	36920.95954	23	J
2019/7/20 12:24	264714.8602	36915.92297	23	J
2019/7/20 12:25	264710.8332	36916.71075	23	J
2019/7/20 12:26	264704.9573	36916.3349	23	J
2019/7/20 12:27	264698.924	36909.71938	23	J
2019/7/20 12:28	264693.985	36906.30365	23	J
2019/7/20 12:29	264694.2818	36907.78883	23	J
2019/7/20 12:30	264685.2278	36908.64374	23	J
2019/7/20 12:31	264665.91	36910.48211	23	J
2019/7/20 12:32	264646.0853	36909.45239	23	J
2019/7/20 12:33	264636.2791	36907.39206	23	J
2019/7/20 12:34	264635.5145	36906.49171	23	J
2019/7/20 12:35	264646.7131	36902.25347	23	J
2019/7/20 12:36	264656.9537	36868.24953	23	J
2019/7/20 12:37	264668.9766	36814.80532	23	J
2019/7/20 12:38	264691.0983	36776.00427	23	J
2019/7/20 12:39	264694.1537	36769.23048	23	J
2019/7/20 12:40	264690.9968	36772.89755	23	J
2019/7/20 12:41	264677.087	36768.9967	23	J
2019/7/20 12:42	264674.9074	36772.92386	23	J
2019/7/20 12:43	264662.7342	36795.50076	23	J
2019/7/20 12:44	264657.8528	36798.12667	23	J
2019/7/20 12:45	264650.1903	36797.85064	23	J
2019/7/20 12:46	264635.5963	36793.21556	23	J
2019/7/20 12:47	264618.6391	36783.86562	23	J
2019/7/20 12:48	264606.4752	36763.34641	23	J
2019/7/20 12:49	264592.3487	36729.09385	23	J
2019/7/20 12:50	264590.4828	36722.71837	23	J
2019/7/20 12:51	264590.0998	36721.93333	23	J
2019/7/20 12:52	264589.2749	36719.3999	23	J
2019/7/20 12:53	264590.0598	36710.35161	23	J
2019/7/20 12:54	264588.1676	36675.54045	23	J
2019/7/20 12:55	264575.8545	36631.75492	23	J
2019/7/20 12:56	264570.4115	36615.00942	23	J
2019/7/20 12:57	264573.2037	36611.05613	23	J
2019/7/20 12:58	264573.6096	36611.90181	23	J
2019/7/20 12:59	264566.6436	36619.87928	23	J
2019/7/20 13:00	264565.3782	36620.61692	23	J
2019/7/20 13:01	264565.509	36619.33073	23	J
2019/7/20 13:02	264565.9859	36618.24393	23	J
2019/7/20 13:03	264566.4476	36616.38141	23	J
2019/7/20 13:04	264565.3088	36619.70591	23	J
2019/7/20 13:05	264579.8336	36624.86848	23	J
2019/7/20 13:06	264633.7386	36634.10409	23	J
2019/7/20 13:07	264655.155	36653.42431	23	J
2019/7/20 13:08	264655.5046	36655.0494	23	J
2019/7/20 13:09	264666.2515	36693.19969	23	J
2019/7/20 13:10	264669.935	36712.77928	23	J
2019/7/20 13:11	264666.8772	36717.9056	23	J
2019/7/20 13:12	264665.8175	36719.74428	23	J
2019/7/20 13:13	264672.0769	36747.94965	23	J
2019/7/20 13:14	264675.0119	36748.70299	23	J
2019/7/20 13:15	264675.3657	36747.95043	23	J
2019/7/20 13:16	264685.8175	36762.62227	23	J
2019/7/20 13:17	264688.5513	36769.59391	23	J
2019/7/20 13:18	264694.1269	36779.86524	23	J
2019/7/20 13:19	264694.9085	36780.39248	23	J
2019/7/20 13:20	264694.9168	36781.00984	23	J
2019/7/20 13:21	264695.3735	36781.7438	23	J
2019/7/20 13:22	264694.3801	36782.93984	23	J
2019/7/20 13:23	264694.4812	36782.7376	23	J
2019/7/20 13:24	264698.5194	36785.80365	23	J
2019/7/20 13:25	264699.432	36790.32908	23	J
2019/7/20 13:26	264700.907	36791.56976	23	J
2019/7/20 13:27	264701.8068	36792.86793	23	J
2019/7/20 13:28	264702.1108	36793.43837	23	J
2019/7/20 13:29	264701.8468	36793.81486	23	J
2019/7/20 13:30	264703.8567	36794.3175	23	J
2019/7/20 13:31	264719.2098	36804.70157	23	J
2019/7/20 13:32	264736.6695	36812.23654	23	J
2019/7/20 13:33	264743.9192	36819.66512	23	J
2019/7/20 13:34	264785.7383	36840.37705	23	J
2019/7/20 13:35	264807.1414	36849.42388	23	J
2019/7/20 13:36	264811.6464	36853.88678	23	J
2019/7/20 13:37	264813.6025	36867.33787	23	J
2019/7/20 13:38	264815.25	36880.68856	23	J
2019/7/20 13:39	264812.2948	36896.00552	23	J
2019/7/20 13:40	264806.2917	36902.55375	23	J
2019/7/20 13:41	264804.3644	36907.61973	23	J
2019/7/20 13:42	264804.3483	36908.07874	23	J
2019/7/20 13:43	264804.3532	36907.30321	23	J
2019/7/20 13:44	264804.0572	36910.19046	23	J
2019/7/20 13:45	264802.831	36914.28111	23	J
2019/7/20 13:46	264803.4244	36914.31453	23	J
2019/7/20 13:47	264811.0013	36917.49908	23	J
2019/7/20 13:48	264815.9897	36917.7266	23	J
2019/7/20 13:49	264819.4178	36922.14678	23	J
2019/7/20 13:50	264818.8453	36921.88163	23	J
2019/7/20 13:51	264821.1029	36922.14125	23	J
2019/7/20 13:52	264821.5099	36923.74458	23	J
2019/7/20 13:53	264822.0556	36924.33528	23	J
2019/7/20 13:54	264816.1305	36930.17285	23	J
2019/7/20 13:55	264811.4536	36939.57093	23	J
2019/7/20 13:56	264815.0443	36953.42151	23	J
2019/7/20 13:57	264817.4093	36959.1065	23	J
2019/7/20 13:58	264822.9886	36964.40314	23	J
2019/7/20 13:59	264824.0502	36963.96878	23	J
2019/7/20 14:00	264822.8913	36963.04897	23	J
2019/7/20 14:01	264821.7077	36963.53405	23	J
2019/7/20 14:02	264823.4664	36963.88595	23	J
2019/7/20 14:03	264824.3925	36963.40277	23	J
2019/7/20 14:04	264822.5368	36963.86753	23	J
2019/7/20 14:05	264824.0637	36962.80742	23	J
2019/7/20 14:06	264823.4976	36963.16904	23	J
2019/7/20 14:07	264821.9388	36963.58506	23	J
2019/7/20 14:08	264822.7563	36964.57855	23	J
2019/7/20 14:09	264823.3638	36963.4065	23	J
2019/7/20 14:10	264823.4747	36963.55284	23	J
2019/7/20 14:11	264823.2628	36963.82332	23	J
2019/7/20 14:12	264822.0823	36963.93344	23	J
2019/7/20 14:13	264823.438	36964.09537	23	J
2019/7/20 14:14	264821.4708	36963.04873	23	J
2019/7/20 14:15	264823.0671	36961.5777	23	J
2019/7/20 14:16	264823.0428	36960.97084	23	J
2019/7/20 14:17	264823.1928	36961.15737	23	J
2019/7/20 14:18	264822.4368	36960.46274	23	J
2019/7/20 14:19	264822.5479	36960.01144	23	J
2019/7/20 14:20	264823.8094	36960.77675	23	J
2019/7/20 14:21	264822.939	36961.67801	23	J
2019/7/20 14:22	264825.4144	36961.84318	23	J
2019/7/20 14:23	264825.3506	36956.75262	23	J
2019/7/20 14:24	264822.6105	36959.78967	23	J
2019/7/20 14:25	264823.6958	36957.80222	23	J
2019/7/20 14:26	264823.0918	36957.5109	23	J
2019/7/20 14:27	264822.5875	36959.02704	23	J
2019/7/20 14:28	264823.121	36962.06546	23	J
2019/7/20 14:29	264822.2992	36962.07301	23	J
2019/7/20 14:30	264823.6393	36961.28595	23	J
2019/7/20 14:31	264822.8045	36960.90748	23	J
2019/7/20 14:32	264824.005	36962.17071	23	J
2019/7/20 14:33	264823.5714	36961.29628	23	J
2019/7/20 14:34	264823.1798	36960.96934	23	J
2019/7/20 14:35	264823.4611	36961.71568	23	J
2019/7/20 14:36	264823.8687	36961.22193	23	J
2019/7/20 14:37	264823.0699	36959.84469	23	J
2019/7/20 14:38	264823.5605	36961.24522	23	J
2019/7/20 14:39	264821.7812	36960.88392	23	J
2019/7/20 14:40	264820.5144	36959.91805	23	J
2019/7/20 14:41	264822.7023	36960.88114	23	J
2019/7/20 14:42	264821.6261	36960.90165	23	J
2019/7/20 14:43	264820.7559	36961.65119	23	J
2019/7/20 14:44	264821.3347	36961.75762	23	J
2019/7/20 14:45	264822.1887	36960.5887	23	J
2019/7/20 14:46	264820.4114	36960.96717	23	J
2019/7/20 14:47	264820.8895	36960.87324	23	J
2019/7/20 14:48	264821.0152	36961.42993	23	J
2019/7/20 14:49	264821.3101	36961.19648	23	J
2019/7/20 14:50	264821.0317	36960.9263	23	J
2019/7/20 14:51	264820.6135	36960.61098	23	J
2019/7/20 14:52	264821.329	36961.01804	23	J
2019/7/20 14:53	264821.3016	36961.42009	23	J
2019/7/20 14:54	264820.9086	36959.85363	23	J
2019/7/20 14:55	264823.1434	36959.32796	23	J
2019/7/20 14:56	264821.4559	36960.80823	23	J
2019/7/20 14:57	264821.1347	36960.49897	23	J
2019/7/20 14:58	264821.3433	36960.48731	23	J
2019/7/20 14:59	264820.9367	36960.22489	23	J
2019/7/20 15:00	264820.1255	36959.43921	23	J
2019/7/21 4:00	264844.2533	36992.59917	23	J
2019/7/21 4:01	264845.3829	36991.94787	23	J
2019/7/21 4:02	264845.4435	36991.13443	23	J
2019/7/21 4:03	264846.7132	36992.36876	23	J
2019/7/21 4:04	264853.1831	36995.99395	23	J
2019/7/21 4:05	264858.8182	37003.24312	23	J
2019/7/21 4:06	264860.6193	37004.71011	23	J
2019/7/21 4:07	264860.6317	37003.98047	23	J
2019/7/21 4:08	264860.1136	37004.26908	23	J
2019/7/21 4:09	264861.2242	37002.03756	23	J
2019/7/21 4:10	264867.2067	37010.86316	23	J
2019/7/21 4:11	264870.832	37014.16009	23	J
2019/7/21 4:12	264873.0087	37028.53081	23	J
2019/7/21 4:13	264876.3921	37051.45147	23	J
2019/7/21 4:14	264882.4069	37075.7062	23	J
2019/7/21 4:15	264882.3875	37079.22074	23	J
2019/7/21 4:16	264881.8954	37077.32411	23	J
2019/7/21 4:17	264883.0489	37078.94534	23	J
2019/7/21 4:18	264884.9686	37079.53722	23	J
2019/7/21 4:19	264889.0655	37088.36193	23	J
2019/7/21 4:20	264902.7013	37089.00917	23	J
2019/7/21 4:21	264914.2145	37092.55307	23	J
2019/7/21 4:22	264928.6635	37123.691	23	J
2019/7/21 4:23	264928.758	37126.36358	23	J
2019/7/21 4:24	264928.3579	37124.63803	23	J
2019/7/21 4:25	264930.1729	37126.13837	23	J
2019/7/21 4:26	264929.0839	37126.34157	23	J
2019/7/21 4:27	264929.141	37127.66293	23	J
2019/7/21 4:28	264930.2177	37126.5642	23	J
2019/7/21 4:29	264929.3002	37134.45298	23	J
2019/7/21 4:30	264925.9183	37164.55119	23	J
2019/7/21 4:31	264913.2437	37200.84847	23	J
2019/7/21 4:32	264897.1671	37241.22139	23	J
2019/7/21 4:33	264891.5559	37251.69089	23	J
2019/7/21 4:34	264887.9694	37261.29671	23	J
2019/7/21 4:35	NA	NA	23	J
2019/7/21 4:36	NA	NA	23	J
2019/7/21 4:37	NA	NA	23	J
2019/7/21 4:38	NA	NA	23	J
2019/7/21 4:39	NA	NA	23	J
2019/7/21 4:40	NA	NA	23	J
2019/7/21 4:41	NA	NA	23	J
2019/7/21 4:42	NA	NA	23	J
2019/7/21 4:43	NA	NA	23	J
2019/7/21 4:44	NA	NA	23	J
2019/7/21 4:45	NA	NA	23	J
2019/7/21 4:46	NA	NA	23	J
2019/7/21 4:47	NA	NA	23	J
2019/7/21 4:48	NA	NA	23	J
2019/7/21 4:49	NA	NA	23	J
2019/7/21 4:50	NA	NA	23	J
2019/7/21 4:51	NA	NA	23	J
2019/7/21 4:52	NA	NA	23	J
2019/7/21 4:53	NA	NA	23	J
2019/7/21 4:54	NA	NA	23	J
2019/7/21 4:55	NA	NA	23	J
2019/7/21 4:56	NA	NA	23	J
2019/7/21 4:57	NA	NA	23	J
2019/7/21 4:58	NA	NA	23	J
2019/7/21 4:59	NA	NA	23	J
2019/7/21 5:00	NA	NA	23	J
2019/7/21 5:01	NA	NA	23	J
2019/7/21 5:02	NA	NA	23	J
2019/7/21 5:03	NA	NA	23	J
2019/7/21 5:04	NA	NA	23	J
2019/7/21 5:05	NA	NA	23	J
2019/7/21 5:06	NA	NA	23	J
2019/7/21 5:07	NA	NA	23	J
2019/7/21 5:08	NA	NA	23	J
2019/7/21 5:09	NA	NA	23	J
2019/7/21 5:10	NA	NA	23	J
2019/7/21 5:11	NA	NA	23	J
2019/7/21 5:12	NA	NA	23	J
2019/7/21 5:13	NA	NA	23	J
2019/7/21 5:14	NA	NA	23	J
2019/7/21 5:15	NA	NA	23	J
2019/7/21 5:16	NA	NA	23	J
2019/7/21 5:17	NA	NA	23	J
2019/7/21 5:18	NA	NA	23	J
2019/7/21 5:19	NA	NA	23	J
2019/7/21 5:20	NA	NA	23	J
2019/7/21 5:21	NA	NA	23	J
2019/7/21 5:22	NA	NA	23	J
2019/7/21 5:23	NA	NA	23	J
2019/7/21 5:24	NA	NA	23	J
2019/7/21 5:25	NA	NA	23	J
2019/7/21 5:26	NA	NA	23	J
2019/7/21 5:27	NA	NA	23	J
2019/7/21 5:28	NA	NA	23	J
2019/7/21 5:29	NA	NA	23	J
2019/7/21 5:30	NA	NA	23	J
2019/7/21 5:31	NA	NA	23	J
2019/7/21 5:32	NA	NA	23	J
2019/7/21 5:33	NA	NA	23	J
2019/7/21 5:34	NA	NA	23	J
2019/7/21 5:35	NA	NA	23	J
2019/7/21 5:36	NA	NA	23	J
2019/7/21 5:37	NA	NA	23	J
2019/7/21 5:38	NA	NA	23	J
2019/7/21 5:39	NA	NA	23	J
2019/7/21 5:40	NA	NA	23	J
2019/7/21 5:41	NA	NA	23	J
2019/7/21 5:42	NA	NA	23	J
2019/7/21 5:43	NA	NA	23	J
2019/7/21 5:44	NA	NA	23	J
2019/7/21 5:45	NA	NA	23	J
2019/7/21 5:46	NA	NA	23	J
2019/7/21 5:47	NA	NA	23	J
2019/7/21 5:48	NA	NA	23	J
2019/7/21 5:49	NA	NA	23	J
2019/7/21 5:50	NA	NA	23	J
2019/7/21 5:51	NA	NA	23	J
2019/7/21 5:52	NA	NA	23	J
2019/7/21 5:53	NA	NA	23	J
2019/7/21 5:54	NA	NA	23	J
2019/7/21 5:55	NA	NA	23	J
2019/7/21 5:56	NA	NA	23	J
2019/7/21 5:57	NA	NA	23	J
2019/7/21 5:58	NA	NA	23	J
2019/7/21 5:59	NA	NA	23	J
2019/7/21 6:00	NA	NA	23	J
2019/7/21 6:01	NA	NA	23	J
2019/7/21 6:02	NA	NA	23	J
2019/7/21 6:03	NA	NA	23	J
2019/7/21 6:04	NA	NA	23	J
2019/7/21 6:05	NA	NA	23	J
2019/7/21 6:06	NA	NA	23	J
2019/7/21 6:07	NA	NA	23	J
2019/7/21 6:08	NA	NA	23	J
2019/7/21 6:09	NA	NA	23	J
2019/7/21 6:10	NA	NA	23	J
2019/7/21 6:11	NA	NA	23	J
2019/7/21 6:12	NA	NA	23	J
2019/7/21 6:13	NA	NA	23	J
2019/7/21 6:14	NA	NA	23	J
2019/7/21 6:15	NA	NA	23	J
2019/7/21 6:16	NA	NA	23	J
2019/7/21 6:17	NA	NA	23	J
2019/7/21 6:18	NA	NA	23	J
2019/7/21 6:19	NA	NA	23	J
2019/7/21 6:20	NA	NA	23	J
2019/7/21 6:21	NA	NA	23	J
2019/7/21 6:22	NA	NA	23	J
2019/7/21 6:23	NA	NA	23	J
2019/7/21 6:24	NA	NA	23	J
2019/7/21 6:25	NA	NA	23	J
2019/7/21 6:26	NA	NA	23	J
2019/7/21 6:27	NA	NA	23	J
2019/7/21 6:28	NA	NA	23	J
2019/7/21 6:29	NA	NA	23	J
2019/7/21 6:30	NA	NA	23	J
2019/7/21 6:31	NA	NA	23	J
2019/7/21 6:32	NA	NA	23	J
2019/7/21 6:33	NA	NA	23	J
2019/7/21 6:34	NA	NA	23	J
2019/7/21 6:35	NA	NA	23	J
2019/7/21 6:36	NA	NA	23	J
2019/7/21 6:37	NA	NA	23	J
2019/7/21 6:38	NA	NA	23	J
2019/7/21 6:39	NA	NA	23	J
2019/7/21 6:40	NA	NA	23	J
2019/7/21 6:41	NA	NA	23	J
2019/7/21 6:42	NA	NA	23	J
2019/7/21 6:43	NA	NA	23	J
2019/7/21 6:44	NA	NA	23	J
2019/7/21 6:45	NA	NA	23	J
2019/7/21 6:46	NA	NA	23	J
2019/7/21 6:47	NA	NA	23	J
2019/7/21 6:48	NA	NA	23	J
2019/7/21 6:49	NA	NA	23	J
2019/7/21 6:50	NA	NA	23	J
2019/7/21 6:51	NA	NA	23	J
2019/7/21 6:52	NA	NA	23	J
2019/7/21 6:53	NA	NA	23	J
2019/7/21 6:54	NA	NA	23	J
2019/7/21 6:55	NA	NA	23	J
2019/7/21 6:56	NA	NA	23	J
2019/7/21 6:57	NA	NA	23	J
2019/7/21 6:58	NA	NA	23	J
2019/7/21 6:59	NA	NA	23	J
2019/7/21 7:00	NA	NA	23	J
2019/7/21 7:01	NA	NA	23	J
2019/7/21 7:02	NA	NA	23	J
2019/7/21 7:03	NA	NA	23	J
2019/7/21 7:04	NA	NA	23	J
2019/7/21 7:05	NA	NA	23	J
2019/7/21 7:06	NA	NA	23	J
2019/7/21 7:07	NA	NA	23	J
2019/7/21 7:08	NA	NA	23	J
2019/7/21 7:09	NA	NA	23	J
2019/7/21 7:10	NA	NA	23	J
2019/7/21 7:11	NA	NA	23	J
2019/7/21 7:12	NA	NA	23	J
2019/7/21 7:13	NA	NA	23	J
2019/7/21 7:14	NA	NA	23	J
2019/7/21 7:15	NA	NA	23	J
2019/7/21 7:16	NA	NA	23	J
2019/7/21 7:17	NA	NA	23	J
2019/7/21 7:18	NA	NA	23	J
2019/7/21 7:19	NA	NA	23	J
2019/7/21 7:20	NA	NA	23	J
2019/7/21 7:21	NA	NA	23	J
2019/7/21 7:22	NA	NA	23	J
2019/7/21 7:23	NA	NA	23	J
2019/7/21 7:24	NA	NA	23	J
2019/7/21 7:25	NA	NA	23	J
2019/7/21 7:26	NA	NA	23	J
2019/7/21 7:27	NA	NA	23	J
2019/7/21 7:28	NA	NA	23	J
2019/7/21 7:29	NA	NA	23	J
2019/7/21 7:30	NA	NA	23	J
2019/7/21 7:31	NA	NA	23	J
2019/7/21 7:32	NA	NA	23	J
2019/7/21 7:33	NA	NA	23	J
2019/7/21 7:34	NA	NA	23	J
2019/7/21 7:35	NA	NA	23	J
2019/7/21 7:36	NA	NA	23	J
2019/7/21 7:37	NA	NA	23	J
2019/7/21 7:38	NA	NA	23	J
2019/7/21 7:39	NA	NA	23	J
2019/7/21 7:40	NA	NA	23	J
2019/7/21 7:41	NA	NA	23	J
2019/7/21 7:42	NA	NA	23	J
2019/7/21 7:43	NA	NA	23	J
2019/7/21 7:44	NA	NA	23	J
2019/7/21 7:45	NA	NA	23	J
2019/7/21 7:46	NA	NA	23	J
2019/7/21 7:47	NA	NA	23	J
2019/7/21 7:48	NA	NA	23	J
2019/7/21 7:49	NA	NA	23	J
2019/7/21 7:50	NA	NA	23	J
2019/7/21 7:51	NA	NA	23	J
2019/7/21 7:52	NA	NA	23	J
2019/7/21 7:53	NA	NA	23	J
2019/7/21 7:54	NA	NA	23	J
2019/7/21 7:55	NA	NA	23	J
2019/7/21 7:56	NA	NA	23	J
2019/7/21 7:57	NA	NA	23	J
2019/7/21 7:58	NA	NA	23	J
2019/7/21 7:59	NA	NA	23	J
2019/7/21 8:00	NA	NA	23	J
2019/7/21 8:01	NA	NA	23	J
2019/7/21 8:02	NA	NA	23	J
2019/7/21 8:03	NA	NA	23	J
2019/7/21 8:04	NA	NA	23	J
2019/7/21 8:05	NA	NA	23	J
2019/7/21 8:06	NA	NA	23	J
2019/7/21 8:07	NA	NA	23	J
2019/7/21 8:08	NA	NA	23	J
2019/7/21 8:09	NA	NA	23	J
2019/7/21 8:10	NA	NA	23	J
2019/7/21 8:11	NA	NA	23	J
2019/7/21 8:12	NA	NA	23	J
2019/7/21 8:13	NA	NA	23	J
2019/7/21 8:14	NA	NA	23	J
2019/7/21 8:15	NA	NA	23	J
2019/7/21 8:16	NA	NA	23	J
2019/7/21 8:17	NA	NA	23	J
2019/7/21 8:18	NA	NA	23	J
2019/7/21 8:19	NA	NA	23	J
2019/7/21 8:20	NA	NA	23	J
2019/7/21 8:21	NA	NA	23	J
2019/7/21 8:22	NA	NA	23	J
2019/7/21 8:23	NA	NA	23	J
2019/7/21 8:24	NA	NA	23	J
2019/7/21 8:25	NA	NA	23	J
2019/7/21 8:26	NA	NA	23	J
2019/7/21 8:27	NA	NA	23	J
2019/7/21 8:28	NA	NA	23	J
2019/7/21 8:29	NA	NA	23	J
2019/7/21 8:30	NA	NA	23	J
2019/7/21 8:31	NA	NA	23	J
2019/7/21 8:32	NA	NA	23	J
2019/7/21 8:33	NA	NA	23	J
2019/7/21 8:34	NA	NA	23	J
2019/7/21 8:35	NA	NA	23	J
2019/7/21 8:36	NA	NA	23	J
2019/7/21 8:37	NA	NA	23	J
2019/7/21 8:38	NA	NA	23	J
2019/7/21 8:39	NA	NA	23	J
2019/7/21 8:40	NA	NA	23	J
2019/7/21 8:41	NA	NA	23	J
2019/7/21 8:42	NA	NA	23	J
2019/7/21 8:43	NA	NA	23	J
2019/7/21 8:44	NA	NA	23	J
2019/7/21 8:45	NA	NA	23	J
2019/7/21 8:46	NA	NA	23	J
2019/7/21 8:47	NA	NA	23	J
2019/7/21 8:48	NA	NA	23	J
2019/7/21 8:49	NA	NA	23	J
2019/7/21 8:50	NA	NA	23	J
2019/7/21 8:51	NA	NA	23	J
2019/7/21 8:52	NA	NA	23	J
2019/7/21 8:53	NA	NA	23	J
2019/7/21 8:54	NA	NA	23	J
2019/7/21 8:55	NA	NA	23	J
2019/7/21 8:56	NA	NA	23	J
2019/7/21 8:57	NA	NA	23	J
2019/7/21 8:58	NA	NA	23	J
2019/7/21 8:59	NA	NA	23	J
2019/7/21 9:00	NA	NA	23	J
2019/7/21 9:01	NA	NA	23	J
2019/7/21 9:02	NA	NA	23	J
2019/7/21 9:03	NA	NA	23	J
2019/7/21 9:04	NA	NA	23	J
2019/7/21 9:05	NA	NA	23	J
2019/7/21 9:06	NA	NA	23	J
2019/7/21 9:07	NA	NA	23	J
2019/7/21 9:08	NA	NA	23	J
2019/7/21 9:09	NA	NA	23	J
2019/7/21 9:10	NA	NA	23	J
2019/7/21 9:11	NA	NA	23	J
2019/7/21 9:12	NA	NA	23	J
2019/7/21 9:13	NA	NA	23	J
2019/7/21 9:14	NA	NA	23	J
2019/7/21 9:15	NA	NA	23	J
2019/7/21 9:16	NA	NA	23	J
2019/7/21 9:17	NA	NA	23	J
2019/7/21 9:18	NA	NA	23	J
2019/7/21 9:19	NA	NA	23	J
2019/7/21 9:20	NA	NA	23	J
2019/7/21 9:21	NA	NA	23	J
2019/7/21 9:22	NA	NA	23	J
2019/7/21 9:23	NA	NA	23	J
2019/7/21 9:24	NA	NA	23	J
2019/7/21 9:25	NA	NA	23	J
2019/7/21 9:26	NA	NA	23	J
2019/7/21 9:27	NA	NA	23	J
2019/7/21 9:28	NA	NA	23	J
2019/7/21 9:29	NA	NA	23	J
2019/7/21 9:30	NA	NA	23	J
2019/7/21 9:31	NA	NA	23	J
2019/7/21 9:32	NA	NA	23	J
2019/7/21 9:33	NA	NA	23	J
2019/7/21 9:34	NA	NA	23	J
2019/7/21 9:35	NA	NA	23	J
2019/7/21 9:36	NA	NA	23	J
2019/7/21 9:37	NA	NA	23	J
2019/7/21 9:38	NA	NA	23	J
2019/7/21 9:39	NA	NA	23	J
2019/7/21 9:40	NA	NA	23	J
2019/7/21 9:41	NA	NA	23	J
2019/7/21 9:42	NA	NA	23	J
2019/7/21 9:43	NA	NA	23	J
2019/7/21 9:44	NA	NA	23	J
2019/7/21 9:45	NA	NA	23	J
2019/7/21 9:46	NA	NA	23	J
2019/7/21 9:47	NA	NA	23	J
2019/7/21 9:48	NA	NA	23	J
2019/7/21 9:49	NA	NA	23	J
2019/7/21 9:50	NA	NA	23	J
2019/7/21 9:51	NA	NA	23	J
2019/7/21 9:52	NA	NA	23	J
2019/7/21 9:53	NA	NA	23	J
2019/7/21 9:54	NA	NA	23	J
2019/7/21 9:55	NA	NA	23	J
2019/7/21 9:56	NA	NA	23	J
2019/7/21 9:57	NA	NA	23	J
2019/7/21 9:58	NA	NA	23	J
2019/7/21 9:59	NA	NA	23	J
2019/7/21 10:00	NA	NA	23	J
2019/7/21 10:01	NA	NA	23	J
2019/7/21 10:02	NA	NA	23	J
2019/7/21 10:03	NA	NA	23	J
2019/7/21 10:04	NA	NA	23	J
2019/7/21 10:05	NA	NA	23	J
2019/7/21 10:06	NA	NA	23	J
2019/7/21 10:07	NA	NA	23	J
2019/7/21 10:08	NA	NA	23	J
2019/7/21 10:09	NA	NA	23	J
2019/7/21 10:10	NA	NA	23	J
2019/7/21 10:11	NA	NA	23	J
2019/7/21 10:12	NA	NA	23	J
2019/7/21 10:13	NA	NA	23	J
2019/7/21 10:14	NA	NA	23	J
2019/7/21 10:15	NA	NA	23	J
2019/7/21 10:16	NA	NA	23	J
2019/7/21 10:17	NA	NA	23	J
2019/7/21 10:18	NA	NA	23	J
2019/7/21 10:19	NA	NA	23	J
2019/7/21 10:20	NA	NA	23	J
2019/7/21 10:21	NA	NA	23	J
2019/7/21 10:22	NA	NA	23	J
2019/7/21 10:23	NA	NA	23	J
2019/7/21 10:24	NA	NA	23	J
2019/7/21 10:25	NA	NA	23	J
2019/7/21 10:26	NA	NA	23	J
2019/7/21 10:27	NA	NA	23	J
2019/7/21 10:28	NA	NA	23	J
2019/7/21 10:29	NA	NA	23	J
2019/7/21 10:30	NA	NA	23	J
2019/7/21 10:31	NA	NA	23	J
2019/7/21 10:32	NA	NA	23	J
2019/7/21 10:33	NA	NA	23	J
2019/7/21 10:34	NA	NA	23	J
2019/7/21 10:35	NA	NA	23	J
2019/7/21 10:36	NA	NA	23	J
2019/7/21 10:37	NA	NA	23	J
2019/7/21 10:38	NA	NA	23	J
2019/7/21 10:39	NA	NA	23	J
2019/7/21 10:40	NA	NA	23	J
2019/7/21 10:41	NA	NA	23	J
2019/7/21 10:42	NA	NA	23	J
2019/7/21 10:43	NA	NA	23	J
2019/7/21 10:44	NA	NA	23	J
2019/7/21 10:45	NA	NA	23	J
2019/7/21 10:46	NA	NA	23	J
2019/7/21 10:47	NA	NA	23	J
2019/7/21 10:48	NA	NA	23	J
2019/7/21 10:49	NA	NA	23	J
2019/7/21 10:50	NA	NA	23	J
2019/7/21 10:51	NA	NA	23	J
2019/7/21 10:52	NA	NA	23	J
2019/7/21 10:53	NA	NA	23	J
2019/7/21 10:54	NA	NA	23	J
2019/7/21 10:55	NA	NA	23	J
2019/7/21 10:56	NA	NA	23	J
2019/7/21 10:57	NA	NA	23	J
2019/7/21 10:58	NA	NA	23	J
2019/7/21 10:59	NA	NA	23	J
2019/7/21 11:00	NA	NA	23	J
2019/7/21 11:01	NA	NA	23	J
2019/7/21 11:02	NA	NA	23	J
2019/7/21 11:03	NA	NA	23	J
2019/7/21 11:04	NA	NA	23	J
2019/7/21 11:05	NA	NA	23	J
2019/7/21 11:06	NA	NA	23	J
2019/7/21 11:07	NA	NA	23	J
2019/7/21 11:08	NA	NA	23	J
2019/7/21 11:09	NA	NA	23	J
2019/7/21 11:10	NA	NA	23	J
2019/7/21 11:11	NA	NA	23	J
2019/7/21 11:12	NA	NA	23	J
2019/7/21 11:13	NA	NA	23	J
2019/7/21 11:14	NA	NA	23	J
2019/7/21 11:15	NA	NA	23	J
2019/7/21 11:16	NA	NA	23	J
2019/7/21 11:17	NA	NA	23	J
2019/7/21 11:18	NA	NA	23	J
2019/7/21 11:19	NA	NA	23	J
2019/7/21 11:20	NA	NA	23	J
2019/7/21 11:21	NA	NA	23	J
2019/7/21 11:22	NA	NA	23	J
2019/7/21 11:23	NA	NA	23	J
2019/7/21 11:24	NA	NA	23	J
2019/7/21 11:25	NA	NA	23	J
2019/7/21 11:26	NA	NA	23	J
2019/7/21 11:27	NA	NA	23	J
2019/7/21 11:28	NA	NA	23	J
2019/7/21 11:29	NA	NA	23	J
2019/7/21 11:30	NA	NA	23	J
2019/7/21 11:31	NA	NA	23	J
2019/7/21 11:32	NA	NA	23	J
2019/7/21 11:33	NA	NA	23	J
2019/7/21 11:34	NA	NA	23	J
2019/7/21 11:35	NA	NA	23	J
2019/7/21 11:36	NA	NA	23	J
2019/7/21 11:37	NA	NA	23	J
2019/7/21 11:38	NA	NA	23	J
2019/7/21 11:39	NA	NA	23	J
2019/7/21 11:40	NA	NA	23	J
2019/7/21 11:41	NA	NA	23	J
2019/7/21 11:42	NA	NA	23	J
2019/7/21 11:43	NA	NA	23	J
2019/7/21 11:44	NA	NA	23	J
2019/7/21 11:45	NA	NA	23	J
2019/7/21 11:46	NA	NA	23	J
2019/7/21 11:47	NA	NA	23	J
2019/7/21 11:48	NA	NA	23	J
2019/7/21 11:49	NA	NA	23	J
2019/7/21 11:50	NA	NA	23	J
2019/7/21 11:51	NA	NA	23	J
2019/7/21 11:52	NA	NA	23	J
2019/7/21 11:53	NA	NA	23	J
2019/7/21 11:54	NA	NA	23	J
2019/7/21 11:55	NA	NA	23	J
2019/7/21 11:56	NA	NA	23	J
2019/7/21 11:57	NA	NA	23	J
2019/7/21 11:58	NA	NA	23	J
2019/7/21 11:59	NA	NA	23	J
2019/7/21 12:00	NA	NA	23	J
2019/7/21 12:01	NA	NA	23	J
2019/7/21 12:02	NA	NA	23	J
2019/7/21 12:03	NA	NA	23	J
2019/7/21 12:04	NA	NA	23	J
2019/7/21 12:05	NA	NA	23	J
2019/7/21 12:06	NA	NA	23	J
2019/7/21 12:07	NA	NA	23	J
2019/7/21 12:08	NA	NA	23	J
2019/7/21 12:09	NA	NA	23	J
2019/7/21 12:10	NA	NA	23	J
2019/7/21 12:11	NA	NA	23	J
2019/7/21 12:12	NA	NA	23	J
2019/7/21 12:13	NA	NA	23	J
2019/7/21 12:14	NA	NA	23	J
2019/7/21 12:15	NA	NA	23	J
2019/7/21 12:16	NA	NA	23	J
2019/7/21 12:17	NA	NA	23	J
2019/7/21 12:18	NA	NA	23	J
2019/7/21 12:19	NA	NA	23	J
2019/7/21 12:20	NA	NA	23	J
2019/7/21 12:21	NA	NA	23	J
2019/7/21 12:22	NA	NA	23	J
2019/7/21 12:23	NA	NA	23	J
2019/7/21 12:24	NA	NA	23	J
2019/7/21 12:25	NA	NA	23	J
2019/7/21 12:26	NA	NA	23	J
2019/7/21 12:27	NA	NA	23	J
2019/7/21 12:28	NA	NA	23	J
2019/7/21 12:29	NA	NA	23	J
2019/7/21 12:30	NA	NA	23	J
2019/7/21 12:31	NA	NA	23	J
2019/7/21 12:32	NA	NA	23	J
2019/7/21 12:33	NA	NA	23	J
2019/7/21 12:34	NA	NA	23	J
2019/7/21 12:35	NA	NA	23	J
2019/7/21 12:36	NA	NA	23	J
2019/7/21 12:37	NA	NA	23	J
2019/7/21 12:38	NA	NA	23	J
2019/7/21 12:39	NA	NA	23	J
2019/7/21 12:40	NA	NA	23	J
2019/7/21 12:41	NA	NA	23	J
2019/7/21 12:42	NA	NA	23	J
2019/7/21 12:43	NA	NA	23	J
2019/7/21 12:44	NA	NA	23	J
2019/7/21 12:45	NA	NA	23	J
2019/7/21 12:46	NA	NA	23	J
2019/7/21 12:47	NA	NA	23	J
2019/7/21 12:48	NA	NA	23	J
2019/7/21 12:49	NA	NA	23	J
2019/7/21 12:50	NA	NA	23	J
2019/7/21 12:51	NA	NA	23	J
2019/7/21 12:52	NA	NA	23	J
2019/7/21 12:53	NA	NA	23	J
2019/7/21 12:54	NA	NA	23	J
2019/7/21 12:55	NA	NA	23	J
2019/7/21 12:56	NA	NA	23	J
2019/7/21 12:57	NA	NA	23	J
2019/7/21 12:58	NA	NA	23	J
2019/7/21 12:59	NA	NA	23	J
2019/7/21 13:00	NA	NA	23	J
2019/7/21 13:01	NA	NA	23	J
2019/7/21 13:02	NA	NA	23	J
2019/7/21 13:03	NA	NA	23	J
2019/7/21 13:04	NA	NA	23	J
2019/7/21 13:05	NA	NA	23	J
2019/7/21 13:06	NA	NA	23	J
2019/7/21 13:07	NA	NA	23	J
2019/7/21 13:08	NA	NA	23	J
2019/7/21 13:09	NA	NA	23	J
2019/7/21 13:10	NA	NA	23	J
2019/7/21 13:11	NA	NA	23	J
2019/7/21 13:12	NA	NA	23	J
2019/7/21 13:13	NA	NA	23	J
2019/7/21 13:14	NA	NA	23	J
2019/7/21 13:15	NA	NA	23	J
2019/7/21 13:16	NA	NA	23	J
2019/7/21 13:17	NA	NA	23	J
2019/7/21 13:18	NA	NA	23	J
2019/7/21 13:19	NA	NA	23	J
2019/7/21 13:20	NA	NA	23	J
2019/7/21 13:21	NA	NA	23	J
2019/7/21 13:22	NA	NA	23	J
2019/7/21 13:23	NA	NA	23	J
2019/7/21 13:24	NA	NA	23	J
2019/7/21 13:25	NA	NA	23	J
2019/7/21 13:26	NA	NA	23	J
2019/7/21 13:27	NA	NA	23	J
2019/7/21 13:28	NA	NA	23	J
2019/7/21 13:29	NA	NA	23	J
2019/7/21 13:30	NA	NA	23	J
2019/7/21 13:31	NA	NA	23	J
2019/7/21 13:32	NA	NA	23	J
2019/7/21 13:33	NA	NA	23	J
2019/7/21 13:34	NA	NA	23	J
2019/7/21 13:35	NA	NA	23	J
2019/7/21 13:36	NA	NA	23	J
2019/7/21 13:37	NA	NA	23	J
2019/7/21 13:38	NA	NA	23	J
2019/7/21 13:39	NA	NA	23	J
2019/7/21 13:40	NA	NA	23	J
2019/7/21 13:41	NA	NA	23	J
2019/7/21 13:42	NA	NA	23	J
2019/7/21 13:43	NA	NA	23	J
2019/7/21 13:44	NA	NA	23	J
2019/7/21 13:45	NA	NA	23	J
2019/7/21 13:46	NA	NA	23	J
2019/7/21 13:47	NA	NA	23	J
2019/7/21 13:48	NA	NA	23	J
2019/7/21 13:49	NA	NA	23	J
2019/7/21 13:50	NA	NA	23	J
2019/7/21 13:51	NA	NA	23	J
2019/7/21 13:52	NA	NA	23	J
2019/7/21 13:53	NA	NA	23	J
2019/7/21 13:54	NA	NA	23	J
2019/7/21 13:55	NA	NA	23	J
2019/7/21 13:56	NA	NA	23	J
2019/7/21 13:57	NA	NA	23	J
2019/7/21 13:58	NA	NA	23	J
2019/7/21 13:59	NA	NA	23	J
2019/7/21 14:00	NA	NA	23	J
2019/7/21 14:01	NA	NA	23	J
2019/7/21 14:02	NA	NA	23	J
2019/7/21 14:03	NA	NA	23	J
2019/7/21 14:04	NA	NA	23	J
2019/7/21 14:05	NA	NA	23	J
2019/7/21 14:06	NA	NA	23	J
2019/7/21 14:07	NA	NA	23	J
2019/7/21 14:08	NA	NA	23	J
2019/7/21 14:09	NA	NA	23	J
2019/7/21 14:10	NA	NA	23	J
2019/7/21 14:11	NA	NA	23	J
2019/7/21 14:12	NA	NA	23	J
2019/7/21 14:13	NA	NA	23	J
2019/7/21 14:14	NA	NA	23	J
2019/7/21 14:15	NA	NA	23	J
2019/7/21 14:16	NA	NA	23	J
2019/7/21 14:17	NA	NA	23	J
2019/7/21 14:18	NA	NA	23	J
2019/7/21 14:19	NA	NA	23	J
2019/7/21 14:20	NA	NA	23	J
2019/7/21 14:21	NA	NA	23	J
2019/7/21 14:22	NA	NA	23	J
2019/7/21 14:23	NA	NA	23	J
2019/7/21 14:24	NA	NA	23	J
2019/7/21 14:25	NA	NA	23	J
2019/7/21 14:26	NA	NA	23	J
2019/7/21 14:27	NA	NA	23	J
2019/7/21 14:28	NA	NA	23	J
2019/7/21 14:29	NA	NA	23	J
2019/7/21 14:30	NA	NA	23	J
2019/7/21 14:31	NA	NA	23	J
2019/7/21 14:32	NA	NA	23	J
2019/7/21 14:33	NA	NA	23	J
2019/7/21 14:34	NA	NA	23	J
2019/7/21 14:35	NA	NA	23	J
2019/7/21 14:36	NA	NA	23	J
2019/7/21 14:37	NA	NA	23	J
2019/7/21 14:38	NA	NA	23	J
2019/7/21 14:39	NA	NA	23	J
2019/7/21 14:40	NA	NA	23	J
2019/7/21 14:41	NA	NA	23	J
2019/7/21 14:42	NA	NA	23	J
2019/7/21 14:43	NA	NA	23	J
2019/7/21 14:44	NA	NA	23	J
2019/7/21 14:45	NA	NA	23	J
2019/7/21 14:46	NA	NA	23	J
2019/7/21 14:47	NA	NA	23	J
2019/7/21 14:48	NA	NA	23	J
2019/7/21 14:49	NA	NA	23	J
2019/7/21 14:50	NA	NA	23	J
2019/7/21 14:51	NA	NA	23	J
2019/7/21 14:52	NA	NA	23	J
2019/7/21 14:53	NA	NA	23	J
2019/7/21 14:54	NA	NA	23	J
2019/7/21 14:55	NA	NA	23	J
2019/7/21 14:56	NA	NA	23	J
2019/7/21 14:57	NA	NA	23	J
2019/7/21 14:58	NA	NA	23	J
2019/7/21 14:59	NA	NA	23	J
2019/7/21 15:00	NA	NA	23	J
2019/7/22 4:00	NA	NA	23	J
2019/7/22 4:01	NA	NA	23	J
2019/7/22 4:02	NA	NA	23	J
2019/7/22 4:03	NA	NA	23	J
2019/7/22 4:04	NA	NA	23	J
2019/7/22 4:05	NA	NA	23	J
2019/7/22 4:06	NA	NA	23	J
2019/7/22 4:07	NA	NA	23	J
2019/7/22 4:08	NA	NA	23	J
2019/7/22 4:09	NA	NA	23	J
2019/7/22 4:10	NA	NA	23	J
2019/7/22 4:11	NA	NA	23	J
2019/7/22 4:12	NA	NA	23	J
2019/7/22 4:13	NA	NA	23	J
2019/7/22 4:14	NA	NA	23	J
2019/7/22 4:15	NA	NA	23	J
[truncated: 1,306 more rows]
