# Supplementary material for: Estimating individual exposure to predation risk in group-living baboons, Papio anubis
Source: PLoS One. 2023 Nov 8;18(11):e0287357. doi: 10.1371/journal.pone.0287357 (PMC10631679; doi:10.1371/journal.pone.0287357)
Supplement: S1 Data — (ZIP) [file pone.0287357.s006.zip › S6 Data/24.csv]

Unnamed: 0	x	y	id	agesex
2019/7/19 4:00	265496.9347	35247.40461	24	AdM
2019/7/19 4:01	265535.6702	35284.61796	24	AdM
2019/7/19 4:02	265578.5745	35318.91673	24	AdM
2019/7/19 4:03	265611.9548	35331.18173	24	AdM
2019/7/19 4:04	265614.191	35332.04197	24	AdM
2019/7/19 4:05	265630.1007	35339.94182	24	AdM
2019/7/19 4:06	265657.1809	35346.0085	24	AdM
2019/7/19 4:07	265714.6428	35362.11116	24	AdM
2019/7/19 4:08	265766.3914	35386.09671	24	AdM
2019/7/19 4:09	265826.5976	35413.67094	24	AdM
2019/7/19 4:10	265859.2323	35433.66294	24	AdM
2019/7/19 4:11	265867.4152	35439.71763	24	AdM
2019/7/19 4:12	265868.7667	35440.10447	24	AdM
2019/7/19 4:13	265868.8512	35440.24418	24	AdM
2019/7/19 4:14	265888.3345	35441.65168	24	AdM
2019/7/19 4:15	265915.8207	35441.17799	24	AdM
2019/7/19 4:16	265938.2119	35434.32104	24	AdM
2019/7/19 4:17	265946.4099	35429.47504	24	AdM
2019/7/19 4:18	265960.6917	35420.67735	24	AdM
2019/7/19 4:19	265964.7677	35416.50191	24	AdM
2019/7/19 4:20	265965.5145	35416.44295	24	AdM
2019/7/19 4:21	265976.3451	35415.29375	24	AdM
2019/7/19 4:22	265990.2436	35420.29246	24	AdM
2019/7/19 4:23	265994.256	35418.57081	24	AdM
2019/7/19 4:24	265998.1702	35420.54891	24	AdM
2019/7/19 4:25	265998.0718	35420.47151	24	AdM
2019/7/19 4:26	265998.5661	35420.18697	24	AdM
2019/7/19 4:27	265998.7139	35420.344	24	AdM
2019/7/19 4:28	266015.8648	35419.83759	24	AdM
2019/7/19 4:29	266027.7712	35424.44959	24	AdM
2019/7/19 4:30	266043.5193	35429.61143	24	AdM
2019/7/19 4:31	266049.5181	35420.57875	24	AdM
2019/7/19 4:32	266052.2375	35413.89138	24	AdM
2019/7/19 4:33	266048.8943	35421.38851	24	AdM
2019/7/19 4:34	266044.2137	35431.79039	24	AdM
2019/7/19 4:35	266052.3496	35438.18722	24	AdM
2019/7/19 4:36	266059.5523	35441.53486	24	AdM
2019/7/19 4:37	266062.6352	35452.77299	24	AdM
2019/7/19 4:38	266067.7267	35454.01477	24	AdM
2019/7/19 4:39	266077.7218	35449.81287	24	AdM
2019/7/19 4:40	266082.7093	35454.53044	24	AdM
2019/7/19 4:41	266081.5071	35455.32354	24	AdM
2019/7/19 4:42	266089.7765	35453.97393	24	AdM
2019/7/19 4:43	266092.9925	35453.21692	24	AdM
2019/7/19 4:44	266101.5116	35445.79007	24	AdM
2019/7/19 4:45	266107.6616	35444.22338	24	AdM
2019/7/19 4:46	266109.7918	35431.19903	24	AdM
2019/7/19 4:47	266108.3039	35389.41111	24	AdM
2019/7/19 4:48	266128.5136	35363.67381	24	AdM
2019/7/19 4:49	266170.602	35334.05478	24	AdM
2019/7/19 4:50	266177.4065	35325.79507	24	AdM
2019/7/19 4:51	266181.4247	35316.95267	24	AdM
2019/7/19 4:52	266176.012	35310.10733	24	AdM
2019/7/19 4:53	266191.3211	35278.30787	24	AdM
2019/7/19 4:54	266210.1948	35227.62153	24	AdM
2019/7/19 4:55	266215.9808	35219.22323	24	AdM
2019/7/19 4:56	266215.4933	35227.68018	24	AdM
2019/7/19 4:57	266248.5202	35238.65688	24	AdM
2019/7/19 4:58	266280.2578	35248.34732	24	AdM
2019/7/19 4:59	266281.4918	35249.39542	24	AdM
2019/7/19 5:00	266282.5109	35249.87616	24	AdM
2019/7/19 5:01	266282.6454	35241.63238	24	AdM
2019/7/19 5:02	266283.4166	35239.34141	24	AdM
2019/7/19 5:03	266283.0581	35238.6526	24	AdM
2019/7/19 5:04	266282.4371	35238.34304	24	AdM
2019/7/19 5:05	266283.348	35238.65365	24	AdM
2019/7/19 5:06	266283.5503	35238.00528	24	AdM
2019/7/19 5:07	266282.4929	35236.24891	24	AdM
2019/7/19 5:08	266278.651	35232.67881	24	AdM
2019/7/19 5:09	266279.36	35232.91278	24	AdM
2019/7/19 5:10	266279.8846	35234.64769	24	AdM
2019/7/19 5:11	266281.1223	35237.45625	24	AdM
2019/7/19 5:12	266281.743	35237.31621	24	AdM
2019/7/19 5:13	266281.5454	35237.28878	24	AdM
2019/7/19 5:14	266282.2972	35237.5421	24	AdM
2019/7/19 5:15	266282.2341	35237.62267	24	AdM
2019/7/19 5:16	266281.8231	35237.81816	24	AdM
2019/7/19 5:17	266282.0756	35237.41477	24	AdM
2019/7/19 5:18	266282.2071	35237.06394	24	AdM
2019/7/19 5:19	266283.1969	35236.66906	24	AdM
2019/7/19 5:20	266283.1165	35237.18228	24	AdM
2019/7/19 5:21	266283.5587	35237.38165	24	AdM
2019/7/19 5:22	266284.0949	35236.71662	24	AdM
2019/7/19 5:23	266283.3576	35236.84784	24	AdM
2019/7/19 5:24	266282.8762	35237.46401	24	AdM
2019/7/19 5:25	266286.0532	35239.63564	24	AdM
2019/7/19 5:26	266286.6747	35239.54518	24	AdM
2019/7/19 5:27	266286.4021	35239.39187	24	AdM
2019/7/19 5:28	266286.3525	35239.51133	24	AdM
2019/7/19 5:29	266286.3917	35239.76534	24	AdM
2019/7/19 5:30	266286.2264	35238.99428	24	AdM
2019/7/19 5:31	266286.1835	35239.54491	24	AdM
2019/7/19 5:32	266286.8304	35239.56064	24	AdM
2019/7/19 5:33	266284.6497	35239.65344	24	AdM
2019/7/19 5:34	266285.1473	35237.29137	24	AdM
2019/7/19 5:35	266285.6135	35237.32077	24	AdM
2019/7/19 5:36	266285.4013	35237.75862	24	AdM
2019/7/19 5:37	266284.214	35236.25814	24	AdM
2019/7/19 5:38	266284.4794	35232.03722	24	AdM
2019/7/19 5:39	266284.9982	35231.33754	24	AdM
2019/7/19 5:40	266283.7704	35232.36973	24	AdM
2019/7/19 5:41	266284.3285	35231.95983	24	AdM
2019/7/19 5:42	266291.0616	35221.95332	24	AdM
2019/7/19 5:43	266297.0944	35219.09702	24	AdM
2019/7/19 5:44	266311.4113	35223.78706	24	AdM
2019/7/19 5:45	266314.5623	35225.03441	24	AdM
2019/7/19 5:46	266316.8912	35225.78937	24	AdM
2019/7/19 5:47	266317.9013	35225.10065	24	AdM
2019/7/19 5:48	266318.2669	35225.10057	24	AdM
2019/7/19 5:49	266319.0656	35224.73449	24	AdM
2019/7/19 5:50	266322.1647	35224.44113	24	AdM
2019/7/19 5:51	266323.2101	35225.22326	24	AdM
2019/7/19 5:52	266322.1454	35227.9285	24	AdM
2019/7/19 5:53	266322.1069	35227.81182	24	AdM
2019/7/19 5:54	266329.4009	35232.77741	24	AdM
2019/7/19 5:55	266332.1797	35237.81674	24	AdM
2019/7/19 5:56	266333.1178	35237.92807	24	AdM
2019/7/19 5:57	266333.431	35237.50937	24	AdM
2019/7/19 5:58	266334.1597	35237.23031	24	AdM
2019/7/19 5:59	266330.3523	35238.69494	24	AdM
2019/7/19 6:00	266326.8684	35240.70627	24	AdM
2019/7/19 6:01	266326.5789	35240.63904	24	AdM
2019/7/19 6:02	266326.5229	35240.61933	24	AdM
2019/7/19 6:03	266326.2294	35240.56556	24	AdM
2019/7/19 6:04	266326.1786	35240.79084	24	AdM
2019/7/19 6:05	266329.8864	35235.53156	24	AdM
2019/7/19 6:06	266328.3418	35231.85979	24	AdM
2019/7/19 6:07	266326.9506	35230.72103	24	AdM
2019/7/19 6:08	266331.4462	35233.68414	24	AdM
2019/7/19 6:09	266341.122	35236.51218	24	AdM
2019/7/19 6:10	266342.3605	35237.01757	24	AdM
2019/7/19 6:11	266348.1263	35242.11952	24	AdM
2019/7/19 6:12	266370.0599	35234.92758	24	AdM
2019/7/19 6:13	266406.354	35225.41628	24	AdM
2019/7/19 6:14	266428.7998	35216.3812	24	AdM
2019/7/19 6:15	266452.5974	35207.24575	24	AdM
2019/7/19 6:16	266458.3615	35205.37923	24	AdM
2019/7/19 6:17	266458.8606	35204.87937	24	AdM
2019/7/19 6:18	266462.5783	35200.75988	24	AdM
2019/7/19 6:19	266482.7412	35186.00277	24	AdM
2019/7/19 6:20	266511.6871	35179.98422	24	AdM
2019/7/19 6:21	266534.1837	35186.11839	24	AdM
2019/7/19 6:22	266559.1291	35194.55688	24	AdM
2019/7/19 6:23	266576.458	35196.30515	24	AdM
2019/7/19 6:24	266585.0544	35197.72633	24	AdM
2019/7/19 6:25	266604.3617	35212.61458	24	AdM
2019/7/19 6:26	266608.5298	35214.95524	24	AdM
2019/7/19 6:27	266617.6099	35226.23856	24	AdM
2019/7/19 6:28	266631.3559	35244.48184	24	AdM
2019/7/19 6:29	266656.5549	35244.45422	24	AdM
2019/7/19 6:30	266665.4645	35243.6874	24	AdM
2019/7/19 6:31	266679.2135	35245.07895	24	AdM
2019/7/19 6:32	266701.411	35240.66776	24	AdM
2019/7/19 6:33	266729.0837	35243.73362	24	AdM
2019/7/19 6:34	266747.2576	35247.44752	24	AdM
2019/7/19 6:35	266775.4485	35237.32258	24	AdM
2019/7/19 6:36	266787.0733	35234.7988	24	AdM
2019/7/19 6:37	266789.0148	35234.39359	24	AdM
2019/7/19 6:38	266801.1544	35232.78496	24	AdM
2019/7/19 6:39	266821.1855	35228.67782	24	AdM
2019/7/19 6:40	266832.0597	35222.98538	24	AdM
2019/7/19 6:41	266847.0606	35222.78343	24	AdM
2019/7/19 6:42	266848.4429	35223.09247	24	AdM
2019/7/19 6:43	266849.9358	35223.48665	24	AdM
2019/7/19 6:44	266869.9848	35225.35714	24	AdM
2019/7/19 6:45	266903.0399	35244.21032	24	AdM
2019/7/19 6:46	266927.6549	35261.72912	24	AdM
2019/7/19 6:47	266935.5564	35258.18706	24	AdM
2019/7/19 6:48	266951.591	35258.68705	24	AdM
2019/7/19 6:49	266951.3581	35274.01743	24	AdM
2019/7/19 6:50	266952.0969	35278.08033	24	AdM
2019/7/19 6:51	266958.075	35282.35342	24	AdM
2019/7/19 6:52	266963.4522	35288.00808	24	AdM
2019/7/19 6:53	266965.096	35289.5151	24	AdM
2019/7/19 6:54	266984.1116	35299.45807	24	AdM
2019/7/19 6:55	267006.6847	35316.15713	24	AdM
2019/7/19 6:56	267037.2979	35340.10025	24	AdM
2019/7/19 6:57	267052.4037	35344.35046	24	AdM
2019/7/19 6:58	267064.4537	35351.4641	24	AdM
2019/7/19 6:59	267069.1622	35358.45776	24	AdM
2019/7/19 7:00	267078.3021	35364.99059	24	AdM
2019/7/19 7:01	267101.5639	35361.19673	24	AdM
2019/7/19 7:02	267112.5936	35386.0316	24	AdM
2019/7/19 7:03	267118.1832	35397.89296	24	AdM
2019/7/19 7:04	267125.4451	35421.18733	24	AdM
2019/7/19 7:05	267136.873	35446.77828	24	AdM
2019/7/19 7:06	267156.2221	35458.63387	24	AdM
2019/7/19 7:07	267160.5004	35454.75816	24	AdM
2019/7/19 7:08	267159.1615	35461.67175	24	AdM
2019/7/19 7:09	267164.7012	35502.22922	24	AdM
2019/7/19 7:10	267205.1075	35527.51025	24	AdM
2019/7/19 7:11	267222.6759	35533.58362	24	AdM
2019/7/19 7:12	267222.3552	35533.41925	24	AdM
2019/7/19 7:13	267226.8017	35535.12349	24	AdM
2019/7/19 7:14	267228.0616	35533.08719	24	AdM
2019/7/19 7:15	267228.6043	35533.77817	24	AdM
2019/7/19 7:16	267236.2757	35533.35944	24	AdM
2019/7/19 7:17	267236.7122	35534.1627	24	AdM
2019/7/19 7:18	267237.3516	35534.31926	24	AdM
2019/7/19 7:19	267235.8427	35533.78369	24	AdM
2019/7/19 7:20	267236.4425	35532.88344	24	AdM
2019/7/19 7:21	267234.5479	35535.85281	24	AdM
2019/7/19 7:22	267240.9242	35573.38764	24	AdM
2019/7/19 7:23	267282.1238	35575.13153	24	AdM
2019/7/19 7:24	267306.4566	35564.71482	24	AdM
2019/7/19 7:25	267319.6375	35558.82964	24	AdM
2019/7/19 7:26	267317.7865	35551.82729	24	AdM
2019/7/19 7:27	267315.3181	35544.41418	24	AdM
2019/7/19 7:28	267315.5051	35544.10906	24	AdM
2019/7/19 7:29	267324.7277	35535.28243	24	AdM
2019/7/19 7:30	267333.991	35527.54433	24	AdM
2019/7/19 7:31	267334.1043	35526.7651	24	AdM
2019/7/19 7:32	267333.9851	35525.75604	24	AdM
2019/7/19 7:33	267333.9134	35526.51333	24	AdM
2019/7/19 7:34	267336.9768	35519.25227	24	AdM
2019/7/19 7:35	267338.9231	35513.72683	24	AdM
2019/7/19 7:36	267339.5147	35513.36485	24	AdM
2019/7/19 7:37	267340.886	35512.57872	24	AdM
2019/7/19 7:38	267340.5773	35513.07853	24	AdM
2019/7/19 7:39	267340.2742	35513.93523	24	AdM
2019/7/19 7:40	267340.4713	35515.02556	24	AdM
2019/7/19 7:41	267340.895	35513.16695	24	AdM
2019/7/19 7:42	267340.2136	35513.42959	24	AdM
2019/7/19 7:43	267342.6412	35515.26863	24	AdM
2019/7/19 7:44	267347.8695	35526.84247	24	AdM
2019/7/19 7:45	267348.1402	35527.50125	24	AdM
2019/7/19 7:46	267348.3307	35526.97934	24	AdM
2019/7/19 7:47	267349.6444	35533.25752	24	AdM
2019/7/19 7:48	267356.8575	35538.11839	24	AdM
2019/7/19 7:49	267356.8646	35534.65776	24	AdM
2019/7/19 7:50	267352.7456	35535.34196	24	AdM
2019/7/19 7:51	267347.9168	35539.52784	24	AdM
2019/7/19 7:52	267347.2525	35541.64107	24	AdM
2019/7/19 7:53	267341.7101	35550.74013	24	AdM
2019/7/19 7:54	267342.1444	35550.92844	24	AdM
2019/7/19 7:55	267348.0916	35546.07778	24	AdM
2019/7/19 7:56	267369.1124	35541.58903	24	AdM
2019/7/19 7:57	267370.7045	35541.48437	24	AdM
2019/7/19 7:58	267370.8627	35541.10091	24	AdM
2019/7/19 7:59	267371.4752	35541.22964	24	AdM
2019/7/19 8:00	267370.711	35541.46464	24	AdM
2019/7/19 8:01	267370.6606	35540.8414	24	AdM
2019/7/19 8:02	267385.8699	35526.17291	24	AdM
2019/7/19 8:03	267394.768	35516.74725	24	AdM
2019/7/19 8:04	267410.7914	35509.95749	24	AdM
2019/7/19 8:05	267430.8196	35509.15649	24	AdM
2019/7/19 8:06	267445.999	35504.22819	24	AdM
2019/7/19 8:07	267448.742	35499.41413	24	AdM
2019/7/19 8:08	267448.1485	35498.63708	24	AdM
2019/7/19 8:09	267448.2051	35497.66264	24	AdM
2019/7/19 8:10	267443.0915	35488.99491	24	AdM
2019/7/19 8:11	267435.0008	35476.16224	24	AdM
2019/7/19 8:12	267432.6788	35472.41858	24	AdM
2019/7/19 8:13	267432.6148	35470.71105	24	AdM
2019/7/19 8:14	267432.9193	35470.30526	24	AdM
2019/7/19 8:15	267431.0453	35470.30896	24	AdM
2019/7/19 8:16	267431.0176	35471.00595	24	AdM
2019/7/19 8:17	267430.8215	35471.42629	24	AdM
2019/7/19 8:18	267431.0512	35471.11784	24	AdM
2019/7/19 8:19	267430.4597	35471.03519	24	AdM
2019/7/19 8:20	267430.776	35471.856	24	AdM
2019/7/19 8:21	267429.8016	35470.50756	24	AdM
2019/7/19 8:22	267431.7478	35470.65611	24	AdM
2019/7/19 8:23	267431.0394	35470.42841	24	AdM
2019/7/19 8:24	267431.1066	35470.53218	24	AdM
2019/7/19 8:25	267430.7867	35470.66829	24	AdM
2019/7/19 8:26	267430.3687	35469.4532	24	AdM
2019/7/19 8:27	267423.123	35463.59488	24	AdM
2019/7/19 8:28	267418.9854	35460.25326	24	AdM
2019/7/19 8:29	267418.8619	35460.74843	24	AdM
2019/7/19 8:30	267419.1507	35461.03115	24	AdM
2019/7/19 8:31	267420.3528	35460.63328	24	AdM
2019/7/19 8:32	267419.8852	35461.07376	24	AdM
2019/7/19 8:33	267418.8009	35460.03928	24	AdM
2019/7/19 8:34	267420.6459	35461.89816	24	AdM
2019/7/19 8:35	267421.2345	35463.50162	24	AdM
2019/7/19 8:36	267421.5798	35463.28642	24	AdM
2019/7/19 8:37	267421.3901	35462.95668	24	AdM
2019/7/19 8:38	267422.1927	35463.45128	24	AdM
2019/7/19 8:39	267420.7875	35461.73868	24	AdM
2019/7/19 8:40	267420.6805	35461.10181	24	AdM
2019/7/19 8:41	267421.9371	35460.52549	24	AdM
2019/7/19 8:42	267420.8399	35460.39335	24	AdM
2019/7/19 8:43	267418.4367	35461.34522	24	AdM
2019/7/19 8:44	267419.1189	35459.88751	24	AdM
2019/7/19 8:45	267419.323	35460.53819	24	AdM
2019/7/19 8:46	267418.9498	35462.38646	24	AdM
2019/7/19 8:47	267418.9104	35461.89243	24	AdM
2019/7/19 8:48	267419.2029	35460.31885	24	AdM
2019/7/19 8:49	267418.1118	35459.23441	24	AdM
2019/7/19 8:50	267419.7974	35459.85308	24	AdM
2019/7/19 8:51	267419.6265	35459.95911	24	AdM
2019/7/19 8:52	267416.8203	35459.01236	24	AdM
2019/7/19 8:53	267418.3525	35458.25146	24	AdM
2019/7/19 8:54	267417.2532	35458.38367	24	AdM
2019/7/19 8:55	267416.2403	35458.57688	24	AdM
2019/7/19 8:56	267415.3783	35458.5472	24	AdM
2019/7/19 8:57	267416.4585	35458.502	24	AdM
2019/7/19 8:58	267417.5539	35459.04152	24	AdM
2019/7/19 8:59	267417.7655	35458.85437	24	AdM
2019/7/19 9:00	267417.0751	35457.0889	24	AdM
2019/7/19 9:01	NA	NA	24	AdM
2019/7/19 9:02	NA	NA	24	AdM
2019/7/19 9:03	NA	NA	24	AdM
2019/7/19 9:04	NA	NA	24	AdM
2019/7/19 9:05	NA	NA	24	AdM
2019/7/19 9:06	NA	NA	24	AdM
2019/7/19 9:07	NA	NA	24	AdM
2019/7/19 9:08	NA	NA	24	AdM
2019/7/19 9:09	NA	NA	24	AdM
2019/7/19 9:10	267415.1004	35458.1959	24	AdM
2019/7/19 9:11	NA	NA	24	AdM
2019/7/19 9:12	NA	NA	24	AdM
2019/7/19 9:13	NA	NA	24	AdM
2019/7/19 9:14	NA	NA	24	AdM
2019/7/19 9:15	NA	NA	24	AdM
2019/7/19 9:16	NA	NA	24	AdM
2019/7/19 9:17	NA	NA	24	AdM
2019/7/19 9:18	NA	NA	24	AdM
2019/7/19 9:19	NA	NA	24	AdM
2019/7/19 9:20	267457.1562	35402.16633	24	AdM
2019/7/19 9:21	NA	NA	24	AdM
2019/7/19 9:22	NA	NA	24	AdM
2019/7/19 9:23	NA	NA	24	AdM
2019/7/19 9:24	NA	NA	24	AdM
2019/7/19 9:25	NA	NA	24	AdM
2019/7/19 9:26	NA	NA	24	AdM
2019/7/19 9:27	NA	NA	24	AdM
2019/7/19 9:28	NA	NA	24	AdM
2019/7/19 9:29	NA	NA	24	AdM
2019/7/19 9:30	267553.7969	35247.74339	24	AdM
2019/7/19 9:31	NA	NA	24	AdM
2019/7/19 9:32	NA	NA	24	AdM
2019/7/19 9:33	NA	NA	24	AdM
2019/7/19 9:34	NA	NA	24	AdM
2019/7/19 9:35	NA	NA	24	AdM
2019/7/19 9:36	NA	NA	24	AdM
2019/7/19 9:37	NA	NA	24	AdM
2019/7/19 9:38	NA	NA	24	AdM
2019/7/19 9:39	NA	NA	24	AdM
2019/7/19 9:40	267580.5578	35157.7284	24	AdM
2019/7/19 9:41	NA	NA	24	AdM
2019/7/19 9:42	NA	NA	24	AdM
2019/7/19 9:43	NA	NA	24	AdM
2019/7/19 9:44	NA	NA	24	AdM
2019/7/19 9:45	NA	NA	24	AdM
2019/7/19 9:46	NA	NA	24	AdM
2019/7/19 9:47	NA	NA	24	AdM
2019/7/19 9:48	NA	NA	24	AdM
2019/7/19 9:49	NA	NA	24	AdM
2019/7/19 9:50	267554.724	35097.14473	24	AdM
2019/7/19 9:51	NA	NA	24	AdM
2019/7/19 9:52	NA	NA	24	AdM
2019/7/19 9:53	NA	NA	24	AdM
2019/7/19 9:54	NA	NA	24	AdM
2019/7/19 9:55	NA	NA	24	AdM
2019/7/19 9:56	NA	NA	24	AdM
2019/7/19 9:57	NA	NA	24	AdM
2019/7/19 9:58	NA	NA	24	AdM
2019/7/19 9:59	NA	NA	24	AdM
2019/7/19 10:00	267552.5886	35054.33034	24	AdM
2019/7/19 10:01	NA	NA	24	AdM
2019/7/19 10:02	NA	NA	24	AdM
2019/7/19 10:03	NA	NA	24	AdM
2019/7/19 10:04	NA	NA	24	AdM
2019/7/19 10:05	NA	NA	24	AdM
2019/7/19 10:06	NA	NA	24	AdM
2019/7/19 10:07	NA	NA	24	AdM
2019/7/19 10:08	NA	NA	24	AdM
2019/7/19 10:09	NA	NA	24	AdM
2019/7/19 10:10	267579.2551	35047.96523	24	AdM
2019/7/19 10:11	NA	NA	24	AdM
2019/7/19 10:12	NA	NA	24	AdM
2019/7/19 10:13	NA	NA	24	AdM
2019/7/19 10:14	NA	NA	24	AdM
2019/7/19 10:15	NA	NA	24	AdM
2019/7/19 10:16	NA	NA	24	AdM
2019/7/19 10:17	NA	NA	24	AdM
2019/7/19 10:18	NA	NA	24	AdM
2019/7/19 10:19	NA	NA	24	AdM
2019/7/19 10:20	267570.4562	35035.93328	24	AdM
2019/7/19 10:21	NA	NA	24	AdM
2019/7/19 10:22	NA	NA	24	AdM
2019/7/19 10:23	NA	NA	24	AdM
2019/7/19 10:24	NA	NA	24	AdM
2019/7/19 10:25	NA	NA	24	AdM
2019/7/19 10:26	NA	NA	24	AdM
2019/7/19 10:27	NA	NA	24	AdM
2019/7/19 10:28	NA	NA	24	AdM
2019/7/19 10:29	NA	NA	24	AdM
2019/7/19 10:30	267579.6043	35012.77095	24	AdM
2019/7/19 10:31	NA	NA	24	AdM
2019/7/19 10:32	NA	NA	24	AdM
2019/7/19 10:33	NA	NA	24	AdM
2019/7/19 10:34	NA	NA	24	AdM
2019/7/19 10:35	NA	NA	24	AdM
2019/7/19 10:36	NA	NA	24	AdM
2019/7/19 10:37	NA	NA	24	AdM
2019/7/19 10:38	NA	NA	24	AdM
2019/7/19 10:39	NA	NA	24	AdM
2019/7/19 10:40	267576.4531	35012.60568	24	AdM
2019/7/19 10:41	NA	NA	24	AdM
2019/7/19 10:42	NA	NA	24	AdM
2019/7/19 10:43	NA	NA	24	AdM
2019/7/19 10:44	NA	NA	24	AdM
2019/7/19 10:45	NA	NA	24	AdM
2019/7/19 10:46	NA	NA	24	AdM
2019/7/19 10:47	NA	NA	24	AdM
2019/7/19 10:48	NA	NA	24	AdM
2019/7/19 10:49	NA	NA	24	AdM
2019/7/19 10:50	267580.9622	35010.14937	24	AdM
2019/7/19 10:51	NA	NA	24	AdM
2019/7/19 10:52	NA	NA	24	AdM
2019/7/19 10:53	NA	NA	24	AdM
2019/7/19 10:54	NA	NA	24	AdM
2019/7/19 10:55	NA	NA	24	AdM
2019/7/19 10:56	NA	NA	24	AdM
2019/7/19 10:57	NA	NA	24	AdM
2019/7/19 10:58	NA	NA	24	AdM
2019/7/19 10:59	NA	NA	24	AdM
2019/7/19 11:00	267582.7754	35001.07947	24	AdM
2019/7/19 11:01	NA	NA	24	AdM
2019/7/19 11:02	NA	NA	24	AdM
2019/7/19 11:03	NA	NA	24	AdM
2019/7/19 11:04	NA	NA	24	AdM
2019/7/19 11:05	NA	NA	24	AdM
2019/7/19 11:06	NA	NA	24	AdM
2019/7/19 11:07	NA	NA	24	AdM
2019/7/19 11:08	NA	NA	24	AdM
2019/7/19 11:09	NA	NA	24	AdM
2019/7/19 11:10	267583.488	35000.88024	24	AdM
2019/7/19 11:11	NA	NA	24	AdM
2019/7/19 11:12	NA	NA	24	AdM
2019/7/19 11:13	NA	NA	24	AdM
2019/7/19 11:14	NA	NA	24	AdM
2019/7/19 11:15	NA	NA	24	AdM
2019/7/19 11:16	NA	NA	24	AdM
2019/7/19 11:17	NA	NA	24	AdM
2019/7/19 11:18	NA	NA	24	AdM
2019/7/19 11:19	NA	NA	24	AdM
2019/7/19 11:20	267574.5946	35017.539	24	AdM
2019/7/19 11:21	NA	NA	24	AdM
2019/7/19 11:22	NA	NA	24	AdM
2019/7/19 11:23	NA	NA	24	AdM
2019/7/19 11:24	NA	NA	24	AdM
2019/7/19 11:25	NA	NA	24	AdM
2019/7/19 11:26	NA	NA	24	AdM
2019/7/19 11:27	NA	NA	24	AdM
2019/7/19 11:28	NA	NA	24	AdM
2019/7/19 11:29	NA	NA	24	AdM
2019/7/19 11:30	267486.3452	35041.39196	24	AdM
2019/7/19 11:31	NA	NA	24	AdM
2019/7/19 11:32	NA	NA	24	AdM
2019/7/19 11:33	NA	NA	24	AdM
2019/7/19 11:34	NA	NA	24	AdM
2019/7/19 11:35	NA	NA	24	AdM
2019/7/19 11:36	NA	NA	24	AdM
2019/7/19 11:37	NA	NA	24	AdM
2019/7/19 11:38	NA	NA	24	AdM
2019/7/19 11:39	NA	NA	24	AdM
2019/7/19 11:40	267503.2264	35156.14029	24	AdM
2019/7/19 11:41	NA	NA	24	AdM
2019/7/19 11:42	NA	NA	24	AdM
2019/7/19 11:43	NA	NA	24	AdM
2019/7/19 11:44	NA	NA	24	AdM
2019/7/19 11:45	NA	NA	24	AdM
2019/7/19 11:46	NA	NA	24	AdM
2019/7/19 11:47	NA	NA	24	AdM
2019/7/19 11:48	NA	NA	24	AdM
2019/7/19 11:49	NA	NA	24	AdM
2019/7/19 11:50	267489.3688	35346.09456	24	AdM
2019/7/19 11:51	NA	NA	24	AdM
2019/7/19 11:52	NA	NA	24	AdM
2019/7/19 11:53	NA	NA	24	AdM
2019/7/19 11:54	NA	NA	24	AdM
2019/7/19 11:55	NA	NA	24	AdM
2019/7/19 11:56	NA	NA	24	AdM
2019/7/19 11:57	NA	NA	24	AdM
2019/7/19 11:58	NA	NA	24	AdM
2019/7/19 11:59	NA	NA	24	AdM
2019/7/19 12:00	267268.0127	35362.80767	24	AdM
2019/7/19 12:01	NA	NA	24	AdM
2019/7/19 12:02	NA	NA	24	AdM
2019/7/19 12:03	NA	NA	24	AdM
2019/7/19 12:04	NA	NA	24	AdM
2019/7/19 12:05	NA	NA	24	AdM
2019/7/19 12:06	NA	NA	24	AdM
2019/7/19 12:07	NA	NA	24	AdM
2019/7/19 12:08	NA	NA	24	AdM
2019/7/19 12:09	NA	NA	24	AdM
2019/7/19 12:10	267201.171	35419.56128	24	AdM
2019/7/19 12:11	NA	NA	24	AdM
2019/7/19 12:12	NA	NA	24	AdM
2019/7/19 12:13	NA	NA	24	AdM
2019/7/19 12:14	NA	NA	24	AdM
2019/7/19 12:15	NA	NA	24	AdM
2019/7/19 12:16	NA	NA	24	AdM
2019/7/19 12:17	NA	NA	24	AdM
2019/7/19 12:18	NA	NA	24	AdM
2019/7/19 12:19	NA	NA	24	AdM
2019/7/19 12:20	267069.8698	35421.16974	24	AdM
2019/7/19 12:21	NA	NA	24	AdM
2019/7/19 12:22	NA	NA	24	AdM
2019/7/19 12:23	NA	NA	24	AdM
2019/7/19 12:24	NA	NA	24	AdM
2019/7/19 12:25	NA	NA	24	AdM
2019/7/19 12:26	NA	NA	24	AdM
2019/7/19 12:27	NA	NA	24	AdM
2019/7/19 12:28	NA	NA	24	AdM
2019/7/19 12:29	NA	NA	24	AdM
2019/7/19 12:30	267014.9201	35477.99844	24	AdM
2019/7/19 12:31	NA	NA	24	AdM
2019/7/19 12:32	NA	NA	24	AdM
2019/7/19 12:33	NA	NA	24	AdM
2019/7/19 12:34	NA	NA	24	AdM
2019/7/19 12:35	NA	NA	24	AdM
2019/7/19 12:36	NA	NA	24	AdM
2019/7/19 12:37	NA	NA	24	AdM
2019/7/19 12:38	NA	NA	24	AdM
2019/7/19 12:39	NA	NA	24	AdM
2019/7/19 12:40	266930.9314	35483.99933	24	AdM
2019/7/19 12:41	NA	NA	24	AdM
2019/7/19 12:42	NA	NA	24	AdM
2019/7/19 12:43	NA	NA	24	AdM
2019/7/19 12:44	NA	NA	24	AdM
2019/7/19 12:45	NA	NA	24	AdM
2019/7/19 12:46	NA	NA	24	AdM
2019/7/19 12:47	NA	NA	24	AdM
2019/7/19 12:48	NA	NA	24	AdM
2019/7/19 12:49	NA	NA	24	AdM
2019/7/19 12:50	266806.7083	35631.5159	24	AdM
2019/7/19 12:51	NA	NA	24	AdM
2019/7/19 12:52	NA	NA	24	AdM
2019/7/19 12:53	NA	NA	24	AdM
2019/7/19 12:54	NA	NA	24	AdM
2019/7/19 12:55	NA	NA	24	AdM
2019/7/19 12:56	NA	NA	24	AdM
2019/7/19 12:57	NA	NA	24	AdM
2019/7/19 12:58	NA	NA	24	AdM
2019/7/19 12:59	NA	NA	24	AdM
2019/7/19 13:00	266700.6552	35660.82582	24	AdM
2019/7/19 13:01	NA	NA	24	AdM
2019/7/19 13:02	NA	NA	24	AdM
2019/7/19 13:03	NA	NA	24	AdM
2019/7/19 13:04	NA	NA	24	AdM
2019/7/19 13:05	NA	NA	24	AdM
2019/7/19 13:06	NA	NA	24	AdM
2019/7/19 13:07	NA	NA	24	AdM
2019/7/19 13:08	NA	NA	24	AdM
2019/7/19 13:09	NA	NA	24	AdM
2019/7/19 13:10	266676.0079	35631.85249	24	AdM
2019/7/19 13:11	NA	NA	24	AdM
2019/7/19 13:12	NA	NA	24	AdM
2019/7/19 13:13	NA	NA	24	AdM
2019/7/19 13:14	NA	NA	24	AdM
2019/7/19 13:15	NA	NA	24	AdM
2019/7/19 13:16	NA	NA	24	AdM
2019/7/19 13:17	NA	NA	24	AdM
2019/7/19 13:18	NA	NA	24	AdM
2019/7/19 13:19	NA	NA	24	AdM
2019/7/19 13:20	266630.6416	35508.72568	24	AdM
2019/7/19 13:21	NA	NA	24	AdM
2019/7/19 13:22	NA	NA	24	AdM
2019/7/19 13:23	NA	NA	24	AdM
2019/7/19 13:24	NA	NA	24	AdM
2019/7/19 13:25	NA	NA	24	AdM
2019/7/19 13:26	NA	NA	24	AdM
2019/7/19 13:27	NA	NA	24	AdM
2019/7/19 13:28	NA	NA	24	AdM
2019/7/19 13:29	NA	NA	24	AdM
2019/7/19 13:30	266591.3146	35460.66497	24	AdM
2019/7/19 13:31	NA	NA	24	AdM
2019/7/19 13:32	NA	NA	24	AdM
2019/7/19 13:33	NA	NA	24	AdM
2019/7/19 13:34	NA	NA	24	AdM
2019/7/19 13:35	NA	NA	24	AdM
2019/7/19 13:36	NA	NA	24	AdM
2019/7/19 13:37	NA	NA	24	AdM
2019/7/19 13:38	NA	NA	24	AdM
2019/7/19 13:39	NA	NA	24	AdM
2019/7/19 13:40	266510.8724	35385.60297	24	AdM
2019/7/19 13:41	NA	NA	24	AdM
2019/7/19 13:42	NA	NA	24	AdM
2019/7/19 13:43	NA	NA	24	AdM
2019/7/19 13:44	NA	NA	24	AdM
2019/7/19 13:45	NA	NA	24	AdM
2019/7/19 13:46	NA	NA	24	AdM
2019/7/19 13:47	NA	NA	24	AdM
2019/7/19 13:48	NA	NA	24	AdM
2019/7/19 13:49	NA	NA	24	AdM
2019/7/19 13:50	266414.5787	35278.75634	24	AdM
2019/7/19 13:51	NA	NA	24	AdM
2019/7/19 13:52	NA	NA	24	AdM
2019/7/19 13:53	NA	NA	24	AdM
2019/7/19 13:54	NA	NA	24	AdM
2019/7/19 13:55	NA	NA	24	AdM
2019/7/19 13:56	NA	NA	24	AdM
2019/7/19 13:57	NA	NA	24	AdM
2019/7/19 13:58	NA	NA	24	AdM
2019/7/19 13:59	NA	NA	24	AdM
2019/7/19 14:00	266264.137	35175.84709	24	AdM
2019/7/19 14:01	NA	NA	24	AdM
2019/7/19 14:02	NA	NA	24	AdM
2019/7/19 14:03	NA	NA	24	AdM
2019/7/19 14:04	NA	NA	24	AdM
2019/7/19 14:05	NA	NA	24	AdM
2019/7/19 14:06	NA	NA	24	AdM
2019/7/19 14:07	NA	NA	24	AdM
2019/7/19 14:08	NA	NA	24	AdM
2019/7/19 14:09	NA	NA	24	AdM
2019/7/19 14:10	266290.3256	35173.02133	24	AdM
2019/7/19 14:11	NA	NA	24	AdM
2019/7/19 14:12	NA	NA	24	AdM
2019/7/19 14:13	NA	NA	24	AdM
2019/7/19 14:14	NA	NA	24	AdM
2019/7/19 14:15	NA	NA	24	AdM
2019/7/19 14:16	NA	NA	24	AdM
2019/7/19 14:17	NA	NA	24	AdM
2019/7/19 14:18	NA	NA	24	AdM
2019/7/19 14:19	NA	NA	24	AdM
2019/7/19 14:20	266284.957	35164.81555	24	AdM
2019/7/19 14:21	NA	NA	24	AdM
2019/7/19 14:22	NA	NA	24	AdM
2019/7/19 14:23	NA	NA	24	AdM
2019/7/19 14:24	NA	NA	24	AdM
2019/7/19 14:25	NA	NA	24	AdM
2019/7/19 14:26	NA	NA	24	AdM
2019/7/19 14:27	NA	NA	24	AdM
2019/7/19 14:28	NA	NA	24	AdM
2019/7/19 14:29	NA	NA	24	AdM
2019/7/19 14:30	266290.2436	35153.0793	24	AdM
2019/7/19 14:31	NA	NA	24	AdM
2019/7/19 14:32	NA	NA	24	AdM
2019/7/19 14:33	NA	NA	24	AdM
2019/7/19 14:34	NA	NA	24	AdM
2019/7/19 14:35	NA	NA	24	AdM
2019/7/19 14:36	NA	NA	24	AdM
2019/7/19 14:37	NA	NA	24	AdM
2019/7/19 14:38	NA	NA	24	AdM
2019/7/19 14:39	NA	NA	24	AdM
2019/7/19 14:40	266344.9117	35133.31416	24	AdM
2019/7/19 14:41	NA	NA	24	AdM
2019/7/19 14:42	NA	NA	24	AdM
2019/7/19 14:43	NA	NA	24	AdM
2019/7/19 14:44	NA	NA	24	AdM
2019/7/19 14:45	NA	NA	24	AdM
2019/7/19 14:46	NA	NA	24	AdM
2019/7/19 14:47	NA	NA	24	AdM
2019/7/19 14:48	NA	NA	24	AdM
2019/7/19 14:49	NA	NA	24	AdM
2019/7/19 14:50	266387.3979	35111.45002	24	AdM
2019/7/19 14:51	NA	NA	24	AdM
2019/7/19 14:52	NA	NA	24	AdM
2019/7/19 14:53	NA	NA	24	AdM
2019/7/19 14:54	NA	NA	24	AdM
2019/7/19 14:55	NA	NA	24	AdM
2019/7/19 14:56	NA	NA	24	AdM
2019/7/19 14:57	NA	NA	24	AdM
2019/7/19 14:58	NA	NA	24	AdM
2019/7/19 14:59	NA	NA	24	AdM
2019/7/19 15:00	266398.8618	35141.91931	24	AdM
2019/7/20 4:00	266278.1726	35214.29177	24	AdM
2019/7/20 4:01	266279.4573	35229.54576	24	AdM
2019/7/20 4:02	266282.1535	35242.03637	24	AdM
2019/7/20 4:03	266283.5599	35242.25398	24	AdM
2019/7/20 4:04	266283.9838	35245.98091	24	AdM
2019/7/20 4:05	266286.343	35251.66441	24	AdM
2019/7/20 4:06	266286.9858	35252.5705	24	AdM
2019/7/20 4:07	266292.268	35249.74716	24	AdM
2019/7/20 4:08	266292.2767	35255.91503	24	AdM
2019/7/20 4:09	266290.7629	35257.73774	24	AdM
2019/7/20 4:10	266286.7045	35263.60671	24	AdM
2019/7/20 4:11	266284.8656	35265.79264	24	AdM
2019/7/20 4:12	266281.4363	35271.50368	24	AdM
2019/7/20 4:13	266281.2937	35271.90816	24	AdM
2019/7/20 4:14	266281.1257	35271.76164	24	AdM
2019/7/20 4:15	266280.9952	35271.40128	24	AdM
2019/7/20 4:16	266280.3029	35271.21468	24	AdM
2019/7/20 4:17	266277.7742	35268.39404	24	AdM
2019/7/20 4:18	266285.4813	35267.00603	24	AdM
2019/7/20 4:19	266286.9158	35267.14713	24	AdM
2019/7/20 4:20	266286.7474	35266.66917	24	AdM
2019/7/20 4:21	266276.4773	35222.49679	24	AdM
2019/7/20 4:22	266266.334	35193.39779	24	AdM
2019/7/20 4:23	266271.0517	35187.19374	24	AdM
2019/7/20 4:24	266271.0372	35187.31688	24	AdM
2019/7/20 4:25	266271.0031	35188.19233	24	AdM
2019/7/20 4:26	266278.2397	35196.7384	24	AdM
2019/7/20 4:27	266278.2014	35204.52056	24	AdM
2019/7/20 4:28	266284.0419	35216.19777	24	AdM
2019/7/20 4:29	266293.8269	35222.4385	24	AdM
2019/7/20 4:30	266307.7171	35239.38162	24	AdM
2019/7/20 4:31	266308.5888	35241.01029	24	AdM
2019/7/20 4:32	266304.1787	35245.00568	24	AdM
2019/7/20 4:33	266288.14	35271.07925	24	AdM
2019/7/20 4:34	266273.8715	35277.60859	24	AdM
2019/7/20 4:35	266269.6282	35280.64593	24	AdM
2019/7/20 4:36	266269.8644	35281.16683	24	AdM
2019/7/20 4:37	266274.2973	35285.57592	24	AdM
2019/7/20 4:38	266283.4528	35286.70572	24	AdM
2019/7/20 4:39	266287.7805	35285.45593	24	AdM
2019/7/20 4:40	266284.2185	35285.81446	24	AdM
2019/7/20 4:41	266278.3732	35293.82289	24	AdM
2019/7/20 4:42	266283.1729	35308.19999	24	AdM
2019/7/20 4:43	266289.1846	35318.85296	24	AdM
2019/7/20 4:44	266287.8534	35327.95325	24	AdM
2019/7/20 4:45	266287.7075	35334.28448	24	AdM
2019/7/20 4:46	266296.4643	35343.32151	24	AdM
2019/7/20 4:47	266307.7326	35347.93824	24	AdM
2019/7/20 4:48	266305.4074	35360.17346	24	AdM
2019/7/20 4:49	266300.7519	35362.64108	24	AdM
2019/7/20 4:50	266300.5433	35362.96907	24	AdM
2019/7/20 4:51	266300.9967	35362.85616	24	AdM
2019/7/20 4:52	266300.2453	35363.27661	24	AdM
2019/7/20 4:53	266299.1392	35370.03314	24	AdM
2019/7/20 4:54	266301.2546	35380.62164	24	AdM
2019/7/20 4:55	266304.2895	35387.78711	24	AdM
2019/7/20 4:56	266309.4611	35410.42612	24	AdM
2019/7/20 4:57	266314.5377	35427.59132	24	AdM
2019/7/20 4:58	266323.9279	35438.82077	24	AdM
2019/7/20 4:59	266335.3265	35444.39771	24	AdM
2019/7/20 5:00	266338.637	35445.44814	24	AdM
2019/7/20 5:01	266340.4591	35446.79844	24	AdM
2019/7/20 5:02	266363.5732	35454.30763	24	AdM
2019/7/20 5:03	266402.5306	35501.71481	24	AdM
2019/7/20 5:04	266431.8842	35561.20161	24	AdM
2019/7/20 5:05	266433.5709	35564.25359	24	AdM
2019/7/20 5:06	266442.6741	35574.81447	24	AdM
2019/7/20 5:07	266452.274	35610.6936	24	AdM
2019/7/20 5:08	266467.0381	35662.37855	24	AdM
2019/7/20 5:09	266477.5894	35679.21668	24	AdM
2019/7/20 5:10	266487.5916	35708.64451	24	AdM
2019/7/20 5:11	266480.8287	35751.28348	24	AdM
2019/7/20 5:12	266473.1003	35772.25795	24	AdM
2019/7/20 5:13	266473.2184	35793.26858	24	AdM
2019/7/20 5:14	266487.6333	35810.06369	24	AdM
2019/7/20 5:15	266503.6018	35839.50023	24	AdM
2019/7/20 5:16	266501.3429	35843.02807	24	AdM
2019/7/20 5:17	266500.6987	35842.98525	24	AdM
2019/7/20 5:18	266501.3771	35843.22752	24	AdM
2019/7/20 5:19	266503.5417	35841.46901	24	AdM
2019/7/20 5:20	266503.5756	35840.36166	24	AdM
2019/7/20 5:21	266506.5909	35843.72047	24	AdM
2019/7/20 5:22	266507.9012	35846.07829	24	AdM
2019/7/20 5:23	266509.7741	35851.69128	24	AdM
2019/7/20 5:24	266520.8081	35860.11559	24	AdM
2019/7/20 5:25	266534.0537	35870.10967	24	AdM
2019/7/20 5:26	266550.2294	35884.97048	24	AdM
2019/7/20 5:27	266556.9521	35892.163	24	AdM
2019/7/20 5:28	266553.0249	35896.98157	24	AdM
2019/7/20 5:29	266553.2519	35898.02047	24	AdM
2019/7/20 5:30	266552.3967	35900.38759	24	AdM
2019/7/20 5:31	266552.5245	35904.12047	24	AdM
2019/7/20 5:32	266573.0191	35914.78625	24	AdM
2019/7/20 5:33	266583.5048	35926.42853	24	AdM
2019/7/20 5:34	266583.786	35926.9179	24	AdM
2019/7/20 5:35	266584.3432	35926.90027	24	AdM
2019/7/20 5:36	266587.5803	35927.427	24	AdM
2019/7/20 5:37	266587.7142	35928.83313	24	AdM
2019/7/20 5:38	266588.0852	35932.2441	24	AdM
2019/7/20 5:39	266587.805	35933.18263	24	AdM
2019/7/20 5:40	266588.9714	35935.02267	24	AdM
2019/7/20 5:41	266595.2507	35941.4145	24	AdM
2019/7/20 5:42	266595.8242	35941.69716	24	AdM
2019/7/20 5:43	266596.5027	35941.92468	24	AdM
2019/7/20 5:44	266596.7636	35941.54599	24	AdM
2019/7/20 5:45	266595.794	35943.0259	24	AdM
2019/7/20 5:46	266596.0735	35942.98233	24	AdM
2019/7/20 5:47	266597.9081	35942.6459	24	AdM
2019/7/20 5:48	266604.6026	35946.46719	24	AdM
2019/7/20 5:49	266628.5464	35975.42146	24	AdM
2019/7/20 5:50	266644.795	36010.59533	24	AdM
2019/7/20 5:51	266643.2663	36021.90737	24	AdM
2019/7/20 5:52	266639.74	36036.44764	24	AdM
2019/7/20 5:53	266641.0287	36043.81493	24	AdM
2019/7/20 5:54	266641.5437	36044.09483	24	AdM
2019/7/20 5:55	266649.3644	36044.47903	24	AdM
2019/7/20 5:56	266658.9665	36046.20062	24	AdM
2019/7/20 5:57	266660.9115	36044.98707	24	AdM
2019/7/20 5:58	266671.41	36043.58297	24	AdM
2019/7/20 5:59	266681.9117	36043.07145	24	AdM
2019/7/20 6:00	266684.076	36043.25478	24	AdM
2019/7/20 6:01	266677.6691	36046.52246	24	AdM
2019/7/20 6:02	266663.513	36060.41071	24	AdM
2019/7/20 6:03	266660.5733	36064.43936	24	AdM
2019/7/20 6:04	266661.0838	36064.46727	24	AdM
2019/7/20 6:05	266660.6828	36064.3138	24	AdM
2019/7/20 6:06	266660.1122	36064.59264	24	AdM
2019/7/20 6:07	266655.9702	36071.59809	24	AdM
2019/7/20 6:08	266665.8082	36086.29761	24	AdM
2019/7/20 6:09	266668.7578	36087.58185	24	AdM
2019/7/20 6:10	266675.0995	36089.58579	24	AdM
2019/7/20 6:11	266679.0645	36091.96388	24	AdM
2019/7/20 6:12	266685.5839	36105.17848	24	AdM
2019/7/20 6:13	266688.9869	36124.9395	24	AdM
2019/7/20 6:14	266680.1704	36157.75072	24	AdM
2019/7/20 6:15	266681.3545	36164.78493	24	AdM
2019/7/20 6:16	266684.3141	36178.65302	24	AdM
2019/7/20 6:17	266687.546	36196.54725	24	AdM
2019/7/20 6:18	266691.6256	36200.94753	24	AdM
2019/7/20 6:19	266701.6608	36211.02815	24	AdM
2019/7/20 6:20	266705.5835	36210.92502	24	AdM
2019/7/20 6:21	266710.4022	36218.5102	24	AdM
2019/7/20 6:22	266702.7195	36251.65134	24	AdM
2019/7/20 6:23	266712.4997	36278.99959	24	AdM
2019/7/20 6:24	266714.0065	36285.77159	24	AdM
2019/7/20 6:25	266715.2639	36299.46934	24	AdM
2019/7/20 6:26	266718.6172	36308.43775	24	AdM
2019/7/20 6:27	266721.0314	36322.31148	24	AdM
2019/7/20 6:28	266717.1497	36323.10054	24	AdM
2019/7/20 6:29	266710.4476	36325.17688	24	AdM
2019/7/20 6:30	266709.547	36327.04408	24	AdM
2019/7/20 6:31	266709.7964	36326.81249	24	AdM
2019/7/20 6:32	266709.6225	36327.06489	24	AdM
2019/7/20 6:33	266706.9633	36327.67009	24	AdM
2019/7/20 6:34	266701.0815	36329.2738	24	AdM
2019/7/20 6:35	266702.2065	36330.4668	24	AdM
2019/7/20 6:36	266704.2337	36339.86556	24	AdM
2019/7/20 6:37	266717.1325	36352.58164	24	AdM
2019/7/20 6:38	266729.67	36366.15793	24	AdM
2019/7/20 6:39	266741.3174	36380.98092	24	AdM
2019/7/20 6:40	266749.5649	36386.27936	24	AdM
2019/7/20 6:41	266756.3333	36392.00191	24	AdM
2019/7/20 6:42	266763.0419	36398.10255	24	AdM
2019/7/20 6:43	266770.9613	36403.61176	24	AdM
2019/7/20 6:44	266780.8221	36419.3535	24	AdM
2019/7/20 6:45	266787.3786	36426.77369	24	AdM
2019/7/20 6:46	266787.5314	36429.25728	24	AdM
2019/7/20 6:47	266787.717	36432.66921	24	AdM
2019/7/20 6:48	266786.2596	36433.41499	24	AdM
2019/7/20 6:49	266784.8432	36433.79743	24	AdM
2019/7/20 6:50	266785.3598	36433.80617	24	AdM
2019/7/20 6:51	266785.2291	36433.36009	24	AdM
2019/7/20 6:52	266786.0783	36433.4777	24	AdM
2019/7/20 6:53	266785.7818	36433.94913	24	AdM
2019/7/20 6:54	266784.9901	36434.42415	24	AdM
2019/7/20 6:55	266785.3476	36440.12501	24	AdM
2019/7/20 6:56	266787.2304	36465.31737	24	AdM
2019/7/20 6:57	266798.4974	36493.94683	24	AdM
2019/7/20 6:58	266814.4117	36515.07041	24	AdM
2019/7/20 6:59	266819.9921	36520.28959	24	AdM
2019/7/20 7:00	266821.1843	36518.7158	24	AdM
2019/7/20 7:01	266822.8224	36516.11109	24	AdM
2019/7/20 7:02	266822.7717	36515.85302	24	AdM
2019/7/20 7:03	266834.9009	36525.94091	24	AdM
2019/7/20 7:04	266846.9896	36535.48151	24	AdM
2019/7/20 7:05	266852.0867	36534.73311	24	AdM
2019/7/20 7:06	266854.1182	36530.18149	24	AdM
2019/7/20 7:07	266854.269	36529.00389	24	AdM
2019/7/20 7:08	266854.6694	36526.50009	24	AdM
2019/7/20 7:09	266852.2873	36518.94465	24	AdM
2019/7/20 7:10	266851.311	36519.12035	24	AdM
2019/7/20 7:11	266851.4695	36520.54269	24	AdM
2019/7/20 7:12	266873.1785	36538.4623	24	AdM
2019/7/20 7:13	266892.5505	36559.82313	24	AdM
2019/7/20 7:14	266899.1146	36578.17287	24	AdM
2019/7/20 7:15	266899.9628	36596.16951	24	AdM
2019/7/20 7:16	266899.6285	36602.65488	24	AdM
2019/7/20 7:17	266899.001	36610.19105	24	AdM
2019/7/20 7:18	266905.4686	36627.77634	24	AdM
2019/7/20 7:19	266907.37	36631.8613	24	AdM
2019/7/20 7:20	266921.7816	36645.06129	24	AdM
2019/7/20 7:21	266924.1736	36647.09406	24	AdM
2019/7/20 7:22	266929.8693	36652.00222	24	AdM
2019/7/20 7:23	266934.712	36662.42567	24	AdM
2019/7/20 7:24	266937.0583	36664.89312	24	AdM
2019/7/20 7:25	266942.0552	36670.3915	24	AdM
2019/7/20 7:26	266952.946	36679.37194	24	AdM
2019/7/20 7:27	266958.1623	36685.44044	24	AdM
2019/7/20 7:28	266933.8624	36704.37904	24	AdM
2019/7/20 7:29	266927.8826	36713.99017	24	AdM
2019/7/20 7:30	266927.7548	36714.24735	24	AdM
2019/7/20 7:31	266925.6351	36718.33519	24	AdM
2019/7/20 7:32	266911.8187	36735.40401	24	AdM
2019/7/20 7:33	266904.3616	36735.64432	24	AdM
2019/7/20 7:34	266905.6378	36730.21281	24	AdM
2019/7/20 7:35	266919.4503	36718.66536	24	AdM
2019/7/20 7:36	266926.0271	36715.16592	24	AdM
2019/7/20 7:37	266928.2612	36713.87285	24	AdM
2019/7/20 7:38	266927.3563	36713.93203	24	AdM
2019/7/20 7:39	266928.4798	36713.07184	24	AdM
2019/7/20 7:40	266929.7384	36713.65391	24	AdM
2019/7/20 7:41	266927.7602	36713.44455	24	AdM
2019/7/20 7:42	266927.3323	36713.43192	24	AdM
2019/7/20 7:43	266926.4089	36712.95025	24	AdM
2019/7/20 7:44	266926.7781	36713.3347	24	AdM
2019/7/20 7:45	266928.1435	36714.57023	24	AdM
2019/7/20 7:46	266927.3699	36714.00576	24	AdM
2019/7/20 7:47	266927.7709	36713.93194	24	AdM
2019/7/20 7:48	266928.5173	36713.10501	24	AdM
2019/7/20 7:49	266929.0211	36713.42031	24	AdM
2019/7/20 7:50	266930.313	36713.23773	24	AdM
2019/7/20 7:51	266938.8159	36722.59362	24	AdM
2019/7/20 7:52	266965.5702	36715.49009	24	AdM
2019/7/20 7:53	266991.6727	36704.95761	24	AdM
2019/7/20 7:54	267005.2086	36698.36456	24	AdM
2019/7/20 7:55	267007.3114	36695.58739	24	AdM
2019/7/20 7:56	266986.7939	36682.53101	24	AdM
2019/7/20 7:57	266958.8725	36667.61565	24	AdM
2019/7/20 7:58	266945.5323	36657.40728	24	AdM
2019/7/20 7:59	266943.3887	36652.22961	24	AdM
2019/7/20 8:00	266936.4461	36644.99201	24	AdM
2019/7/20 8:01	266935.427	36643.87328	24	AdM
2019/7/20 8:02	266935.6701	36644.63363	24	AdM
2019/7/20 8:03	266934.456	36644.43517	24	AdM
2019/7/20 8:04	266933.3552	36643.82266	24	AdM
2019/7/20 8:05	266936.3178	36644.49948	24	AdM
2019/7/20 8:06	266935.3582	36645.04257	24	AdM
2019/7/20 8:07	266933.3081	36646.61543	24	AdM
2019/7/20 8:08	266933.7127	36646.68373	24	AdM
2019/7/20 8:09	266934.2721	36647.15424	24	AdM
2019/7/20 8:10	266934.8623	36647.21789	24	AdM
2019/7/20 8:11	266934.0663	36647.05603	24	AdM
2019/7/20 8:12	266934.3849	36646.7247	24	AdM
2019/7/20 8:13	266933.8746	36648.88473	24	AdM
2019/7/20 8:14	266932.2319	36650.15444	24	AdM
2019/7/20 8:15	266932.2274	36649.67756	24	AdM
2019/7/20 8:16	266933.1422	36649.32435	24	AdM
2019/7/20 8:17	266932.998	36650.38268	24	AdM
2019/7/20 8:18	266933.3356	36651.82618	24	AdM
2019/7/20 8:19	266934.2886	36649.86201	24	AdM
2019/7/20 8:20	266934.7964	36648.97025	24	AdM
2019/7/20 8:21	266933.2157	36648.61167	24	AdM
2019/7/20 8:22	266932.9945	36649.24493	24	AdM
2019/7/20 8:23	266934.122	36649.83366	24	AdM
2019/7/20 8:24	266933.0821	36649.49045	24	AdM
2019/7/20 8:25	266931.9885	36648.87665	24	AdM
2019/7/20 8:26	266932.669	36649.23468	24	AdM
2019/7/20 8:27	266933.8187	36646.91709	24	AdM
2019/7/20 8:28	266945.0975	36623.09585	24	AdM
2019/7/20 8:29	266952.3603	36611.36158	24	AdM
2019/7/20 8:30	266952.986	36609.5774	24	AdM
2019/7/20 8:31	266953.5506	36607.98992	24	AdM
2019/7/20 8:32	266953.6388	36608.32964	24	AdM
2019/7/20 8:33	266953.1526	36608.06983	24	AdM
2019/7/20 8:34	266953.4616	36608.30959	24	AdM
2019/7/20 8:35	266953.3047	36607.98795	24	AdM
2019/7/20 8:36	266961.8362	36595.00155	24	AdM
2019/7/20 8:37	266969.6169	36578.71949	24	AdM
2019/7/20 8:38	266979.629	36552.59391	24	AdM
2019/7/20 8:39	266985.7859	36528.17945	24	AdM
2019/7/20 8:40	266988.042	36524.76204	24	AdM
2019/7/20 8:41	266988.8062	36524.45771	24	AdM
2019/7/20 8:42	266988.4205	36523.48392	24	AdM
2019/7/20 8:43	266988.9331	36524.34284	24	AdM
2019/7/20 8:44	266989.3625	36517.16324	24	AdM
2019/7/20 8:45	266993.8446	36507.6669	24	AdM
2019/7/20 8:46	266993.7317	36496.69221	24	AdM
2019/7/20 8:47	266976.7861	36485.55551	24	AdM
2019/7/20 8:48	266966.72	36498.61356	24	AdM
2019/7/20 8:49	266964.9234	36503.01526	24	AdM
2019/7/20 8:50	266977.6947	36492.36394	24	AdM
2019/7/20 8:51	266985.0172	36485.0791	24	AdM
2019/7/20 8:52	267012.2656	36473.6625	24	AdM
2019/7/20 8:53	267016.7663	36470.3401	24	AdM
2019/7/20 8:54	267016.9673	36470.27849	24	AdM
2019/7/20 8:55	267016.8645	36469.51386	24	AdM
2019/7/20 8:56	267017.3031	36469.8878	24	AdM
2019/7/20 8:57	267017.5031	36469.60811	24	AdM
2019/7/20 8:58	267008.4688	36469.03929	24	AdM
2019/7/20 8:59	267004.3508	36468.64272	24	AdM
2019/7/20 9:00	266977.4878	36460.93648	24	AdM
2019/7/20 9:01	NA	NA	24	AdM
2019/7/20 9:02	NA	NA	24	AdM
2019/7/20 9:03	NA	NA	24	AdM
2019/7/20 9:04	NA	NA	24	AdM
2019/7/20 9:05	NA	NA	24	AdM
2019/7/20 9:06	NA	NA	24	AdM
2019/7/20 9:07	NA	NA	24	AdM
2019/7/20 9:08	NA	NA	24	AdM
2019/7/20 9:09	NA	NA	24	AdM
2019/7/20 9:10	266925.6321	36453.79128	24	AdM
2019/7/20 9:11	NA	NA	24	AdM
2019/7/20 9:12	NA	NA	24	AdM
2019/7/20 9:13	NA	NA	24	AdM
2019/7/20 9:14	NA	NA	24	AdM
2019/7/20 9:15	NA	NA	24	AdM
2019/7/20 9:16	NA	NA	24	AdM
2019/7/20 9:17	NA	NA	24	AdM
2019/7/20 9:18	NA	NA	24	AdM
2019/7/20 9:19	NA	NA	24	AdM
2019/7/20 9:20	266926.7229	36451.72275	24	AdM
2019/7/20 9:21	NA	NA	24	AdM
2019/7/20 9:22	NA	NA	24	AdM
2019/7/20 9:23	NA	NA	24	AdM
2019/7/20 9:24	NA	NA	24	AdM
2019/7/20 9:25	NA	NA	24	AdM
2019/7/20 9:26	NA	NA	24	AdM
2019/7/20 9:27	NA	NA	24	AdM
2019/7/20 9:28	NA	NA	24	AdM
2019/7/20 9:29	NA	NA	24	AdM
2019/7/20 9:30	266983.1353	36415.36627	24	AdM
2019/7/20 9:31	NA	NA	24	AdM
2019/7/20 9:32	NA	NA	24	AdM
2019/7/20 9:33	NA	NA	24	AdM
2019/7/20 9:34	NA	NA	24	AdM
2019/7/20 9:35	NA	NA	24	AdM
2019/7/20 9:36	NA	NA	24	AdM
2019/7/20 9:37	NA	NA	24	AdM
2019/7/20 9:38	NA	NA	24	AdM
2019/7/20 9:39	NA	NA	24	AdM
2019/7/20 9:40	266978.7393	36426.20643	24	AdM
2019/7/20 9:41	NA	NA	24	AdM
2019/7/20 9:42	NA	NA	24	AdM
2019/7/20 9:43	NA	NA	24	AdM
2019/7/20 9:44	NA	NA	24	AdM
2019/7/20 9:45	NA	NA	24	AdM
2019/7/20 9:46	NA	NA	24	AdM
2019/7/20 9:47	NA	NA	24	AdM
2019/7/20 9:48	NA	NA	24	AdM
2019/7/20 9:49	NA	NA	24	AdM
2019/7/20 9:50	266806.3358	36568.7566	24	AdM
2019/7/20 9:51	NA	NA	24	AdM
2019/7/20 9:52	NA	NA	24	AdM
2019/7/20 9:53	NA	NA	24	AdM
2019/7/20 9:54	NA	NA	24	AdM
2019/7/20 9:55	NA	NA	24	AdM
2019/7/20 9:56	NA	NA	24	AdM
2019/7/20 9:57	NA	NA	24	AdM
2019/7/20 9:58	NA	NA	24	AdM
2019/7/20 9:59	NA	NA	24	AdM
2019/7/20 10:00	266580.5113	36729.50183	24	AdM
2019/7/20 10:01	NA	NA	24	AdM
2019/7/20 10:02	NA	NA	24	AdM
2019/7/20 10:03	NA	NA	24	AdM
2019/7/20 10:04	NA	NA	24	AdM
2019/7/20 10:05	NA	NA	24	AdM
2019/7/20 10:06	NA	NA	24	AdM
2019/7/20 10:07	NA	NA	24	AdM
2019/7/20 10:08	NA	NA	24	AdM
2019/7/20 10:09	NA	NA	24	AdM
2019/7/20 10:10	266443.9821	36810.30547	24	AdM
2019/7/20 10:11	NA	NA	24	AdM
2019/7/20 10:12	NA	NA	24	AdM
2019/7/20 10:13	NA	NA	24	AdM
2019/7/20 10:14	NA	NA	24	AdM
2019/7/20 10:15	NA	NA	24	AdM
2019/7/20 10:16	NA	NA	24	AdM
2019/7/20 10:17	NA	NA	24	AdM
2019/7/20 10:18	NA	NA	24	AdM
2019/7/20 10:19	NA	NA	24	AdM
2019/7/20 10:20	266249.5935	36878.36886	24	AdM
2019/7/20 10:21	NA	NA	24	AdM
2019/7/20 10:22	NA	NA	24	AdM
2019/7/20 10:23	NA	NA	24	AdM
2019/7/20 10:24	NA	NA	24	AdM
2019/7/20 10:25	NA	NA	24	AdM
2019/7/20 10:26	NA	NA	24	AdM
2019/7/20 10:27	NA	NA	24	AdM
2019/7/20 10:28	NA	NA	24	AdM
2019/7/20 10:29	NA	NA	24	AdM
2019/7/20 10:30	266160.0321	36860.00544	24	AdM
2019/7/20 10:31	NA	NA	24	AdM
2019/7/20 10:32	NA	NA	24	AdM
2019/7/20 10:33	NA	NA	24	AdM
2019/7/20 10:34	NA	NA	24	AdM
2019/7/20 10:35	NA	NA	24	AdM
2019/7/20 10:36	NA	NA	24	AdM
2019/7/20 10:37	NA	NA	24	AdM
2019/7/20 10:38	NA	NA	24	AdM
2019/7/20 10:39	NA	NA	24	AdM
2019/7/20 10:40	266008.29	36772.48288	24	AdM
2019/7/20 10:41	NA	NA	24	AdM
2019/7/20 10:42	NA	NA	24	AdM
2019/7/20 10:43	NA	NA	24	AdM
2019/7/20 10:44	NA	NA	24	AdM
2019/7/20 10:45	NA	NA	24	AdM
2019/7/20 10:46	NA	NA	24	AdM
2019/7/20 10:47	NA	NA	24	AdM
2019/7/20 10:48	NA	NA	24	AdM
2019/7/20 10:49	NA	NA	24	AdM
2019/7/20 10:50	265811.6934	36723.0179	24	AdM
2019/7/20 10:51	NA	NA	24	AdM
2019/7/20 10:52	NA	NA	24	AdM
2019/7/20 10:53	NA	NA	24	AdM
2019/7/20 10:54	NA	NA	24	AdM
2019/7/20 10:55	NA	NA	24	AdM
2019/7/20 10:56	NA	NA	24	AdM
2019/7/20 10:57	NA	NA	24	AdM
2019/7/20 10:58	NA	NA	24	AdM
2019/7/20 10:59	NA	NA	24	AdM
2019/7/20 11:00	265706.3451	36664.58548	24	AdM
2019/7/20 11:01	NA	NA	24	AdM
2019/7/20 11:02	NA	NA	24	AdM
2019/7/20 11:03	NA	NA	24	AdM
2019/7/20 11:04	NA	NA	24	AdM
2019/7/20 11:05	NA	NA	24	AdM
2019/7/20 11:06	NA	NA	24	AdM
2019/7/20 11:07	NA	NA	24	AdM
2019/7/20 11:08	NA	NA	24	AdM
2019/7/20 11:09	NA	NA	24	AdM
2019/7/20 11:10	265708.2047	36717.07832	24	AdM
2019/7/20 11:11	NA	NA	24	AdM
2019/7/20 11:12	NA	NA	24	AdM
2019/7/20 11:13	NA	NA	24	AdM
2019/7/20 11:14	NA	NA	24	AdM
2019/7/20 11:15	NA	NA	24	AdM
2019/7/20 11:16	NA	NA	24	AdM
2019/7/20 11:17	NA	NA	24	AdM
2019/7/20 11:18	NA	NA	24	AdM
2019/7/20 11:19	NA	NA	24	AdM
2019/7/20 11:20	265479.9322	36682.44111	24	AdM
2019/7/20 11:21	NA	NA	24	AdM
2019/7/20 11:22	NA	NA	24	AdM
2019/7/20 11:23	NA	NA	24	AdM
2019/7/20 11:24	NA	NA	24	AdM
2019/7/20 11:25	NA	NA	24	AdM
2019/7/20 11:26	NA	NA	24	AdM
2019/7/20 11:27	NA	NA	24	AdM
2019/7/20 11:28	NA	NA	24	AdM
2019/7/20 11:29	NA	NA	24	AdM
2019/7/20 11:30	265269.2914	36829.94526	24	AdM
2019/7/20 11:31	NA	NA	24	AdM
2019/7/20 11:32	NA	NA	24	AdM
2019/7/20 11:33	NA	NA	24	AdM
2019/7/20 11:34	NA	NA	24	AdM
2019/7/20 11:35	NA	NA	24	AdM
2019/7/20 11:36	NA	NA	24	AdM
2019/7/20 11:37	NA	NA	24	AdM
2019/7/20 11:38	NA	NA	24	AdM
2019/7/20 11:39	NA	NA	24	AdM
2019/7/20 11:40	264919.3949	36966.68465	24	AdM
2019/7/20 11:41	NA	NA	24	AdM
2019/7/20 11:42	NA	NA	24	AdM
2019/7/20 11:43	NA	NA	24	AdM
2019/7/20 11:44	NA	NA	24	AdM
2019/7/20 11:45	NA	NA	24	AdM
2019/7/20 11:46	NA	NA	24	AdM
2019/7/20 11:47	NA	NA	24	AdM
2019/7/20 11:48	NA	NA	24	AdM
2019/7/20 11:49	NA	NA	24	AdM
2019/7/20 11:50	264828.6426	36954.09512	24	AdM
2019/7/20 11:51	NA	NA	24	AdM
2019/7/20 11:52	NA	NA	24	AdM
2019/7/20 11:53	NA	NA	24	AdM
2019/7/20 11:54	NA	NA	24	AdM
2019/7/20 11:55	NA	NA	24	AdM
2019/7/20 11:56	NA	NA	24	AdM
2019/7/20 11:57	NA	NA	24	AdM
2019/7/20 11:58	NA	NA	24	AdM
2019/7/20 11:59	NA	NA	24	AdM
2019/7/20 12:00	264814.5403	36980.24537	24	AdM
2019/7/20 12:01	NA	NA	24	AdM
2019/7/20 12:02	NA	NA	24	AdM
2019/7/20 12:03	NA	NA	24	AdM
2019/7/20 12:04	NA	NA	24	AdM
2019/7/20 12:05	NA	NA	24	AdM
2019/7/20 12:06	NA	NA	24	AdM
2019/7/20 12:07	NA	NA	24	AdM
2019/7/20 12:08	NA	NA	24	AdM
2019/7/20 12:09	NA	NA	24	AdM
2019/7/20 12:10	264819.7182	36981.05167	24	AdM
2019/7/20 12:11	NA	NA	24	AdM
2019/7/20 12:12	NA	NA	24	AdM
2019/7/20 12:13	NA	NA	24	AdM
2019/7/20 12:14	NA	NA	24	AdM
2019/7/20 12:15	NA	NA	24	AdM
2019/7/20 12:16	NA	NA	24	AdM
2019/7/20 12:17	NA	NA	24	AdM
2019/7/20 12:18	NA	NA	24	AdM
2019/7/20 12:19	NA	NA	24	AdM
2019/7/20 12:20	264816.8447	36978.03275	24	AdM
2019/7/20 12:21	NA	NA	24	AdM
2019/7/20 12:22	NA	NA	24	AdM
2019/7/20 12:23	NA	NA	24	AdM
2019/7/20 12:24	NA	NA	24	AdM
2019/7/20 12:25	NA	NA	24	AdM
2019/7/20 12:26	NA	NA	24	AdM
2019/7/20 12:27	NA	NA	24	AdM
2019/7/20 12:28	NA	NA	24	AdM
2019/7/20 12:29	NA	NA	24	AdM
2019/7/20 12:30	264797.513	36971.12405	24	AdM
2019/7/20 12:31	NA	NA	24	AdM
2019/7/20 12:32	NA	NA	24	AdM
2019/7/20 12:33	NA	NA	24	AdM
2019/7/20 12:34	NA	NA	24	AdM
2019/7/20 12:35	NA	NA	24	AdM
2019/7/20 12:36	NA	NA	24	AdM
2019/7/20 12:37	NA	NA	24	AdM
2019/7/20 12:38	NA	NA	24	AdM
2019/7/20 12:39	NA	NA	24	AdM
2019/7/20 12:40	264659.4799	36898.87282	24	AdM
2019/7/20 12:41	NA	NA	24	AdM
2019/7/20 12:42	NA	NA	24	AdM
2019/7/20 12:43	NA	NA	24	AdM
2019/7/20 12:44	NA	NA	24	AdM
2019/7/20 12:45	NA	NA	24	AdM
2019/7/20 12:46	NA	NA	24	AdM
2019/7/20 12:47	NA	NA	24	AdM
2019/7/20 12:48	NA	NA	24	AdM
2019/7/20 12:49	NA	NA	24	AdM
2019/7/20 12:50	264546.6552	36717.91252	24	AdM
2019/7/20 12:51	NA	NA	24	AdM
2019/7/20 12:52	NA	NA	24	AdM
2019/7/20 12:53	NA	NA	24	AdM
2019/7/20 12:54	NA	NA	24	AdM
2019/7/20 12:55	NA	NA	24	AdM
2019/7/20 12:56	NA	NA	24	AdM
2019/7/20 12:57	NA	NA	24	AdM
2019/7/20 12:58	NA	NA	24	AdM
2019/7/20 12:59	NA	NA	24	AdM
2019/7/20 13:00	264550.2523	36616.18743	24	AdM
2019/7/20 13:01	NA	NA	24	AdM
2019/7/20 13:02	NA	NA	24	AdM
2019/7/20 13:03	NA	NA	24	AdM
2019/7/20 13:04	NA	NA	24	AdM
2019/7/20 13:05	NA	NA	24	AdM
2019/7/20 13:06	NA	NA	24	AdM
2019/7/20 13:07	NA	NA	24	AdM
2019/7/20 13:08	NA	NA	24	AdM
2019/7/20 13:09	NA	NA	24	AdM
2019/7/20 13:10	264622.9236	36637.58523	24	AdM
2019/7/20 13:11	NA	NA	24	AdM
2019/7/20 13:12	NA	NA	24	AdM
2019/7/20 13:13	NA	NA	24	AdM
2019/7/20 13:14	NA	NA	24	AdM
2019/7/20 13:15	NA	NA	24	AdM
2019/7/20 13:16	NA	NA	24	AdM
2019/7/20 13:17	NA	NA	24	AdM
2019/7/20 13:18	NA	NA	24	AdM
2019/7/20 13:19	NA	NA	24	AdM
2019/7/20 13:20	264694.7248	36704.19889	24	AdM
2019/7/20 13:21	NA	NA	24	AdM
2019/7/20 13:22	NA	NA	24	AdM
2019/7/20 13:23	NA	NA	24	AdM
2019/7/20 13:24	NA	NA	24	AdM
2019/7/20 13:25	NA	NA	24	AdM
2019/7/20 13:26	NA	NA	24	AdM
2019/7/20 13:27	NA	NA	24	AdM
2019/7/20 13:28	NA	NA	24	AdM
2019/7/20 13:29	NA	NA	24	AdM
2019/7/20 13:30	264702.8629	36801.18744	24	AdM
2019/7/20 13:31	NA	NA	24	AdM
2019/7/20 13:32	NA	NA	24	AdM
2019/7/20 13:33	NA	NA	24	AdM
2019/7/20 13:34	NA	NA	24	AdM
2019/7/20 13:35	NA	NA	24	AdM
2019/7/20 13:36	NA	NA	24	AdM
2019/7/20 13:37	NA	NA	24	AdM
2019/7/20 13:38	NA	NA	24	AdM
2019/7/20 13:39	NA	NA	24	AdM
2019/7/20 13:40	264822.4746	36853.85441	24	AdM
2019/7/20 13:41	NA	NA	24	AdM
2019/7/20 13:42	NA	NA	24	AdM
2019/7/20 13:43	NA	NA	24	AdM
2019/7/20 13:44	NA	NA	24	AdM
2019/7/20 13:45	NA	NA	24	AdM
2019/7/20 13:46	NA	NA	24	AdM
2019/7/20 13:47	NA	NA	24	AdM
2019/7/20 13:48	NA	NA	24	AdM
2019/7/20 13:49	NA	NA	24	AdM
2019/7/20 13:50	264828.1353	36925.0059	24	AdM
2019/7/20 13:51	NA	NA	24	AdM
2019/7/20 13:52	NA	NA	24	AdM
2019/7/20 13:53	NA	NA	24	AdM
2019/7/20 13:54	NA	NA	24	AdM
2019/7/20 13:55	NA	NA	24	AdM
2019/7/20 13:56	NA	NA	24	AdM
2019/7/20 13:57	NA	NA	24	AdM
2019/7/20 13:58	NA	NA	24	AdM
2019/7/20 13:59	NA	NA	24	AdM
2019/7/20 14:00	264817.2783	36974.80297	24	AdM
2019/7/20 14:01	NA	NA	24	AdM
2019/7/20 14:02	NA	NA	24	AdM
2019/7/20 14:03	NA	NA	24	AdM
2019/7/20 14:04	NA	NA	24	AdM
2019/7/20 14:05	NA	NA	24	AdM
2019/7/20 14:06	NA	NA	24	AdM
2019/7/20 14:07	NA	NA	24	AdM
2019/7/20 14:08	NA	NA	24	AdM
2019/7/20 14:09	NA	NA	24	AdM
2019/7/20 14:10	264816.0091	36975.95354	24	AdM
2019/7/20 14:11	NA	NA	24	AdM
2019/7/20 14:12	NA	NA	24	AdM
2019/7/20 14:13	NA	NA	24	AdM
2019/7/20 14:14	NA	NA	24	AdM
2019/7/20 14:15	NA	NA	24	AdM
2019/7/20 14:16	NA	NA	24	AdM
2019/7/20 14:17	NA	NA	24	AdM
2019/7/20 14:18	NA	NA	24	AdM
2019/7/20 14:19	NA	NA	24	AdM
2019/7/20 14:20	264811.6106	36974.80419	24	AdM
2019/7/20 14:21	NA	NA	24	AdM
2019/7/20 14:22	NA	NA	24	AdM
2019/7/20 14:23	NA	NA	24	AdM
2019/7/20 14:24	NA	NA	24	AdM
2019/7/20 14:25	NA	NA	24	AdM
2019/7/20 14:26	NA	NA	24	AdM
2019/7/20 14:27	NA	NA	24	AdM
2019/7/20 14:28	NA	NA	24	AdM
2019/7/20 14:29	NA	NA	24	AdM
2019/7/20 14:30	264812.9913	36974.81495	24	AdM
2019/7/20 14:31	NA	NA	24	AdM
2019/7/20 14:32	NA	NA	24	AdM
2019/7/20 14:33	NA	NA	24	AdM
2019/7/20 14:34	NA	NA	24	AdM
2019/7/20 14:35	NA	NA	24	AdM
2019/7/20 14:36	NA	NA	24	AdM
2019/7/20 14:37	NA	NA	24	AdM
2019/7/20 14:38	NA	NA	24	AdM
2019/7/20 14:39	NA	NA	24	AdM
2019/7/20 14:40	264817.1882	36970.04694	24	AdM
2019/7/20 14:41	NA	NA	24	AdM
2019/7/20 14:42	NA	NA	24	AdM
2019/7/20 14:43	NA	NA	24	AdM
2019/7/20 14:44	NA	NA	24	AdM
2019/7/20 14:45	NA	NA	24	AdM
2019/7/20 14:46	NA	NA	24	AdM
2019/7/20 14:47	NA	NA	24	AdM
2019/7/20 14:48	NA	NA	24	AdM
2019/7/20 14:49	NA	NA	24	AdM
2019/7/20 14:50	NA	NA	24	AdM
2019/7/20 14:51	NA	NA	24	AdM
2019/7/20 14:52	NA	NA	24	AdM
2019/7/20 14:53	NA	NA	24	AdM
2019/7/20 14:54	NA	NA	24	AdM
2019/7/20 14:55	NA	NA	24	AdM
2019/7/20 14:56	NA	NA	24	AdM
2019/7/20 14:57	NA	NA	24	AdM
2019/7/20 14:58	NA	NA	24	AdM
2019/7/20 14:59	NA	NA	24	AdM
2019/7/20 15:00	264814.5269	36969.8263	24	AdM
2019/7/21 4:00	264838.2612	36971.83625	24	AdM
2019/7/21 4:01	264839.7125	36976.29132	24	AdM
2019/7/21 4:02	264839.9623	36979.56741	24	AdM
2019/7/21 4:03	264846.5273	36984.88116	24	AdM
2019/7/21 4:04	264857.5302	37000.22202	24	AdM
2019/7/21 4:05	264866.447	37011.82283	24	AdM
2019/7/21 4:06	264868.731	37014.91506	24	AdM
2019/7/21 4:07	264869.6738	37016.04617	24	AdM
2019/7/21 4:08	264871.2028	37017.37237	24	AdM
2019/7/21 4:09	264874.1332	37015.97921	24	AdM
2019/7/21 4:10	264876.9322	37014.49133	24	AdM
2019/7/21 4:11	264878.5995	37015.68662	24	AdM
2019/7/21 4:12	264880.7523	37016.74152	24	AdM
2019/7/21 4:13	264881.4978	37016.08362	24	AdM
2019/7/21 4:14	264882.146	37018.35791	24	AdM
2019/7/21 4:15	264885.3307	37038.78352	24	AdM
2019/7/21 4:16	264886.6946	37046.69136	24	AdM
2019/7/21 4:17	264884.0473	37069.92725	24	AdM
2019/7/21 4:18	264884.8856	37072.74328	24	AdM
2019/7/21 4:19	264881.8429	37084.27532	24	AdM
2019/7/21 4:20	264885.1927	37102.64197	24	AdM
2019/7/21 4:21	264890.4468	37110.50749	24	AdM
2019/7/21 4:22	264895.1552	37125.37059	24	AdM
2019/7/21 4:23	264901.6367	37141.82493	24	AdM
2019/7/21 4:24	264918.8276	37160.85425	24	AdM
2019/7/21 4:25	264925.4031	37167.65895	24	AdM
2019/7/21 4:26	264926.2316	37167.20511	24	AdM
2019/7/21 4:27	264926.3611	37167.87885	24	AdM
2019/7/21 4:28	264926.031	37169.10112	24	AdM
2019/7/21 4:29	264925.7443	37169.11943	24	AdM
2019/7/21 4:30	264926.013	37170.38912	24	AdM
2019/7/21 4:31	264910.5133	37198.68819	24	AdM
2019/7/21 4:32	264900.116	37236.03666	24	AdM
2019/7/21 4:33	264896.0879	37246.93349	24	AdM
2019/7/21 4:34	264895.5287	37257.71159	24	AdM
2019/7/21 4:35	264901.5941	37268.0709	24	AdM
2019/7/21 4:36	264903.5493	37268.66959	24	AdM
2019/7/21 4:37	264893.5125	37266.31107	24	AdM
2019/7/21 4:38	264889.1855	37276.47981	24	AdM
2019/7/21 4:39	264882.9695	37293.98489	24	AdM
2019/7/21 4:40	264886.12	37310.39257	24	AdM
2019/7/21 4:41	264881.6299	37317.9057	24	AdM
2019/7/21 4:42	264878.2147	37319.69494	24	AdM
2019/7/21 4:43	264875.7628	37320.68447	24	AdM
2019/7/21 4:44	264873.7107	37328.61775	24	AdM
2019/7/21 4:45	264879.1986	37340.01116	24	AdM
2019/7/21 4:46	264878.3182	37346.87039	24	AdM
2019/7/21 4:47	264877.7698	37354.38082	24	AdM
2019/7/21 4:48	264882.6303	37355.85654	24	AdM
2019/7/21 4:49	264884.6597	37357.12898	24	AdM
2019/7/21 4:50	264885.5525	37357.4442	24	AdM
2019/7/21 4:51	264886.5392	37358.14412	24	AdM
2019/7/21 4:52	264886.763	37357.26439	24	AdM
2019/7/21 4:53	264886.349	37359.14385	24	AdM
2019/7/21 4:54	264888.8395	37365.0421	24	AdM
2019/7/21 4:55	264890.8733	37366.71807	24	AdM
2019/7/21 4:56	264890.6825	37367.85938	24	AdM
2019/7/21 4:57	264893.0415	37375.61252	24	AdM
2019/7/21 4:58	264901.5704	37382.05123	24	AdM
2019/7/21 4:59	264907.8738	37392.80922	24	AdM
2019/7/21 5:00	264910.0889	37397.02429	24	AdM
2019/7/21 5:01	264912.4462	37399.55112	24	AdM
2019/7/21 5:02	264905.2396	37402.73684	24	AdM
2019/7/21 5:03	264894.3714	37408.97793	24	AdM
2019/7/21 5:04	264888.9218	37413.24223	24	AdM
2019/7/21 5:05	264886.5849	37416.39076	24	AdM
2019/7/21 5:06	264884.838	37424.27014	24	AdM
2019/7/21 5:07	264885.1782	37429.26576	24	AdM
2019/7/21 5:08	264887.0041	37430.77458	24	AdM
2019/7/21 5:09	264886.1216	37430.39521	24	AdM
2019/7/21 5:10	264885.7482	37426.92909	24	AdM
2019/7/21 5:11	264885.1648	37427.60373	24	AdM
2019/7/21 5:12	264885.4796	37427.00344	24	AdM
2019/7/21 5:13	264884.0499	37426.08554	24	AdM
2019/7/21 5:14	264883.0421	37425.878	24	AdM
2019/7/21 5:15	264887.1388	37421.99153	24	AdM
2019/7/21 5:16	264908.6308	37410.86434	24	AdM
2019/7/21 5:17	264923.884	37394.4816	24	AdM
2019/7/21 5:18	264931.5735	37381.70072	24	AdM
2019/7/21 5:19	264937.6265	37379.06183	24	AdM
2019/7/21 5:20	264952.9952	37374.74449	24	AdM
2019/7/21 5:21	264968.1227	37366.87198	24	AdM
2019/7/21 5:22	264984.9675	37360.21483	24	AdM
2019/7/21 5:23	265000.8105	37340.18291	24	AdM
2019/7/21 5:24	265004.7375	37340.47295	24	AdM
2019/7/21 5:25	265006.3117	37340.22798	24	AdM
2019/7/21 5:26	265004.4259	37333.50836	24	AdM
2019/7/21 5:27	265013.6888	37311.09137	24	AdM
2019/7/21 5:28	265016.8653	37304.73214	24	AdM
2019/7/21 5:29	265017.2574	37304.2677	24	AdM
2019/7/21 5:30	265016.2902	37301.20044	24	AdM
2019/7/21 5:31	265015.3707	37300.89574	24	AdM
2019/7/21 5:32	265014.9087	37302.99569	24	AdM
2019/7/21 5:33	265012.9979	37310.21939	24	AdM
2019/7/21 5:34	265017.6009	37314.60059	24	AdM
2019/7/21 5:35	265029.9646	37320.15842	24	AdM
2019/7/21 5:36	265043.5589	37331.2824	24	AdM
2019/7/21 5:37	265056.8503	37334.25388	24	AdM
2019/7/21 5:38	265062.8147	37332.26003	24	AdM
2019/7/21 5:39	265071.7945	37328.42615	24	AdM
2019/7/21 5:40	265073.9724	37329.70575	24	AdM
2019/7/21 5:41	265075.6474	37329.35698	24	AdM
2019/7/21 5:42	265084.5509	37335.346	24	AdM
2019/7/21 5:43	265108.6743	37331.80839	24	AdM
2019/7/21 5:44	265123.3953	37323.19233	24	AdM
2019/7/21 5:45	265128.737	37313.88777	24	AdM
2019/7/21 5:46	265135.9029	37294.43843	24	AdM
2019/7/21 5:47	265160.5669	37277.3718	24	AdM
2019/7/21 5:48	265172.184	37275.72108	24	AdM
2019/7/21 5:49	265184.7435	37266.69939	24	AdM
2019/7/21 5:50	265200.8855	37259.43262	24	AdM
2019/7/21 5:51	265222.0768	37248.06165	24	AdM
2019/7/21 5:52	265250.705	37236.67396	24	AdM
2019/7/21 5:53	265280.0139	37215.48039	24	AdM
2019/7/21 5:54	265307.1964	37206.90591	24	AdM
2019/7/21 5:55	265332.4832	37197.10375	24	AdM
2019/7/21 5:56	265350.5049	37189.58919	24	AdM
2019/7/21 5:57	265354.0092	37184.61672	24	AdM
2019/7/21 5:58	265359.9231	37186.78589	24	AdM
2019/7/21 5:59	265393.1605	37187.30593	24	AdM
2019/7/21 6:00	265402.6327	37182.00053	24	AdM
2019/7/21 6:01	265403.0991	37180.46136	24	AdM
2019/7/21 6:02	265412.3452	37170.25528	24	AdM
2019/7/21 6:03	265421.7038	37154.47982	24	AdM
2019/7/21 6:04	265436.6583	37150.82901	24	AdM
2019/7/21 6:05	265446.8637	37140.89315	24	AdM
2019/7/21 6:06	265458.8482	37127.33956	24	AdM
2019/7/21 6:07	265467.4315	37120.4658	24	AdM
2019/7/21 6:08	265486.1504	37109.15034	24	AdM
2019/7/21 6:09	265492.7216	37102.97124	24	AdM
2019/7/21 6:10	265521.3259	37093.19845	24	AdM
2019/7/21 6:11	265542.9681	37085.50008	24	AdM
2019/7/21 6:12	265561.0767	37084.35418	24	AdM
2019/7/21 6:13	265584.5869	37066.60766	24	AdM
2019/7/21 6:14	265606.0417	37056.71106	24	AdM
2019/7/21 6:15	265624.6312	37048.68763	24	AdM
2019/7/21 6:16	265647.6758	37047.41532	24	AdM
2019/7/21 6:17	265651.4803	37043.48857	24	AdM
2019/7/21 6:18	265653.2315	37031.5784	24	AdM
2019/7/21 6:19	265656.2768	37022.53835	24	AdM
2019/7/21 6:20	265658.8492	37012.29723	24	AdM
2019/7/21 6:21	265656.6488	37002.38378	24	AdM
2019/7/21 6:22	265654.2913	36994.30476	24	AdM
2019/7/21 6:23	265654.0246	36994.086	24	AdM
2019/7/21 6:24	265658.6761	36995.33355	24	AdM
2019/7/21 6:25	265663.6368	36993.98623	24	AdM
2019/7/21 6:26	265675.0953	36987.03482	24	AdM
2019/7/21 6:27	265681.8177	36981.55915	24	AdM
2019/7/21 6:28	265686.254	36965.80691	24	AdM
2019/7/21 6:29	265675.475	36943.80817	24	AdM
2019/7/21 6:30	265671.1965	36938.2768	24	AdM
2019/7/21 6:31	265670.327	36923.00093	24	AdM
2019/7/21 6:32	265667.7831	36912.78837	24	AdM
2019/7/21 6:33	265668.2633	36903.24672	24	AdM
2019/7/21 6:34	265661.3727	36890.26424	24	AdM
2019/7/21 6:35	265651.4686	36883.41879	24	AdM
2019/7/21 6:36	265650.77	36881.38399	24	AdM
2019/7/21 6:37	265642.6941	36884.68433	24	AdM
2019/7/21 6:38	265650.9272	36888.0905	24	AdM
2019/7/21 6:39	265701.7197	36902.89262	24	AdM
2019/7/21 6:40	265738.3606	36900.87711	24	AdM
2019/7/21 6:41	265757.1515	36893.29055	24	AdM
2019/7/21 6:42	265777.5308	36884.97421	24	AdM
2019/7/21 6:43	265800.943	36873.16616	24	AdM
2019/7/21 6:44	265821.7373	36863.31306	24	AdM
2019/7/21 6:45	265853.2055	36853.47225	24	AdM
2019/7/21 6:46	265884.6654	36843.97653	24	AdM
2019/7/21 6:47	265901.9392	36839.0699	24	AdM
2019/7/21 6:48	265901.5559	36839.80809	24	AdM
2019/7/21 6:49	265903.2634	36823.76077	24	AdM
2019/7/21 6:50	265901.254	36818.03148	24	AdM
2019/7/21 6:51	265899.5085	36814.02906	24	AdM
2019/7/21 6:52	265916.6177	36813.72899	24	AdM
2019/7/21 6:53	265950.4552	36817.18537	24	AdM
2019/7/21 6:54	265974.5648	36814.62064	24	AdM
2019/7/21 6:55	265984.0596	36812.45426	24	AdM
2019/7/21 6:56	265989.4103	36812.55118	24	AdM
2019/7/21 6:57	265992.686	36812.03083	24	AdM
2019/7/21 6:58	266016.0346	36803.54005	24	AdM
2019/7/21 6:59	266028.2009	36795.98958	24	AdM
2019/7/21 7:00	266035.4016	36785.47301	24	AdM
2019/7/21 7:01	266052.6772	36775.24943	24	AdM
2019/7/21 7:02	266069.3693	36754.35388	24	AdM
2019/7/21 7:03	266085.736	36734.06821	24	AdM
2019/7/21 7:04	266101.0635	36714.75645	24	AdM
2019/7/21 7:05	266106.6562	36702.06463	24	AdM
2019/7/21 7:06	266105.5035	36701.46779	24	AdM
2019/7/21 7:07	266104.6115	36701.83814	24	AdM
2019/7/21 7:08	266105.1207	36702.1092	24	AdM
2019/7/21 7:09	266105.315	36702.87934	24	AdM
2019/7/21 7:10	266109.2499	36686.45348	24	AdM
2019/7/21 7:11	266116.5444	36683.98101	24	AdM
2019/7/21 7:12	266139.9437	36685.48082	24	AdM
2019/7/21 7:13	266144.5114	36686.43493	24	AdM
2019/7/21 7:14	266172.0601	36684.58068	24	AdM
2019/7/21 7:15	266212.7985	36684.78015	24	AdM
2019/7/21 7:16	266245.5028	36688.1415	24	AdM
2019/7/21 7:17	266267.9684	36686.97335	24	AdM
2019/7/21 7:18	266292.0707	36691.68627	24	AdM
2019/7/21 7:19	266311.5579	36696.66009	24	AdM
2019/7/21 7:20	266333.5345	36702.28207	24	AdM
2019/7/21 7:21	266349.3467	36712.02503	24	AdM
2019/7/21 7:22	266365.0814	36714.77538	24	AdM
2019/7/21 7:23	266371.426	36711.51211	24	AdM
2019/7/21 7:24	266378.6426	36714.63351	24	AdM
2019/7/21 7:25	266390.2017	36715.5017	24	AdM
2019/7/21 7:26	266397.4457	36715.99364	24	AdM
2019/7/21 7:27	266406.9618	36711.85555	24	AdM
2019/7/21 7:28	266425.3533	36704.27448	24	AdM
2019/7/21 7:29	266436.9272	36695.59103	24	AdM
2019/7/21 7:30	266446.8359	36693.97612	24	AdM
2019/7/21 7:31	266452.0554	36689.80153	24	AdM
2019/7/21 7:32	266464.5026	36683.50179	24	AdM
2019/7/21 7:33	266481.1291	36684.32596	24	AdM
2019/7/21 7:34	266491.0922	36680.60458	24	AdM
2019/7/21 7:35	266502.3133	36665.6501	24	AdM
2019/7/21 7:36	266507.1122	36658.49628	24	AdM
2019/7/21 7:37	266515.5389	36652.00162	24	AdM
2019/7/21 7:38	266525.6061	36641.32503	24	AdM
2019/7/21 7:39	266532.4072	36637.59677	24	AdM
2019/7/21 7:40	266534.3859	36635.3743	24	AdM
2019/7/21 7:41	266544.8915	36633.88628	24	AdM
2019/7/21 7:42	266545.1294	36620.91783	24	AdM
2019/7/21 7:43	266546.3981	36602.81047	24	AdM
2019/7/21 7:44	266552.3573	36595.78323	24	AdM
2019/7/21 7:45	266553.7247	36591.53314	24	AdM
2019/7/21 7:46	266552.8721	36576.6546	24	AdM
2019/7/21 7:47	266555.2846	36570.31551	24	AdM
2019/7/21 7:48	266558.311	36558.59059	24	AdM
2019/7/21 7:49	266570.1255	36541.97454	24	AdM
2019/7/21 7:50	266582.6166	36536.13253	24	AdM
2019/7/21 7:51	266592.8068	36527.31094	24	AdM
2019/7/21 7:52	266595.1773	36527.63728	24	AdM
2019/7/21 7:53	266599.056	36527.95463	24	AdM
2019/7/21 7:54	266600.0177	36528.29399	24	AdM
2019/7/21 7:55	266605.6836	36526.15407	24	AdM
2019/7/21 7:56	266606.7802	36526.30684	24	AdM
2019/7/21 7:57	266606.9805	36526.40523	24	AdM
2019/7/21 7:58	266621.1948	36513.91184	24	AdM
2019/7/21 7:59	266634.668	36502.02471	24	AdM
2019/7/21 8:00	266661.655	36496.16398	24	AdM
2019/7/21 8:01	266675.9209	36494.63113	24	AdM
2019/7/21 8:02	266678.1198	36494.97944	24	AdM
2019/7/21 8:03	266684.519	36499.56892	24	AdM
2019/7/21 8:04	266685.8827	36502.62592	24	AdM
2019/7/21 8:05	266686.6755	36505.26939	24	AdM
2019/7/21 8:06	266687.2695	36507.73464	24	AdM
2019/7/21 8:07	266687.2642	36507.26881	24	AdM
2019/7/21 8:08	266688.1284	36506.82087	24	AdM
2019/7/21 8:09	266687.4476	36506.7163	24	AdM
2019/7/21 8:10	266687.8723	36506.7835	24	AdM
2019/7/21 8:11	266687.2801	36506.93294	24	AdM
2019/7/21 8:12	266687.7579	36506.65909	24	AdM
2019/7/21 8:13	266694.1446	36507.3846	24	AdM
2019/7/21 8:14	266702.8609	36506.07616	24	AdM
2019/7/21 8:15	266703.3613	36505.46275	24	AdM
2019/7/21 8:16	266703.4718	36505.31009	24	AdM
2019/7/21 8:17	266711.0012	36490.56878	24	AdM
2019/7/21 8:18	266728.3454	36475.77379	24	AdM
2019/7/21 8:19	266731.9325	36475.72622	24	AdM
2019/7/21 8:20	266733.1611	36476.16266	24	AdM
2019/7/21 8:21	266735.8295	36476.02513	24	AdM
2019/7/21 8:22	266735.3	36476.2542	24	AdM
2019/7/21 8:23	266735.5935	36476.17155	24	AdM
2019/7/21 8:24	266736.6366	36475.77408	24	AdM
2019/7/21 8:25	266737.5494	36474.8472	24	AdM
2019/7/21 8:26	266737.4438	36470.4118	24	AdM
2019/7/21 8:27	266736.9631	36469.32521	24	AdM
2019/7/21 8:28	266736.3799	36468.37911	24	AdM
2019/7/21 8:29	266745.1139	36462.56703	24	AdM
2019/7/21 8:30	266759.8484	36456.34739	24	AdM
2019/7/21 8:31	266760.1797	36456.443	24	AdM
2019/7/21 8:32	266765.5063	36456.0496	24	AdM
2019/7/21 8:33	266767.7733	36454.29844	24	AdM
2019/7/21 8:34	266772.8175	36454.88874	24	AdM
2019/7/21 8:35	266774.6236	36456.70283	24	AdM
2019/7/21 8:36	266780.2593	36458.3443	24	AdM
2019/7/21 8:37	266806.761	36460.82401	24	AdM
2019/7/21 8:38	266828.6371	36462.29173	24	AdM
2019/7/21 8:39	266850.9468	36468.25894	24	AdM
2019/7/21 8:40	266865.2467	36472.71495	24	AdM
2019/7/21 8:41	266865.3205	36472.4388	24	AdM
2019/7/21 8:42	266867.6767	36469.1727	24	AdM
2019/7/21 8:43	266870.8982	36466.62407	24	AdM
2019/7/21 8:44	266882.7779	36479.16577	24	AdM
2019/7/21 8:45	266883.6836	36482.14287	24	AdM
2019/7/21 8:46	266882.8258	36481.93161	24	AdM
2019/7/21 8:47	266883.5019	36482.07986	24	AdM
2019/7/21 8:48	266883.8646	36482.25122	24	AdM
2019/7/21 8:49	266884.4484	36481.96021	24	AdM
2019/7/21 8:50	266884.2001	36481.42752	24	AdM
2019/7/21 8:51	266883.6471	36482.19634	24	AdM
2019/7/21 8:52	266883.692	36482.20204	24	AdM
2019/7/21 8:53	266883.4184	36481.7759	24	AdM
2019/7/21 8:54	266889.6383	36482.98166	24	AdM
2019/7/21 8:55	266891.6953	36485.69288	24	AdM
2019/7/21 8:56	266893.2978	36484.99887	24	AdM
2019/7/21 8:57	266893.1556	36485.33661	24	AdM
2019/7/21 8:58	266890.518	36486.68949	24	AdM
2019/7/21 8:59	266890.21	36487.06118	24	AdM
2019/7/21 9:00	266890.2811	36487.09158	24	AdM
2019/7/21 9:01	NA	NA	24	AdM
2019/7/21 9:02	NA	NA	24	AdM
2019/7/21 9:03	NA	NA	24	AdM
2019/7/21 9:04	NA	NA	24	AdM
2019/7/21 9:05	NA	NA	24	AdM
2019/7/21 9:06	NA	NA	24	AdM
2019/7/21 9:07	NA	NA	24	AdM
2019/7/21 9:08	NA	NA	24	AdM
2019/7/21 9:09	NA	NA	24	AdM
2019/7/21 9:10	266933.7632	36519.62134	24	AdM
2019/7/21 9:11	NA	NA	24	AdM
2019/7/21 9:12	NA	NA	24	AdM
2019/7/21 9:13	NA	NA	24	AdM
2019/7/21 9:14	NA	NA	24	AdM
2019/7/21 9:15	NA	NA	24	AdM
2019/7/21 9:16	NA	NA	24	AdM
2019/7/21 9:17	NA	NA	24	AdM
2019/7/21 9:18	NA	NA	24	AdM
2019/7/21 9:19	NA	NA	24	AdM
2019/7/21 9:20	267173.4242	36446.17385	24	AdM
2019/7/21 9:21	NA	NA	24	AdM
2019/7/21 9:22	NA	NA	24	AdM
2019/7/21 9:23	NA	NA	24	AdM
2019/7/21 9:24	NA	NA	24	AdM
2019/7/21 9:25	NA	NA	24	AdM
2019/7/21 9:26	NA	NA	24	AdM
2019/7/21 9:27	NA	NA	24	AdM
2019/7/21 9:28	NA	NA	24	AdM
2019/7/21 9:29	NA	NA	24	AdM
2019/7/21 9:30	267223.99	36406.25721	24	AdM
2019/7/21 9:31	NA	NA	24	AdM
2019/7/21 9:32	NA	NA	24	AdM
2019/7/21 9:33	NA	NA	24	AdM
2019/7/21 9:34	NA	NA	24	AdM
2019/7/21 9:35	NA	NA	24	AdM
2019/7/21 9:36	NA	NA	24	AdM
2019/7/21 9:37	NA	NA	24	AdM
2019/7/21 9:38	NA	NA	24	AdM
2019/7/21 9:39	NA	NA	24	AdM
2019/7/21 9:40	267275.9335	36352.10555	24	AdM
2019/7/21 9:41	NA	NA	24	AdM
2019/7/21 9:42	NA	NA	24	AdM
2019/7/21 9:43	NA	NA	24	AdM
2019/7/21 9:44	NA	NA	24	AdM
2019/7/21 9:45	NA	NA	24	AdM
2019/7/21 9:46	NA	NA	24	AdM
2019/7/21 9:47	NA	NA	24	AdM
2019/7/21 9:48	NA	NA	24	AdM
2019/7/21 9:49	NA	NA	24	AdM
2019/7/21 9:50	267328.7233	36244.85267	24	AdM
2019/7/21 9:51	NA	NA	24	AdM
2019/7/21 9:52	NA	NA	24	AdM
2019/7/21 9:53	NA	NA	24	AdM
2019/7/21 9:54	NA	NA	24	AdM
2019/7/21 9:55	NA	NA	24	AdM
2019/7/21 9:56	NA	NA	24	AdM
2019/7/21 9:57	NA	NA	24	AdM
2019/7/21 9:58	NA	NA	24	AdM
2019/7/21 9:59	NA	NA	24	AdM
2019/7/21 10:00	267299.3135	36231.03328	24	AdM
2019/7/21 10:01	NA	NA	24	AdM
2019/7/21 10:02	NA	NA	24	AdM
2019/7/21 10:03	NA	NA	24	AdM
2019/7/21 10:04	NA	NA	24	AdM
2019/7/21 10:05	NA	NA	24	AdM
2019/7/21 10:06	NA	NA	24	AdM
2019/7/21 10:07	NA	NA	24	AdM
2019/7/21 10:08	NA	NA	24	AdM
2019/7/21 10:09	NA	NA	24	AdM
2019/7/21 10:10	267277.5372	36139.91101	24	AdM
2019/7/21 10:11	NA	NA	24	AdM
2019/7/21 10:12	NA	NA	24	AdM
2019/7/21 10:13	NA	NA	24	AdM
2019/7/21 10:14	NA	NA	24	AdM
2019/7/21 10:15	NA	NA	24	AdM
2019/7/21 10:16	NA	NA	24	AdM
2019/7/21 10:17	NA	NA	24	AdM
2019/7/21 10:18	NA	NA	24	AdM
2019/7/21 10:19	NA	NA	24	AdM
2019/7/21 10:20	267274.3076	36137.53369	24	AdM
2019/7/21 10:21	NA	NA	24	AdM
2019/7/21 10:22	NA	NA	24	AdM
2019/7/21 10:23	NA	NA	24	AdM
2019/7/21 10:24	NA	NA	24	AdM
2019/7/21 10:25	NA	NA	24	AdM
2019/7/21 10:26	NA	NA	24	AdM
2019/7/21 10:27	NA	NA	24	AdM
2019/7/21 10:28	NA	NA	24	AdM
2019/7/21 10:29	NA	NA	24	AdM
2019/7/21 10:30	267258.0698	36121.68748	24	AdM
2019/7/21 10:31	NA	NA	24	AdM
2019/7/21 10:32	NA	NA	24	AdM
2019/7/21 10:33	NA	NA	24	AdM
2019/7/21 10:34	NA	NA	24	AdM
2019/7/21 10:35	NA	NA	24	AdM
2019/7/21 10:36	NA	NA	24	AdM
2019/7/21 10:37	NA	NA	24	AdM
2019/7/21 10:38	NA	NA	24	AdM
2019/7/21 10:39	NA	NA	24	AdM
2019/7/21 10:40	267204.9752	36049.2638	24	AdM
2019/7/21 10:41	NA	NA	24	AdM
2019/7/21 10:42	NA	NA	24	AdM
2019/7/21 10:43	NA	NA	24	AdM
2019/7/21 10:44	NA	NA	24	AdM
2019/7/21 10:45	NA	NA	24	AdM
2019/7/21 10:46	NA	NA	24	AdM
2019/7/21 10:47	NA	NA	24	AdM
2019/7/21 10:48	NA	NA	24	AdM
2019/7/21 10:49	NA	NA	24	AdM
2019/7/21 10:50	267233.9482	35997.08575	24	AdM
2019/7/21 10:51	NA	NA	24	AdM
2019/7/21 10:52	NA	NA	24	AdM
2019/7/21 10:53	NA	NA	24	AdM
2019/7/21 10:54	NA	NA	24	AdM
2019/7/21 10:55	NA	NA	24	AdM
2019/7/21 10:56	NA	NA	24	AdM
2019/7/21 10:57	NA	NA	24	AdM
2019/7/21 10:58	NA	NA	24	AdM
2019/7/21 10:59	NA	NA	24	AdM
2019/7/21 11:00	267245.1655	35965.40637	24	AdM
2019/7/21 11:01	NA	NA	24	AdM
2019/7/21 11:02	NA	NA	24	AdM
2019/7/21 11:03	NA	NA	24	AdM
2019/7/21 11:04	NA	NA	24	AdM
2019/7/21 11:05	NA	NA	24	AdM
2019/7/21 11:06	NA	NA	24	AdM
2019/7/21 11:07	NA	NA	24	AdM
2019/7/21 11:08	NA	NA	24	AdM
2019/7/21 11:09	NA	NA	24	AdM
2019/7/21 11:10	267070.1275	35915.85873	24	AdM
2019/7/21 11:11	NA	NA	24	AdM
2019/7/21 11:12	NA	NA	24	AdM
2019/7/21 11:13	NA	NA	24	AdM
2019/7/21 11:14	NA	NA	24	AdM
2019/7/21 11:15	NA	NA	24	AdM
2019/7/21 11:16	NA	NA	24	AdM
2019/7/21 11:17	NA	NA	24	AdM
2019/7/21 11:18	NA	NA	24	AdM
2019/7/21 11:19	NA	NA	24	AdM
2019/7/21 11:20	267076.7852	35858.01127	24	AdM
2019/7/21 11:21	NA	NA	24	AdM
2019/7/21 11:22	NA	NA	24	AdM
2019/7/21 11:23	NA	NA	24	AdM
2019/7/21 11:24	NA	NA	24	AdM
2019/7/21 11:25	NA	NA	24	AdM
2019/7/21 11:26	NA	NA	24	AdM
2019/7/21 11:27	NA	NA	24	AdM
2019/7/21 11:28	NA	NA	24	AdM
2019/7/21 11:29	NA	NA	24	AdM
2019/7/21 11:30	267071.3002	35825.35094	24	AdM
2019/7/21 11:31	NA	NA	24	AdM
2019/7/21 11:32	NA	NA	24	AdM
2019/7/21 11:33	NA	NA	24	AdM
2019/7/21 11:34	NA	NA	24	AdM
2019/7/21 11:35	NA	NA	24	AdM
2019/7/21 11:36	NA	NA	24	AdM
2019/7/21 11:37	NA	NA	24	AdM
2019/7/21 11:38	NA	NA	24	AdM
2019/7/21 11:39	NA	NA	24	AdM
2019/7/21 11:40	266912.9012	35740.61642	24	AdM
2019/7/21 11:41	NA	NA	24	AdM
2019/7/21 11:42	NA	NA	24	AdM
2019/7/21 11:43	NA	NA	24	AdM
2019/7/21 11:44	NA	NA	24	AdM
2019/7/21 11:45	NA	NA	24	AdM
2019/7/21 11:46	NA	NA	24	AdM
2019/7/21 11:47	NA	NA	24	AdM
2019/7/21 11:48	NA	NA	24	AdM
2019/7/21 11:49	NA	NA	24	AdM
2019/7/21 11:50	266883.9959	35743.79673	24	AdM
2019/7/21 11:51	NA	NA	24	AdM
2019/7/21 11:52	NA	NA	24	AdM
2019/7/21 11:53	NA	NA	24	AdM
2019/7/21 11:54	NA	NA	24	AdM
2019/7/21 11:55	NA	NA	24	AdM
2019/7/21 11:56	NA	NA	24	AdM
2019/7/21 11:57	NA	NA	24	AdM
2019/7/21 11:58	NA	NA	24	AdM
2019/7/21 11:59	NA	NA	24	AdM
2019/7/21 12:00	266824.9332	35725.78038	24	AdM
2019/7/21 12:01	NA	NA	24	AdM
2019/7/21 12:02	NA	NA	24	AdM
2019/7/21 12:03	NA	NA	24	AdM
2019/7/21 12:04	NA	NA	24	AdM
2019/7/21 12:05	NA	NA	24	AdM
2019/7/21 12:06	NA	NA	24	AdM
2019/7/21 12:07	NA	NA	24	AdM
2019/7/21 12:08	NA	NA	24	AdM
2019/7/21 12:09	NA	NA	24	AdM
2019/7/21 12:10	266752.9911	35725.81734	24	AdM
2019/7/21 12:11	NA	NA	24	AdM
2019/7/21 12:12	NA	NA	24	AdM
2019/7/21 12:13	NA	NA	24	AdM
2019/7/21 12:14	NA	NA	24	AdM
2019/7/21 12:15	NA	NA	24	AdM
2019/7/21 12:16	NA	NA	24	AdM
2019/7/21 12:17	NA	NA	24	AdM
2019/7/21 12:18	NA	NA	24	AdM
2019/7/21 12:19	NA	NA	24	AdM
2019/7/21 12:20	266742.7913	35724.11613	24	AdM
2019/7/21 12:21	NA	NA	24	AdM
2019/7/21 12:22	NA	NA	24	AdM
2019/7/21 12:23	NA	NA	24	AdM
2019/7/21 12:24	NA	NA	24	AdM
2019/7/21 12:25	NA	NA	24	AdM
2019/7/21 12:26	NA	NA	24	AdM
2019/7/21 12:27	NA	NA	24	AdM
2019/7/21 12:28	NA	NA	24	AdM
2019/7/21 12:29	NA	NA	24	AdM
2019/7/21 12:30	266558.13	35717.40736	24	AdM
2019/7/21 12:31	NA	NA	24	AdM
2019/7/21 12:32	NA	NA	24	AdM
2019/7/21 12:33	NA	NA	24	AdM
2019/7/21 12:34	NA	NA	24	AdM
2019/7/21 12:35	NA	NA	24	AdM
2019/7/21 12:36	NA	NA	24	AdM
2019/7/21 12:37	NA	NA	24	AdM
2019/7/21 12:38	NA	NA	24	AdM
2019/7/21 12:39	NA	NA	24	AdM
2019/7/21 12:40	266514.4336	35701.36763	24	AdM
2019/7/21 12:41	NA	NA	24	AdM
2019/7/21 12:42	NA	NA	24	AdM
2019/7/21 12:43	NA	NA	24	AdM
2019/7/21 12:44	NA	NA	24	AdM
2019/7/21 12:45	NA	NA	24	AdM
2019/7/21 12:46	NA	NA	24	AdM
2019/7/21 12:47	NA	NA	24	AdM
2019/7/21 12:48	NA	NA	24	AdM
2019/7/21 12:49	NA	NA	24	AdM
2019/7/21 12:50	266507.3959	35699.21229	24	AdM
2019/7/21 12:51	NA	NA	24	AdM
2019/7/21 12:52	NA	NA	24	AdM
2019/7/21 12:53	NA	NA	24	AdM
2019/7/21 12:54	NA	NA	24	AdM
2019/7/21 12:55	NA	NA	24	AdM
2019/7/21 12:56	NA	NA	24	AdM
2019/7/21 12:57	NA	NA	24	AdM
2019/7/21 12:58	NA	NA	24	AdM
2019/7/21 12:59	NA	NA	24	AdM
2019/7/21 13:00	266334.1639	35392.85056	24	AdM
2019/7/21 13:01	NA	NA	24	AdM
2019/7/21 13:02	NA	NA	24	AdM
2019/7/21 13:03	NA	NA	24	AdM
2019/7/21 13:04	NA	NA	24	AdM
2019/7/21 13:05	NA	NA	24	AdM
2019/7/21 13:06	NA	NA	24	AdM
2019/7/21 13:07	NA	NA	24	AdM
2019/7/21 13:08	NA	NA	24	AdM
2019/7/21 13:09	NA	NA	24	AdM
2019/7/21 13:10	266280.4944	35232.00891	24	AdM
2019/7/21 13:11	NA	NA	24	AdM
2019/7/21 13:12	NA	NA	24	AdM
2019/7/21 13:13	NA	NA	24	AdM
2019/7/21 13:14	NA	NA	24	AdM
2019/7/21 13:15	NA	NA	24	AdM
2019/7/21 13:16	NA	NA	24	AdM
2019/7/21 13:17	NA	NA	24	AdM
2019/7/21 13:18	NA	NA	24	AdM
2019/7/21 13:19	NA	NA	24	AdM
2019/7/21 13:20	266252.4035	35188.67964	24	AdM
2019/7/21 13:21	NA	NA	24	AdM
2019/7/21 13:22	NA	NA	24	AdM
2019/7/21 13:23	NA	NA	24	AdM
2019/7/21 13:24	NA	NA	24	AdM
2019/7/21 13:25	NA	NA	24	AdM
2019/7/21 13:26	NA	NA	24	AdM
2019/7/21 13:27	NA	NA	24	AdM
2019/7/21 13:28	NA	NA	24	AdM
2019/7/21 13:29	NA	NA	24	AdM
2019/7/21 13:30	266309.6883	35114.16456	24	AdM
2019/7/21 13:31	NA	NA	24	AdM
2019/7/21 13:32	NA	NA	24	AdM
2019/7/21 13:33	NA	NA	24	AdM
2019/7/21 13:34	NA	NA	24	AdM
2019/7/21 13:35	NA	NA	24	AdM
2019/7/21 13:36	NA	NA	24	AdM
2019/7/21 13:37	NA	NA	24	AdM
2019/7/21 13:38	NA	NA	24	AdM
2019/7/21 13:39	NA	NA	24	AdM
2019/7/21 13:40	266350.7661	35120.63766	24	AdM
2019/7/21 13:41	NA	NA	24	AdM
2019/7/21 13:42	NA	NA	24	AdM
2019/7/21 13:43	NA	NA	24	AdM
2019/7/21 13:44	NA	NA	24	AdM
2019/7/21 13:45	NA	NA	24	AdM
2019/7/21 13:46	NA	NA	24	AdM
2019/7/21 13:47	NA	NA	24	AdM
2019/7/21 13:48	NA	NA	24	AdM
2019/7/21 13:49	NA	NA	24	AdM
2019/7/21 13:50	266363.7495	35121.66364	24	AdM
2019/7/21 13:51	NA	NA	24	AdM
2019/7/21 13:52	NA	NA	24	AdM
2019/7/21 13:53	NA	NA	24	AdM
2019/7/21 13:54	NA	NA	24	AdM
2019/7/21 13:55	NA	NA	24	AdM
2019/7/21 13:56	NA	NA	24	AdM
2019/7/21 13:57	NA	NA	24	AdM
2019/7/21 13:58	NA	NA	24	AdM
2019/7/21 13:59	NA	NA	24	AdM
2019/7/21 14:00	266377.7143	35129.7239	24	AdM
2019/7/21 14:01	NA	NA	24	AdM
2019/7/21 14:02	NA	NA	24	AdM
2019/7/21 14:03	NA	NA	24	AdM
2019/7/21 14:04	NA	NA	24	AdM
2019/7/21 14:05	NA	NA	24	AdM
2019/7/21 14:06	NA	NA	24	AdM
2019/7/21 14:07	NA	NA	24	AdM
2019/7/21 14:08	NA	NA	24	AdM
2019/7/21 14:09	NA	NA	24	AdM
2019/7/21 14:10	266372.8647	35155.19717	24	AdM
2019/7/21 14:11	NA	NA	24	AdM
2019/7/21 14:12	NA	NA	24	AdM
2019/7/21 14:13	NA	NA	24	AdM
2019/7/21 14:14	NA	NA	24	AdM
2019/7/21 14:15	NA	NA	24	AdM
2019/7/21 14:16	NA	NA	24	AdM
2019/7/21 14:17	NA	NA	24	AdM
2019/7/21 14:18	NA	NA	24	AdM
2019/7/21 14:19	NA	NA	24	AdM
2019/7/21 14:20	266367.8392	35137.4793	24	AdM
2019/7/21 14:21	NA	NA	24	AdM
2019/7/21 14:22	NA	NA	24	AdM
2019/7/21 14:23	NA	NA	24	AdM
2019/7/21 14:24	NA	NA	24	AdM
2019/7/21 14:25	NA	NA	24	AdM
2019/7/21 14:26	NA	NA	24	AdM
2019/7/21 14:27	NA	NA	24	AdM
2019/7/21 14:28	NA	NA	24	AdM
2019/7/21 14:29	NA	NA	24	AdM
2019/7/21 14:30	266357.4197	35150.83142	24	AdM
2019/7/21 14:31	NA	NA	24	AdM
2019/7/21 14:32	NA	NA	24	AdM
2019/7/21 14:33	NA	NA	24	AdM
2019/7/21 14:34	NA	NA	24	AdM
2019/7/21 14:35	NA	NA	24	AdM
2019/7/21 14:36	NA	NA	24	AdM
2019/7/21 14:37	NA	NA	24	AdM
2019/7/21 14:38	NA	NA	24	AdM
2019/7/21 14:39	NA	NA	24	AdM
2019/7/21 14:40	266360.505	35155.48725	24	AdM
2019/7/21 14:41	NA	NA	24	AdM
2019/7/21 14:42	NA	NA	24	AdM
2019/7/21 14:43	NA	NA	24	AdM
2019/7/21 14:44	NA	NA	24	AdM
2019/7/21 14:45	NA	NA	24	AdM
2019/7/21 14:46	NA	NA	24	AdM
2019/7/21 14:47	NA	NA	24	AdM
2019/7/21 14:48	NA	NA	24	AdM
2019/7/21 14:49	NA	NA	24	AdM
2019/7/21 14:50	266359.9355	35147.47958	24	AdM
2019/7/21 14:51	NA	NA	24	AdM
2019/7/21 14:52	NA	NA	24	AdM
2019/7/21 14:53	NA	NA	24	AdM
2019/7/21 14:54	NA	NA	24	AdM
2019/7/21 14:55	NA	NA	24	AdM
2019/7/21 14:56	NA	NA	24	AdM
2019/7/21 14:57	NA	NA	24	AdM
2019/7/21 14:58	NA	NA	24	AdM
2019/7/21 14:59	NA	NA	24	AdM
2019/7/21 15:00	266357.428	35136.90627	24	AdM
2019/7/22 4:00	266298.9496	35224.81159	24	AdM
2019/7/22 4:01	266300.7715	35226.9741	24	AdM
2019/7/22 4:02	266299.992	35229.58195	24	AdM
2019/7/22 4:03	266300.1937	35231.11655	24	AdM
2019/7/22 4:04	266301.9612	35231.61539	24	AdM
2019/7/22 4:05	266300.4593	35234.99504	24	AdM
2019/7/22 4:06	266298.356	35246.20988	24	AdM
2019/7/22 4:07	266299.1962	35279.65034	24	AdM
2019/7/22 4:08	266296.5333	35291.47952	24	AdM
2019/7/22 4:09	266291.4242	35294.76719	24	AdM
2019/7/22 4:10	266281.3471	35295.90553	24	AdM
2019/7/22 4:11	266270.8969	35292.59597	24	AdM
2019/7/22 4:12	266250.7847	35293.39496	24	AdM
2019/7/22 4:13	266234.557	35317.22902	24	AdM
2019/7/22 4:14	266225.9279	35327.21435	24	AdM
2019/7/22 4:15	266221.161	35328.81467	24	AdM
[truncated: 1,306 more rows]
