# Supplementary material for: Estimating individual exposure to predation risk in group-living baboons, Papio anubis
Source: PLoS One. 2023 Nov 8;18(11):e0287357. doi: 10.1371/journal.pone.0287357 (PMC10631679; doi:10.1371/journal.pone.0287357)
Supplement: S1 Data — (ZIP) [file pone.0287357.s006.zip › S6 Data/25.csv]

Unnamed: 0	x	y	id	agesex
2019-07-19 04:00:00	265513.4308377827	35301.7139939292	25	AM
2019-07-19 04:01:00	265571.00673838	35307.69552930147	25	AM
2019-07-19 04:02:00	265594.6089574805	35311.059177467665	25	AM
2019-07-19 04:03:00	265621.6135747815	35325.04023508087	25	AM
2019-07-19 04:04:00	265667.92086099123	35345.18615512322	25	AM
2019-07-19 04:05:00	265723.1363494164	35364.09533200936	25	AM
2019-07-19 04:06:00	265766.5486454425	35386.563983841545	25	AM
2019-07-19 04:07:00	265815.50813014305	35408.062586044296	25	AM
2019-07-19 04:08:00	265861.51494805794	35433.80699396462	25	AM
2019-07-19 04:09:00	265881.7713135198	35444.55475724232	25	AM
2019-07-19 04:10:00	265892.3511852022	35445.790808014186	25	AM
2019-07-19 04:11:00	265898.96398747084	35445.71645019325	25	AM
2019-07-19 04:12:00	265905.96399088186	35443.315803283425	25	AM
2019-07-19 04:13:00	265907.5745282129	35442.719679661066	25	AM
2019-07-19 04:14:00	265913.95395528246	35441.26022553157	25	AM
2019-07-19 04:15:00	265935.12340192066	35442.20560673098	25	AM
2019-07-19 04:16:00	265936.6243195322	35441.896894667225	25	AM
2019-07-19 04:17:00	265939.2575795085	35442.13028359973	25	AM
2019-07-19 04:18:00	265948.1352770798	35446.8852159483	25	AM
2019-07-19 04:19:00	265952.1940542836	35446.54648383179	25	AM
2019-07-19 04:20:00	265960.40203871	35447.93104820785	25	AM
2019-07-19 04:21:00	265973.2357523677	35451.69949180773	25	AM
2019-07-19 04:22:00	265981.3096002625	35459.600564493114	25	AM
2019-07-19 04:23:00	265987.5591707496	35462.013051463684	25	AM
2019-07-19 04:24:00	265999.67931902583	35462.148817868896	25	AM
2019-07-19 04:25:00	266003.966064534	35461.2763695194	25	AM
2019-07-19 04:26:00	266014.09994979954	35457.8623069902	25	AM
2019-07-19 04:27:00	266018.6010203337	35452.369658561736	25	AM
2019-07-19 04:28:00	266020.8704065804	35443.819239594864	25	AM
2019-07-19 04:29:00	266024.2535359319	35441.939365667706	25	AM
2019-07-19 04:30:00	266036.58229628834	35436.754621030894	25	AM
2019-07-19 04:31:00	266043.35004791967	35431.227958629024	25	AM
2019-07-19 04:32:00	266052.024240602	35420.110006691284	25	AM
2019-07-19 04:33:00	266047.59553536336	35430.97638263838	25	AM
2019-07-19 04:34:00	266043.7092947249	35439.17983213147	25	AM
2019-07-19 04:35:00	266040.8894575084	35451.26179659099	25	AM
2019-07-19 04:36:00	266042.524332687	35458.03177805397	25	AM
2019-07-19 04:37:00	266061.0999349056	35450.12800121848	25	AM
2019-07-19 04:38:00	266073.62531897216	35448.123663667684	25	AM
2019-07-19 04:39:00	266080.76322977577	35446.76009788399	25	AM
2019-07-19 04:40:00	266080.69190351485	35437.41067291711	25	AM
2019-07-19 04:41:00	266095.3567028061	35436.49498815469	25	AM
2019-07-19 04:42:00	266099.2685842676	35426.63448911878	25	AM
2019-07-19 04:43:00	266090.9778884075	35415.545644097474	25	AM
2019-07-19 04:44:00	266102.14378937427	35398.56807165577	25	AM
2019-07-19 04:45:00	266118.3369352667	35376.34200319304	25	AM
2019-07-19 04:46:00	266114.4464564991	35355.70575666579	25	AM
2019-07-19 04:47:00	266114.02632572607	35352.20021829828	25	AM
2019-07-19 04:48:00	266153.7457006345	35342.34106016989	25	AM
2019-07-19 04:49:00	266181.123470159	35320.23088005912	25	AM
2019-07-19 04:50:00	266184.3349067162	35317.30029902236	25	AM
2019-07-19 04:51:00	266180.8666643927	35312.248022118816	25	AM
2019-07-19 04:52:00	266181.65458441625	35302.88957855869	25	AM
2019-07-19 04:53:00	266192.29758208053	35270.73418629767	25	AM
2019-07-19 04:54:00	266202.4460268554	35239.565862611744	25	AM
2019-07-19 04:55:00	266221.3953550066	35239.69822621438	25	AM
2019-07-19 04:56:00	266253.35613706795	35233.48659023372	25	AM
2019-07-19 04:57:00	266262.98303542205	35231.117130163206	25	AM
2019-07-19 04:58:00	266264.36631036166	35231.80573217442	25	AM
2019-07-19 04:59:00	266264.9006978212	35228.65504351708	25	AM
2019-07-19 05:00:00	266264.6599915151	35229.526843299616	25	AM
2019-07-19 05:01:00	266265.15219677315	35228.83564686964	25	AM
2019-07-19 05:02:00	266264.3648129198	35229.01203780413	25	AM
2019-07-19 05:03:00	266264.08451031544	35229.55239973406	25	AM
2019-07-19 05:04:00	266264.3671849455	35229.72359531576	25	AM
2019-07-19 05:05:00	266264.65548128105	35229.25070072757	25	AM
2019-07-19 05:06:00	266264.3228412578	35227.9526360469	25	AM
2019-07-19 05:07:00	266264.72024406545	35227.405613957395	25	AM
2019-07-19 05:08:00	266264.8013955278	35227.66367544453	25	AM
2019-07-19 05:09:00	266265.732574831	35228.25171919267	25	AM
2019-07-19 05:10:00	266265.62843616155	35229.025974495635	25	AM
2019-07-19 05:11:00	266271.8255811383	35230.14089866214	25	AM
2019-07-19 05:12:00	266272.6736435747	35228.11260125239	25	AM
2019-07-19 05:13:00	266273.0633225724	35227.911958330784	25	AM
2019-07-19 05:14:00	266273.19467109133	35228.61261337216	25	AM
2019-07-19 05:15:00	266273.17702388414	35228.529110296884	25	AM
2019-07-19 05:16:00	266272.88401145325	35228.6263179641	25	AM
2019-07-19 05:17:00	266273.4539424429	35228.68537538988	25	AM
2019-07-19 05:18:00	266274.6589048107	35229.524989365804	25	AM
2019-07-19 05:19:00	266274.1842165407	35229.66076142809	25	AM
2019-07-19 05:20:00	266274.5761187849	35229.441868252376	25	AM
2019-07-19 05:21:00	266274.1663834143	35229.57559931868	25	AM
2019-07-19 05:22:00	266274.3656317966	35229.25425157532	25	AM
2019-07-19 05:23:00	266274.3519894472	35229.69888590616	25	AM
2019-07-19 05:24:00	266274.1151929976	35229.72234553937	25	AM
2019-07-19 05:25:00	266274.1679797799	35230.123646094195	25	AM
2019-07-19 05:26:00	266275.1156739404	35228.882097660025	25	AM
2019-07-19 05:27:00	266275.1770926424	35227.92959292829	25	AM
2019-07-19 05:28:00	266274.71112762217	35228.9804341104	25	AM
2019-07-19 05:29:00	266274.8059699921	35229.94249273347	25	AM
2019-07-19 05:30:00	266280.8856553782	35235.67519367998	25	AM
2019-07-19 05:31:00	266281.476556765	35236.64341875398	25	AM
2019-07-19 05:32:00	266281.84893856366	35236.25567280268	25	AM
2019-07-19 05:33:00	266281.4770207893	35236.1886483474	25	AM
2019-07-19 05:34:00	266281.5367392742	35235.999501863174	25	AM
2019-07-19 05:35:00	266281.4678617438	35235.86697441659	25	AM
2019-07-19 05:36:00	266281.2277456343	35235.99237554422	25	AM
2019-07-19 05:37:00	266280.60404725035	35236.183664767894	25	AM
2019-07-19 05:38:00	266280.3541477459	35236.56603984917	25	AM
2019-07-19 05:39:00	266282.2188126242	35227.2075669457	25	AM
2019-07-19 05:40:00	266282.5240296414	35226.895783373475	25	AM
2019-07-19 05:41:00	266282.33215621416	35226.98025085735	25	AM
2019-07-19 05:42:00	266282.5886243758	35226.957524587095	25	AM
2019-07-19 05:43:00	266282.964236406	35226.93938256811	25	AM
2019-07-19 05:44:00	266281.3972789876	35227.369401829426	25	AM
2019-07-19 05:45:00	266281.65183817723	35227.0858328214	25	AM
2019-07-19 05:46:00	266282.06563568435	35226.85089749628	25	AM
2019-07-19 05:47:00	266283.23519897385	35226.099836468726	25	AM
2019-07-19 05:48:00	266283.40389522986	35226.11565544868	25	AM
2019-07-19 05:49:00	266283.9072318788	35226.31814408967	25	AM
2019-07-19 05:50:00	266286.5227998626	35226.27355339069	25	AM
2019-07-19 05:51:00	266298.1306764411	35221.61269571468	25	AM
2019-07-19 05:52:00	266307.6231007524	35221.429000764256	25	AM
2019-07-19 05:53:00	266316.2031917369	35226.624942375325	25	AM
2019-07-19 05:54:00	266328.0302544926	35237.52798401753	25	AM
2019-07-19 05:55:00	266329.8044739279	35237.854459610266	25	AM
2019-07-19 05:56:00	266324.07935954706	35249.95524225786	25	AM
2019-07-19 05:57:00	266322.4021756372	35252.2451042861	25	AM
2019-07-19 05:58:00	266323.3047273037	35251.688209234286	25	AM
2019-07-19 05:59:00	266322.7739427242	35251.57365713501	25	AM
2019-07-19 06:00:00	266323.6965738104	35251.19667519238	25	AM
2019-07-19 06:01:00	266327.72142023226	35248.31496732467	25	AM
2019-07-19 06:02:00	266333.5918278723	35245.236006699146	25	AM
2019-07-19 06:03:00	266339.0454674891	35241.47562120469	25	AM
2019-07-19 06:04:00	266341.7192446123	35242.94575156481	25	AM
2019-07-19 06:05:00	266342.9366724852	35243.03232815877	25	AM
2019-07-19 06:06:00	266344.700415333	35242.03707825576	25	AM
2019-07-19 06:07:00	266344.8020855497	35241.89935452839	25	AM
2019-07-19 06:08:00	266344.3442256209	35241.74220468209	25	AM
2019-07-19 06:09:00	266344.7604362534	35242.42123342136	25	AM
2019-07-19 06:10:00	266344.59687365737	35241.18765435463	25	AM
2019-07-19 06:11:00	266367.4362885325	35231.0965782802	25	AM
2019-07-19 06:12:00	266398.43824225967	35228.07388420503	25	AM
2019-07-19 06:13:00	266427.2115560273	35217.78601963322	25	AM
2019-07-19 06:14:00	266457.64860882115	35202.08298012591	25	AM
2019-07-19 06:15:00	266464.2153173696	35187.172308788024	25	AM
2019-07-19 06:16:00	266499.07649880485	35173.658537767195	25	AM
2019-07-19 06:17:00	266532.2523987119	35173.74635951684	25	AM
2019-07-19 06:18:00	266550.3622467035	35165.34483279772	25	AM
2019-07-19 06:19:00	266553.8882433202	35164.259268527385	25	AM
2019-07-19 06:20:00	266557.3021052246	35166.61039896904	25	AM
2019-07-19 06:21:00	266574.9816900966	35168.749587129656	25	AM
2019-07-19 06:22:00	266595.5109706528	35168.679605367965	25	AM
2019-07-19 06:23:00	266596.01662141783	35167.48939649205	25	AM
2019-07-19 06:24:00	266626.3337730902	35145.41705851837	25	AM
2019-07-19 06:25:00	266653.515075906	35134.771743104924	25	AM
2019-07-19 06:26:00	266656.52239701734	35135.631452312584	25	AM
2019-07-19 06:27:00	266658.3994268338	35135.969337123555	25	AM
2019-07-19 06:28:00	266668.1131899248	35135.59057251296	25	AM
2019-07-19 06:29:00	266676.1953323896	35137.97117107117	25	AM
2019-07-19 06:30:00	266695.56701310864	35153.75235778717	25	AM
2019-07-19 06:31:00	266730.8374189194	35177.09179481388	25	AM
2019-07-19 06:32:00	266739.0856212845	35182.05644870224	25	AM
2019-07-19 06:33:00	266768.6872547308	35195.218459388474	25	AM
2019-07-19 06:34:00	266785.4204739305	35196.101554485984	25	AM
2019-07-19 06:35:00	266815.4348850059	35189.44019763183	25	AM
2019-07-19 06:36:00	266828.55871613853	35191.99249577637	25	AM
2019-07-19 06:37:00	266825.8673494364	35194.33435567107	25	AM
2019-07-19 06:38:00	266825.7953719097	35195.38382276272	25	AM
2019-07-19 06:39:00	266830.2366686949	35188.93375593992	25	AM
2019-07-19 06:40:00	266863.0325090252	35195.77664608412	25	AM
2019-07-19 06:41:00	266877.08122242213	35194.44819779877	25	AM
2019-07-19 06:42:00	266884.8350560104	35204.100181298134	25	AM
2019-07-19 06:43:00	266902.66608901817	35228.393962172006	25	AM
2019-07-19 06:44:00	266924.24744547816	35280.62750326915	25	AM
2019-07-19 06:45:00	266932.7048197433	35301.23802568519	25	AM
2019-07-19 06:46:00	266933.32295232435	35307.44354639423	25	AM
2019-07-19 06:47:00	266938.93505724525	35310.96312675578	25	AM
2019-07-19 06:48:00	266945.1838515337	35311.57312747242	25	AM
2019-07-19 06:49:00	266950.3671288962	35328.079967228296	25	AM
2019-07-19 06:50:00	266942.8067588011	35347.0977291421	25	AM
2019-07-19 06:51:00	266940.54472198884	35349.826801887335	25	AM
2019-07-19 06:52:00	266942.0390751362	35351.03909038801	25	AM
2019-07-19 06:53:00	266963.51200484874	35364.718874424296	25	AM
2019-07-19 06:54:00	266966.37238491507	35367.6109652144	25	AM
2019-07-19 06:55:00	266972.3755775343	35367.839060249345	25	AM
2019-07-19 06:56:00	267012.16917462274	35358.86645571558	25	AM
2019-07-19 06:57:00	267041.50127385114	35370.054004824386	25	AM
2019-07-19 06:58:00	267047.24125825346	35380.027136213364	25	AM
2019-07-19 06:59:00	267045.73663398734	35380.3151989202	25	AM
2019-07-19 07:00:00	267046.2261515638	35379.19688884794	25	AM
2019-07-19 07:01:00	267047.3815317581	35381.72359426355	25	AM
2019-07-19 07:02:00	267076.62014075834	35403.14556170011	25	AM
2019-07-19 07:03:00	267128.89321626374	35454.11942704652	25	AM
2019-07-19 07:04:00	267148.3802644124	35473.38252977811	25	AM
2019-07-19 07:05:00	267171.32288596785	35511.15860526299	25	AM
2019-07-19 07:06:00	267199.35726162407	35527.16744481715	25	AM
2019-07-19 07:07:00	267223.8300855545	35539.13479191923	25	AM
2019-07-19 07:08:00	267229.9535371984	35545.76831847706	25	AM
2019-07-19 07:09:00	267230.2339654774	35547.66401795968	25	AM
2019-07-19 07:10:00	267231.8725384644	35546.285184648936	25	AM
2019-07-19 07:11:00	267235.1857109865	35546.36303500029	25	AM
2019-07-19 07:12:00	267235.212017443	35546.13905600458	25	AM
2019-07-19 07:13:00	267234.3846564258	35546.81962596163	25	AM
2019-07-19 07:14:00	267234.2421833037	35546.16838044482	25	AM
2019-07-19 07:15:00	267233.7437242254	35544.39697111954	25	AM
2019-07-19 07:16:00	267233.22104693466	35543.07830681371	25	AM
2019-07-19 07:17:00	267232.27037061634	35545.13021041099	25	AM
2019-07-19 07:18:00	267245.3098455134	35542.80429753074	25	AM
2019-07-19 07:19:00	267255.9568235824	35539.56491532339	25	AM
2019-07-19 07:20:00	267278.53311653534	35525.74877471819	25	AM
2019-07-19 07:21:00	267289.9504550605	35524.42195209859	25	AM
2019-07-19 07:22:00	267303.4563384061	35535.035164180605	25	AM
2019-07-19 07:23:00	267314.7199661579	35534.37642258786	25	AM
2019-07-19 07:24:00	267316.3597876587	35533.66010909424	25	AM
2019-07-19 07:25:00	267321.3380212588	35533.03325468453	25	AM
2019-07-19 07:26:00	267330.6974944366	35533.672658991985	25	AM
2019-07-19 07:27:00	267345.0152480899	35530.50091880718	25	AM
2019-07-19 07:28:00	267347.0328135015	35522.96596486604	25	AM
2019-07-19 07:29:00	267354.43605832185	35511.65849146688	25	AM
2019-07-19 07:30:00	267360.8610884275	35503.860136396885	25	AM
2019-07-19 07:31:00	267362.4720961764	35502.90584600531	25	AM
2019-07-19 07:32:00	267362.2795753942	35503.44839882132	25	AM
2019-07-19 07:33:00	267361.3331409026	35503.555694046816	25	AM
2019-07-19 07:34:00	267363.62240334286	35505.13299441593	25	AM
2019-07-19 07:35:00	267365.7967350361	35502.80175136923	25	AM
2019-07-19 07:36:00	267369.3774121976	35498.765626231514	25	AM
2019-07-19 07:37:00	267369.7783020926	35499.85812907948	25	AM
2019-07-19 07:38:00	267371.1087159274	35499.82430714916	25	AM
2019-07-19 07:39:00	267368.5499151316	35500.59445094772	25	AM
2019-07-19 07:40:00	267364.432951599	35513.89525955426	25	AM
2019-07-19 07:41:00	267368.81957086327	35533.29728231958	25	AM
2019-07-19 07:42:00	267372.8249206125	35539.56476932591	25	AM
2019-07-19 07:43:00	267372.0540473672	35540.59225544219	25	AM
2019-07-19 07:44:00	267371.1454485238	35543.3085109979	25	AM
2019-07-19 07:45:00	267370.8006645236	35542.51444367646	25	AM
2019-07-19 07:46:00	267370.6106555073	35542.634488087846	25	AM
2019-07-19 07:47:00	267370.8653409968	35542.97730886393	25	AM
2019-07-19 07:48:00	267370.8209567034	35542.82708062622	25	AM
2019-07-19 07:49:00	267370.25573511166	35542.18477046854	25	AM
2019-07-19 07:50:00	267369.32001260854	35542.039333186374	25	AM
2019-07-19 07:51:00	267370.6290463462	35542.724626716656	25	AM
2019-07-19 07:52:00	267369.9590752136	35542.58540260813	25	AM
2019-07-19 07:53:00	267369.50108609867	35542.69057031353	25	AM
2019-07-19 07:54:00	267369.21628492384	35543.00142631497	25	AM
2019-07-19 07:55:00	267369.8589495088	35543.01198649968	25	AM
2019-07-19 07:56:00	267369.8158867992	35542.971809134215	25	AM
2019-07-19 07:57:00	267369.5642522385	35543.027900086454	25	AM
2019-07-19 07:58:00	267370.1020525739	35542.98115191151	25	AM
2019-07-19 07:59:00	267369.1049974578	35544.20279467104	25	AM
2019-07-19 08:00:00	267368.32920942	35542.97874970253	25	AM
2019-07-19 08:01:00	267368.5537738399	35543.04230113029	25	AM
2019-07-19 08:02:00	267368.1881858491	35543.06173169448	25	AM
2019-07-19 08:03:00	267368.102781654	35543.7849160825	25	AM
2019-07-19 08:04:00	267367.64641487406	35542.749570175576	25	AM
2019-07-19 08:05:00	267381.87054838	35521.02344945815	25	AM
2019-07-19 08:06:00	267412.46945432795	35510.92732792556	25	AM
2019-07-19 08:07:00	267429.1590675833	35506.71081983021	25	AM
2019-07-19 08:08:00	267433.4481818936	35494.89834430211	25	AM
2019-07-19 08:09:00	267435.3197308798	35473.90142810219	25	AM
2019-07-19 08:10:00	267435.61701270164	35471.09368171646	25	AM
2019-07-19 08:11:00	267436.2932841156	35471.18811013005	25	AM
2019-07-19 08:12:00	267437.32214387006	35471.21923784664	25	AM
2019-07-19 08:13:00	267436.9196584248	35470.49043888076	25	AM
2019-07-19 08:14:00	267436.8409852059	35470.55184023483	25	AM
2019-07-19 08:15:00	267436.06342358125	35470.634952121305	25	AM
2019-07-19 08:16:00	267436.5089042283	35470.164793626056	25	AM
2019-07-19 08:17:00	267436.0242635351	35470.62150328466	25	AM
2019-07-19 08:18:00	267435.71271841857	35471.74106496814	25	AM
2019-07-19 08:19:00	267435.80054703087	35472.89188292715	25	AM
2019-07-19 08:20:00	267435.47102783	35472.326947499576	25	AM
2019-07-19 08:21:00	267435.33374610427	35471.64934094345	25	AM
2019-07-19 08:22:00	267435.7463307653	35471.85092486665	25	AM
2019-07-19 08:23:00	267435.18445804866	35472.15630699586	25	AM
2019-07-19 08:24:00	267434.84624423983	35471.72667905134	25	AM
2019-07-19 08:25:00	267435.2836449552	35471.67552748482	25	AM
2019-07-19 08:26:00	267435.533155339	35471.21425733592	25	AM
2019-07-19 08:27:00	267434.89608236897	35471.32130476168	25	AM
2019-07-19 08:28:00	267435.4132885138	35472.20916590003	25	AM
2019-07-19 08:29:00	267435.10549856786	35472.633395572535	25	AM
2019-07-19 08:30:00	267433.1626048904	35471.4278387425	25	AM
2019-07-19 08:31:00	267431.8523043739	35469.98840931781	25	AM
2019-07-19 08:32:00	267432.43716249126	35470.462044210675	25	AM
2019-07-19 08:33:00	267431.75231967564	35469.28885864482	25	AM
2019-07-19 08:34:00	267432.5814802607	35470.15269186991	25	AM
2019-07-19 08:35:00	267431.4280571615	35469.019972499904	25	AM
2019-07-19 08:36:00	267432.57080185687	35469.66124305485	25	AM
2019-07-19 08:37:00	267433.3167048455	35470.85635263122	25	AM
2019-07-19 08:38:00	267432.51677859155	35470.47401006509	25	AM
2019-07-19 08:39:00	267431.7532838791	35470.37535963774	25	AM
2019-07-19 08:40:00	267432.2662222075	35470.357005202946	25	AM
2019-07-19 08:41:00	267433.0746663379	35470.647360266776	25	AM
2019-07-19 08:42:00	267433.17543121177	35470.62355980138	25	AM
2019-07-19 08:43:00	267432.8325671069	35470.14102715951	25	AM
2019-07-19 08:44:00	267432.8711833645	35470.2178891396	25	AM
2019-07-19 08:45:00	267432.8576009848	35470.95488406252	25	AM
2019-07-19 08:46:00	267432.6916297514	35470.6461481106	25	AM
2019-07-19 08:47:00	267432.85770520987	35470.55652485275	25	AM
2019-07-19 08:48:00	267431.8831751529	35470.30454647031	25	AM
2019-07-19 08:49:00	267431.3583723405	35470.38465729713	25	AM
2019-07-19 08:50:00	267437.4247211583	35466.43927564732	25	AM
2019-07-19 08:51:00	267447.654850213	35458.517747565056	25	AM
2019-07-19 08:52:00	267448.3536917689	35458.26671790261	25	AM
2019-07-19 08:53:00	267448.73881256266	35458.47789314312	25	AM
2019-07-19 08:54:00	267447.58428384806	35459.20092672134	25	AM
2019-07-19 08:55:00	267446.0274072807	35459.86892473606	25	AM
2019-07-19 08:56:00	267435.3226125283	35460.749306912905	25	AM
2019-07-19 08:57:00	267430.4966339128	35463.571434799866	25	AM
2019-07-19 08:58:00	267430.8226141156	35465.890552403835	25	AM
2019-07-19 08:59:00	267429.3908248391	35464.773743095095	25	AM
2019-07-19 09:00:00	267429.2549164953	35464.46002380635	25	AM
2019-07-19 09:01:00	267429.75036723976	35465.139400657725	25	AM
2019-07-19 09:02:00	267429.5415090444	35465.65098739041	25	AM
2019-07-19 09:03:00	267429.4390357149	35464.57870130877	25	AM
2019-07-19 09:04:00	267429.3755412031	35465.35884204663	25	AM
2019-07-19 09:05:00	267430.2039004624	35464.11603554173	25	AM
2019-07-19 09:06:00	267429.9333223931	35465.010325151925	25	AM
2019-07-19 09:07:00	267428.97072558413	35456.852361270896	25	AM
2019-07-19 09:08:00	267428.53068068804	35449.405475262894	25	AM
2019-07-19 09:09:00	267433.0538248365	35453.100573219985	25	AM
2019-07-19 09:10:00	267437.15609840065	35453.27725550337	25	AM
2019-07-19 09:11:00	267457.5623317976	35442.78192204024	25	AM
2019-07-19 09:12:00	267464.20545094763	35434.23381868276	25	AM
2019-07-19 09:13:00	267466.00757738407	35432.23299149777	25	AM
2019-07-19 09:14:00	267466.27564437885	35431.7647127819	25	AM
2019-07-19 09:15:00	267469.67529245577	35431.84107354463	25	AM
2019-07-19 09:16:00	267471.49809072545	35432.92517495463	25	AM
2019-07-19 09:17:00	267468.02059454675	35426.9469951879	25	AM
2019-07-19 09:18:00	267466.47311419	35425.45968561723	25	AM
2019-07-19 09:19:00	267466.10393594805	35425.16334190786	25	AM
2019-07-19 09:20:00	267464.91055840603	35419.20792298505	25	AM
2019-07-19 09:21:00	267466.16989627044	35386.40101464441	25	AM
2019-07-19 09:22:00	267495.17229388485	35349.12484899609	25	AM
2019-07-19 09:23:00	267530.0616840404	35320.231840184904	25	AM
2019-07-19 09:24:00	267553.5903877585	35320.24567590193	25	AM
2019-07-19 09:25:00	267566.83488628827	35317.80305895964	25	AM
2019-07-19 09:26:00	267591.380676863	35308.34142686629	25	AM
2019-07-19 09:27:00	267600.7934861177	35295.71130097297	25	AM
2019-07-19 09:28:00	267606.377609131	35293.15097445832	25	AM
2019-07-19 09:29:00	267609.80144506384	35293.54697897076	25	AM
2019-07-19 09:30:00	267613.6705419527	35280.505796382975	25	AM
2019-07-19 09:31:00	267621.9511406481	35258.76913860074	25	AM
2019-07-19 09:32:00	267626.4863435984	35251.50983110246	25	AM
2019-07-19 09:33:00	267627.8213976916	35236.84291704774	25	AM
2019-07-19 09:34:00	267641.1001807186	35226.85452829848	25	AM
2019-07-19 09:35:00	267641.58571276953	35224.38445846108	25	AM
2019-07-19 09:36:00	267639.70761494286	35215.057051249205	25	AM
2019-07-19 09:37:00	267643.32769662613	35181.06162878856	25	AM
2019-07-19 09:38:00	267649.2673273015	35145.15616085001	25	AM
2019-07-19 09:39:00	267652.512112259	35137.45838916187	25	AM
2019-07-19 09:40:00	267652.7795755537	35137.67272249233	25	AM
2019-07-19 09:41:00	267653.0661575531	35137.90696067476	25	AM
2019-07-19 09:42:00	267639.38886109536	35135.620038125075	25	AM
2019-07-19 09:43:00	267631.7519397978	35130.331023871324	25	AM
2019-07-19 09:44:00	267614.2844802347	35112.074753802146	25	AM
2019-07-19 09:45:00	267599.5914986789	35097.815518362666	25	AM
2019-07-19 09:46:00	267584.22173112194	35101.13324051447	25	AM
2019-07-19 09:47:00	267565.71936402336	35086.9123761082	25	AM
2019-07-19 09:48:00	267557.1574222293	35071.066204556424	25	AM
2019-07-19 09:49:00	267555.1040871083	35067.89652263212	25	AM
2019-07-19 09:50:00	267580.6855884597	35007.651248428454	25	AM
2019-07-19 09:51:00	267606.4070536194	34989.93430598757	25	AM
2019-07-19 09:52:00	267595.9101003356	35000.90096421203	25	AM
2019-07-19 09:53:00	267593.2919547761	35000.95236929308	25	AM
2019-07-19 09:54:00	267592.97924868355	35000.92957410178	25	AM
2019-07-19 09:55:00	267592.3197870565	35000.44507694898	25	AM
2019-07-19 09:56:00	267592.66530738975	35001.223844020016	25	AM
2019-07-19 09:57:00	267594.6671062558	35011.123422420984	25	AM
2019-07-19 09:58:00	267594.50137298554	35012.91266018459	25	AM
2019-07-19 09:59:00	267594.50495197	35015.018006994964	25	AM
2019-07-19 10:00:00	267594.62321269134	35015.249145573216	25	AM
2019-07-19 10:01:00	267591.34801595384	35020.33242899502	25	AM
2019-07-19 10:02:00	267584.00936241297	35025.37837299471	25	AM
2019-07-19 10:03:00	267583.8642338584	35027.193414324625	25	AM
2019-07-19 10:04:00	267584.3434720024	35029.39120409912	25	AM
2019-07-19 10:05:00	267585.17934960226	35030.447857099745	25	AM
2019-07-19 10:06:00	267583.93693065114	35029.70577015654	25	AM
2019-07-19 10:07:00	267583.47002579534	35029.771489319406	25	AM
2019-07-19 10:08:00	267582.64316443034	35030.17351728075	25	AM
2019-07-19 10:09:00	267582.22524148534	35029.26351470311	25	AM
2019-07-19 10:10:00	267581.35018274665	35028.08852326103	25	AM
2019-07-19 10:11:00	267580.5964330856	35026.616166871056	25	AM
2019-07-19 10:12:00	267584.7737270637	35019.666811397634	25	AM
2019-07-19 10:13:00	267586.4245978845	35016.68201340747	25	AM
2019-07-19 10:14:00	267586.3937749613	35015.67791940308	25	AM
2019-07-19 10:15:00	267586.06658102816	35015.5924515434	25	AM
2019-07-19 10:16:00	267586.2412209793	35015.64016042957	25	AM
2019-07-19 10:17:00	267584.1562027717	35015.480573343535	25	AM
2019-07-19 10:18:00	267582.6559706061	35015.444744952016	25	AM
2019-07-19 10:19:00	267583.4829951789	35021.378668750025	25	AM
2019-07-19 10:20:00	267583.0029419796	35022.50342410808	25	AM
2019-07-19 10:21:00	267582.94665217923	35023.13056028972	25	AM
2019-07-19 10:22:00	267583.9808732542	35020.299810501216	25	AM
2019-07-19 10:23:00	267585.2222885203	35015.13969815617	25	AM
2019-07-19 10:24:00	267586.1958093638	35014.993873391024	25	AM
2019-07-19 10:25:00	267588.0462091802	35004.791754037506	25	AM
2019-07-19 10:26:00	267588.95219933253	35002.90374521134	25	AM
2019-07-19 10:27:00	267589.74111150496	35002.97123912266	25	AM
2019-07-19 10:28:00	267590.9764167439	35002.48617603751	25	AM
2019-07-19 10:29:00	267591.25217540027	35002.423997909	25	AM
2019-07-19 10:30:00	267591.222658862	35002.37736582334	25	AM
2019-07-19 10:31:00	267589.03102757985	34998.08231556861	25	AM
2019-07-19 10:32:00	267584.9231525539	34993.116284592164	25	AM
2019-07-19 10:33:00	267580.31213808805	34988.90651755838	25	AM
2019-07-19 10:34:00	267585.6443636426	34995.20305305442	25	AM
2019-07-19 10:35:00	267586.26188323705	34995.682212799664	25	AM
2019-07-19 10:36:00	267586.4400332539	34997.49405517432	25	AM
2019-07-19 10:37:00	267579.600562015	34989.51000575773	25	AM
2019-07-19 10:38:00	267588.87139969546	34998.857497583034	25	AM
2019-07-19 10:39:00	267591.7525012774	34999.67667756552	25	AM
2019-07-19 10:40:00	267592.6032853677	35002.87591191627	25	AM
2019-07-19 10:41:00	267592.9049464602	35003.34444353645	25	AM
2019-07-19 10:42:00	267594.1868285677	35002.84167443705	25	AM
2019-07-19 10:43:00	267591.4071788842	35002.6453590776	25	AM
2019-07-19 10:44:00	267590.91098746087	35004.72757976586	25	AM
2019-07-19 10:45:00	267577.3080930264	35015.28581527734	25	AM
2019-07-19 10:46:00	267575.8500718176	35015.66916764761	25	AM
2019-07-19 10:47:00	267576.0665775812	35015.34376383064	25	AM
2019-07-19 10:48:00	267575.9532250581	35014.604214372026	25	AM
2019-07-19 10:49:00	267575.93084042607	35014.954096304595	25	AM
2019-07-19 10:50:00	267575.1915526541	35015.2574846441	25	AM
2019-07-19 10:51:00	267575.5333365271	35014.991228743456	25	AM
2019-07-19 10:52:00	267576.1456223921	35015.28383738719	25	AM
2019-07-19 10:53:00	267576.2354691453	35015.41414770296	25	AM
2019-07-19 10:54:00	267576.02848033106	35015.07850616889	25	AM
2019-07-19 10:55:00	267575.8745829376	35014.82064544002	25	AM
2019-07-19 10:56:00	267575.4473389221	35014.62256596086	25	AM
2019-07-19 10:57:00	267576.1802506673	35014.91109482166	25	AM
2019-07-19 10:58:00	267575.95842395915	35014.61748580848	25	AM
2019-07-19 10:59:00	267575.86569732975	35014.93088258237	25	AM
2019-07-19 11:00:00	267575.1804083738	35015.21029583562	25	AM
2019-07-19 11:01:00	267575.77526501706	35014.65752450247	25	AM
2019-07-19 11:02:00	267575.3850192208	35014.79641118837	25	AM
2019-07-19 11:03:00	267575.9936220937	35015.230962416645	25	AM
2019-07-19 11:04:00	267579.7881704197	35013.405968790976	25	AM
2019-07-19 11:05:00	267581.61500448635	35012.430626215166	25	AM
2019-07-19 11:06:00	267583.1712744728	35009.66668678114	25	AM
2019-07-19 11:07:00	267587.97994767805	35000.13681265915	25	AM
2019-07-19 11:08:00	267585.5520395877	35000.28053381157	25	AM
2019-07-19 11:09:00	267588.2099661703	34999.63960124932	25	AM
2019-07-19 11:10:00	267587.60858235054	35001.877057446305	25	AM
2019-07-19 11:11:00	267579.4536164001	35012.71254898876	25	AM
2019-07-19 11:12:00	267575.67575214664	35016.29006007232	25	AM
2019-07-19 11:13:00	267575.47419446096	35016.19922103623	25	AM
2019-07-19 11:14:00	267575.1871815132	35016.5893424203	25	AM
2019-07-19 11:15:00	267575.4203816896	35017.14655541893	25	AM
2019-07-19 11:16:00	267575.18863489607	35017.35527505569	25	AM
2019-07-19 11:17:00	267575.18029347423	35017.40320515072	25	AM
2019-07-19 11:18:00	267575.2767358868	35017.1106380518	25	AM
2019-07-19 11:19:00	267576.20294066024	35014.23456225978	25	AM
2019-07-19 11:20:00	267577.36328079895	35011.03068270474	25	AM
2019-07-19 11:21:00	267577.117579838	35011.98340159605	25	AM
2019-07-19 11:22:00	267576.7823819709	35012.69999891058	25	AM
2019-07-19 11:23:00	267578.60638489824	35009.64659162828	25	AM
2019-07-19 11:24:00	267561.1336136686	35022.11666172712	25	AM
2019-07-19 11:25:00	267552.0869055799	35033.7101577623	25	AM
2019-07-19 11:26:00	267547.9493741481	35036.29802066138	25	AM
2019-07-19 11:27:00	267538.9642396853	35043.09589863316	25	AM
2019-07-19 11:28:00	267522.9322441518	35048.81220057682	25	AM
2019-07-19 11:29:00	267496.9084494343	35054.497154295124	25	AM
2019-07-19 11:30:00	267496.179307433	35064.61370378347	25	AM
2019-07-19 11:31:00	267496.84732408973	35079.8953664938	25	AM
2019-07-19 11:32:00	267493.51248795755	35090.14922304067	25	AM
2019-07-19 11:33:00	267495.19411249686	35118.13687784914	25	AM
2019-07-19 11:34:00	267510.7419074323	35126.08155963928	25	AM
2019-07-19 11:35:00	267516.589482002	35130.481313408665	25	AM
2019-07-19 11:36:00	267526.95083255426	35141.84673547037	25	AM
2019-07-19 11:37:00	267529.37555771146	35158.99190258658	25	AM
2019-07-19 11:38:00	267531.6508252559	35172.13655033139	25	AM
2019-07-19 11:39:00	267536.1723133305	35175.94004608984	25	AM
2019-07-19 11:40:00	267537.653541653	35177.438984230044	25	AM
2019-07-19 11:41:00	267546.9549297541	35176.30211928821	25	AM
2019-07-19 11:42:00	267560.54030756344	35194.76913838407	25	AM
2019-07-19 11:43:00	267561.0299241898	35196.88747532562	25	AM
2019-07-19 11:44:00	267557.38076972816	35212.86146627516	25	AM
2019-07-19 11:45:00	267555.82569147897	35233.390260940185	25	AM
2019-07-19 11:46:00	267548.04701443337	35259.376416430205	25	AM
2019-07-19 11:47:00	267527.47500381205	35290.645042013166	25	AM
2019-07-19 11:48:00	267505.7625835256	35331.82034499703	25	AM
2019-07-19 11:49:00	267487.36466434464	35354.96375268682	25	AM
2019-07-19 11:50:00	267447.4275681337	35390.53239457308	25	AM
2019-07-19 11:51:00	267404.4252070501	35411.31501111967	25	AM
2019-07-19 11:52:00	267361.1559311846	35417.324663771506	25	AM
2019-07-19 11:53:00	267323.99065052654	35412.00775952381	25	AM
2019-07-19 11:54:00	267304.2527305487	35415.50743179722	25	AM
2019-07-19 11:55:00	267281.10214757285	35397.00825290678	25	AM
2019-07-19 11:56:00	267258.1485411477	35378.8917209765	25	AM
2019-07-19 11:57:00	267256.0906652656	35378.98375766652	25	AM
2019-07-19 11:58:00	267254.65703901806	35377.96501619506	25	AM
2019-07-19 11:59:00	267249.9989734965	35377.90716123877	25	AM
2019-07-19 12:00:00	267221.75352411333	35390.59498810312	25	AM
2019-07-19 12:01:00	267217.60209473944	35393.28554598024	25	AM
2019-07-19 12:02:00	267219.8833427382	35394.68717402352	25	AM
2019-07-19 12:03:00	267207.6664544795	35407.52012985338	25	AM
2019-07-19 12:04:00	267194.0051470618	35421.01074058115	25	AM
2019-07-19 12:05:00	267180.7355068382	35430.41481375619	25	AM
2019-07-19 12:06:00	267168.397262045	35436.03861220798	25	AM
2019-07-19 12:07:00	267164.9415421163	35436.7689377171	25	AM
2019-07-19 12:08:00	267165.03522561415	35435.692185769345	25	AM
2019-07-19 12:09:00	267164.0827740653	35435.420846776564	25	AM
2019-07-19 12:10:00	267150.6565749261	35437.00025361099	25	AM
2019-07-19 12:11:00	267150.50461781083	35438.06945958517	25	AM
2019-07-19 12:12:00	267147.8242746318	35438.009727827965	25	AM
2019-07-19 12:13:00	267104.4297795253	35443.64153349455	25	AM
2019-07-19 12:14:00	267072.4644322645	35425.79025589837	25	AM
2019-07-19 12:15:00	267055.1726631766	35414.98995385136	25	AM
2019-07-19 12:16:00	267028.0260257877	35400.51056431219	25	AM
2019-07-19 12:17:00	267016.87941403576	35394.4880349555	25	AM
2019-07-19 12:18:00	267018.26061193686	35395.03155789581	25	AM
2019-07-19 12:19:00	266997.71568880964	35392.75527387904	25	AM
2019-07-19 12:20:00	266987.8395937827	35390.5509166636	25	AM
2019-07-19 12:21:00	266979.5279456762	35396.563041985486	25	AM
2019-07-19 12:22:00	266957.4653195649	35431.40812644416	25	AM
2019-07-19 12:23:00	266940.47745019133	35463.83879223555	25	AM
2019-07-19 12:24:00	266938.7847297292	35466.34506648074	25	AM
2019-07-19 12:25:00	266939.6675387995	35468.17981346881	25	AM
2019-07-19 12:26:00	266938.7536073259	35469.33471084681	25	AM
2019-07-19 12:27:00	266937.6396005027	35471.29872068931	25	AM
2019-07-19 12:28:00	266924.4690334482	35501.48334299509	25	AM
2019-07-19 12:29:00	266906.031052002	35537.53053260317	25	AM
2019-07-19 12:30:00	266905.1150144588	35545.607795513206	25	AM
2019-07-19 12:31:00	266904.7942637592	35546.18023939256	25	AM
2019-07-19 12:32:00	266905.0806795226	35546.499827534426	25	AM
2019-07-19 12:33:00	266904.8989439424	35546.24344680393	25	AM
2019-07-19 12:34:00	266905.47778496606	35546.32370064385	25	AM
2019-07-19 12:35:00	266905.6957161736	35547.52131791059	25	AM
2019-07-19 12:36:00	266915.6303084076	35540.84245823747	25	AM
2019-07-19 12:37:00	266933.7630643867	35524.98930695932	25	AM
2019-07-19 12:38:00	266933.5799009727	35523.19902725004	25	AM
2019-07-19 12:39:00	266933.87782263884	35522.61331566349	25	AM
2019-07-19 12:40:00	266933.88872657594	35523.29777058751	25	AM
2019-07-19 12:41:00	266932.7714498149	35523.7920327748	25	AM
2019-07-19 12:42:00	266926.48611786007	35524.19315617886	25	AM
2019-07-19 12:43:00	266909.5654612121	35525.93532675622	25	AM
2019-07-19 12:44:00	266892.92333513475	35529.3715325743	25	AM
2019-07-19 12:45:00	266884.3740060963	35527.46111847284	25	AM
2019-07-19 12:46:00	266869.47988543106	35528.31693296762	25	AM
2019-07-19 12:47:00	266867.366361418	35527.65115865851	25	AM
2019-07-19 12:48:00	266855.3539912468	35525.190644184026	25	AM
2019-07-19 12:49:00	266841.32700796245	35530.19800551943	25	AM
2019-07-19 12:50:00	266829.0682398283	35543.382549488655	25	AM
2019-07-19 12:51:00	266818.51800033567	35553.32253016045	25	AM
2019-07-19 12:52:00	266788.85310089984	35573.73570863551	25	AM
2019-07-19 12:53:00	266764.04677042644	35595.42943452759	25	AM
2019-07-19 12:54:00	266755.2082804482	35608.7681330377	25	AM
2019-07-19 12:55:00	266736.84000945545	35608.34958444243	25	AM
2019-07-19 12:56:00	266725.0573818869	35583.33601768333	25	AM
2019-07-19 12:57:00	266726.7802769446	35579.56312584985	25	AM
2019-07-19 12:58:00	266727.17283788155	35578.041310584835	25	AM
2019-07-19 12:59:00	266727.8727172081	35577.409614664786	25	AM
2019-07-19 13:00:00	266728.34063499863	35577.74889022862	25	AM
2019-07-19 13:01:00	266727.6404296839	35579.50359132814	25	AM
2019-07-19 13:02:00	266727.3070063887	35580.7212318605	25	AM
2019-07-19 13:03:00	266727.34521656466	35579.72375508733	25	AM
2019-07-19 13:04:00	266721.64712135727	35575.936903353366	25	AM
2019-07-19 13:05:00	266712.2804422177	35569.28909598174	25	AM
2019-07-19 13:06:00	266706.5328295676	35562.04825696539	25	AM
2019-07-19 13:07:00	266699.8848951344	35558.97831721072	25	AM
2019-07-19 13:08:00	266689.0942348071	35554.93517021276	25	AM
2019-07-19 13:09:00	266670.27462168824	35552.695605066234	25	AM
2019-07-19 13:10:00	266647.90936859953	35547.14231594191	25	AM
2019-07-19 13:11:00	266635.2763390003	35535.33786542947	25	AM
2019-07-19 13:12:00	266619.1211741422	35495.47705642507	25	AM
2019-07-19 13:13:00	266602.0360509396	35460.95144654436	25	AM
2019-07-19 13:14:00	266599.6116390164	35450.13978525249	25	AM
2019-07-19 13:15:00	266597.31312196946	35446.016177094454	25	AM
2019-07-19 13:16:00	266596.2741315219	35445.47571745553	25	AM
2019-07-19 13:17:00	266595.6621661731	35444.956369581065	25	AM
2019-07-19 13:18:00	266595.20387897006	35444.522340157106	25	AM
2019-07-19 13:19:00	266593.5536102872	35445.00528314795	25	AM
2019-07-19 13:20:00	266592.99453544023	35444.48629310533	25	AM
2019-07-19 13:21:00	266576.2817506487	35436.53281616059	25	AM
2019-07-19 13:22:00	266580.2543738996	35433.32833845136	25	AM
2019-07-19 13:23:00	266582.7192230052	35426.82888787451	25	AM
2019-07-19 13:24:00	266579.68021733296	35425.315147753485	25	AM
2019-07-19 13:25:00	266572.9201410006	35424.732170275944	25	AM
2019-07-19 13:26:00	266566.8551283087	35412.67823929306	25	AM
2019-07-19 13:27:00	266553.76075360656	35397.28142893811	25	AM
2019-07-19 13:28:00	266539.51158445573	35381.336437213664	25	AM
2019-07-19 13:29:00	266531.44367950986	35366.03260907849	25	AM
2019-07-19 13:30:00	266528.3749810962	35363.61486450835	25	AM
2019-07-19 13:31:00	266518.0255503255	35352.85901300955	25	AM
2019-07-19 13:32:00	266498.8960024976	35337.92649218709	25	AM
2019-07-19 13:33:00	266487.3579336884	35334.47208282534	25	AM
2019-07-19 13:34:00	266485.0449004014	35331.962380943696	25	AM
2019-07-19 13:35:00	266466.4355727622	35318.13376883046	25	AM
2019-07-19 13:36:00	266456.73092969885	35308.69047382884	25	AM
2019-07-19 13:37:00	266436.931457619	35292.06803953942	25	AM
2019-07-19 13:38:00	266420.5477522057	35276.2027325711	25	AM
2019-07-19 13:39:00	266419.5407995226	35275.33413751076	25	AM
2019-07-19 13:40:00	266413.8788064651	35268.424890477945	25	AM
2019-07-19 13:41:00	266413.54600574006	35267.247939249886	25	AM
2019-07-19 13:42:00	266416.36856793234	35269.38480084934	25	AM
2019-07-19 13:43:00	266416.15713816066	35270.03335662258	25	AM
2019-07-19 13:44:00	266416.6625175867	35269.33460006495	25	AM
2019-07-19 13:45:00	266414.0137884117	35268.74229869319	25	AM
2019-07-19 13:46:00	266414.1449717362	35268.63314189435	25	AM
2019-07-19 13:47:00	266413.84143687953	35269.00207072322	25	AM
2019-07-19 13:48:00	266413.6608793846	35268.15376892813	25	AM
2019-07-19 13:49:00	266413.26830736	35267.816688770305	25	AM
2019-07-19 13:50:00	266412.8032551491	35267.88111872624	25	AM
2019-07-19 13:51:00	266411.2981981625	35266.98534264894	25	AM
2019-07-19 13:52:00	266405.7644289319	35265.47524126748	25	AM
2019-07-19 13:53:00	266405.3511609577	35263.75505253872	25	AM
2019-07-19 13:54:00	266402.61676404136	35247.1250751441	25	AM
2019-07-19 13:55:00	266384.6189258979	35220.57087377079	25	AM
2019-07-19 13:56:00	266365.8809563331	35198.39363481286	25	AM
2019-07-19 13:57:00	266361.70307389257	35180.641676431755	25	AM
2019-07-19 13:58:00	266354.4084238527	35179.60845283747	25	AM
2019-07-19 13:59:00	266347.0324267572	35181.91587985212	25	AM
2019-07-19 14:00:00	266343.34330924053	35183.04332505164	25	AM
2019-07-19 14:01:00	266340.9117412832	35183.5234761306	25	AM
2019-07-19 14:02:00	266332.0442101538	35169.31624752883	25	AM
2019-07-19 14:03:00	266289.3839661091	35173.74967468911	25	AM
2019-07-19 14:04:00	266269.2795168844	35161.40399567587	25	AM
2019-07-19 14:05:00	266262.4511409696	35167.2414508308	25	AM
2019-07-19 14:06:00	266263.25035161094	35167.72887132377	25	AM
2019-07-19 14:07:00	266262.4843567531	35168.13771219896	25	AM
2019-07-19 14:08:00	266263.0709984015	35168.23769022556	25	AM
2019-07-19 14:09:00	266263.35830144247	35168.3545042393	25	AM
2019-07-19 14:10:00	266263.5005170471	35168.65237108227	25	AM
2019-07-19 14:11:00	266263.5250102492	35168.63540669287	25	AM
2019-07-19 14:12:00	266262.4640479927	35169.56617826081	25	AM
2019-07-19 14:13:00	266264.58443453547	35174.73689304823	25	AM
2019-07-19 14:14:00	266268.6319834597	35174.88022425266	25	AM
2019-07-19 14:15:00	266266.8792924556	35174.56167029443	25	AM
2019-07-19 14:16:00	266264.0981903833	35169.15734500217	25	AM
2019-07-19 14:17:00	266262.49166569	35167.576022309855	25	AM
2019-07-19 14:18:00	266262.3976360688	35167.87043474348	25	AM
2019-07-19 14:19:00	266262.93668812374	35168.48491944538	25	AM
2019-07-19 14:20:00	266262.7015958941	35167.76363918644	25	AM
2019-07-19 14:21:00	266263.380693374	35168.043146972464	25	AM
2019-07-19 14:22:00	266262.169643144	35168.293176088	25	AM
2019-07-19 14:23:00	266263.69939730066	35170.16909204827	25	AM
2019-07-19 14:24:00	266263.92291572154	35169.64533250047	25	AM
2019-07-19 14:25:00	266263.01855939755	35167.72080746785	25	AM
2019-07-19 14:26:00	266263.754186841	35167.64544645795	25	AM
2019-07-19 14:27:00	266263.6077645493	35167.650637815335	25	AM
2019-07-19 14:28:00	266263.2890849044	35167.46783594669	25	AM
2019-07-19 14:29:00	266264.2106206797	35168.089432128385	25	AM
2019-07-19 14:30:00	266263.5561005384	35168.20625346109	25	AM
2019-07-19 14:31:00	266263.3841470483	35167.687551611256	25	AM
2019-07-19 14:32:00	266263.83287622896	35166.748609298826	25	AM
2019-07-19 14:33:00	266262.25818914006	35167.49864641174	25	AM
2019-07-19 14:34:00	266262.102881733	35167.615734838364	25	AM
2019-07-19 14:35:00	266266.4864161665	35165.43555830873	25	AM
2019-07-19 14:36:00	266298.5801628036	35156.941396598144	25	AM
2019-07-19 14:37:00	266325.80032438296	35144.59051785814	25	AM
2019-07-19 14:38:00	266349.5237707972	35124.94486031434	25	AM
2019-07-19 14:39:00	266358.658110686	35127.023480884025	25	AM
2019-07-19 14:40:00	266357.2209167006	35125.83421815934	25	AM
2019-07-19 14:41:00	266360.2686746091	35127.48382265984	25	AM
2019-07-19 14:42:00	266366.6224673522	35132.35614809061	25	AM
2019-07-19 14:43:00	266366.20650934934	35132.918105021774	25	AM
2019-07-19 14:44:00	266365.49739379383	35132.8627623753	25	AM
2019-07-19 14:45:00	266366.0583688504	35132.68678674181	25	AM
2019-07-19 14:46:00	266365.021972209	35132.12899610098	25	AM
2019-07-19 14:47:00	266366.4249092652	35134.60330917201	25	AM
2019-07-19 14:48:00	266367.2542097505	35136.133542454445	25	AM
2019-07-19 14:49:00	266366.7868193406	35134.738542175866	25	AM
2019-07-19 14:50:00	266366.77344913065	35134.697252432554	25	AM
2019-07-19 14:51:00	266367.13234316226	35134.60242805094	25	AM
2019-07-19 14:52:00	266366.41236379126	35134.054343215	25	AM
2019-07-19 14:53:00	266366.6282243199	35133.28891410388	25	AM
2019-07-19 14:54:00	266372.45713687444	35144.26986454127	25	AM
2019-07-19 14:55:00	266376.72673120344	35147.61018336627	25	AM
2019-07-19 14:56:00	266376.52435568825	35147.15545444474	25	AM
2019-07-19 14:57:00	266367.75831838703	35158.39191954052	25	AM
2019-07-19 14:58:00	266373.8357633462	35174.12347891755	25	AM
2019-07-19 14:59:00	266376.4770490153	35175.525779108604	25	AM
2019-07-19 15:00:00	266378.37678572885	35175.56982512319	25	AM
2019-07-20 04:00:00	266287.4761661001	35241.02159480587	25	AM
2019-07-20 04:01:00	266288.0691227795	35242.05802573179	25	AM
2019-07-20 04:02:00	266287.8784914071	35242.7729406488	25	AM
2019-07-20 04:03:00	266287.4796340809	35243.46725178743	25	AM
2019-07-20 04:04:00	266288.9177996478	35243.04407929957	25	AM
2019-07-20 04:05:00	266287.6420603976	35241.85810236658	25	AM
2019-07-20 04:06:00	266287.4214898792	35241.365587053464	25	AM
2019-07-20 04:07:00	266287.1877426208	35241.78077160628	25	AM
2019-07-20 04:08:00	266287.2782299664	35242.31755538655	25	AM
2019-07-20 04:09:00	266286.7206980592	35242.08742663115	25	AM
2019-07-20 04:10:00	266286.98768594547	35241.778415960376	25	AM
2019-07-20 04:11:00	266286.95513595035	35242.32886609486	25	AM
2019-07-20 04:12:00	266287.2074125115	35246.322571621786	25	AM
2019-07-20 04:13:00	266292.0831513261	35259.83490948893	25	AM
2019-07-20 04:14:00	266295.6487203108	35265.310412568	25	AM
2019-07-20 04:15:00	266297.27526076214	35267.66707003168	25	AM
2019-07-20 04:16:00	266295.99583709927	35267.52428215584	25	AM
2019-07-20 04:17:00	266299.3648066731	35270.84081840713	25	AM
2019-07-20 04:18:00	266306.0514412043	35287.97140684419	25	AM
2019-07-20 04:19:00	266307.1435913196	35294.3670932527	25	AM
2019-07-20 04:20:00	266307.1945574228	35294.93983158758	25	AM
2019-07-20 04:21:00	266295.4207273603	35291.19051928332	25	AM
2019-07-20 04:22:00	266283.82924047427	35252.47510228363	25	AM
2019-07-20 04:23:00	266277.2268455535	35202.48526408651	25	AM
2019-07-20 04:24:00	266277.50506474485	35197.182994670286	25	AM
2019-07-20 04:25:00	266277.69448265963	35196.88745677305	25	AM
2019-07-20 04:26:00	266280.9994871948	35198.681900540345	25	AM
2019-07-20 04:27:00	266285.0280631691	35199.52352044051	25	AM
2019-07-20 04:28:00	266291.0380646212	35195.702926528684	25	AM
2019-07-20 04:29:00	266292.43107401376	35195.89564832993	25	AM
2019-07-20 04:30:00	266294.3182238277	35195.78650260342	25	AM
2019-07-20 04:31:00	266295.99868334195	35204.107147527655	25	AM
2019-07-20 04:32:00	266298.7877354219	35235.772563065046	25	AM
2019-07-20 04:33:00	266301.8494021839	35255.567625615906	25	AM
2019-07-20 04:34:00	266311.1679416519	35265.41582325418	25	AM
2019-07-20 04:35:00	266304.1943418751	35273.46503899816	25	AM
2019-07-20 04:36:00	266293.6725282721	35291.964925897286	25	AM
2019-07-20 04:37:00	266289.75711662194	35293.65337108662	25	AM
2019-07-20 04:38:00	266283.8964166804	35299.740600156234	25	AM
2019-07-20 04:39:00	266284.6138302552	35317.70268245417	25	AM
2019-07-20 04:40:00	266282.11686541844	35324.185927787184	25	AM
2019-07-20 04:41:00	266285.9357474765	35329.62745921682	25	AM
2019-07-20 04:42:00	266285.61903944326	35335.45842766277	25	AM
2019-07-20 04:43:00	266285.1583297604	35338.610022911176	25	AM
2019-07-20 04:44:00	266292.8035272465	35336.83398924957	25	AM
2019-07-20 04:45:00	266308.8139142079	35339.339049401446	25	AM
2019-07-20 04:46:00	266314.6722385914	35347.96650387343	25	AM
2019-07-20 04:47:00	266318.73573569924	35355.31905085293	25	AM
2019-07-20 04:48:00	266323.06986265513	35386.50835870023	25	AM
2019-07-20 04:49:00	266322.9319571564	35390.94843359246	25	AM
2019-07-20 04:50:00	266322.8425706093	35391.25814542593	25	AM
2019-07-20 04:51:00	266322.96617248823	35392.18922847027	25	AM
2019-07-20 04:52:00	266320.64365807787	35392.33385895907	25	AM
2019-07-20 04:53:00	266314.0411881246	35392.94335310068	25	AM
2019-07-20 04:54:00	266311.0727114548	35400.55560165192	25	AM
2019-07-20 04:55:00	266313.1024917818	35429.0394345677	25	AM
2019-07-20 04:56:00	266312.0318569825	35431.66301644177	25	AM
2019-07-20 04:57:00	266312.21701785974	35431.42499374021	25	AM
2019-07-20 04:58:00	266313.5637243265	35431.16350593265	25	AM
2019-07-20 04:59:00	266313.8888229637	35430.97338331309	25	AM
2019-07-20 05:00:00	266313.67272461666	35431.47741698926	25	AM
2019-07-20 05:01:00	266314.13122861984	35431.15435687736	25	AM
2019-07-20 05:02:00	266314.1818455728	35432.73765476136	25	AM
2019-07-20 05:03:00	266341.5659968542	35444.667038969324	25	AM
2019-07-20 05:04:00	266389.58397767344	35474.869077081865	25	AM
2019-07-20 05:05:00	266415.1495198118	35528.82052806927	25	AM
2019-07-20 05:06:00	266438.50194512226	35586.00060289698	25	AM
2019-07-20 05:07:00	266458.7206633544	35644.956146527125	25	AM
2019-07-20 05:08:00	266476.4512070718	35681.78903139661	25	AM
2019-07-20 05:09:00	266475.9933345426	35706.75132437121	25	AM
2019-07-20 05:10:00	266475.9671426595	35714.72076962639	25	AM
2019-07-20 05:11:00	266476.252565534	35725.5033821744	25	AM
2019-07-20 05:12:00	266467.95503870526	35779.2130987759	25	AM
2019-07-20 05:13:00	266493.75269649463	35835.286200706774	25	AM
2019-07-20 05:14:00	266517.7178552716	35868.55703240782	25	AM
2019-07-20 05:15:00	266519.8947469433	35897.343853008824	25	AM
2019-07-20 05:16:00	266516.8490161174	35900.10831224965	25	AM
2019-07-20 05:17:00	266523.8084567196	35907.19109948666	25	AM
2019-07-20 05:18:00	266523.87802552	35907.97011086425	25	AM
2019-07-20 05:19:00	266530.2905886473	35913.40149850154	25	AM
2019-07-20 05:20:00	266536.5287227857	35917.125922903615	25	AM
2019-07-20 05:21:00	266536.9598899629	35917.432577091524	25	AM
2019-07-20 05:22:00	266534.8665278188	35921.834525627135	25	AM
2019-07-20 05:23:00	266450.6617229091	35889.492194676146	25	AM
2019-07-20 05:24:00	266485.25816115685	36004.45696647989	25	AM
2019-07-20 05:25:00	266599.7915720895	36016.00773387007	25	AM
2019-07-20 05:26:00	266605.1918786832	35994.19629396369	25	AM
2019-07-20 05:27:00	266627.6883891357	35999.94840227899	25	AM
2019-07-20 05:28:00	266676.70655695937	36007.47996797359	25	AM
2019-07-20 05:29:00	266682.92999138875	36008.36056095548	25	AM
2019-07-20 05:30:00	266685.46784791123	36008.57903023257	25	AM
2019-07-20 05:31:00	266682.9449399857	36010.636247570896	25	AM
2019-07-20 05:32:00	266683.71916654246	36011.45824741435	25	AM
2019-07-20 05:33:00	266684.5596733915	36013.30756588797	25	AM
2019-07-20 05:34:00	266692.2452924384	36016.85342527988	25	AM
2019-07-20 05:35:00	266697.0479524796	36020.5508595591	25	AM
2019-07-20 05:36:00	266685.34806421923	36033.14820867716	25	AM
2019-07-20 05:37:00	266676.48109171976	36043.22336868774	25	AM
2019-07-20 05:38:00	266675.0753405632	36043.31896566509	25	AM
2019-07-20 05:39:00	266671.9217255996	36048.43471693629	25	AM
2019-07-20 05:40:00	266664.01387036574	36057.7994129319	25	AM
2019-07-20 05:41:00	266664.5019122691	36056.74322154183	25	AM
2019-07-20 05:42:00	266664.05402725295	36055.46988700486	25	AM
2019-07-20 05:43:00	266654.7427059745	36053.62730996744	25	AM
2019-07-20 05:44:00	266653.36870755925	36052.92138562629	25	AM
2019-07-20 05:45:00	266653.7992377974	36055.51663342988	25	AM
2019-07-20 05:46:00	266654.1848967151	36056.51770927452	25	AM
2019-07-20 05:47:00	266651.5416310927	36044.71877414217	25	AM
2019-07-20 05:48:00	266640.13095115894	36030.04778687292	25	AM
2019-07-20 05:49:00	266639.0729320255	36030.81726230459	25	AM
2019-07-20 05:50:00	266638.95465664554	36034.98302600011	25	AM
2019-07-20 05:51:00	266653.9482024488	36056.13727831728	25	AM
2019-07-20 05:52:00	266678.84496195574	36081.28210585028	25	AM
2019-07-20 05:53:00	266686.2634575585	36095.15387950565	25	AM
2019-07-20 05:54:00	266689.1594207416	36095.06921623935	25	AM
2019-07-20 05:55:00	266694.22973889613	36098.11586870822	25	AM
2019-07-20 05:56:00	266705.8737780577	36116.749208437504	25	AM
2019-07-20 05:57:00	266706.4785020904	36118.134773457554	25	AM
2019-07-20 05:58:00	266706.0121125317	36118.89841109525	25	AM
2019-07-20 05:59:00	266707.3008625123	36118.39433835506	25	AM
2019-07-20 06:00:00	266707.53179375536	36118.726841311225	25	AM
2019-07-20 06:01:00	266718.3008624396	36125.99094650168	25	AM
2019-07-20 06:02:00	266745.79343786166	36143.645811055074	25	AM
2019-07-20 06:03:00	266749.8162004977	36136.24239250087	25	AM
2019-07-20 06:04:00	266752.43091768696	36129.49681214604	25	AM
2019-07-20 06:05:00	266755.1928809959	36128.47590887686	25	AM
2019-07-20 06:06:00	266755.5137002508	36127.35154661824	25	AM
2019-07-20 06:07:00	266756.6428574259	36126.87902960482	25	AM
2019-07-20 06:08:00	266756.6401388704	36125.4120450633	25	AM
2019-07-20 06:09:00	266755.5211989423	36126.82377697308	25	AM
2019-07-20 06:10:00	266753.8895562602	36128.501251141046	25	AM
2019-07-20 06:11:00	266751.77190193976	36131.178507675366	25	AM
2019-07-20 06:12:00	266738.808847331	36139.64743908273	25	AM
2019-07-20 06:13:00	266725.30062331003	36144.87503404992	25	AM
2019-07-20 06:14:00	266703.7036416363	36162.28317502248	25	AM
2019-07-20 06:15:00	266687.046660249	36173.657544490685	25	AM
2019-07-20 06:16:00	266674.7291020148	36196.56909769397	25	AM
2019-07-20 06:17:00	266676.88642873795	36210.55533664878	25	AM
2019-07-20 06:18:00	266671.06430525874	36235.806850288776	25	AM
2019-07-20 06:19:00	266673.2564966302	36269.15515583477	25	AM
2019-07-20 06:20:00	266674.6778814207	36301.15203468739	25	AM
2019-07-20 06:21:00	266665.6899811688	36323.86344311691	25	AM
2019-07-20 06:22:00	266666.87080274365	36349.38262944808	25	AM
2019-07-20 06:23:00	266690.8431383466	36365.30170903944	25	AM
2019-07-20 06:24:00	266718.38083633233	36380.32469151277	25	AM
2019-07-20 06:25:00	266735.2023051319	36377.29427904952	25	AM
2019-07-20 06:26:00	266736.7493812244	36377.67222167947	25	AM
2019-07-20 06:27:00	266750.2752344737	36383.97642110094	25	AM
2019-07-20 06:28:00	266754.93701574963	36384.8910631213	25	AM
2019-07-20 06:29:00	266756.5793178968	36382.73134842625	25	AM
2019-07-20 06:30:00	266779.8869518388	36390.97736652436	25	AM
2019-07-20 06:31:00	266811.91164404125	36412.42754668229	25	AM
2019-07-20 06:32:00	266851.56833517365	36416.32613120291	25	AM
2019-07-20 06:33:00	266853.672055409	36416.25158398238	25	AM
2019-07-20 06:34:00	266853.0157026525	36416.46094878051	25	AM
2019-07-20 06:35:00	266852.1023249148	36415.80378137251	25	AM
2019-07-20 06:36:00	266852.3239109658	36414.9371485689	25	AM
2019-07-20 06:37:00	266852.1139552575	36416.39551298651	25	AM
2019-07-20 06:38:00	266851.9113216094	36416.48975374086	25	AM
2019-07-20 06:39:00	266852.8969665099	36416.62798652567	25	AM
2019-07-20 06:40:00	266853.9790106499	36417.16197879999	25	AM
2019-07-20 06:41:00	266851.5588811379	36416.37608953636	25	AM
2019-07-20 06:42:00	266852.4148327658	36418.40955762786	25	AM
2019-07-20 06:43:00	266853.17277769774	36415.93148890763	25	AM
2019-07-20 06:44:00	266853.6676843888	36415.76308171132	25	AM
2019-07-20 06:45:00	266853.22130819847	36415.49625001757	25	AM
2019-07-20 06:46:00	266853.88367352093	36415.63897493808	25	AM
2019-07-20 06:47:00	266851.6288718622	36417.38755294836	25	AM
2019-07-20 06:48:00	266851.8737527011	36432.87213105575	25	AM
2019-07-20 06:49:00	266850.9202474366	36435.54453621026	25	AM
2019-07-20 06:50:00	266847.9665412012	36441.65605607697	25	AM
2019-07-20 06:51:00	266834.78568026685	36465.30293879889	25	AM
2019-07-20 06:52:00	266825.2170679543	36477.159175790606	25	AM
2019-07-20 06:53:00	266809.6143686043	36473.3902940685	25	AM
2019-07-20 06:54:00	266809.122517097	36478.3729470775	25	AM
2019-07-20 06:55:00	266814.6339620716	36496.4045631047	25	AM
2019-07-20 06:56:00	266821.6979472675	36519.6031095992	25	AM
2019-07-20 06:57:00	266821.88879312127	36521.69349474044	25	AM
2019-07-20 06:58:00	266836.92723410594	36512.69062001966	25	AM
2019-07-20 06:59:00	266845.58206867106	36505.34262933007	25	AM
2019-07-20 07:00:00	266852.0087321488	36493.131091634095	25	AM
2019-07-20 07:01:00	266851.80206976924	36491.71945310001	25	AM
2019-07-20 07:02:00	266848.3854030794	36491.06723743736	25	AM
2019-07-20 07:03:00	266812.4043574222	36488.2626967499	25	AM
2019-07-20 07:04:00	266811.3382053696	36489.17080008736	25	AM
2019-07-20 07:05:00	266810.88036494463	36489.98402411754	25	AM
2019-07-20 07:06:00	266810.805958465	36490.0369456221	25	AM
2019-07-20 07:07:00	266810.6180598653	36489.60249376779	25	AM
2019-07-20 07:08:00	266806.1043715693	36495.72798590062	25	AM
2019-07-20 07:09:00	266806.8680964259	36496.02535116288	25	AM
2019-07-20 07:10:00	266811.4222229993	36508.30905157699	25	AM
2019-07-20 07:11:00	266819.5914182086	36525.72016777909	25	AM
2019-07-20 07:12:00	266826.38201163337	36548.748992110784	25	AM
2019-07-20 07:13:00	266830.59151551867	36560.13852527403	25	AM
2019-07-20 07:14:00	266839.6688486504	36568.31101986219	25	AM
2019-07-20 07:15:00	266847.5887317699	36584.45447135193	25	AM
2019-07-20 07:16:00	266851.2004599184	36608.02961035752	25	AM
2019-07-20 07:17:00	266857.22100711724	36616.61843632523	25	AM
2019-07-20 07:18:00	266860.0011114389	36620.675743184016	25	AM
2019-07-20 07:19:00	266869.211239458	36627.58713000546	25	AM
2019-07-20 07:20:00	266870.2913234437	36633.7700610972	25	AM
2019-07-20 07:21:00	266867.0398624765	36651.73088962592	25	AM
2019-07-20 07:22:00	266867.6706569456	36657.90893846114	25	AM
2019-07-20 07:23:00	266872.1817326312	36669.29305668199	25	AM
2019-07-20 07:24:00	266871.39888150955	36684.72144199679	25	AM
2019-07-20 07:25:00	266871.90160964406	36687.31261428531	25	AM
2019-07-20 07:26:00	266871.2765604521	36688.11499783147	25	AM
2019-07-20 07:27:00	266871.89713968505	36689.86610409976	25	AM
2019-07-20 07:28:00	266873.6888112388	36693.75900252147	25	AM
2019-07-20 07:29:00	266884.8130717298	36709.70839287468	25	AM
2019-07-20 07:30:00	266895.27174434566	36733.07339933422	25	AM
2019-07-20 07:31:00	266895.4318063552	36740.51059430662	25	AM
2019-07-20 07:32:00	266895.9321082345	36750.0350077807	25	AM
2019-07-20 07:33:00	266895.21807172924	36760.01407885523	25	AM
2019-07-20 07:34:00	266898.6203952902	36763.91751045509	25	AM
2019-07-20 07:35:00	266898.55114673346	36765.53861796352	25	AM
2019-07-20 07:36:00	266890.0331528786	36767.8887426114	25	AM
2019-07-20 07:37:00	266877.6209059901	36775.2865762758	25	AM
2019-07-20 07:38:00	266875.0226573094	36779.9264327709	25	AM
2019-07-20 07:39:00	266870.71754488104	36773.67653412056	25	AM
2019-07-20 07:40:00	266870.4847700879	36773.40578687487	25	AM
2019-07-20 07:41:00	266868.9210671139	36772.50395481498	25	AM
2019-07-20 07:42:00	266864.7812887843	36753.92364788357	25	AM
2019-07-20 07:43:00	266864.54726240854	36743.37811248111	25	AM
2019-07-20 07:44:00	266865.08318619936	36744.105592025895	25	AM
2019-07-20 07:45:00	266864.6834943998	36743.45476936949	25	AM
2019-07-20 07:46:00	266864.40388712543	36739.37057354672	25	AM
2019-07-20 07:47:00	266863.78145372047	36739.37992257209	25	AM
2019-07-20 07:48:00	266863.6741358891	36738.25675673191	25	AM
2019-07-20 07:49:00	266864.7081967441	36738.29912019848	25	AM
2019-07-20 07:50:00	266864.4660162869	36739.18124235508	25	AM
2019-07-20 07:51:00	266864.72441014	36738.61950109848	25	AM
2019-07-20 07:52:00	266864.03828397713	36738.4458131958	25	AM
2019-07-20 07:53:00	266865.72194149136	36737.92708983326	25	AM
2019-07-20 07:54:00	266871.9403052926	36735.93433759384	25	AM
2019-07-20 07:55:00	266886.0718702225	36724.64120560178	25	AM
2019-07-20 07:56:00	266908.94376403705	36711.04491329095	25	AM
2019-07-20 07:57:00	266924.18881067174	36712.90684344545	25	AM
2019-07-20 07:58:00	266926.5174911157	36715.6439946484	25	AM
2019-07-20 07:59:00	266927.08093019493	36715.73051543474	25	AM
2019-07-20 08:00:00	266926.0714352189	36716.013692350825	25	AM
2019-07-20 08:01:00	266926.95353163	36716.17830610427	25	AM
2019-07-20 08:02:00	266927.2798313625	36715.53912759901	25	AM
2019-07-20 08:03:00	266926.8123886656	36715.69591626293	25	AM
2019-07-20 08:04:00	266925.63147928665	36715.39329459045	25	AM
2019-07-20 08:05:00	266926.0108967124	36715.82752101852	25	AM
2019-07-20 08:06:00	266925.88768006134	36715.86736472432	25	AM
2019-07-20 08:07:00	266926.515282902	36715.73247867615	25	AM
2019-07-20 08:08:00	266926.3981571946	36715.61563145415	25	AM
2019-07-20 08:09:00	266926.1799875007	36715.95707674288	25	AM
2019-07-20 08:10:00	266925.18305900064	36715.99028494166	25	AM
2019-07-20 08:11:00	266925.4382362745	36715.13710188571	25	AM
2019-07-20 08:12:00	266926.18342397094	36715.53438267513	25	AM
2019-07-20 08:13:00	266925.750937085	36716.00638662014	25	AM
2019-07-20 08:14:00	266927.2133358646	36715.26594869715	25	AM
2019-07-20 08:15:00	266925.4053653861	36715.0274260966	25	AM
2019-07-20 08:16:00	266922.54429934325	36701.98020931573	25	AM
2019-07-20 08:17:00	266921.8926136906	36687.41687468586	25	AM
2019-07-20 08:18:00	266921.59181176394	36685.77298751969	25	AM
2019-07-20 08:19:00	266921.73065221874	36678.88488147727	25	AM
2019-07-20 08:20:00	266921.1088019781	36679.01829145627	25	AM
2019-07-20 08:21:00	266920.83963723446	36679.546484687686	25	AM
2019-07-20 08:22:00	266923.14845083945	36676.97831368734	25	AM
2019-07-20 08:23:00	266923.8605215368	36674.34927951102	25	AM
2019-07-20 08:24:00	266921.80193274905	36671.95365401015	25	AM
2019-07-20 08:25:00	266924.0915473203	36667.23220298589	25	AM
2019-07-20 08:26:00	266933.4031683575	36648.62121922884	25	AM
2019-07-20 08:27:00	266942.81398177444	36624.29307340347	25	AM
2019-07-20 08:28:00	266952.2749668894	36603.77432036598	25	AM
2019-07-20 08:29:00	266952.4341610643	36600.100929156535	25	AM
2019-07-20 08:30:00	266952.5192749486	36598.903249497576	25	AM
2019-07-20 08:31:00	266944.5893658469	36587.1084076352	25	AM
2019-07-20 08:32:00	266943.6197734489	36586.52720165189	25	AM
2019-07-20 08:33:00	266942.1935473256	36583.68054441571	25	AM
2019-07-20 08:34:00	266936.00635686185	36556.63113727466	25	AM
2019-07-20 08:35:00	266934.4971265927	36541.22646865228	25	AM
2019-07-20 08:36:00	266933.8632156047	36539.60938098637	25	AM
2019-07-20 08:37:00	266933.8450724946	36534.53503722356	25	AM
2019-07-20 08:38:00	266933.9075954879	36533.571843670026	25	AM
2019-07-20 08:39:00	266931.940092541	36532.76742672691	25	AM
2019-07-20 08:40:00	266931.37968286	36525.04145560817	25	AM
2019-07-20 08:41:00	266935.7118218112	36516.04416152203	25	AM
2019-07-20 08:42:00	266939.32587486954	36510.2033012256	25	AM
2019-07-20 08:43:00	266939.14499551995	36509.61252726927	25	AM
2019-07-20 08:44:00	266941.8810652626	36509.03607046967	25	AM
2019-07-20 08:45:00	266955.5266926874	36498.14068753291	25	AM
2019-07-20 08:46:00	266958.0024263675	36495.075870417946	25	AM
2019-07-20 08:47:00	266958.13300213777	36495.61282742869	25	AM
2019-07-20 08:48:00	266954.99413511524	36494.0041938559	25	AM
2019-07-20 08:49:00	266953.8532369672	36491.58533080952	25	AM
2019-07-20 08:50:00	266952.77403331234	36493.08148300332	25	AM
2019-07-20 08:51:00	266951.1796742252	36495.52820438708	25	AM
2019-07-20 08:52:00	266951.43930012005	36495.52593763052	25	AM
2019-07-20 08:53:00	266947.6990688295	36496.157539148	25	AM
2019-07-20 08:54:00	266945.85529221577	36495.96953115812	25	AM
2019-07-20 08:55:00	266944.36242591526	36494.79854451287	25	AM
2019-07-20 08:56:00	266943.9697559474	36493.99914145569	25	AM
2019-07-20 08:57:00	266942.34772289376	36496.338951211874	25	AM
2019-07-20 08:58:00	266936.14343089965	36492.01746728268	25	AM
2019-07-20 08:59:00	266930.1392341167	36487.88636509609	25	AM
2019-07-20 09:00:00	266929.8549938126	36488.21049596703	25	AM
2019-07-20 09:01:00	266927.6371608827	36491.89593452978	25	AM
2019-07-20 09:02:00	266904.0962326878	36501.97382444215	25	AM
2019-07-20 09:03:00	266899.0044910648	36504.69908490408	25	AM
2019-07-20 09:04:00	266898.6695714831	36504.06668224694	25	AM
2019-07-20 09:05:00	266897.85699694423	36504.44825449493	25	AM
2019-07-20 09:06:00	266899.31684680644	36503.93474223794	25	AM
2019-07-20 09:07:00	266898.84713851294	36504.79073541939	25	AM
2019-07-20 09:08:00	266898.485583443	36504.57623891821	25	AM
2019-07-20 09:09:00	266898.7209889948	36505.00385993395	25	AM
2019-07-20 09:10:00	266897.1513841725	36504.2701456038	25	AM
2019-07-20 09:11:00	266898.04343457136	36503.23359382431	25	AM
2019-07-20 09:12:00	266897.85980735946	36503.69411577389	25	AM
2019-07-20 09:13:00	266897.480351137	36503.95485357107	25	AM
2019-07-20 09:14:00	266898.01823529764	36503.42162672764	25	AM
2019-07-20 09:15:00	266898.0500087398	36503.607988562886	25	AM
2019-07-20 09:16:00	266898.0980517531	36504.38350010034	25	AM
2019-07-20 09:17:00	266898.2326546269	36505.53670765957	25	AM
2019-07-20 09:18:00	266894.4752551722	36499.55637814835	25	AM
2019-07-20 09:19:00	266899.8795146146	36504.764341547416	25	AM
2019-07-20 09:20:00	266899.71188192227	36504.508327521566	25	AM
2019-07-20 09:21:00	266898.64084052504	36505.10876672158	25	AM
2019-07-20 09:22:00	266898.9213142104	36504.52342566496	25	AM
2019-07-20 09:23:00	266899.1855344438	36504.30640090837	25	AM
2019-07-20 09:24:00	266899.2098968794	36504.55064730746	25	AM
2019-07-20 09:25:00	266899.1780192898	36504.75084810764	25	AM
2019-07-20 09:26:00	266898.6679199805	36504.15553485029	25	AM
2019-07-20 09:27:00	266899.14440887945	36503.77292735994	25	AM
2019-07-20 09:28:00	266898.32510903623	36503.94361517087	25	AM
2019-07-20 09:29:00	266898.43990947865	36504.47522979319	25	AM
2019-07-20 09:30:00	266899.0580135622	36505.05724776175	25	AM
2019-07-20 09:31:00	266899.39602516737	36504.51042180828	25	AM
2019-07-20 09:32:00	266899.3919140199	36504.375669565714	25	AM
2019-07-20 09:33:00	266899.1064149953	36504.891330864986	25	AM
2019-07-20 09:34:00	266898.903143757	36504.601221300974	25	AM
2019-07-20 09:35:00	266898.8993109191	36504.02571019963	25	AM
2019-07-20 09:36:00	266889.50605273055	36510.4786949983	25	AM
2019-07-20 09:37:00	266861.0875417093	36528.58123721419	25	AM
2019-07-20 09:38:00	266831.92709159583	36544.0996680296	25	AM
2019-07-20 09:39:00	266802.43287246337	36560.93455360001	25	AM
2019-07-20 09:40:00	266776.7245542357	36581.60957314004	25	AM
2019-07-20 09:41:00	266748.33375518443	36593.8849343571	25	AM
2019-07-20 09:42:00	266738.71829719114	36603.57942878182	25	AM
2019-07-20 09:43:00	266739.0617350387	36604.999150174175	25	AM
2019-07-20 09:44:00	266737.9434552421	36605.12381670323	25	AM
2019-07-20 09:45:00	266738.25893087586	36605.95125653983	25	AM
2019-07-20 09:46:00	266729.30752493057	36603.573860050965	25	AM
2019-07-20 09:47:00	266726.1830525441	36603.36400314229	25	AM
2019-07-20 09:48:00	266713.2476048166	36602.71767309495	25	AM
2019-07-20 09:49:00	266687.2164075345	36619.17597985165	25	AM
2019-07-20 09:50:00	266656.3006447953	36641.33975896181	25	AM
2019-07-20 09:51:00	266628.5227202273	36649.71177370032	25	AM
2019-07-20 09:52:00	266608.0121054669	36654.52188898241	25	AM
2019-07-20 09:53:00	266595.5104830688	36662.385210074346	25	AM
2019-07-20 09:54:00	266587.03921129846	36682.99468181315	25	AM
2019-07-20 09:55:00	266580.9277733938	36686.93755904365	25	AM
2019-07-20 09:56:00	266566.0257159068	36699.39664890218	25	AM
2019-07-20 09:57:00	266553.050421793	36713.92622057483	25	AM
2019-07-20 09:58:00	266536.2401162573	36727.61214195546	25	AM
2019-07-20 09:59:00	266507.1099005388	36742.313821897245	25	AM
2019-07-20 10:00:00	266479.43819857185	36744.97347542642	25	AM
2019-07-20 10:01:00	266469.85530170857	36757.69855913284	25	AM
2019-07-20 10:02:00	266470.5024687044	36772.76794870342	25	AM
2019-07-20 10:03:00	266473.60543562897	36774.80518134859	25	AM
2019-07-20 10:04:00	266471.3057128886	36797.44572341089	25	AM
2019-07-20 10:05:00	266467.323594033	36802.118146230125	25	AM
2019-07-20 10:06:00	266443.9272110279	36808.764203000224	25	AM
2019-07-20 10:07:00	266413.7937064283	36819.8122917708	25	AM
2019-07-20 10:08:00	266398.1963991369	36831.098591365866	25	AM
2019-07-20 10:09:00	266397.6486628772	36841.138304729255	25	AM
2019-07-20 10:10:00	266371.8295257669	36859.13238726908	25	AM
2019-07-20 10:11:00	266363.8958746158	36877.016664020935	25	AM
2019-07-20 10:12:00	266364.020648176	36895.57870530482	25	AM
2019-07-20 10:13:00	266368.1287019523	36922.73167746989	25	AM
2019-07-20 10:14:00	266341.7370820666	36925.21523047942	25	AM
2019-07-20 10:15:00	266335.9706273734	36919.55312644612	25	AM
2019-07-20 10:16:00	266336.1573212417	36916.94539341781	25	AM
2019-07-20 10:17:00	266332.8038474673	36913.314215626895	25	AM
2019-07-20 10:18:00	266325.5558188599	36917.686866475546	25	AM
2019-07-20 10:19:00	266322.758299038	36922.53361480382	25	AM
2019-07-20 10:20:00	266295.00430391653	36922.31261891379	25	AM
2019-07-20 10:21:00	266274.7089720712	36921.20519150259	25	AM
2019-07-20 10:22:00	266250.8050764523	36916.01113171903	25	AM
2019-07-20 10:23:00	266222.25376709935	36925.98549802679	25	AM
2019-07-20 10:24:00	266198.049539359	36926.61153310749	25	AM
2019-07-20 10:25:00	266174.6999028974	36916.79628075543	25	AM
2019-07-20 10:26:00	266143.5716241742	36912.95904283859	25	AM
2019-07-20 10:27:00	266118.38596080174	36908.900614473365	25	AM
2019-07-20 10:28:00	266115.4857857377	36904.07129966116	25	AM
2019-07-20 10:29:00	266112.8073637568	36892.21778422722	25	AM
2019-07-20 10:30:00	266116.6701988436	36877.30869988896	25	AM
2019-07-20 10:31:00	266106.6614724995	36856.52760911072	25	AM
2019-07-20 10:32:00	266094.2106949771	36851.427689973934	25	AM
2019-07-20 10:33:00	266090.0072825813	36830.51908316001	25	AM
2019-07-20 10:34:00	266077.05199238594	36822.32693806748	25	AM
2019-07-20 10:35:00	266045.03787077323	36815.65893707224	25	AM
2019-07-20 10:36:00	266009.9691333852	36810.10832777787	25	AM
2019-07-20 10:37:00	265966.84592636174	36794.68664271532	25	AM
2019-07-20 10:38:00	265920.77606018464	36775.81617541798	25	AM
2019-07-20 10:39:00	265879.00648709235	36759.6512913192	25	AM
2019-07-20 10:40:00	265839.21013012726	36763.248539753695	25	AM
2019-07-20 10:41:00	265811.0512306776	36756.60034991572	25	AM
2019-07-20 10:42:00	265795.0003735077	36733.34737334055	25	AM
2019-07-20 10:43:00	265790.1645246172	36722.138569035465	25	AM
2019-07-20 10:44:00	265789.3166784604	36720.74401827208	25	AM
2019-07-20 10:45:00	265781.08052174404	36716.95828165081	25	AM
2019-07-20 10:46:00	265751.46832334815	36699.83349954537	25	AM
2019-07-20 10:47:00	265730.99099815614	36684.5074224845	25	AM
2019-07-20 10:48:00	265730.59016259364	36682.856540593486	25	AM
2019-07-20 10:49:00	265727.9292390178	36682.576538130335	25	AM
2019-07-20 10:50:00	265706.66713805625	36674.462822229456	25	AM
2019-07-20 10:51:00	265699.2319798583	36674.32264495187	25	AM
2019-07-20 10:52:00	265680.3520486634	36684.76964008736	25	AM
2019-07-20 10:53:00	265662.4004807587	36686.0352821668	25	AM
2019-07-20 10:54:00	265640.70319779456	36687.58173758681	25	AM
2019-07-20 10:55:00	265631.5318501254	36667.913462541386	25	AM
2019-07-20 10:56:00	265618.9353513827	36665.39802903237	25	AM
2019-07-20 10:57:00	265618.68490451225	36664.93925471634	25	AM
2019-07-20 10:58:00	265598.7759722571	36667.80632459535	25	AM
2019-07-20 10:59:00	265545.4141000562	36678.37975232681	25	AM
2019-07-20 11:00:00	265501.0369926527	36684.769470668834	25	AM
2019-07-20 11:01:00	265490.3091832705	36671.29430685484	25	AM
2019-07-20 11:02:00	265492.3457416806	36666.87463573795	25	AM
2019-07-20 11:03:00	265492.56907699094	36666.382209967145	25	AM
2019-07-20 11:04:00	265492.38980207656	36667.23907104559	25	AM
2019-07-20 11:05:00	265492.9051461512	36668.03679472742	25	AM
2019-07-20 11:06:00	265493.6895964293	36668.023908117815	25	AM
2019-07-20 11:07:00	265493.3576318719	36667.3435714347	25	AM
2019-07-20 11:08:00	265493.0451348819	36667.44816002933	25	AM
2019-07-20 11:09:00	265492.7355847043	36668.31887451052	25	AM
2019-07-20 11:10:00	265491.8921093419	36668.28402903652	25	AM
2019-07-20 11:11:00	265491.59235138947	36668.07818252155	25	AM
2019-07-20 11:12:00	265492.7296960157	36667.6816045046	25	AM
2019-07-20 11:13:00	265493.9627273104	36666.940286063815	25	AM
2019-07-20 11:14:00	265493.33461427264	36667.31776841604	25	AM
2019-07-20 11:15:00	265493.5197944621	36668.04790876129	25	AM
2019-07-20 11:16:00	265494.45913107827	36667.68639793394	25	AM
2019-07-20 11:17:00	265492.8438224744	36668.524393110514	25	AM
2019-07-20 11:18:00	265491.98382039863	36668.4427282668	25	AM
2019-07-20 11:19:00	265466.2658237812	36683.6160730944	25	AM
2019-07-20 11:20:00	265447.56095432787	36690.95817202601	25	AM
2019-07-20 11:21:00	265420.8930987648	36690.22924961919	25	AM
2019-07-20 11:22:00	265383.19215086824	36665.61761861409	25	AM
2019-07-20 11:23:00	265372.6767624443	36640.5179526572	25	AM
2019-07-20 11:24:00	265371.93352911616	36635.385096498176	25	AM
2019-07-20 11:25:00	265371.89619014383	36636.08302480252	25	AM
2019-07-20 11:26:00	265371.2197979486	36638.94766544074	25	AM
2019-07-20 11:27:00	265371.0554577712	36641.09178698005	25	AM
2019-07-20 11:28:00	265372.7094858416	36643.420601273225	25	AM
2019-07-20 11:29:00	265373.43303569924	36643.26578399211	25	AM
2019-07-20 11:30:00	265368.1584915411	36651.379816670735	25	AM
2019-07-20 11:31:00	265331.3550522336	36747.99268807597	25	AM
2019-07-20 11:32:00	265245.5833431642	36856.81845103729	25	AM
2019-07-20 11:33:00	265180.7942452619	36894.50716505749	25	AM
2019-07-20 11:34:00	265129.75739580183	36930.00223318173	25	AM
2019-07-20 11:35:00	265088.52073014923	36958.49885792401	25	AM
2019-07-20 11:36:00	265055.8019046343	36965.43902126993	25	AM
2019-07-20 11:37:00	265019.9509816558	36962.77375960747	25	AM
2019-07-20 11:38:00	264978.3927938336	36966.75583732919	25	AM
2019-07-20 11:39:00	264931.011142894	36966.08469797931	25	AM
2019-07-20 11:40:00	264890.30014489766	36955.535768428665	25	AM
2019-07-20 11:41:00	264865.7008252146	36954.49307038849	25	AM
2019-07-20 11:42:00	264849.160198508	36956.79483242107	25	AM
2019-07-20 11:43:00	264843.53280854993	36956.01442890909	25	AM
2019-07-20 11:44:00	264828.043558466	36962.88730309963	25	AM
2019-07-20 11:45:00	264822.30066513555	36962.64133497353	25	AM
2019-07-20 11:46:00	264822.3894994888	36963.22715790614	25	AM
2019-07-20 11:47:00	264822.8070655205	36963.25564120951	25	AM
2019-07-20 11:48:00	264824.1399006714	36963.18106414958	25	AM
2019-07-20 11:49:00	264822.7060207826	36963.7089623908	25	AM
2019-07-20 11:50:00	264818.54663167085	36963.1453992508	25	AM
2019-07-20 11:51:00	264819.6770001552	36962.224547036734	25	AM
2019-07-20 11:52:00	264818.5896751835	36962.22938959541	25	AM
2019-07-20 11:53:00	264819.7493344107	36955.9885764196	25	AM
2019-07-20 11:54:00	264818.540220834	36957.50137093186	25	AM
2019-07-20 11:55:00	264814.89086527313	36960.63764636657	25	AM
2019-07-20 11:56:00	264813.51728627644	36960.24160449048	25	AM
2019-07-20 11:57:00	264815.3493716392	36962.04998381173	25	AM
2019-07-20 11:58:00	264816.1546188719	36964.665453429705	25	AM
2019-07-20 11:59:00	264814.4538086564	36965.76247604513	25	AM
2019-07-20 12:00:00	264811.6466389334	36967.238192980745	25	AM
2019-07-20 12:01:00	264811.41116772086	36967.38958927504	25	AM
2019-07-20 12:02:00	264812.06847524614	36967.2753394741	25	AM
2019-07-20 12:03:00	264811.7720530483	36967.05492903567	25	AM
2019-07-20 12:04:00	264811.2866316812	36967.34131821137	25	AM
2019-07-20 12:05:00	264811.5872530246	36968.10222145348	25	AM
2019-07-20 12:06:00	264810.8601325936	36968.05850432472	25	AM
2019-07-20 12:07:00	264811.6006902973	36967.59011367808	25	AM
2019-07-20 12:08:00	264810.957359492	36967.11188203421	25	AM
2019-07-20 12:09:00	264810.3657900053	36966.55879598434	25	AM
2019-07-20 12:10:00	264810.1420251404	36967.64056894173	25	AM
2019-07-20 12:11:00	264810.3265287465	36967.80275107934	25	AM
2019-07-20 12:12:00	264810.5035368596	36966.76725828283	25	AM
2019-07-20 12:13:00	264811.5089473504	36967.286520486	25	AM
2019-07-20 12:14:00	264811.62351337465	36967.57370223733	25	AM
2019-07-20 12:15:00	264811.4432292285	36968.04639652129	25	AM
2019-07-20 12:16:00	264811.68764878646	36967.22048722486	25	AM
2019-07-20 12:17:00	264811.2385498779	36966.40468172173	25	AM
2019-07-20 12:18:00	264810.67652131565	36966.86879404984	25	AM
2019-07-20 12:19:00	264810.66836668144	36967.78203108245	25	AM
2019-07-20 12:20:00	264811.1626976212	36967.50319805055	25	AM
2019-07-20 12:21:00	264811.1217986763	36967.17397023573	25	AM
2019-07-20 12:22:00	264811.85169891105	36967.19943681186	25	AM
2019-07-20 12:23:00	264811.66155426856	36967.55765620933	25	AM
2019-07-20 12:24:00	264806.1863381645	36968.49105734053	25	AM
2019-07-20 12:25:00	264798.8661635701	36965.577985437776	25	AM
2019-07-20 12:26:00	264789.20479484287	36954.55874801856	25	AM
2019-07-20 12:27:00	264789.7812524105	36953.01604147561	25	AM
2019-07-20 12:28:00	264789.8393846882	36952.36290159784	25	AM
2019-07-20 12:29:00	264788.28008160007	36952.17096730896	25	AM
2019-07-20 12:30:00	264768.28173946426	36934.91338661906	25	AM
2019-07-20 12:31:00	264758.2372507475	36921.80543679516	25	AM
2019-07-20 12:32:00	264739.72813803086	36898.19230207603	25	AM
2019-07-20 12:33:00	264725.9518638323	36882.04090815748	25	AM
2019-07-20 12:34:00	264712.0902748509	36864.40814869367	25	AM
2019-07-20 12:35:00	264698.9073533868	36841.55243115181	25	AM
2019-07-20 12:36:00	264692.4402450987	36816.77054343856	25	AM
2019-07-20 12:37:00	264688.8707378226	36794.18890549594	25	AM
2019-07-20 12:38:00	264693.78620941384	36774.04559908129	25	AM
2019-07-20 12:39:00	264693.7965703366	36773.03134092511	25	AM
2019-07-20 12:40:00	264691.8425352912	36770.25297100908	25	AM
2019-07-20 12:41:00	264673.17006420734	36767.17899312985	25	AM
2019-07-20 12:42:00	264672.4833258747	36767.65529860579	25	AM
2019-07-20 12:43:00	264672.4941969375	36768.15615664047	25	AM
2019-07-20 12:44:00	264671.7169890463	36768.207939207314	25	AM
2019-07-20 12:45:00	264671.16771427734	36767.57059821511	25	AM
2019-07-20 12:46:00	264670.0588777509	36766.78903638355	25	AM
2019-07-20 12:47:00	264667.0976678628	36758.72207635453	25	AM
2019-07-20 12:48:00	264663.5770461762	36726.93266660705	25	AM
2019-07-20 12:49:00	264644.1660834014	36708.851831584245	25	AM
2019-07-20 12:50:00	264629.78679205466	36708.01024666975	25	AM
2019-07-20 12:51:00	264617.7601124467	36713.169636351005	25	AM
2019-07-20 12:52:00	264605.9495079195	36721.20067956228	25	AM
2019-07-20 12:53:00	264592.5649228	36706.42124310276	25	AM
2019-07-20 12:54:00	264588.9516095892	36659.43974278542	25	AM
2019-07-20 12:55:00	264577.8498636399	36626.34512560897	25	AM
2019-07-20 12:56:00	264574.08225809835	36618.07444780344	25	AM
2019-07-20 12:57:00	264573.1579150378	36620.01688572236	25	AM
2019-07-20 12:58:00	264570.59875554213	36623.60383022788	25	AM
2019-07-20 12:59:00	264567.45118540374	36625.78675773034	25	AM
2019-07-20 13:00:00	264569.1046200346	36625.29236481124	25	AM
2019-07-20 13:01:00	264569.3089025319	36625.08696280029	25	AM
2019-07-20 13:02:00	264569.77215384267	36624.39262716089	25	AM
2019-07-20 13:03:00	264569.79330136545	36623.48159821229	25	AM
2019-07-20 13:04:00	264580.70463366853	36626.13325894335	25	AM
2019-07-20 13:05:00	264619.29242257256	36633.06960031242	25	AM
2019-07-20 13:06:00	264651.3352635412	36645.2006530463	25	AM
2019-07-20 13:07:00	264655.68758236925	36657.55532536876	25	AM
2019-07-20 13:08:00	264661.4976486907	36677.71164130814	25	AM
2019-07-20 13:09:00	264669.6608393391	36704.52261005712	25	AM
2019-07-20 13:10:00	264675.69692067726	36715.003071080566	25	AM
2019-07-20 13:11:00	264693.80299785256	36718.96202302761	25	AM
2019-07-20 13:12:00	264700.84880311205	36716.29122741184	25	AM
2019-07-20 13:13:00	264712.0212225763	36709.30684237985	25	AM
2019-07-20 13:14:00	264712.09025703993	36708.42880134491	25	AM
2019-07-20 13:15:00	264714.70846305386	36721.49392837537	25	AM
2019-07-20 13:16:00	264717.1540462451	36724.86725286978	25	AM
2019-07-20 13:17:00	264725.37696156406	36724.6238201516	25	AM
2019-07-20 13:18:00	264733.9798946442	36730.1987272332	25	AM
2019-07-20 13:19:00	264741.8572272139	36738.500776206056	25	AM
2019-07-20 13:20:00	264749.8777471749	36761.157405055856	25	AM
2019-07-20 13:21:00	264747.5752931204	36763.196916779176	25	AM
2019-07-20 13:22:00	264745.42111077945	36763.4628320455	25	AM
2019-07-20 13:23:00	264746.6058118855	36763.20007384119	25	AM
2019-07-20 13:24:00	264751.5895061156	36768.7147358601	25	AM
2019-07-20 13:25:00	264765.12062043016	36798.7514615976	25	AM
2019-07-20 13:26:00	264772.3191220121	36816.70659155722	25	AM
2019-07-20 13:27:00	264772.40519393404	36817.393803993975	25	AM
2019-07-20 13:28:00	264786.5911659862	36832.40918972906	25	AM
2019-07-20 13:29:00	264803.8153691724	36845.99692211534	25	AM
2019-07-20 13:30:00	264811.3579552734	36848.4433792084	25	AM
2019-07-20 13:31:00	264815.377548815	36847.89759889745	25	AM
2019-07-20 13:32:00	264814.0059039866	36846.1361270335	25	AM
2019-07-20 13:33:00	264809.4091628124	36842.41743989678	25	AM
2019-07-20 13:34:00	264815.1011087541	36845.66342088592	25	AM
2019-07-20 13:35:00	264829.6350713641	36846.09572141666	25	AM
2019-07-20 13:36:00	264852.6222605253	36842.015704751066	25	AM
2019-07-20 13:37:00	264868.8957943357	36851.62514642675	25	AM
2019-07-20 13:38:00	264865.7653647628	36857.54156763749	25	AM
2019-07-20 13:39:00	264865.0332892939	36860.35129564772	25	AM
2019-07-20 13:40:00	264864.53762707586	36863.075069129845	25	AM
2019-07-20 13:41:00	264867.9800705478	36864.3136680968	25	AM
2019-07-20 13:42:00	264860.2584521951	36871.621758416186	25	AM
2019-07-20 13:43:00	264849.17832629767	36883.98912554472	25	AM
2019-07-20 13:44:00	264847.6262098437	36891.334604520125	25	AM
2019-07-20 13:45:00	264845.06519327377	36901.78334562514	25	AM
2019-07-20 13:46:00	264843.2743284448	36906.98035887838	25	AM
2019-07-20 13:47:00	264840.4475853202	36912.36931149787	25	AM
2019-07-20 13:48:00	264838.56661390094	36914.51270286696	25	AM
2019-07-20 13:49:00	264835.2965478943	36918.32690897716	25	AM
2019-07-20 13:50:00	264829.87219388114	36926.22440683944	25	AM
2019-07-20 13:51:00	264829.9067410222	36927.221879346274	25	AM
2019-07-20 13:52:00	264825.8843380447	36929.37034000587	25	AM
2019-07-20 13:53:00	264824.32510760723	36931.24101929335	25	AM
2019-07-20 13:54:00	264817.7951375586	36934.34325707772	25	AM
2019-07-20 13:55:00	264813.7709393575	36937.63704156106	25	AM
2019-07-20 13:56:00	264810.3134059438	36941.313769173896	25	AM
2019-07-20 13:57:00	264812.8344092037	36949.33251645689	25	AM
2019-07-20 13:58:00	264813.0284335838	36955.79369722972	25	AM
2019-07-20 13:59:00	264812.9645694754	36955.6829208193	25	AM
2019-07-20 14:00:00	264813.4150950683	36955.36704430656	25	AM
2019-07-20 14:01:00	264812.4230820398	36955.875307091774	25	AM
2019-07-20 14:02:00	264813.45373090875	36955.52852046915	25	AM
2019-07-20 14:03:00	264813.60361252667	36954.34629650763	25	AM
2019-07-20 14:04:00	264814.2507945624	36956.335955668175	25	AM
2019-07-20 14:05:00	264814.6803036188	36960.11968783923	25	AM
2019-07-20 14:06:00	264813.6451439439	36961.06466850928	25	AM
2019-07-20 14:07:00	264817.39088182227	36958.23124783337	25	AM
2019-07-20 14:08:00	264814.2864154123	36958.87250780341	25	AM
2019-07-20 14:09:00	264814.4874977449	36959.322445815	25	AM
2019-07-20 14:10:00	264815.42804859177	36958.5544547962	25	AM
2019-07-20 14:11:00	264816.3196480508	36958.84552488732	25	AM
2019-07-20 14:12:00	264817.24100852327	36959.45199945257	25	AM
2019-07-20 14:13:00	264816.63828550733	36958.81227458002	25	AM
2019-07-20 14:14:00	264818.44024218497	36958.59694289207	25	AM
2019-07-20 14:15:00	264822.1862552056	36956.17995313262	25	AM
2019-07-20 14:16:00	264818.6621877023	36957.68439727253	25	AM
2019-07-20 14:17:00	264815.8377089741	36962.37800929382	25	AM
2019-07-20 14:18:00	264816.10770037124	36963.960167188	25	AM
2019-07-20 14:19:00	264815.84906515107	36964.26844435596	25	AM
2019-07-20 14:20:00	264815.84089440777	36963.38230928409	25	AM
2019-07-20 14:21:00	264815.27405602694	36963.91757902318	25	AM
2019-07-20 14:22:00	264815.69654015696	36963.51562034459	25	AM
2019-07-20 14:23:00	264817.0347183673	36963.26038597823	25	AM
2019-07-20 14:24:00	264816.3542300983	36962.59136731651	25	AM
2019-07-20 14:25:00	264815.83184424444	36963.58379813818	25	AM
2019-07-20 14:26:00	264816.66178598214	36962.80606072917	25	AM
2019-07-20 14:27:00	264815.0480019368	36963.84794601781	25	AM
2019-07-20 14:28:00	264814.39165573503	36964.11741240646	25	AM
2019-07-20 14:29:00	264814.8031752848	36963.644668369685	25	AM
2019-07-20 14:30:00	264815.622292538	36964.30941730856	25	AM
2019-07-20 14:31:00	264815.48318059265	36962.931851960944	25	AM
2019-07-20 14:32:00	264816.0650557747	36962.41814712282	25	AM
2019-07-20 14:33:00	264815.423599668	36962.889834577945	25	AM
2019-07-20 14:34:00	264816.11000498984	36963.45856937369	25	AM
2019-07-20 14:35:00	264814.715328749	36964.1995597323	25	AM
2019-07-20 14:36:00	264814.1083242326	36966.08588802228	25	AM
2019-07-20 14:37:00	264814.7346212157	36965.0243061903	25	AM
2019-07-20 14:38:00	264815.8126816552	36965.08711947708	25	AM
2019-07-20 14:39:00	264815.5699874979	36965.30709291645	25	AM
2019-07-20 14:40:00	264815.4588266957	36964.45840163835	25	AM
2019-07-20 14:41:00	264814.12124897103	36964.05460963796	25	AM
2019-07-20 14:42:00	264814.0573671235	36963.86143191308	25	AM
2019-07-20 14:43:00	264814.3082733291	36964.719494616045	25	AM
2019-07-20 14:44:00	264814.33521829813	36966.60918898883	25	AM
2019-07-20 14:45:00	264815.3149082381	36966.61653619012	25	AM
2019-07-20 14:46:00	264816.2104177637	36966.10497595168	25	AM
2019-07-20 14:47:00	264815.08154489327	36967.07670656403	25	AM
2019-07-20 14:48:00	264815.38220401027	36967.15093208236	25	AM
2019-07-20 14:49:00	264814.83999728604	36967.45023748466	25	AM
2019-07-20 14:50:00	264815.21942941134	36966.200310230925	25	AM
2019-07-20 14:51:00	264815.1213107164	36966.45251258171	25	AM
2019-07-20 14:52:00	264815.6711937233	36966.46640429937	25	AM
2019-07-20 14:53:00	264815.42154681205	36966.28580188452	25	AM
2019-07-20 14:54:00	264815.52414426144	36967.01098518948	25	AM
2019-07-20 14:55:00	264814.8594795238	36967.432167675215	25	AM
2019-07-20 14:56:00	264814.5987866258	36965.94033582784	25	AM
2019-07-20 14:57:00	264816.88979067013	36965.04080192038	25	AM
2019-07-20 14:58:00	264821.4851907011	36964.24363547752	25	AM
2019-07-20 14:59:00	264820.761804539	36965.16716524855	25	AM
2019-07-20 15:00:00	264820.7308050986	36963.160498372	25	AM
2019-07-21 04:00:00	264786.39861382986	36964.07956368918	25	AM
2019-07-21 04:01:00	264785.2831348421	36957.44068926865	25	AM
2019-07-21 04:02:00	264788.8818364062	36950.897764910034	25	AM
2019-07-21 04:03:00	264804.8998908566	36944.38221708358	25	AM
2019-07-21 04:04:00	264818.12821343786	36938.45274398531	25	AM
2019-07-21 04:05:00	264834.4214495455	36954.20982761474	25	AM
2019-07-21 04:06:00	264861.8799959286	36995.578406513865	25	AM
2019-07-21 04:07:00	264868.56689539057	37008.52466271758	25	AM
2019-07-21 04:08:00	264868.9322422134	37012.53293710158	25	AM
2019-07-21 04:09:00	264870.12473907025	37014.005764674206	25	AM
2019-07-21 04:10:00	264871.04491177737	37015.99093995598	25	AM
2019-07-21 04:11:00	264871.4564267077	37017.2206030852	25	AM
2019-07-21 04:12:00	264871.63391512464	37028.74900399097	25	AM
2019-07-21 04:13:00	264878.5690611504	37050.86202549589	25	AM
2019-07-21 04:14:00	264881.86657549214	37078.81341802944	25	AM
2019-07-21 04:15:00	264883.28774137807	37083.87166578968	25	AM
2019-07-21 04:16:00	264885.5570967176	37086.717430788565	25	AM
2019-07-21 04:17:00	264893.4614837974	37092.22241634287	25	AM
2019-07-21 04:18:00	264898.0604377498	37092.42844058836	25	AM
2019-07-21 04:19:00	264897.6655227791	37091.58589436489	25	AM
2019-07-21 04:20:00	264904.8113108653	37089.63676890628	25	AM
2019-07-21 04:21:00	264917.7507743756	37096.23547898168	25	AM
2019-07-21 04:22:00	264926.21104942827	37123.55142538965	25	AM
2019-07-21 04:23:00	264926.4400270938	37125.12806062757	25	AM
2019-07-21 04:24:00	264926.21222198714	37123.8249899687	25	AM
2019-07-21 04:25:00	264926.32490106643	37123.967462677945	25	AM
2019-07-21 04:26:00	264926.62101391907	37123.61530378905	25	AM
2019-07-21 04:27:00	264927.1093356772	37123.87180358921	25	AM
2019-07-21 04:28:00	264927.3873816967	37124.93503329075	25	AM
2019-07-21 04:29:00	264926.8288466202	37133.832463445535	25	AM
2019-07-21 04:30:00	264924.6139013145	37165.48314161834	25	AM
2019-07-21 04:31:00	264910.97053227265	37204.375809402765	25	AM
2019-07-21 04:32:00	264898.58587075945	37243.64592889626	25	AM
2019-07-21 04:33:00	264892.3765707084	37256.04433652241	25	AM
2019-07-21 04:34:00	264887.2437489362	37265.488231790936	25	AM
2019-07-21 04:35:00	264880.91088708234	37286.59484450147	25	AM
2019-07-21 04:36:00	264864.2621830467	37309.90088172728	25	AM
2019-07-21 04:37:00	264862.56909053656	37313.19324596223	25	AM
2019-07-21 04:38:00	264860.45642895304	37313.21527297679	25	AM
2019-07-21 04:39:00	264860.14896859176	37311.73266933477	25	AM
2019-07-21 04:40:00	264861.34500398714	37311.54345802074	25	AM
2019-07-21 04:41:00	264860.65250761306	37318.81925633611	25	AM
2019-07-21 04:42:00	264867.725991882	37349.669171592446	25	AM
2019-07-21 04:43:00	264876.21590831433	37373.14303103337	25	AM
2019-07-21 04:44:00	264876.4920014568	37372.04649915801	25	AM
2019-07-21 04:45:00	264877.2014593261	37373.650128417634	25	AM
2019-07-21 04:46:00	264878.5185019269	37370.93815724997	25	AM
2019-07-21 04:47:00	264882.2887620541	37376.79612432207	25	AM
2019-07-21 04:48:00	264883.81764222065	37374.49095199418	25	AM
2019-07-21 04:49:00	264885.48035492183	37374.87347053232	25	AM
2019-07-21 04:50:00	264887.847618012	37379.89335094079	25	AM
2019-07-21 04:51:00	264889.23583056434	37381.0171720809	25	AM
2019-07-21 04:52:00	264896.2724605563	37390.01305044488	25	AM
2019-07-21 04:53:00	264896.9339434809	37392.03385789889	25	AM
2019-07-21 04:54:00	264907.2890352534	37390.26559930097	25	AM
2019-07-21 04:55:00	264927.6628954458	37395.89265668004	25	AM
2019-07-21 04:56:00	264928.2619004659	37399.05695635829	25	AM
2019-07-21 04:57:00	264927.40510455123	37398.37028123593	25	AM
2019-07-21 04:58:00	264916.49907866336	37398.69857321962	25	AM
2019-07-21 04:59:00	264907.88566568267	37402.13014772844	25	AM
2019-07-21 05:00:00	264908.33760042395	37400.620465272346	25	AM
2019-07-21 05:01:00	264905.0318045404	37399.66002091613	25	AM
2019-07-21 05:02:00	264897.77070269093	37399.569245664425	25	AM
2019-07-21 05:03:00	264895.44339544466	37399.9225846124	25	AM
2019-07-21 05:04:00	264892.9026350099	37400.12056895884	25	AM
2019-07-21 05:05:00	264890.2376610883	37397.489469434266	25	AM
2019-07-21 05:06:00	264894.19939585606	37388.63904075657	25	AM
2019-07-21 05:07:00	264895.74403212394	37387.10368107279	25	AM
2019-07-21 05:08:00	264896.64013941627	37386.78973442474	25	AM
2019-07-21 05:09:00	264896.79071239725	37386.23999107026	25	AM
2019-07-21 05:10:00	264896.7558969065	37386.57974264888	25	AM
2019-07-21 05:11:00	264897.45749839867	37386.19302288071	25	AM
2019-07-21 05:12:00	264898.81774211844	37385.00684889692	25	AM
2019-07-21 05:13:00	264899.25150861766	37385.28861483444	25	AM
2019-07-21 05:14:00	264899.87911221577	37385.12865296508	25	AM
2019-07-21 05:15:00	264898.24705619644	37388.32072138597	25	AM
2019-07-21 05:16:00	264912.40974843845	37400.26213798527	25	AM
2019-07-21 05:17:00	264920.1953264058	37391.926485505	25	AM
2019-07-21 05:18:00	264937.2313290343	37373.76869185518	25	AM
2019-07-21 05:19:00	264943.29817805736	37372.00874133544	25	AM
2019-07-21 05:20:00	264946.0882602257	37371.35187398378	25	AM
2019-07-21 05:21:00	264965.33405371726	37358.62084322307	25	AM
2019-07-21 05:22:00	264985.8079928163	37338.04004668143	25	AM
2019-07-21 05:23:00	264996.2552030415	37321.23068973629	25	AM
2019-07-21 05:24:00	264997.4823779581	37319.16025348498	25	AM
2019-07-21 05:25:00	264995.7404771856	37319.02772052919	25	AM
2019-07-21 05:26:00	265011.1917344736	37303.14010029359	25	AM
2019-07-21 05:27:00	265027.8210180545	37282.75223559782	25	AM
2019-07-21 05:28:00	265042.64143459307	37255.50389861227	25	AM
2019-07-21 05:29:00	265048.16383013886	37237.67952214736	25	AM
2019-07-21 05:30:00	265042.23332274955	37234.86736733247	25	AM
2019-07-21 05:31:00	265030.8708375107	37221.79199879167	25	AM
2019-07-21 05:32:00	265032.8952761597	37217.16252907708	25	AM
2019-07-21 05:33:00	265032.71194839	37216.43072795204	25	AM
2019-07-21 05:34:00	265032.61931979546	37216.32346050993	25	AM
2019-07-21 05:35:00	265031.9907514792	37215.455157772645	25	AM
2019-07-21 05:36:00	265032.3118609638	37215.69897375008	25	AM
2019-07-21 05:37:00	265038.150951086	37213.71215373181	25	AM
2019-07-21 05:38:00	265050.61117580865	37219.18203995682	25	AM
2019-07-21 05:39:00	265057.7136951942	37223.99959053104	25	AM
2019-07-21 05:40:00	265058.2370235349	37226.5129905828	25	AM
2019-07-21 05:41:00	265053.98281013966	37231.10128121	25	AM
2019-07-21 05:42:00	265048.4301416717	37257.38810160951	25	AM
2019-07-21 05:43:00	265055.7179520133	37266.853075562016	25	AM
2019-07-21 05:44:00	265059.3290549537	37267.94378625648	25	AM
2019-07-21 05:45:00	265060.89519844647	37263.74614684424	25	AM
2019-07-21 05:46:00	265065.1221018976	37260.740075382826	25	AM
2019-07-21 05:47:00	265073.8674700974	37254.78446310309	25	AM
2019-07-21 05:48:00	265079.6235112845	37249.80356586866	25	AM
2019-07-21 05:49:00	265086.2409753167	37237.745381384426	25	AM
2019-07-21 05:50:00	265108.5987253528	37231.58054426939	25	AM
2019-07-21 05:51:00	265134.171590032	37224.151897595126	25	AM
2019-07-21 05:52:00	265146.6208533312	37216.7369694311	25	AM
2019-07-21 05:53:00	265168.3187774318	37214.50689039176	25	AM
2019-07-21 05:54:00	265196.584729503	37205.05155822805	25	AM
2019-07-21 05:55:00	265223.56083772134	37200.52711939456	25	AM
2019-07-21 05:56:00	265257.1395296405	37195.83221360437	25	AM
2019-07-21 05:57:00	265325.8129475513	37191.76128387095	25	AM
2019-07-21 05:58:00	265353.5106130328	37185.677345251584	25	AM
2019-07-21 05:59:00	265379.5392644464	37187.84401406639	25	AM
2019-07-21 06:00:00	265399.7791680715	37181.0171307952	25	AM
2019-07-21 06:01:00	265403.7217970193	37178.2056112133	25	AM
2019-07-21 06:02:00	265408.3475465144	37177.08970984272	25	AM
2019-07-21 06:03:00	265433.1565309812	37149.93754721732	25	AM
2019-07-21 06:04:00	265442.47702908603	37139.794679889965	25	AM
2019-07-21 06:05:00	265457.1337577389	37128.88767110148	25	AM
2019-07-21 06:06:00	265473.4829420922	37122.06845847862	25	AM
2019-07-21 06:07:00	265495.3577723455	37121.952401201466	25	AM
2019-07-21 06:08:00	265518.488267553	37121.08727559828	25	AM
2019-07-21 06:09:00	265539.9070124488	37123.9231898708	25	AM
2019-07-21 06:10:00	265559.77549596544	37110.79964246149	25	AM
2019-07-21 06:11:00	265565.2561293693	37092.047541746426	25	AM
2019-07-21 06:12:00	265576.5391395683	37081.8649996937	25	AM
2019-07-21 06:13:00	265595.03515068186	37062.24406330131	25	AM
2019-07-21 06:14:00	265627.6435851833	37045.57583926016	25	AM
2019-07-21 06:15:00	265646.3810919055	37040.89007508659	25	AM
2019-07-21 06:16:00	265665.31315461546	37028.7505822232	25	AM
2019-07-21 06:17:00	265696.9253928802	37029.421248916326	25	AM
2019-07-21 06:18:00	265704.46154661	37031.48131179028	25	AM
2019-07-21 06:19:00	265705.48877078044	37031.63096123546	25	AM
2019-07-21 06:20:00	265704.4530843099	37031.82787666708	25	AM
2019-07-21 06:21:00	265705.7095351256	37030.40706692889	25	AM
2019-07-21 06:22:00	265704.35871640535	37031.39653653183	25	AM
2019-07-21 06:23:00	265705.9629578438	37030.892938148136	25	AM
2019-07-21 06:24:00	265706.2042842733	37026.90224953159	25	AM
2019-07-21 06:25:00	265705.01138243783	37011.411136957046	25	AM
2019-07-21 06:26:00	265712.53999587207	36980.92948527648	25	AM
2019-07-21 06:27:00	265723.45303778094	36952.94623596442	25	AM
2019-07-21 06:28:00	265722.2084430892	36923.9539247314	25	AM
2019-07-21 06:29:00	265712.69568107714	36909.83425522929	25	AM
2019-07-21 06:30:00	265700.398315799	36882.03607765455	25	AM
2019-07-21 06:31:00	265687.44383399887	36857.82275303128	25	AM
2019-07-21 06:32:00	265685.2122832428	36856.38591500896	25	AM
2019-07-21 06:33:00	265685.5470282812	36856.1821454495	25	AM
2019-07-21 06:34:00	265688.0490114444	36856.072480036106	25	AM
2019-07-21 06:35:00	265689.8682152225	36856.70973032282	25	AM
2019-07-21 06:36:00	265689.3681801256	36858.07544328101	25	AM
2019-07-21 06:37:00	265690.1470371332	36857.94660599602	25	AM
2019-07-21 06:38:00	265690.6259022147	36857.38462899034	25	AM
2019-07-21 06:39:00	265692.6394306871	36857.25276261176	25	AM
2019-07-21 06:40:00	265691.5311469484	36857.2880245488	25	AM
2019-07-21 06:41:00	265691.4770703625	36856.081148596495	25	AM
2019-07-21 06:42:00	265692.2555937991	36855.26010693367	25	AM
2019-07-21 06:43:00	265691.79209368856	36855.64308449603	25	AM
2019-07-21 06:44:00	265691.8757499647	36856.319970681965	25	AM
2019-07-21 06:45:00	265691.7116815564	36854.51566560998	25	AM
2019-07-21 06:46:00	265709.97408283554	36847.13605212458	25	AM
2019-07-21 06:47:00	265729.95672063285	36840.15664791564	25	AM
2019-07-21 06:48:00	265764.12524170807	36846.48352283638	25	AM
2019-07-21 06:49:00	265810.94599649013	36859.17504812263	25	AM
2019-07-21 06:50:00	265897.0005885206	36863.06397254029	25	AM
2019-07-21 06:51:00	265938.58596050605	36862.21578003477	25	AM
2019-07-21 06:52:00	265967.8483871932	36858.82612114325	25	AM
2019-07-21 06:53:00	265979.6174399849	36862.60703810196	25	AM
2019-07-21 06:54:00	265994.76940294344	36855.75532230883	25	AM
2019-07-21 06:55:00	266004.1892120547	36852.71038200503	25	AM
2019-07-21 06:56:00	266005.037039326	36851.4102231223	25	AM
2019-07-21 06:57:00	266009.2122703901	36846.34140904953	25	AM
2019-07-21 06:58:00	266021.4686078541	36824.67753570446	25	AM
2019-07-21 06:59:00	266035.5264868312	36804.37962196444	25	AM
2019-07-21 07:00:00	266051.11349569587	36786.420313385934	25	AM
2019-07-21 07:01:00	266064.07827718765	36763.369127992606	25	AM
2019-07-21 07:02:00	266081.01326871745	36741.54868803421	25	AM
2019-07-21 07:03:00	266095.7852693755	36721.24731911336	25	AM
2019-07-21 07:04:00	266106.910703265	36693.53287710539	25	AM
2019-07-21 07:05:00	266114.4171064981	36678.82100564225	25	AM
2019-07-21 07:06:00	266106.1218324823	36674.47083023646	25	AM
2019-07-21 07:07:00	266098.92418415565	36672.34229129583	25	AM
2019-07-21 07:08:00	266098.83064119297	36672.29419799423	25	AM
2019-07-21 07:09:00	266099.14101189765	36670.9207869351	25	AM
2019-07-21 07:10:00	266099.4861988446	36670.07771935594	25	AM
2019-07-21 07:11:00	266099.3313883684	36670.78193725967	25	AM
2019-07-21 07:12:00	266100.8801198038	36670.18692230104	25	AM
2019-07-21 07:13:00	266107.42844983254	36667.20841472228	25	AM
2019-07-21 07:14:00	266139.7676425169	36666.634514249214	25	AM
2019-07-21 07:15:00	266184.6022979801	36673.667028674885	25	AM
2019-07-21 07:16:00	266230.11189942615	36676.33105758417	25	AM
2019-07-21 07:17:00	266268.8507606022	36681.60384958048	25	AM
2019-07-21 07:18:00	266302.40804490267	36695.75304206031	25	AM
2019-07-21 07:19:00	266322.3573767849	36698.243867719226	25	AM
2019-07-21 07:20:00	266340.2399103841	36701.68043444957	25	AM
2019-07-21 07:21:00	266367.19485230994	36703.92773208456	25	AM
2019-07-21 07:22:00	266394.5924562163	36706.44167755383	25	AM
2019-07-21 07:23:00	266402.04885398614	36711.48772839215	25	AM
2019-07-21 07:24:00	266405.295963528	36720.26205385327	25	AM
2019-07-21 07:25:00	266421.45997985906	36710.43138759956	25	AM
2019-07-21 07:26:00	266435.9698521406	36695.923414459554	25	AM
2019-07-21 07:27:00	266443.7582501171	36691.34401525072	25	AM
2019-07-21 07:28:00	266450.11657412915	36690.3077745174	25	AM
2019-07-21 07:29:00	266454.4831564465	36680.0882597485	25	AM
2019-07-21 07:30:00	266461.36037575256	36672.11017109039	25	AM
2019-07-21 07:31:00	266464.17697957286	36673.21728041472	25	AM
2019-07-21 07:32:00	266468.8674983281	36673.96378965331	25	AM
2019-07-21 07:33:00	266476.59536022623	36670.08877325637	25	AM
2019-07-21 07:34:00	266478.4341415317	36671.20106708808	25	AM
2019-07-21 07:35:00	266495.70165742154	36653.680936432494	25	AM
2019-07-21 07:36:00	266509.84011086816	36630.94387860291	25	AM
2019-07-21 07:37:00	266514.6820968446	36625.71936139616	25	AM
2019-07-21 07:38:00	266519.1923186029	36620.74764656402	25	AM
2019-07-21 07:39:00	266525.37474257185	36614.60169363545	25	AM
2019-07-21 07:40:00	266538.81984498113	36595.24818769974	25	AM
2019-07-21 07:41:00	266542.1077960146	36590.97077736325	25	AM
2019-07-21 07:42:00	266533.1558400238	36585.16426463893	25	AM
2019-07-21 07:43:00	266529.2687812932	36582.16604011374	25	AM
2019-07-21 07:44:00	266535.7248495095	36575.603051441765	25	AM
2019-07-21 07:45:00	266553.9917040711	36554.48457096776	25	AM
2019-07-21 07:46:00	266570.959407261	36537.33486490775	25	AM
2019-07-21 07:47:00	266589.16870797967	36537.195529491626	25	AM
2019-07-21 07:48:00	266605.6218001489	36538.52816016959	25	AM
2019-07-21 07:49:00	266609.1161290721	36541.339914411095	25	AM
2019-07-21 07:50:00	266616.35186003253	36543.75989115916	25	AM
2019-07-21 07:51:00	266626.6878094927	36538.74086676174	25	AM
2019-07-21 07:52:00	266640.6763990035	36521.643046163525	25	AM
2019-07-21 07:53:00	266661.79405821225	36539.74014245232	25	AM
2019-07-21 07:54:00	266669.0205262725	36546.643294631234	25	AM
2019-07-21 07:55:00	266670.2465445521	36547.87793631679	25	AM
2019-07-21 07:56:00	266670.36019267526	36548.223736080654	25	AM
2019-07-21 07:57:00	266674.4871723593	36552.83655163476	25	AM
2019-07-21 07:58:00	266694.9976357248	36563.142597596845	25	AM
2019-07-21 07:59:00	266695.8135248296	36565.27137945955	25	AM
2019-07-21 08:00:00	266695.36837222066	36564.65005997862	25	AM
2019-07-21 08:01:00	266695.92379910697	36563.70150826007	25	AM
2019-07-21 08:02:00	266697.33737999573	36563.77863295275	25	AM
2019-07-21 08:03:00	266697.75958442065	36563.82315430974	25	AM
2019-07-21 08:04:00	266698.40688830387	36564.70213980053	25	AM
2019-07-21 08:05:00	266698.53379796294	36565.452012154194	25	AM
2019-07-21 08:06:00	266698.5444341608	36565.72723100872	25	AM
2019-07-21 08:07:00	266698.16790389764	36566.66284106613	25	AM
2019-07-21 08:08:00	266697.85408946045	36566.67101834682	25	AM
2019-07-21 08:09:00	266697.8024269909	36566.33405392312	25	AM
2019-07-21 08:10:00	266696.4125334601	36566.818795599305	25	AM
2019-07-21 08:11:00	266696.6617553928	36566.76049120921	25	AM
2019-07-21 08:12:00	266696.1555328344	36566.07263753144	25	AM
2019-07-21 08:13:00	266710.8249792101	36570.80876147822	25	AM
2019-07-21 08:14:00	266728.80417063244	36592.748911982606	25	AM
2019-07-21 08:15:00	266739.0464479406	36607.303968290165	25	AM
2019-07-21 08:16:00	266740.6465615962	36608.37760038964	25	AM
2019-07-21 08:17:00	266740.7642166948	36608.36467165167	25	AM
2019-07-21 08:18:00	266740.9013990631	36607.669492940746	25	AM
2019-07-21 08:19:00	266740.72550210496	36601.67992413018	25	AM
2019-07-21 08:20:00	266756.95473268523	36578.24510300715	25	AM
2019-07-21 08:21:00	266771.03916229453	36559.83292254266	25	AM
2019-07-21 08:22:00	266774.6923321943	36555.553783216885	25	AM
2019-07-21 08:23:00	266776.012424493	36542.65056255303	25	AM
2019-07-21 08:24:00	266773.9173452788	36540.5836213002	25	AM
2019-07-21 08:25:00	266773.8190453889	36539.976976099504	25	AM
2019-07-21 08:26:00	266774.18763329746	36540.09893201936	25	AM
2019-07-21 08:27:00	266774.2828046026	36539.95051750611	25	AM
2019-07-21 08:28:00	266773.1467969136	36539.61120121718	25	AM
2019-07-21 08:29:00	266773.41947119706	36539.88157180809	25	AM
2019-07-21 08:30:00	266773.99978710763	36539.91370903431	25	AM
2019-07-21 08:31:00	266774.2408277492	36539.781117065264	25	AM
2019-07-21 08:32:00	266776.3446360577	36538.36198562923	25	AM
2019-07-21 08:33:00	266794.4260619524	36534.75688755912	25	AM
2019-07-21 08:34:00	266795.79625202704	36535.00324665124	25	AM
2019-07-21 08:35:00	266801.74789916107	36531.04271797874	25	AM
2019-07-21 08:36:00	266829.5953771326	36519.93012457905	25	AM
2019-07-21 08:37:00	266846.3897148422	36514.15708473982	25	AM
2019-07-21 08:38:00	266846.5272918313	36513.57140490331	25	AM
2019-07-21 08:39:00	266846.8900050711	36513.99734012549	25	AM
2019-07-21 08:40:00	266847.21295339667	36514.18235025695	25	AM
2019-07-21 08:41:00	266847.1323748545	36514.0077964705	25	AM
2019-07-21 08:42:00	266847.5260236293	36514.166430962185	25	AM
2019-07-21 08:43:00	266847.1804803426	36514.19876343523	25	AM
2019-07-21 08:44:00	266847.7409325139	36515.08090054	25	AM
2019-07-21 08:45:00	266847.7067662	36514.98799996151	25	AM
2019-07-21 08:46:00	266848.09753066325	36515.5497884587	25	AM
2019-07-21 08:47:00	266848.03638402274	36515.118996820886	25	AM
2019-07-21 08:48:00	266848.0900305334	36515.18479519039	25	AM
2019-07-21 08:49:00	266848.3625976289	36515.82790290679	25	AM
2019-07-21 08:50:00	266847.72106406145	36515.026892862414	25	AM
2019-07-21 08:51:00	266846.9494930292	36514.48288134373	25	AM
2019-07-21 08:52:00	266847.60653853224	36514.03903447728	25	AM
2019-07-21 08:53:00	266845.9881048232	36514.96771607434	25	AM
2019-07-21 08:54:00	266800.77219936124	36545.500411044944	25	AM
2019-07-21 08:55:00	266788.24804293073	36555.59866638141	25	AM
2019-07-21 08:56:00	266792.85550250724	36552.37357177746	25	AM
2019-07-21 08:57:00	266792.64991570055	36551.6646400922	25	AM
2019-07-21 08:58:00	266791.7646109771	36552.12936596608	25	AM
2019-07-21 08:59:00	266792.21673305024	36552.3609870549	25	AM
2019-07-21 09:00:00	266793.1342746407	36553.39881698275	25	AM
2019-07-21 09:01:00	266791.81342403335	36552.1553477296	25	AM
2019-07-21 09:02:00	266792.7155768486	36552.38189664482	25	AM
2019-07-21 09:03:00	266792.8222112721	36552.03052040139	25	AM
2019-07-21 09:04:00	266792.2659338213	36551.58600756115	25	AM
2019-07-21 09:05:00	266793.9203260064	36553.085824606605	25	AM
2019-07-21 09:06:00	266793.577077029	36552.55831341457	25	AM
2019-07-21 09:07:00	266792.63135235925	36551.63938930732	25	AM
2019-07-21 09:08:00	266793.05542053387	36552.6021122922	25	AM
2019-07-21 09:09:00	266793.94587998616	36551.9406936035	25	AM
2019-07-21 09:10:00	266793.451107362	36551.86484956742	25	AM
2019-07-21 09:11:00	266793.3632121741	36552.19557567405	25	AM
2019-07-21 09:12:00	266793.88848955394	36551.72189307788	25	AM
2019-07-21 09:13:00	266793.5709991589	36551.89818996824	25	AM
2019-07-21 09:14:00	266801.2401098694	36549.31727398614	25	AM
2019-07-21 09:15:00	266810.1991789447	36545.815672189856	25	AM
2019-07-21 09:16:00	266835.1452800857	36538.151416146175	25	AM
2019-07-21 09:17:00	266880.80176743947	36520.93007183012	25	AM
2019-07-21 09:18:00	266935.233820496	36505.726711626674	25	AM
2019-07-21 09:19:00	266994.103896028	36493.53861123817	25	AM
2019-07-21 09:20:00	267044.2169915352	36489.26518575335	25	AM
2019-07-21 09:21:00	267073.0671839513	36493.42613401242	25	AM
2019-07-21 09:22:00	267092.0465136083	36484.98966508468	25	AM
2019-07-21 09:23:00	267119.1524968509	36484.16180423391	25	AM
2019-07-21 09:24:00	267131.41406435723	36480.3470629842	25	AM
2019-07-21 09:25:00	267135.57622615824	36475.832794147886	25	AM
2019-07-21 09:26:00	267153.95916115545	36471.23166089617	25	AM
2019-07-21 09:27:00	267173.0694141366	36471.19851752502	25	AM
2019-07-21 09:28:00	267185.15757086384	36465.25652649969	25	AM
2019-07-21 09:29:00	267214.89439475787	36448.01094344591	25	AM
2019-07-21 09:30:00	267245.6812142144	36425.40563319898	25	AM
2019-07-21 09:31:00	267267.0725449287	36418.023288034055	25	AM
2019-07-21 09:32:00	267293.796703662	36416.89928783787	25	AM
2019-07-21 09:33:00	267302.0936996322	36420.92722718903	25	AM
2019-07-21 09:34:00	267320.6334866869	36410.37925504264	25	AM
2019-07-21 09:35:00	267335.9850413444	36401.723838557606	25	AM
2019-07-21 09:36:00	267348.2242049624	36381.38558769695	25	AM
2019-07-21 09:37:00	267352.5706128178	36358.9954418476	25	AM
2019-07-21 09:38:00	267352.71588792565	36345.53764817837	25	AM
2019-07-21 09:39:00	267361.2674522804	36304.1223384824	25	AM
2019-07-21 09:40:00	267350.82283173763	36260.529884783165	25	AM
2019-07-21 09:41:00	267334.3213916615	36252.17644750272	25	AM
2019-07-21 09:42:00	267328.4624859738	36250.53261791166	25	AM
2019-07-21 09:43:00	267327.72172070073	36250.86071402303	25	AM
2019-07-21 09:44:00	267328.27280398086	36249.54975493303	25	AM
2019-07-21 09:45:00	267328.2701293675	36245.62809949298	25	AM
2019-07-21 09:46:00	267328.68711979565	36245.59483117615	25	AM
2019-07-21 09:47:00	267328.1602402706	36246.392581748165	25	AM
2019-07-21 09:48:00	267327.29998085054	36246.81231993095	25	AM
2019-07-21 09:49:00	267336.6742134571	36226.601134478646	25	AM
2019-07-21 09:50:00	267338.0528221952	36188.03961870551	25	AM
2019-07-21 09:51:00	267340.2337537799	36164.88546847066	25	AM
2019-07-21 09:52:00	267338.65215453354	36161.78150708772	25	AM
2019-07-21 09:53:00	267339.7863318497	36161.37221970704	25	AM
2019-07-21 09:54:00	267340.4563454649	36161.71421576588	25	AM
2019-07-21 09:55:00	267341.84896936227	36161.88001631836	25	AM
2019-07-21 09:56:00	267341.86089346977	36161.2147296703	25	AM
2019-07-21 09:57:00	267342.4159428657	36160.23152720952	25	AM
2019-07-21 09:58:00	267340.57190280216	36158.75903222232	25	AM
2019-07-21 09:59:00	267340.4876348373	36157.7967933662	25	AM
2019-07-21 10:00:00	267340.38567965926	36158.34227757023	25	AM
2019-07-21 10:01:00	267340.0532624146	36159.02127215821	25	AM
2019-07-21 10:02:00	267340.1984733883	36159.4424595154	25	AM
2019-07-21 10:03:00	267341.43955567875	36158.19550753988	25	AM
2019-07-21 10:04:00	267342.5538100918	36157.46989638104	25	AM
2019-07-21 10:05:00	267349.663909923	36144.936593670616	25	AM
2019-07-21 10:06:00	267356.4718166847	36132.06656485986	25	AM
2019-07-21 10:07:00	267352.48272705683	36130.01292244476	25	AM
2019-07-21 10:08:00	267339.8224014185	36126.929515903634	25	AM
2019-07-21 10:09:00	267336.4391108825	36126.09257757275	25	AM
2019-07-21 10:10:00	267329.55222158943	36121.49084843439	25	AM
2019-07-21 10:11:00	267322.89860371954	36099.03497264576	25	AM
2019-07-21 10:12:00	267322.01847738656	36093.16207285792	25	AM
2019-07-21 10:13:00	267323.3039587839	36092.131158833865	25	AM
2019-07-21 10:14:00	267322.0660861412	36090.96693834134	25	AM
2019-07-21 10:15:00	267321.2948542176	36091.14517143515	25	AM
2019-07-21 10:16:00	267320.50459521275	36090.85223460374	25	AM
2019-07-21 10:17:00	267320.8144524334	36084.31048494717	25	AM
2019-07-21 10:18:00	267325.75258576794	36055.04930358652	25	AM
2019-07-21 10:19:00	267333.6720607474	36036.518876252674	25	AM
2019-07-21 10:20:00	267333.66013895546	36035.40951870994	25	AM
2019-07-21 10:21:00	267333.879566895	36034.86622225752	25	AM
2019-07-21 10:22:00	267335.15821981785	36034.91075155547	25	AM
2019-07-21 10:23:00	267335.2565373037	36034.71938590395	25	AM
2019-07-21 10:24:00	267335.4232045658	36034.800092367615	25	AM
2019-07-21 10:25:00	267335.323458191	36035.26004215168	25	AM
2019-07-21 10:26:00	267334.0056788066	36035.3640992696	25	AM
2019-07-21 10:27:00	267333.0796247987	36033.51978227774	25	AM
2019-07-21 10:28:00	267322.15039805206	36017.97792121586	25	AM
2019-07-21 10:29:00	267297.569155545	36004.96029733329	25	AM
2019-07-21 10:30:00	267273.23164687667	35995.86206482385	25	AM
2019-07-21 10:31:00	267270.62323951465	35992.76955854153	25	AM
2019-07-21 10:32:00	267267.33471002633	35988.914945703335	25	AM
2019-07-21 10:33:00	267258.35720919515	35989.41471066618	25	AM
2019-07-21 10:34:00	267258.53289645736	35988.24614048213	25	AM
2019-07-21 10:35:00	267259.76305083494	35987.98762450628	25	AM
2019-07-21 10:36:00	267267.7163024884	35981.95011823627	25	AM
2019-07-21 10:37:00	267265.2885427918	35969.38763971663	25	AM
2019-07-21 10:38:00	267261.4286552038	35967.52438966777	25	AM
2019-07-21 10:39:00	267260.7424049951	35968.53379553035	25	AM
2019-07-21 10:40:00	267260.22764800745	35968.73243681357	25	AM
2019-07-21 10:41:00	267255.652860776	35969.331753863866	25	AM
2019-07-21 10:42:00	267252.8489904495	35968.6959919074	25	AM
2019-07-21 10:43:00	267252.5000445401	35967.53029553715	25	AM
2019-07-21 10:44:00	267244.702842391	35963.613018713535	25	AM
2019-07-21 10:45:00	267235.2779387626	35954.41251375642	25	AM
2019-07-21 10:46:00	267231.36153040844	35942.19339864839	25	AM
2019-07-21 10:47:00	267229.4803660473	35941.57587917104	25	AM
2019-07-21 10:48:00	267222.8655013065	35942.18428230718	25	AM
2019-07-21 10:49:00	267202.6735701958	35951.5136955352	25	AM
2019-07-21 10:50:00	267183.92760029994	35955.10631987028	25	AM
2019-07-21 10:51:00	267181.584950971	35952.05597045454	25	AM
2019-07-21 10:52:00	267170.3344337768	35936.28852590078	25	AM
2019-07-21 10:53:00	267146.7494107673	35929.76388647138	25	AM
2019-07-21 10:54:00	267129.6742341243	35937.05827576618	25	AM
2019-07-21 10:55:00	267119.8191169458	35949.192690144555	25	AM
2019-07-21 10:56:00	267119.1068112396	35956.11335040813	25	AM
2019-07-21 10:57:00	267116.6829821013	35958.942005554934	25	AM
2019-07-21 10:58:00	267115.97868138	35965.9815639338	25	AM
2019-07-21 10:59:00	267114.3783842092	35971.14914569576	25	AM
2019-07-21 11:00:00	267099.740656482	35975.96771001643	25	AM
2019-07-21 11:01:00	267092.8651940592	35973.70414360485	25	AM
2019-07-21 11:02:00	267089.760201374	35971.6480998796	25	AM
2019-07-21 11:03:00	267089.7080001771	35972.28611343322	25	AM
2019-07-21 11:04:00	267086.62130544643	35977.028730674894	25	AM
2019-07-21 11:05:00	267086.07354150375	35978.25083799434	25	AM
2019-07-21 11:06:00	267086.1882994073	35978.585945356375	25	AM
2019-07-21 11:07:00	267086.7576641548	35977.71832048184	25	AM
2019-07-21 11:08:00	267085.27161103993	35976.2704491854	25	AM
2019-07-21 11:09:00	267083.11333304504	35975.45482115932	25	AM
2019-07-21 11:10:00	267076.3811907029	35975.23666807795	25	AM
2019-07-21 11:11:00	267073.3638845867	35974.52426459967	25	AM
2019-07-21 11:12:00	267071.5092369366	35973.81346330817	25	AM
2019-07-21 11:13:00	267062.44642367057	35966.5724167675	25	AM
2019-07-21 11:14:00	267062.2180863769	35966.21576506083	25	AM
2019-07-21 11:15:00	267053.3095060949	35960.84353076479	25	AM
2019-07-21 11:16:00	267032.27049192885	35945.630021795245	25	AM
2019-07-21 11:17:00	267018.8356628902	35940.49007178812	25	AM
2019-07-21 11:18:00	267016.51722894923	35942.36179434767	25	AM
2019-07-21 11:19:00	267012.62854420854	35939.47545713657	25	AM
2019-07-21 11:20:00	267005.685671562	35928.95454705056	25	AM
2019-07-21 11:21:00	267005.19691024785	35916.687698895235	25	AM
2019-07-21 11:22:00	267005.45508124755	35910.55813403989	25	AM
2019-07-21 11:23:00	267005.61279916024	35902.372269865955	25	AM
2019-07-21 11:24:00	267011.38526175753	35869.18256709048	25	AM
2019-07-21 11:25:00	267010.11359574326	35863.45352246494	25	AM
2019-07-21 11:26:00	267003.0056307041	35857.75665417805	25	AM
2019-07-21 11:27:00	266997.99193447	35853.8463508622	25	AM
2019-07-21 11:28:00	266999.7058585111	35837.240588973174	25	AM
2019-07-21 11:29:00	267002.1415421326	35832.489626480165	25	AM
2019-07-21 11:30:00	266992.661355083	35822.53018436128	25	AM
2019-07-21 11:31:00	266977.3007387806	35804.70835108414	25	AM
2019-07-21 11:32:00	266966.92253834574	35799.28442618721	25	AM
2019-07-21 11:33:00	266957.1608003517	35786.50573185131	25	AM
2019-07-21 11:34:00	266947.95651689643	35765.49684533074	25	AM
2019-07-21 11:35:00	266945.5320296127	35756.168783181	25	AM
2019-07-21 11:36:00	266946.3405268066	35755.8038061076	25	AM
2019-07-21 11:37:00	266947.87569138856	35743.4303556835	25	AM
2019-07-21 11:38:00	266940.0824257993	35734.358896374826	25	AM
2019-07-21 11:39:00	266930.45675405307	35729.84582323356	25	AM
2019-07-21 11:40:00	266925.59963482525	35725.68053936236	25	AM
2019-07-21 11:41:00	266917.4816552031	35724.06204199592	25	AM
2019-07-21 11:42:00	266908.12434963026	35729.5407350386	25	AM
2019-07-21 11:43:00	266908.19551549177	35729.97078737039	25	AM
2019-07-21 11:44:00	266909.7998692626	35730.03608189679	25	AM
2019-07-21 11:45:00	266909.9086061077	35729.972461913785	25	AM
2019-07-21 11:46:00	266909.6570732975	35731.424750316175	25	AM
2019-07-21 11:47:00	266909.38865411177	35731.08377524585	25	AM
2019-07-21 11:48:00	266909.3523953929	35729.841325969	25	AM
2019-07-21 11:49:00	266909.23032630986	35730.04818147525	25	AM
2019-07-21 11:50:00	266909.4760794422	35730.266574612	25	AM
2019-07-21 11:51:00	266908.74875065754	35730.0715077032	25	AM
2019-07-21 11:52:00	266908.9238057193	35731.228578592374	25	AM
2019-07-21 11:53:00	266908.582977193	35731.62719360199	25	AM
2019-07-21 11:54:00	266908.8530374942	35730.026875735726	25	AM
2019-07-21 11:55:00	266908.28990189405	35729.612409463254	25	AM
2019-07-21 11:56:00	266908.88392089424	35721.39861548118	25	AM
2019-07-21 11:57:00	266906.7490996271	35715.54605187428	25	AM
2019-07-21 11:58:00	266906.26484999835	35717.00225940036	25	AM
2019-07-21 11:59:00	266901.9419585561	35707.15714096932	25	AM
2019-07-21 12:00:00	266897.39679927536	35700.29064630596	25	AM
2019-07-21 12:01:00	266894.61207370856	35698.026593502145	25	AM
2019-07-21 12:02:00	266885.8749816141	35683.717649276674	25	AM
2019-07-21 12:03:00	266879.3295254479	35679.00134761617	25	AM
2019-07-21 12:04:00	266873.7081890586	35678.45427557673	25	AM
2019-07-21 12:05:00	266866.25772246724	35676.75526579251	25	AM
2019-07-21 12:06:00	266862.2345022478	35676.623368846296	25	AM
2019-07-21 12:07:00	266859.402315841	35678.1976695882	25	AM
2019-07-21 12:08:00	266848.16003756097	35681.73011163015	25	AM
2019-07-21 12:09:00	266834.5061872514	35680.06777287464	25	AM
2019-07-21 12:10:00	266822.5588467982	35675.290090845854	25	AM
2019-07-21 12:11:00	266783.2411088716	35702.49492464654	25	AM
2019-07-21 12:12:00	266759.1168603225	35713.66579471923	25	AM
2019-07-21 12:13:00	266735.61206521874	35715.790748009924	25	AM
2019-07-21 12:14:00	266717.90136931406	35713.87633276134	25	AM
2019-07-21 12:15:00	266737.3635249373	35704.753156226514	25	AM
2019-07-21 12:16:00	266737.4383515892	35704.93637569307	25	AM
2019-07-21 12:17:00	266737.6192780714	35704.86684185119	25	AM
2019-07-21 12:18:00	266732.41559295275	35695.803870105665	25	AM
2019-07-21 12:19:00	266730.11028331774	35692.95406551657	25	AM
2019-07-21 12:20:00	266720.4730448581	35690.00456879533	25	AM
2019-07-21 12:21:00	266702.0949920125	35685.357249618675	25	AM
2019-07-21 12:22:00	266690.41836742446	35681.304523011175	25	AM
2019-07-21 12:23:00	266684.08657743764	35678.73482391902	25	AM
2019-07-21 12:24:00	266660.4308459763	35664.40755281225	25	AM
2019-07-21 12:25:00	266637.6703601229	35665.43275444976	25	AM
2019-07-21 12:26:00	266626.86970839463	35674.169244032106	25	AM
2019-07-21 12:27:00	266611.7852888779	35678.33827704458	25	AM
2019-07-21 12:28:00	266592.2446632954	35675.08057402036	25	AM
2019-07-21 12:29:00	266580.30439810373	35673.20165004132	25	AM
2019-07-21 12:30:00	266570.718188264	35672.06476676177	25	AM
2019-07-21 12:31:00	266563.7939312669	35671.762031309205	25	AM
2019-07-21 12:32:00	266549.5149816672	35676.201329147174	25	AM
2019-07-21 12:33:00	266528.72757774603	35689.841885061935	25	AM
2019-07-21 12:34:00	266513.04869745736	35698.32038947893	25	AM
2019-07-21 12:35:00	266504.7769880893	35700.06061818775	25	AM
2019-07-21 12:36:00	266503.86815968546	35701.66383676257	25	AM
2019-07-21 12:37:00	266495.7581479607	35692.89031605092	25	AM
2019-07-21 12:38:00	266492.625130297	35689.06883195646	25	AM
2019-07-21 12:39:00	266491.9494851248	35689.3294454791	25	AM
2019-07-21 12:40:00	266485.85438141815	35676.344601450786	25	AM
2019-07-21 12:41:00	266477.7358404922	35661.30753478653	25	AM
2019-07-21 12:42:00	266475.1602636838	35659.975463060575	25	AM
2019-07-21 12:43:00	266476.6313060113	35650.70408650312	25	AM
2019-07-21 12:44:00	266458.1932801403	35619.91460352973	25	AM
2019-07-21 12:45:00	266456.500941998	35615.27158053216	25	AM
2019-07-21 12:46:00	266457.4579803466	35615.266590588006	25	AM
2019-07-21 12:47:00	266451.9379064159	35600.95141678515	25	AM
2019-07-21 12:48:00	266446.8392915853	35589.366802892335	25	AM
2019-07-21 12:49:00	266445.9775704382	35589.0259488745	25	AM
2019-07-21 12:50:00	266431.3408690949	35571.207952564095	25	AM
2019-07-21 12:51:00	266419.1715435953	35542.04360836848	25	AM
2019-07-21 12:52:00	266403.5597768705	35501.50942765476	25	AM
2019-07-21 12:53:00	266402.29997105047	35486.63592396166	25	AM
2019-07-21 12:54:00	266381.9836895943	35467.56297789668	25	AM
2019-07-21 12:55:00	266364.38170888805	35449.38260595135	25	AM
2019-07-21 12:56:00	266359.76196236897	35445.350533205215	25	AM
2019-07-21 12:57:00	266346.95484945684	35429.97153114422	25	AM
2019-07-21 12:58:00	266334.1928379153	35400.12042954326	25	AM
2019-07-21 12:59:00	266310.56166205567	35381.71951753766	25	AM
2019-07-21 13:00:00	266295.3448523219	35371.21627776879	25	AM
2019-07-21 13:01:00	266289.12609694427	35351.54961083872	25	AM
2019-07-21 13:02:00	266296.06347968866	35312.505417502674	25	AM
2019-07-21 13:03:00	266296.7251955903	35265.82911377894	25	AM
2019-07-21 13:04:00	266272.5109414392	35204.682283136695	25	AM
2019-07-21 13:05:00	266262.5300110528	35167.232586383	25	AM
2019-07-21 13:06:00	266262.09732365195	35166.749699827255	25	AM
2019-07-21 13:07:00	266259.82863881136	35169.691698128976	25	AM
2019-07-21 13:08:00	266250.3713551028	35184.79966845635	25	AM
2019-07-21 13:09:00	266250.48353119934	35188.8640062209	25	AM
2019-07-21 13:10:00	266251.1534880998	35188.91179857922	25	AM
2019-07-21 13:11:00	266251.8823736625	35188.536883960776	25	AM
2019-07-21 13:12:00	266251.5664382501	35189.98310707382	25	AM
2019-07-21 13:13:00	266250.44477615086	35190.840707638854	25	AM
2019-07-21 13:14:00	266244.0923647481	35171.814827283386	25	AM
2019-07-21 13:15:00	266241.1996019663	35160.32061944416	25	AM
2019-07-21 13:16:00	266241.6140096083	35160.34708029492	25	AM
2019-07-21 13:17:00	266241.8715190353	35160.881065147885	25	AM
2019-07-21 13:18:00	266242.0874733102	35156.9280026538	25	AM
2019-07-21 13:19:00	266245.0255899448	35141.41304248627	25	AM
2019-07-21 13:20:00	266249.88505524944	35118.730127362425	25	AM
2019-07-21 13:21:00	266251.26408393	35113.13618969532	25	AM
2019-07-21 13:22:00	266251.35545241006	35108.877514616215	25	AM
2019-07-21 13:23:00	266252.3407634517	35102.78722564961	25	AM
2019-07-21 13:24:00	266262.96391157655	35100.65647698984	25	AM
2019-07-21 13:25:00	266265.19958984875	35099.667768407635	25	AM
2019-07-21 13:26:00	266277.2475265365	35096.12559725725	25	AM
2019-07-21 13:27:00	266287.2207742481	35102.24573507706	25	AM
2019-07-21 13:28:00	266292.42200014537	35092.859304055564	25	AM
2019-07-21 13:29:00	266297.14337948407	35093.85047087803	25	AM
2019-07-21 13:30:00	266304.6822417789	35089.32741427849	25	AM
2019-07-21 13:31:00	266310.1811605582	35101.98317847431	25	AM
2019-07-21 13:32:00	266329.84307459503	35110.16670814163	25	AM
2019-07-21 13:33:00	266340.32161444216	35122.47618684972	25	AM
2019-07-21 13:34:00	266347.88111756457	35124.56416041423	25	AM
2019-07-21 13:35:00	266353.42336772714	35123.965952741746	25	AM
2019-07-21 13:36:00	266354.6191440698	35122.52803157982	25	AM
2019-07-21 13:37:00	266357.50528247684	35120.628729338394	25	AM
2019-07-21 13:38:00	266357.9222590305	35120.512693922705	25	AM
2019-07-21 13:39:00	266358.7691125411	35119.83635782587	25	AM
2019-07-21 13:40:00	266361.9886407943	35120.1911139356	25	AM
2019-07-21 13:41:00	266361.68309138005	35120.694243535945	25	AM
2019-07-21 13:42:00	266362.53486819874	35120.50143380123	25	AM
2019-07-21 13:43:00	266365.5989817842	35117.70453756573	25	AM
2019-07-21 13:44:00	266365.7685167325	35116.367844055414	25	AM
2019-07-21 13:45:00	266366.25793134136	35116.55485111039	25	AM
2019-07-21 13:46:00	266367.5911816636	35115.82680070457	25	AM
2019-07-21 13:47:00	266367.82795198594	35105.621984745514	25	AM
2019-07-21 13:48:00	266363.24293072306	35085.20711188739	25	AM
2019-07-21 13:49:00	266355.8273118432	35079.74805726442	25	AM
2019-07-21 13:50:00	266345.00263300684	35067.26757821221	25	AM
2019-07-21 13:51:00	266337.13604077086	35048.93992712496	25	AM
2019-07-21 13:52:00	266335.8722391716	35043.46764102339	25	AM
2019-07-21 13:53:00	266334.3634831512	35040.80218624053	25	AM
2019-07-21 13:54:00	266327.3299364912	35026.91053940167	25	AM
2019-07-21 13:55:00	266327.8857255611	35024.03636029363	25	AM
2019-07-21 13:56:00	266329.5801355073	35023.39948621206	25	AM
2019-07-21 13:57:00	266331.0042705335	35022.421266660815	25	AM
2019-07-21 13:58:00	266331.1616491626	35021.53510577074	25	AM
2019-07-21 13:59:00	266334.14967977506	35031.57539065936	25	AM
2019-07-21 14:00:00	266341.1798513477	35040.71858833477	25	AM
2019-07-21 14:01:00	266344.6676246194	35045.131566628545	25	AM
2019-07-21 14:02:00	266351.8014307648	35055.58614650551	25	AM
2019-07-21 14:03:00	266360.3823998292	35068.80186542526	25	AM
2019-07-21 14:04:00	266371.5149126398	35103.92326763646	25	AM
2019-07-21 14:05:00	266381.3418869249	35126.34418298805	25	AM
2019-07-21 14:06:00	266382.4341482751	35126.92666401721	25	AM
2019-07-21 14:07:00	266386.0043310124	35126.82473532322	25	AM
2019-07-21 14:08:00	266386.08953577705	35126.93882529054	25	AM
2019-07-21 14:09:00	266385.8619044702	35127.31455914514	25	AM
2019-07-21 14:10:00	266385.5355249862	35126.68233472333	25	AM
2019-07-21 14:11:00	266387.6074638948	35127.2478416477	25	AM
2019-07-21 14:12:00	266389.14755575336	35127.03535191677	25	AM
2019-07-21 14:13:00	266387.6254013819	35126.93353605757	25	AM
2019-07-21 14:14:00	266388.2694543136	35127.36457955749	25	AM
2019-07-21 14:15:00	266388.13155145873	35127.28423475908	25	AM
2019-07-21 14:16:00	266387.69509705267	35127.439907499225	25	AM
2019-07-21 14:17:00	266387.3515383269	35127.20033358231	25	AM
2019-07-21 14:18:00	266389.69478249666	35128.61117464506	25	AM
2019-07-21 14:19:00	266391.2451022662	35130.32892074015	25	AM
2019-07-21 14:20:00	266391.3569066952	35129.83283554869	25	AM
2019-07-21 14:21:00	266391.2922329747	35129.38194983364	25	AM
2019-07-21 14:22:00	266391.69237458264	35129.5267608117	25	AM
2019-07-21 14:23:00	266391.07405761007	35129.71491457309	25	AM
2019-07-21 14:24:00	266392.092754239	35129.92983392005	25	AM
2019-07-21 14:25:00	266392.5658740007	35130.29565530477	25	AM
2019-07-21 14:26:00	266392.35769498267	35130.50547801439	25	AM
2019-07-21 14:27:00	266392.58299402345	35130.52497241967	25	AM
2019-07-21 14:28:00	266393.0410382247	35129.76318105692	25	AM
2019-07-21 14:29:00	266393.00805592927	35130.0146293073	25	AM
2019-07-21 14:30:00	266393.4894131544	35129.82097313409	25	AM
2019-07-21 14:31:00	266392.8237575419	35130.84604607014	25	AM
2019-07-21 14:32:00	266392.8030312983	35130.22205493845	25	AM
2019-07-21 14:33:00	266392.58333222714	35130.362751995686	25	AM
2019-07-21 14:34:00	266392.3417154479	35130.40907075463	25	AM
2019-07-21 14:35:00	266393.94189995946	35130.02199756914	25	AM
2019-07-21 14:36:00	266394.9938564678	35132.265217599896	25	AM
2019-07-21 14:37:00	266394.58966257726	35132.270461279746	25	AM
2019-07-21 14:38:00	266394.69189481525	35132.15836099156	25	AM
2019-07-21 14:39:00	266395.4441057405	35132.41425823863	25	AM
2019-07-21 14:40:00	266395.2394495424	35132.60822687848	25	AM
2019-07-21 14:41:00	266395.0449576265	35132.592228701455	25	AM
2019-07-21 14:42:00	266394.7665935353	35132.62712576698	25	AM
2019-07-21 14:43:00	266394.68533477234	35132.75323173364	25	AM
2019-07-21 14:44:00	266394.7103607986	35132.61847315083	25	AM
2019-07-21 14:45:00	266395.3275834835	35132.52488669944	25	AM
2019-07-21 14:46:00	266395.3761718266	35132.35841662437	25	AM
2019-07-21 14:47:00	266395.69810324215	35132.10617230363	25	AM
2019-07-21 14:48:00	266395.2193690269	35132.42223057701	25	AM
2019-07-21 14:49:00	266394.75137815863	35132.638189337165	25	AM
2019-07-21 14:50:00	266394.8031333226	35132.53052349602	25	AM
2019-07-21 14:51:00	266395.0874990725	35132.80605597764	25	AM
2019-07-21 14:52:00	266394.55295185326	35132.439141037605	25	AM
2019-07-21 14:53:00	266393.77400834655	35133.05260284723	25	AM
2019-07-21 14:54:00	266393.78612757864	35133.33058708322	25	AM
2019-07-21 14:55:00	266403.1290377825	35136.224321940375	25	AM
2019-07-21 14:56:00	266404.68853427994	35136.52558743147	25	AM
2019-07-21 14:57:00	266405.1104269213	35135.94464227216	25	AM
2019-07-21 14:58:00	266404.28858436923	35135.497412927136	25	AM
2019-07-21 14:59:00	266405.7669222736	35135.50448619839	25	AM
2019-07-21 15:00:00	266405.74460943067	35135.98874282575	25	AM
2019-07-22 04:00:00	266316.25240307866	35259.55180792663	25	AM
2019-07-22 04:01:00	266315.63051869965	35259.53737180895	25	AM
2019-07-22 04:02:00	266320.33373521455	35261.55808446932	25	AM
2019-07-22 04:03:00	266320.7934454986	35262.597860473245	25	AM
2019-07-22 04:04:00	266320.4961501093	35262.622991548415	25	AM
2019-07-22 04:05:00	266320.8075256139	35262.48006345164	25	AM
2019-07-22 04:06:00	266321.48103284667	35262.64841408858	25	AM
2019-07-22 04:07:00	266321.0344489413	35261.364198729054	25	AM
2019-07-22 04:08:00	266322.22944840376	35261.58184648371	25	AM
2019-07-22 04:09:00	266322.71445036045	35263.78960436389	25	AM
2019-07-22 04:10:00	266316.8586565102	35282.096452586804	25	AM
2019-07-22 04:11:00	266307.5072087971	35294.68334885877	25	AM
2019-07-22 04:12:00	266307.29295949865	35296.97401889125	25	AM
2019-07-22 04:13:00	266303.8258155338	35298.19230195964	25	AM
2019-07-22 04:14:00	266284.176142366	35312.73016201058	25	AM
2019-07-22 04:15:00	266278.3715630804	35317.36661321429	25	AM
[truncated: 1,306 more rows]
