# Supplementary material for: Estimating individual exposure to predation risk in group-living baboons, Papio anubis
Source: PLoS One. 2023 Nov 8;18(11):e0287357. doi: 10.1371/journal.pone.0287357 (PMC10631679; doi:10.1371/journal.pone.0287357)
Supplement: S1 Data — (ZIP) [file pone.0287357.s006.zip › S6 Data/26.csv]

Unnamed: 0	x	y	id	agesex
2019-07-19 04:00:00	265599.2561830006	35329.540370455914	26	AdM
2019-07-19 04:01:00	265610.8902734945	35330.34614120834	26	AdM
2019-07-19 04:02:00	265620.7323075836	35338.00353930048	26	AdM
2019-07-19 04:03:00	265624.51101620105	35344.73862617441	26	AdM
2019-07-19 04:04:00	265630.7172706828	35344.00643692962	26	AdM
2019-07-19 04:05:00	265666.13831674366	35345.92812896941	26	AdM
2019-07-19 04:06:00	265729.56445186835	35367.38156898069	26	AdM
2019-07-19 04:07:00	265784.7336141833	35394.86043323125	26	AdM
2019-07-19 04:08:00	265841.3284235217	35420.662031977765	26	AdM
2019-07-19 04:09:00	265868.7889788725	35436.44785665816	26	AdM
2019-07-19 04:10:00	265875.3619712706	35434.09762261526	26	AdM
2019-07-19 04:11:00	265889.2110365324	35428.97376169045	26	AdM
2019-07-19 04:12:00	265894.19210082485	35411.19886689202	26	AdM
2019-07-19 04:13:00	265896.9472820888	35408.68867153786	26	AdM
2019-07-19 04:14:00	265896.59266098327	35408.80911953464	26	AdM
2019-07-19 04:15:00	265901.45177739044	35409.917675887446	26	AdM
2019-07-19 04:16:00	265915.9087155385	35410.686364086614	26	AdM
2019-07-19 04:17:00	265938.7804583397	35412.33761322726	26	AdM
2019-07-19 04:18:00	265950.64843607566	35411.71708001864	26	AdM
2019-07-19 04:19:00	265957.4569794508	35413.23207848074	26	AdM
2019-07-19 04:20:00	265959.54735216463	35414.06819254315	26	AdM
2019-07-19 04:21:00	265980.0229154975	35413.25399370681	26	AdM
2019-07-19 04:22:00	266000.3567654587	35419.12737383748	26	AdM
2019-07-19 04:23:00	266005.38569689554	35419.3857108204	26	AdM
2019-07-19 04:24:00	266005.36540954583	35419.098141888506	26	AdM
2019-07-19 04:25:00	266007.9656791328	35416.83297033059	26	AdM
2019-07-19 04:26:00	266019.6222431105	35416.96127707596	26	AdM
2019-07-19 04:27:00	266029.95974566526	35420.951444621336	26	AdM
2019-07-19 04:28:00	266038.026028742	35422.75725997422	26	AdM
2019-07-19 04:29:00	266046.2220622878	35426.51633312074	26	AdM
2019-07-19 04:30:00	266047.72574820544	35424.32788884033	26	AdM
2019-07-19 04:31:00	266051.85784461506	35421.357665320065	26	AdM
2019-07-19 04:32:00	266052.16503559466	35413.47976072184	26	AdM
2019-07-19 04:33:00	266050.956509572	35426.942665732284	26	AdM
2019-07-19 04:34:00	266047.81206904387	35432.5924617363	26	AdM
2019-07-19 04:35:00	266057.25523698924	35438.30548433763	26	AdM
2019-07-19 04:36:00	266066.84415443783	35444.35213483952	26	AdM
2019-07-19 04:37:00	266066.9350209894	35453.964243536786	26	AdM
2019-07-19 04:38:00	266071.4758826137	35453.3700997175	26	AdM
2019-07-19 04:39:00	266071.99831619515	35454.38516195221	26	AdM
2019-07-19 04:40:00	266072.0286763119	35452.21121457476	26	AdM
2019-07-19 04:41:00	266072.7603771625	35451.08639590768	26	AdM
2019-07-19 04:42:00	266072.76633284934	35450.26570563587	26	AdM
2019-07-19 04:43:00	266068.599458744	35452.87020272459	26	AdM
2019-07-19 04:44:00	266066.56920319883	35459.20423036613	26	AdM
2019-07-19 04:45:00	266066.7081390134	35460.69792231844	26	AdM
2019-07-19 04:46:00	266068.3103327563	35452.01086124427	26	AdM
2019-07-19 04:47:00	266082.48964812007	35413.085133842294	26	AdM
2019-07-19 04:48:00	266101.14446822327	35376.992380241194	26	AdM
2019-07-19 04:49:00	266162.9493271851	35333.792180613746	26	AdM
2019-07-19 04:50:00	266174.55374384025	35320.359603198485	26	AdM
2019-07-19 04:51:00	266172.3816212214	35308.15313427868	26	AdM
2019-07-19 04:52:00	266175.3028420555	35294.48361183547	26	AdM
2019-07-19 04:53:00	266191.550858955	35269.18642282814	26	AdM
2019-07-19 04:54:00	266207.1185426609	35242.08946659845	26	AdM
2019-07-19 04:55:00	266207.54811476904	35240.94517119732	26	AdM
2019-07-19 04:56:00	266215.3658421193	35239.75899820446	26	AdM
2019-07-19 04:57:00	266249.1539445069	35235.80738439968	26	AdM
2019-07-19 04:58:00	266261.25333456154	35236.153322604885	26	AdM
2019-07-19 04:59:00	266266.31056824647	35237.8178164643	26	AdM
2019-07-19 05:00:00	266268.5900555711	35233.25176719432	26	AdM
2019-07-19 05:01:00	266274.8108776817	35213.95695520725	26	AdM
2019-07-19 05:02:00	266275.3631862915	35214.05435929002	26	AdM
2019-07-19 05:03:00	266275.51065519423	35213.72103992259	26	AdM
2019-07-19 05:04:00	266275.33553616534	35214.06136989836	26	AdM
2019-07-19 05:05:00	266274.8579495748	35214.54554782717	26	AdM
2019-07-19 05:06:00	266275.52980664786	35213.90076892237	26	AdM
2019-07-19 05:07:00	266275.4183429556	35214.24643182989	26	AdM
2019-07-19 05:08:00	266275.4947927522	35216.93171797034	26	AdM
2019-07-19 05:09:00	266277.7376410891	35230.18596318551	26	AdM
2019-07-19 05:10:00	266279.3045257329	35231.21961489656	26	AdM
2019-07-19 05:11:00	266279.3752497883	35231.30660963617	26	AdM
2019-07-19 05:12:00	266279.6949823228	35231.19206842814	26	AdM
2019-07-19 05:13:00	266279.55420818174	35230.68276174367	26	AdM
2019-07-19 05:14:00	266279.52756174223	35230.15112648083	26	AdM
2019-07-19 05:15:00	266279.6373271888	35230.57859189029	26	AdM
2019-07-19 05:16:00	266278.88605608593	35231.29454282472	26	AdM
2019-07-19 05:17:00	266278.6851601048	35231.72686444172	26	AdM
2019-07-19 05:18:00	266279.2496842035	35231.66315156631	26	AdM
2019-07-19 05:19:00	266279.3579900892	35231.30329500883	26	AdM
2019-07-19 05:20:00	266279.0299850104	35230.893017840885	26	AdM
2019-07-19 05:21:00	266279.2667911095	35230.91693395433	26	AdM
2019-07-19 05:22:00	266279.2362565635	35230.42991011015	26	AdM
2019-07-19 05:23:00	266280.8741290466	35231.02389301396	26	AdM
2019-07-19 05:24:00	266279.5538888019	35230.93678430435	26	AdM
2019-07-19 05:25:00	266279.7168316029	35230.95039235518	26	AdM
2019-07-19 05:26:00	266280.22869069525	35230.17236716569	26	AdM
2019-07-19 05:27:00	266279.1826558779	35229.67743930161	26	AdM
2019-07-19 05:28:00	266279.4513417207	35229.50428792579	26	AdM
2019-07-19 05:29:00	266279.4148524698	35228.93818282014	26	AdM
2019-07-19 05:30:00	266279.266787028	35229.0761003952	26	AdM
2019-07-19 05:31:00	266279.911675017	35229.04850206883	26	AdM
2019-07-19 05:32:00	266279.472009852	35229.84107551317	26	AdM
2019-07-19 05:33:00	266279.49796911894	35229.7328618	26	AdM
2019-07-19 05:34:00	266280.4431491076	35228.90331702684	26	AdM
2019-07-19 05:35:00	266279.9245385664	35229.3353347168	26	AdM
2019-07-19 05:36:00	266279.52389644	35228.55749553339	26	AdM
2019-07-19 05:37:00	266279.8047561517	35228.92943929668	26	AdM
2019-07-19 05:38:00	266279.9063462288	35229.3087932587	26	AdM
2019-07-19 05:39:00	266280.0016509432	35229.807786091624	26	AdM
2019-07-19 05:40:00	266279.2113317573	35230.15045357783	26	AdM
2019-07-19 05:41:00	266281.2184490484	35228.62351305962	26	AdM
2019-07-19 05:42:00	266284.3981204362	35227.36160086426	26	AdM
2019-07-19 05:43:00	266284.06331745064	35228.19821051024	26	AdM
2019-07-19 05:44:00	266283.72875141737	35227.46589020578	26	AdM
2019-07-19 05:45:00	266284.7776141375	35228.17778735788	26	AdM
2019-07-19 05:46:00	266284.49659170787	35227.00746090971	26	AdM
2019-07-19 05:47:00	266284.68759133393	35227.18844526248	26	AdM
2019-07-19 05:48:00	266283.3750277737	35223.792037611754	26	AdM
2019-07-19 05:49:00	266283.4786104227	35223.93193164611	26	AdM
2019-07-19 05:50:00	266283.2265158683	35222.649888380576	26	AdM
2019-07-19 05:51:00	266283.66747986985	35222.76667097868	26	AdM
2019-07-19 05:52:00	266284.55267457967	35222.63837328496	26	AdM
2019-07-19 05:53:00	266283.83823675034	35222.876872353976	26	AdM
2019-07-19 05:54:00	266283.6162966261	35222.94862640172	26	AdM
2019-07-19 05:55:00	266283.6004097415	35223.30717371917	26	AdM
2019-07-19 05:56:00	266287.0330948428	35221.46324424678	26	AdM
2019-07-19 05:57:00	266291.0703147425	35221.01023198824	26	AdM
2019-07-19 05:58:00	266296.5062436325	35222.31002160393	26	AdM
2019-07-19 05:59:00	266309.55387654866	35225.03487816555	26	AdM
2019-07-19 06:00:00	266318.3542304299	35225.572283370624	26	AdM
2019-07-19 06:01:00	266331.3429826899	35228.963361298	26	AdM
2019-07-19 06:02:00	266342.83869718295	35238.536446508595	26	AdM
2019-07-19 06:03:00	266345.4533649189	35240.45269508269	26	AdM
2019-07-19 06:04:00	266344.67765878915	35240.55921817497	26	AdM
2019-07-19 06:05:00	266345.56856049265	35241.117222215296	26	AdM
2019-07-19 06:06:00	266345.6131996411	35240.69617744235	26	AdM
2019-07-19 06:07:00	266345.0116375194	35240.23175983181	26	AdM
2019-07-19 06:08:00	266344.6410672266	35239.4911517722	26	AdM
2019-07-19 06:09:00	266345.885324938	35239.188393961456	26	AdM
2019-07-19 06:10:00	266347.4861906588	35235.770010217624	26	AdM
2019-07-19 06:11:00	266380.59088281	35227.80027106779	26	AdM
2019-07-19 06:12:00	266402.56638288114	35230.298042708004	26	AdM
2019-07-19 06:13:00	266411.09034743	35225.10083126855	26	AdM
2019-07-19 06:14:00	266444.84930584853	35209.4433823856	26	AdM
2019-07-19 06:15:00	266464.6052196821	35196.27997688941	26	AdM
2019-07-19 06:16:00	266475.28750713984	35185.71210174937	26	AdM
2019-07-19 06:17:00	266499.2762084163	35171.954816114725	26	AdM
2019-07-19 06:18:00	266532.7116345921	35148.71494836693	26	AdM
2019-07-19 06:19:00	266539.7537937432	35142.892576913146	26	AdM
2019-07-19 06:20:00	266541.28810107405	35143.44528873855	26	AdM
2019-07-19 06:21:00	266541.30189870414	35143.763643108214	26	AdM
2019-07-19 06:22:00	266541.5817312414	35144.56381122073	26	AdM
2019-07-19 06:23:00	266542.48345515766	35144.50297982167	26	AdM
2019-07-19 06:24:00	266541.4804456358	35144.767713110574	26	AdM
2019-07-19 06:25:00	266558.66132560454	35153.96339877978	26	AdM
2019-07-19 06:26:00	266595.1602854076	35180.85522128202	26	AdM
2019-07-19 06:27:00	266627.109932614	35205.07814765561	26	AdM
2019-07-19 06:28:00	266652.73352247936	35222.07526309347	26	AdM
2019-07-19 06:29:00	266664.00928914483	35244.359245738684	26	AdM
2019-07-19 06:30:00	266673.35820769623	35258.60229425617	26	AdM
2019-07-19 06:31:00	266700.5078388293	35270.2181740396	26	AdM
2019-07-19 06:32:00	266730.6342498425	35262.15136045467	26	AdM
2019-07-19 06:33:00	266737.7065685432	35258.678227236625	26	AdM
2019-07-19 06:34:00	266746.1805120364	35262.183956822235	26	AdM
2019-07-19 06:35:00	266769.2447293269	35264.51043598751	26	AdM
2019-07-19 06:36:00	266795.79234425485	35257.09194645833	26	AdM
2019-07-19 06:37:00	266815.2872803822	35255.72938612091	26	AdM
2019-07-19 06:38:00	266835.3837754228	35269.42347971455	26	AdM
2019-07-19 06:39:00	266855.2906036813	35278.55074973254	26	AdM
2019-07-19 06:40:00	266862.5787103779	35277.63143282341	26	AdM
2019-07-19 06:41:00	266878.2837229304	35284.492533432385	26	AdM
2019-07-19 06:42:00	266880.8431986015	35283.34983669512	26	AdM
2019-07-19 06:43:00	266881.0022364287	35283.328052095574	26	AdM
2019-07-19 06:44:00	266886.3424945169	35281.5108393404	26	AdM
2019-07-19 06:45:00	266898.3686112059	35278.584745961896	26	AdM
2019-07-19 06:46:00	266906.57412772544	35282.658849798994	26	AdM
2019-07-19 06:47:00	266920.4359067601	35290.2005415332	26	AdM
2019-07-19 06:48:00	266921.7451235105	35291.77012076798	26	AdM
2019-07-19 06:49:00	266938.4266081147	35284.7368902871	26	AdM
2019-07-19 06:50:00	266953.9737836275	35273.84988041759	26	AdM
2019-07-19 06:51:00	266965.0120809746	35281.09277670955	26	AdM
2019-07-19 06:52:00	266978.9780919627	35292.9030385079	26	AdM
2019-07-19 06:53:00	266990.3263011133	35297.382787375616	26	AdM
2019-07-19 06:54:00	267009.10437965754	35309.990445605246	26	AdM
2019-07-19 06:55:00	267026.93061917595	35331.71983903379	26	AdM
2019-07-19 06:56:00	267045.0107793893	35339.11374405291	26	AdM
2019-07-19 06:57:00	267058.4230451414	35333.76845111595	26	AdM
2019-07-19 06:58:00	267069.3641481089	35340.37059216622	26	AdM
2019-07-19 06:59:00	267088.6053160664	35342.41653833318	26	AdM
2019-07-19 07:00:00	267102.1869632709	35352.30861846933	26	AdM
2019-07-19 07:01:00	267116.48627391143	35369.61122572537	26	AdM
2019-07-19 07:02:00	267116.45231996546	35378.745675251754	26	AdM
2019-07-19 07:03:00	267118.9294106617	35397.69611475981	26	AdM
2019-07-19 07:04:00	267131.4370294607	35424.480452922595	26	AdM
2019-07-19 07:05:00	267145.2689325358	35438.46741427998	26	AdM
2019-07-19 07:06:00	267147.99189565296	35466.36550366576	26	AdM
2019-07-19 07:07:00	267165.1443617698	35502.02801042555	26	AdM
2019-07-19 07:08:00	267205.5813008052	35528.37728713136	26	AdM
2019-07-19 07:09:00	267224.0224514042	35535.11742169336	26	AdM
2019-07-19 07:10:00	267230.3208389498	35537.80529001297	26	AdM
2019-07-19 07:11:00	267242.2663140512	35538.16267627708	26	AdM
2019-07-19 07:12:00	267244.4333765851	35536.57985443077	26	AdM
2019-07-19 07:13:00	267247.698043664	35531.789469204734	26	AdM
2019-07-19 07:14:00	267248.20634338143	35531.77295883901	26	AdM
2019-07-19 07:15:00	267251.5830660329	35532.25192122008	26	AdM
2019-07-19 07:16:00	267250.91293610225	35532.24579084804	26	AdM
2019-07-19 07:17:00	267251.16852409334	35532.46362887266	26	AdM
2019-07-19 07:18:00	267251.4617790879	35532.65362378423	26	AdM
2019-07-19 07:19:00	267251.2316604025	35532.65496128148	26	AdM
2019-07-19 07:20:00	267275.3673462181	35523.20073286099	26	AdM
2019-07-19 07:21:00	267288.4472178223	35516.05910628918	26	AdM
2019-07-19 07:22:00	267291.0429432581	35512.53472490724	26	AdM
2019-07-19 07:23:00	267296.922739695	35510.169172594826	26	AdM
2019-07-19 07:24:00	267310.0130984836	35504.40364719031	26	AdM
2019-07-19 07:25:00	267327.59731785074	35503.410327608624	26	AdM
2019-07-19 07:26:00	267331.1098566364	35504.66625723779	26	AdM
2019-07-19 07:27:00	267335.54220068833	35508.09057803208	26	AdM
2019-07-19 07:28:00	267344.05188477406	35511.35921898482	26	AdM
2019-07-19 07:29:00	267344.0230418348	35510.97745611877	26	AdM
2019-07-19 07:30:00	267344.30225004186	35510.541065517726	26	AdM
2019-07-19 07:31:00	267345.664485213	35509.11804847983	26	AdM
2019-07-19 07:32:00	267358.57355801214	35499.86244770464	26	AdM
2019-07-19 07:33:00	267360.55917319685	35498.526496332925	26	AdM
2019-07-19 07:34:00	267360.9187398304	35499.00957870389	26	AdM
2019-07-19 07:35:00	267360.19605721696	35498.836999610845	26	AdM
2019-07-19 07:36:00	267360.4650429898	35498.324478625684	26	AdM
2019-07-19 07:37:00	267361.06185278925	35498.2535699405	26	AdM
2019-07-19 07:38:00	267360.39251385734	35498.48357911971	26	AdM
2019-07-19 07:39:00	267360.1459157268	35498.66594207762	26	AdM
2019-07-19 07:40:00	267360.9201813203	35497.89081722669	26	AdM
2019-07-19 07:41:00	267360.86651438207	35497.72252551932	26	AdM
2019-07-19 07:42:00	267360.43509629456	35497.99009147266	26	AdM
2019-07-19 07:43:00	267361.2522718544	35504.67668379714	26	AdM
2019-07-19 07:44:00	267365.5316357455	35512.336806454136	26	AdM
2019-07-19 07:45:00	267364.4915048034	35513.45541166574	26	AdM
2019-07-19 07:46:00	267363.93982581113	35512.78968740709	26	AdM
2019-07-19 07:47:00	267364.40808387526	35512.98775743666	26	AdM
2019-07-19 07:48:00	267365.1068111255	35513.08420883386	26	AdM
2019-07-19 07:49:00	267364.6041367465	35512.47506701951	26	AdM
2019-07-19 07:50:00	267364.88733804825	35512.50782166756	26	AdM
2019-07-19 07:51:00	267365.55984747584	35512.35449735097	26	AdM
2019-07-19 07:52:00	267364.4091038508	35512.53059333317	26	AdM
2019-07-19 07:53:00	267368.6961695917	35517.92277551985	26	AdM
2019-07-19 07:54:00	267376.85972840484	35525.64146049735	26	AdM
2019-07-19 07:55:00	267377.7323395855	35526.62455295525	26	AdM
2019-07-19 07:56:00	267381.8022927053	35523.929587344544	26	AdM
2019-07-19 07:57:00	267382.2791876655	35523.710677893185	26	AdM
2019-07-19 07:58:00	267381.58613844885	35523.24757259464	26	AdM
2019-07-19 07:59:00	267381.976083324	35523.452847873945	26	AdM
2019-07-19 08:00:00	267381.7682753657	35522.74742020413	26	AdM
2019-07-19 08:01:00	267386.28338835353	35523.457865623415	26	AdM
2019-07-19 08:02:00	267392.5939958708	35520.5952453081	26	AdM
2019-07-19 08:03:00	267396.8843016973	35519.14932458137	26	AdM
2019-07-19 08:04:00	267410.11554747133	35515.391976682266	26	AdM
2019-07-19 08:05:00	267437.2405515132	35502.40887961727	26	AdM
2019-07-19 08:06:00	267457.03048122267	35491.962332012445	26	AdM
2019-07-19 08:07:00	267463.32213644165	35487.177787493485	26	AdM
2019-07-19 08:08:00	267464.1789802105	35486.3810785512	26	AdM
2019-07-19 08:09:00	267463.97081385594	35487.55352458669	26	AdM
2019-07-19 08:10:00	267463.3893576753	35487.38054795101	26	AdM
2019-07-19 08:11:00	267462.8294352856	35488.14807049048	26	AdM
2019-07-19 08:12:00	267463.3794092121	35487.73706388152	26	AdM
2019-07-19 08:13:00	267463.45957819646	35487.73022691676	26	AdM
2019-07-19 08:14:00	267462.82286946266	35487.80280268357	26	AdM
2019-07-19 08:15:00	267463.0529033398	35488.29604999744	26	AdM
2019-07-19 08:16:00	267462.90713257104	35487.85163561475	26	AdM
2019-07-19 08:17:00	267463.36591515417	35487.99772364573	26	AdM
2019-07-19 08:18:00	267463.4611152937	35487.987012466634	26	AdM
2019-07-19 08:19:00	267464.1595781888	35487.69985212088	26	AdM
2019-07-19 08:20:00	267464.26822592225	35488.109433792015	26	AdM
2019-07-19 08:21:00	267463.96963572537	35488.14544112693	26	AdM
2019-07-19 08:22:00	267463.33981320943	35488.314794079495	26	AdM
2019-07-19 08:23:00	267463.6037271039	35488.41133441408	26	AdM
2019-07-19 08:24:00	267462.95991053386	35488.210719494164	26	AdM
2019-07-19 08:25:00	267463.4268297704	35488.2156012878	26	AdM
2019-07-19 08:26:00	267463.58024092525	35487.90643147282	26	AdM
2019-07-19 08:27:00	267463.65411948616	35487.993977962775	26	AdM
2019-07-19 08:28:00	267463.4477320975	35487.88194130121	26	AdM
2019-07-19 08:29:00	267462.98981001176	35488.3143125642	26	AdM
2019-07-19 08:30:00	267463.1154470097	35488.31244349507	26	AdM
2019-07-19 08:31:00	267463.3352023697	35487.54664951215	26	AdM
2019-07-19 08:32:00	267463.3305365561	35487.41779668252	26	AdM
2019-07-19 08:33:00	267463.40765862114	35487.939279282335	26	AdM
2019-07-19 08:34:00	267463.2368166098	35487.406755418764	26	AdM
2019-07-19 08:35:00	267462.98781487247	35487.63225432279	26	AdM
2019-07-19 08:36:00	267463.35328726907	35487.956249686074	26	AdM
2019-07-19 08:37:00	267463.5029813348	35487.62016696511	26	AdM
2019-07-19 08:38:00	267463.4360814456	35488.08195277113	26	AdM
2019-07-19 08:39:00	267463.37368094985	35487.85799220657	26	AdM
2019-07-19 08:40:00	267463.91809905047	35487.50357916844	26	AdM
2019-07-19 08:41:00	267463.9852814562	35487.51628491553	26	AdM
2019-07-19 08:42:00	267463.5638661616	35487.692231535104	26	AdM
2019-07-19 08:43:00	267463.39870948816	35487.73705993842	26	AdM
2019-07-19 08:44:00	267463.10018500703	35488.094740866	26	AdM
2019-07-19 08:45:00	267463.5574236002	35487.95030909592	26	AdM
2019-07-19 08:46:00	267463.83299206325	35487.86600933851	26	AdM
2019-07-19 08:47:00	267463.9152047955	35487.87078538721	26	AdM
2019-07-19 08:48:00	267463.2324625358	35487.89544211327	26	AdM
2019-07-19 08:49:00	267463.17979036085	35488.05416976418	26	AdM
2019-07-19 08:50:00	267463.2714540566	35487.99239707892	26	AdM
2019-07-19 08:51:00	267464.1774277973	35487.86612331182	26	AdM
2019-07-19 08:52:00	267463.9746298789	35488.06469911042	26	AdM
2019-07-19 08:53:00	267463.50045518915	35487.972441555416	26	AdM
2019-07-19 08:54:00	267463.3278976192	35487.2179724717	26	AdM
2019-07-19 08:55:00	267463.7143982019	35487.8243726871	26	AdM
2019-07-19 08:56:00	267463.28083297587	35487.573205603534	26	AdM
2019-07-19 08:57:00	267463.03673316457	35487.26651342086	26	AdM
2019-07-19 08:58:00	267463.56924397725	35487.67269037787	26	AdM
2019-07-19 08:59:00	267463.7355108141	35487.611639812385	26	AdM
2019-07-19 09:00:00	267463.65039859264	35487.94844669992	26	AdM
2019-07-19 09:01:00	267463.78822882066	35487.67725414472	26	AdM
2019-07-19 09:02:00	267463.74518877635	35486.83943684362	26	AdM
2019-07-19 09:03:00	267458.2623340196	35476.39768561352	26	AdM
2019-07-19 09:04:00	267456.3537301377	35465.89566232211	26	AdM
2019-07-19 09:05:00	267453.1243131709	35457.90664933516	26	AdM
2019-07-19 09:06:00	267454.78236934484	35445.60750255007	26	AdM
2019-07-19 09:07:00	267456.81243668834	35434.75240097001	26	AdM
2019-07-19 09:08:00	267457.5067985897	35435.2848181082	26	AdM
2019-07-19 09:09:00	267459.67698127613	35433.53812087825	26	AdM
2019-07-19 09:10:00	267459.92665569315	35433.880573999915	26	AdM
2019-07-19 09:11:00	267463.2421610442	35432.67799974065	26	AdM
2019-07-19 09:12:00	267463.077510741	35432.4759964902	26	AdM
2019-07-19 09:13:00	267463.8366890678	35433.24951734653	26	AdM
2019-07-19 09:14:00	267463.0947035233	35433.061641718945	26	AdM
2019-07-19 09:15:00	267463.89382080804	35433.11825548872	26	AdM
2019-07-19 09:16:00	267463.5125684791	35432.76605918312	26	AdM
2019-07-19 09:17:00	267464.66449029616	35427.45019097687	26	AdM
2019-07-19 09:18:00	267465.5198779003	35422.24166928256	26	AdM
2019-07-19 09:19:00	267466.90664119204	35421.88358222855	26	AdM
2019-07-19 09:20:00	267467.14787815925	35407.23752220351	26	AdM
2019-07-19 09:21:00	267476.89193806605	35379.99946165026	26	AdM
2019-07-19 09:22:00	267477.7888427387	35359.94159512939	26	AdM
2019-07-19 09:23:00	267511.3060975373	35331.23780924665	26	AdM
2019-07-19 09:24:00	267544.26565298333	35325.20171111766	26	AdM
2019-07-19 09:25:00	267557.8644895049	35315.77787864852	26	AdM
2019-07-19 09:26:00	267560.7264848413	35304.75965948786	26	AdM
2019-07-19 09:27:00	267559.0333338703	35294.17298446494	26	AdM
2019-07-19 09:28:00	267569.37767059624	35288.44011976418	26	AdM
2019-07-19 09:29:00	267576.8623321832	35284.13942118127	26	AdM
2019-07-19 09:30:00	267579.000832003	35278.98594528506	26	AdM
2019-07-19 09:31:00	267595.04930030985	35268.55954902186	26	AdM
2019-07-19 09:32:00	267614.18191280804	35258.131976442535	26	AdM
2019-07-19 09:33:00	267623.5098999256	35249.08562629367	26	AdM
2019-07-19 09:34:00	267620.0707765764	35241.93688080842	26	AdM
2019-07-19 09:35:00	267618.34977559606	35237.67049587965	26	AdM
2019-07-19 09:36:00	267614.0984635197	35228.22946203602	26	AdM
2019-07-19 09:37:00	267606.89628030936	35210.68304218054	26	AdM
2019-07-19 09:38:00	267607.8619099773	35206.396756748705	26	AdM
2019-07-19 09:39:00	267611.2671593888	35198.40437421941	26	AdM
2019-07-19 09:40:00	267607.93673895806	35179.09801213185	26	AdM
2019-07-19 09:41:00	267604.135545292	35162.74395027219	26	AdM
2019-07-19 09:42:00	267592.2029841602	35139.87713918603	26	AdM
2019-07-19 09:43:00	267589.9976484745	35134.82076923172	26	AdM
2019-07-19 09:44:00	267587.3915065376	35129.07025536352	26	AdM
2019-07-19 09:45:00	267584.12700758665	35120.95608212252	26	AdM
2019-07-19 09:46:00	267581.385668678	35116.570633315125	26	AdM
2019-07-19 09:47:00	267577.901943069	35110.00809399201	26	AdM
2019-07-19 09:48:00	267576.60634264466	35100.47502550611	26	AdM
2019-07-19 09:49:00	267577.5740709145	35087.267602686865	26	AdM
2019-07-19 09:50:00	267578.4899014572	35087.245665663395	26	AdM
2019-07-19 09:51:00	267581.558455792	35083.55289938343	26	AdM
2019-07-19 09:52:00	267586.54615321587	35078.344654955785	26	AdM
2019-07-19 09:53:00	267586.16882962495	35076.30537720924	26	AdM
2019-07-19 09:54:00	267584.13280007546	35074.28486820564	26	AdM
2019-07-19 09:55:00	267585.30471304624	35072.33800084358	26	AdM
2019-07-19 09:56:00	267584.6872395897	35068.40965474268	26	AdM
2019-07-19 09:57:00	267584.2320854864	35064.16992553891	26	AdM
2019-07-19 09:58:00	267582.9377494289	35060.89262064407	26	AdM
2019-07-19 09:59:00	267581.0839129468	35057.72345183048	26	AdM
2019-07-19 10:00:00	267580.4474116924	35056.98456097037	26	AdM
2019-07-19 10:01:00	267578.9626483191	35054.51433509999	26	AdM
2019-07-19 10:02:00	267574.52375604666	35052.59790952454	26	AdM
2019-07-19 10:03:00	267573.6693897809	35050.96556630878	26	AdM
2019-07-19 10:04:00	267573.6759871579	35051.471762773464	26	AdM
2019-07-19 10:05:00	267573.8301767757	35048.57740845349	26	AdM
2019-07-19 10:06:00	267574.959554273	35046.44160114781	26	AdM
2019-07-19 10:07:00	267575.727197242	35045.94778368543	26	AdM
2019-07-19 10:08:00	267577.3741463847	35043.76375930334	26	AdM
2019-07-19 10:09:00	267577.50339373114	35041.41911211464	26	AdM
2019-07-19 10:10:00	267578.37587189645	35038.998920003745	26	AdM
2019-07-19 10:11:00	267578.651069099	35035.23113821591	26	AdM
2019-07-19 10:12:00	267579.8093665786	35032.02301917955	26	AdM
2019-07-19 10:13:00	267583.606257694	35028.932714652874	26	AdM
2019-07-19 10:14:00	267583.7209122904	35028.76623248306	26	AdM
2019-07-19 10:15:00	267583.6733742835	35028.61913870767	26	AdM
2019-07-19 10:16:00	267583.63638068584	35028.305215065266	26	AdM
2019-07-19 10:17:00	267583.5133468109	35028.33178482862	26	AdM
2019-07-19 10:18:00	267584.0032656839	35028.2767527537	26	AdM
2019-07-19 10:19:00	267584.63656608295	35027.86720588212	26	AdM
2019-07-19 10:20:00	267587.19989412493	35025.61866244269	26	AdM
2019-07-19 10:21:00	267586.9700692046	35026.15513828186	26	AdM
2019-07-19 10:22:00	267587.0230961694	35025.91308911979	26	AdM
2019-07-19 10:23:00	267586.4512557706	35026.4872392564	26	AdM
2019-07-19 10:24:00	267586.5495104932	35025.97899395714	26	AdM
2019-07-19 10:25:00	267586.9487289132	35025.241000312686	26	AdM
2019-07-19 10:26:00	267586.8511266047	35025.30314257663	26	AdM
2019-07-19 10:27:00	267587.1253279356	35025.80117411129	26	AdM
2019-07-19 10:28:00	267586.9315634487	35025.704618978394	26	AdM
2019-07-19 10:29:00	267586.7692554818	35026.072410073044	26	AdM
2019-07-19 10:30:00	267586.5433371693	35026.65570749808	26	AdM
2019-07-19 10:31:00	267586.5710712195	35021.540450065026	26	AdM
2019-07-19 10:32:00	267587.4792247329	35016.57469935943	26	AdM
2019-07-19 10:33:00	267587.5324980522	35016.63423045954	26	AdM
2019-07-19 10:34:00	267587.3548106605	35017.11963358961	26	AdM
2019-07-19 10:35:00	267586.95797612524	35016.79453770896	26	AdM
2019-07-19 10:36:00	267587.14388907264	35016.60721076882	26	AdM
2019-07-19 10:37:00	267587.0953229854	35016.88391495708	26	AdM
2019-07-19 10:38:00	267586.9442048008	35016.60374853959	26	AdM
2019-07-19 10:39:00	267589.1255081287	35011.084168311485	26	AdM
2019-07-19 10:40:00	267591.11305296817	35007.34000605722	26	AdM
2019-07-19 10:41:00	267590.86846305954	35007.35941102634	26	AdM
2019-07-19 10:42:00	267590.6539356958	35007.372173699114	26	AdM
2019-07-19 10:43:00	267590.9754408884	35007.776550985014	26	AdM
2019-07-19 10:44:00	267590.966465569	35007.44142260366	26	AdM
2019-07-19 10:45:00	267590.8403514735	35007.83851644788	26	AdM
2019-07-19 10:46:00	267591.383334425	35007.72559097585	26	AdM
2019-07-19 10:47:00	267591.2798168835	35007.903499962784	26	AdM
2019-07-19 10:48:00	267591.34186052333	35007.28041813853	26	AdM
2019-07-19 10:49:00	267590.6082434794	35007.17530774154	26	AdM
2019-07-19 10:50:00	267590.8798674408	35006.855238725366	26	AdM
2019-07-19 10:51:00	267590.7956524702	35007.044572906605	26	AdM
2019-07-19 10:52:00	267590.9341337783	35007.23810205403	26	AdM
2019-07-19 10:53:00	267591.24031522084	35007.115085577985	26	AdM
2019-07-19 10:54:00	267591.13266142574	35007.02736140338	26	AdM
2019-07-19 10:55:00	267590.6173060064	35003.336240272205	26	AdM
2019-07-19 10:56:00	267591.473729134	35000.440823166646	26	AdM
2019-07-19 10:57:00	267591.40663506923	34999.944961977286	26	AdM
2019-07-19 10:58:00	267590.57590837206	34999.583822792265	26	AdM
2019-07-19 10:59:00	267588.61441062373	34999.97059451597	26	AdM
2019-07-19 11:00:00	267590.17590661475	34997.35394189189	26	AdM
2019-07-19 11:01:00	267591.3104569417	34997.86378232026	26	AdM
2019-07-19 11:02:00	267591.30730546784	34997.88055789829	26	AdM
2019-07-19 11:03:00	267591.0002903839	34997.5500980322	26	AdM
2019-07-19 11:04:00	267591.08207126544	34997.25366278352	26	AdM
2019-07-19 11:05:00	267590.87921937386	34997.18678819647	26	AdM
2019-07-19 11:06:00	267591.181370786	34997.32553540333	26	AdM
2019-07-19 11:07:00	267591.2521652832	34996.844393649364	26	AdM
2019-07-19 11:08:00	267591.02824344166	34997.20519219253	26	AdM
2019-07-19 11:09:00	267590.76548544434	34997.31750818538	26	AdM
2019-07-19 11:10:00	267591.2698893222	34997.31113905622	26	AdM
2019-07-19 11:11:00	267591.14591722784	34997.286462454555	26	AdM
2019-07-19 11:12:00	267590.5681579536	34997.03716672185	26	AdM
2019-07-19 11:13:00	267590.5257610968	34997.5380271429	26	AdM
2019-07-19 11:14:00	267590.7607780464	34997.901867054745	26	AdM
2019-07-19 11:15:00	267591.27556364867	34997.842221562	26	AdM
2019-07-19 11:16:00	267591.6597250457	34996.97906415049	26	AdM
2019-07-19 11:17:00	267591.2164920875	34997.55779677888	26	AdM
2019-07-19 11:18:00	267591.0105926182	34998.02366551559	26	AdM
2019-07-19 11:19:00	267592.0494010748	34997.697174469795	26	AdM
2019-07-19 11:20:00	267591.0514809335	35000.168637984905	26	AdM
2019-07-19 11:21:00	267584.0671045832	35006.16883822237	26	AdM
2019-07-19 11:22:00	267575.8888005752	35010.77861826122	26	AdM
2019-07-19 11:23:00	267562.20164846536	35019.475406314144	26	AdM
2019-07-19 11:24:00	267550.5630647726	35023.34999940601	26	AdM
2019-07-19 11:25:00	267539.9884607746	35025.644584193746	26	AdM
2019-07-19 11:26:00	267517.09764973546	35036.06902355244	26	AdM
2019-07-19 11:27:00	267510.78215464845	35035.89240882962	26	AdM
2019-07-19 11:28:00	267505.2588357141	35040.004860565656	26	AdM
2019-07-19 11:29:00	267504.0542506196	35040.98542429697	26	AdM
2019-07-19 11:30:00	267503.8886187748	35042.35547354975	26	AdM
2019-07-19 11:31:00	267509.9357658679	35057.249304433564	26	AdM
2019-07-19 11:32:00	267514.3091876327	35067.62732389159	26	AdM
2019-07-19 11:33:00	267515.43817763065	35070.0076642894	26	AdM
2019-07-19 11:34:00	267524.86158887274	35090.47931178402	26	AdM
2019-07-19 11:35:00	267532.44296811736	35114.77177847486	26	AdM
2019-07-19 11:36:00	267538.7847088615	35141.96453179221	26	AdM
2019-07-19 11:37:00	267544.312892098	35156.41604546223	26	AdM
2019-07-19 11:38:00	267545.067901991	35159.5249726319	26	AdM
2019-07-19 11:39:00	267546.42917170725	35164.32657207397	26	AdM
2019-07-19 11:40:00	267550.94225626165	35173.37528203213	26	AdM
2019-07-19 11:41:00	267553.8221307162	35191.04351131137	26	AdM
2019-07-19 11:42:00	267552.39550850616	35218.1672309802	26	AdM
2019-07-19 11:43:00	267554.19803247176	35235.51252946722	26	AdM
2019-07-19 11:44:00	267558.378152251	35241.62753254735	26	AdM
2019-07-19 11:45:00	267553.5434990608	35259.32829438383	26	AdM
2019-07-19 11:46:00	267544.9587794727	35270.32112986419	26	AdM
2019-07-19 11:47:00	267528.54436770064	35292.74206192305	26	AdM
2019-07-19 11:48:00	267508.2937593931	35324.79554981563	26	AdM
2019-07-19 11:49:00	267481.6242176158	35359.03496752607	26	AdM
2019-07-19 11:50:00	267441.9776299045	35394.981633903066	26	AdM
2019-07-19 11:51:00	267393.98024040496	35408.652502649325	26	AdM
2019-07-19 11:52:00	267360.1038804799	35414.597379599814	26	AdM
2019-07-19 11:53:00	267341.4085589218	35415.4049166283	26	AdM
2019-07-19 11:54:00	267321.13088646764	35413.015025436514	26	AdM
2019-07-19 11:55:00	267297.8068558646	35413.94867449928	26	AdM
2019-07-19 11:56:00	267276.3836760901	35412.86893969199	26	AdM
2019-07-19 11:57:00	267267.5989431434	35414.97258106876	26	AdM
2019-07-19 11:58:00	267262.5547050395	35415.0056855778	26	AdM
2019-07-19 11:59:00	267251.3966775382	35408.43843928962	26	AdM
2019-07-19 12:00:00	267250.35390970367	35407.55437113954	26	AdM
2019-07-19 12:01:00	267247.353205047	35409.05791067095	26	AdM
2019-07-19 12:02:00	267228.4478962321	35418.5470046679	26	AdM
2019-07-19 12:03:00	267222.1978193277	35417.05604455365	26	AdM
2019-07-19 12:04:00	267216.9119503227	35421.61235992542	26	AdM
2019-07-19 12:05:00	267204.3482495598	35428.2513653104	26	AdM
2019-07-19 12:06:00	267181.61121441325	35432.925720776286	26	AdM
2019-07-19 12:07:00	267179.4554823971	35433.65836138186	26	AdM
2019-07-19 12:08:00	267179.3439433108	35433.63110177172	26	AdM
2019-07-19 12:09:00	267178.50863391545	35433.561222988166	26	AdM
2019-07-19 12:10:00	267179.47663847473	35437.292445223524	26	AdM
2019-07-19 12:11:00	267168.0477126989	35451.88809449	26	AdM
2019-07-19 12:12:00	267163.78033357766	35452.94726526424	26	AdM
2019-07-19 12:13:00	267159.988888072	35459.9767589594	26	AdM
2019-07-19 12:14:00	267157.8266492057	35467.91619315835	26	AdM
2019-07-19 12:15:00	267158.0713201069	35468.29072302964	26	AdM
2019-07-19 12:16:00	267147.7801842444	35466.54048613084	26	AdM
2019-07-19 12:17:00	267119.79896689643	35460.94538876136	26	AdM
2019-07-19 12:18:00	267100.347543349	35458.910743325134	26	AdM
2019-07-19 12:19:00	267088.8767267266	35454.703671618176	26	AdM
2019-07-19 12:20:00	267078.99359662115	35455.28212514016	26	AdM
2019-07-19 12:21:00	267072.0551425744	35457.152204244725	26	AdM
2019-07-19 12:22:00	267067.9528252007	35454.081006990935	26	AdM
2019-07-19 12:23:00	267061.6909385548	35450.22661923377	26	AdM
2019-07-19 12:24:00	267052.03371154936	35452.88346704091	26	AdM
2019-07-19 12:25:00	267036.14108903665	35459.63192455627	26	AdM
2019-07-19 12:26:00	267015.2762571541	35476.54575964716	26	AdM
2019-07-19 12:27:00	267013.9738523986	35479.247722684304	26	AdM
2019-07-19 12:28:00	267015.21283574885	35478.58918867076	26	AdM
2019-07-19 12:29:00	267014.15770940937	35478.082652136	26	AdM
2019-07-19 12:30:00	267013.74871541763	35479.10914458453	26	AdM
2019-07-19 12:31:00	267014.79697624256	35479.620291034444	26	AdM
2019-07-19 12:32:00	267014.6825359305	35479.92613559556	26	AdM
2019-07-19 12:33:00	267013.82809964434	35479.80077446742	26	AdM
2019-07-19 12:34:00	267013.7381041045	35479.85351431295	26	AdM
2019-07-19 12:35:00	267006.5501636334	35481.40823977874	26	AdM
2019-07-19 12:36:00	266982.5551775893	35483.94543884853	26	AdM
2019-07-19 12:37:00	266965.74994847184	35489.27558787764	26	AdM
2019-07-19 12:38:00	266959.6392846616	35489.85382540398	26	AdM
2019-07-19 12:39:00	266953.0659824213	35490.49593968665	26	AdM
2019-07-19 12:40:00	266939.9166906246	35500.40952729765	26	AdM
2019-07-19 12:41:00	266928.4527610593	35504.51493171704	26	AdM
2019-07-19 12:42:00	266919.9341992574	35508.74453206679	26	AdM
2019-07-19 12:43:00	266912.87283491506	35512.17711345344	26	AdM
2019-07-19 12:44:00	266901.2297904536	35521.57424278641	26	AdM
2019-07-19 12:45:00	266885.5746467419	35538.91709946134	26	AdM
2019-07-19 12:46:00	266862.6876518228	35556.37297018513	26	AdM
2019-07-19 12:47:00	266835.0636523987	35582.53218111828	26	AdM
2019-07-19 12:48:00	266811.5556345408	35611.38193104056	26	AdM
2019-07-19 12:49:00	266795.080645786	35636.160364874355	26	AdM
2019-07-19 12:50:00	266766.40659611044	35657.612302132366	26	AdM
2019-07-19 12:51:00	266760.05304605496	35660.20581220313	26	AdM
2019-07-19 12:52:00	266758.3831516612	35660.89946228101	26	AdM
2019-07-19 12:53:00	266755.70831666223	35661.4805026328	26	AdM
2019-07-19 12:54:00	266749.2562794204	35654.43355555033	26	AdM
2019-07-19 12:55:00	266730.41984500154	35629.941654725255	26	AdM
2019-07-19 12:56:00	266722.043910225	35603.11052329095	26	AdM
2019-07-19 12:57:00	266723.92844319023	35582.17342684474	26	AdM
2019-07-19 12:58:00	266724.5602964928	35580.13448595426	26	AdM
2019-07-19 12:59:00	266723.28586739115	35578.994045949614	26	AdM
2019-07-19 13:00:00	266723.6889818838	35578.25604625279	26	AdM
2019-07-19 13:01:00	266724.5956665423	35576.15271393685	26	AdM
2019-07-19 13:02:00	266722.5833037702	35571.979832269	26	AdM
2019-07-19 13:03:00	266720.3288360866	35562.76343155393	26	AdM
2019-07-19 13:04:00	266719.34392886487	35559.89584143071	26	AdM
2019-07-19 13:05:00	266718.9374300587	35557.70964104043	26	AdM
2019-07-19 13:06:00	266716.3946035962	35554.978045720454	26	AdM
2019-07-19 13:07:00	266704.28062290634	35551.18900794286	26	AdM
2019-07-19 13:08:00	266695.2759013355	35544.0080101601	26	AdM
2019-07-19 13:09:00	266689.02245907736	35539.78290791319	26	AdM
2019-07-19 13:10:00	266681.9516565031	35536.15026079897	26	AdM
2019-07-19 13:11:00	266674.0044661561	35528.52662598904	26	AdM
2019-07-19 13:12:00	266668.8889757834	35519.6490750019	26	AdM
2019-07-19 13:13:00	266669.0033013129	35516.06988628764	26	AdM
2019-07-19 13:14:00	266659.05996958166	35506.45061485747	26	AdM
2019-07-19 13:15:00	266661.4496999949	35501.07529342164	26	AdM
2019-07-19 13:16:00	266661.6153952996	35494.60341463713	26	AdM
2019-07-19 13:17:00	266655.53180618293	35480.65133613311	26	AdM
2019-07-19 13:18:00	266651.7787005982	35475.57738097202	26	AdM
2019-07-19 13:19:00	266646.8038768024	35468.48643187025	26	AdM
2019-07-19 13:20:00	266637.5699177041	35453.83763445791	26	AdM
2019-07-19 13:21:00	266634.95743158244	35445.3420746718	26	AdM
2019-07-19 13:22:00	266635.9498406076	35444.06770608102	26	AdM
2019-07-19 13:23:00	266630.0226724528	35439.05428975877	26	AdM
2019-07-19 13:24:00	266619.23157241446	35425.62411849419	26	AdM
2019-07-19 13:25:00	266618.98176077433	35422.8048572605	26	AdM
2019-07-19 13:26:00	266615.876533734	35422.34519312101	26	AdM
2019-07-19 13:27:00	266609.9280827945	35420.34170129873	26	AdM
2019-07-19 13:28:00	266590.8215789892	35409.15979353318	26	AdM
2019-07-19 13:29:00	266578.46725615487	35403.51834950597	26	AdM
2019-07-19 13:30:00	266577.87161526835	35397.523145266874	26	AdM
2019-07-19 13:31:00	266580.7643122016	35391.43081712397	26	AdM
2019-07-19 13:32:00	266567.1501354175	35388.77134698919	26	AdM
2019-07-19 13:33:00	266547.0451175386	35385.33215032508	26	AdM
2019-07-19 13:34:00	266522.3764700595	35359.128857406795	26	AdM
2019-07-19 13:35:00	266487.49562899745	35337.17191582057	26	AdM
2019-07-19 13:36:00	266454.3751009667	35313.81416635109	26	AdM
2019-07-19 13:37:00	266429.9964082779	35283.4739899586	26	AdM
2019-07-19 13:38:00	266422.7880676155	35273.39826034477	26	AdM
2019-07-19 13:39:00	266422.5243151065	35264.091660222606	26	AdM
2019-07-19 13:40:00	266424.0954517039	35263.23101909128	26	AdM
2019-07-19 13:41:00	266424.2883423688	35262.67537514199	26	AdM
2019-07-19 13:42:00	266423.97619704896	35262.6826281009	26	AdM
2019-07-19 13:43:00	266424.1822113546	35262.7791809244	26	AdM
2019-07-19 13:44:00	266423.64932258776	35263.26521319788	26	AdM
2019-07-19 13:45:00	266423.7336894954	35263.8206162716	26	AdM
2019-07-19 13:46:00	266424.1017945651	35263.39342246449	26	AdM
2019-07-19 13:47:00	266423.76353280887	35264.55815964782	26	AdM
2019-07-19 13:48:00	266423.90600261145	35264.28254038217	26	AdM
2019-07-19 13:49:00	266424.5080409638	35264.35338900932	26	AdM
2019-07-19 13:50:00	266424.35340887605	35264.1408750461	26	AdM
2019-07-19 13:51:00	266421.71286755166	35262.74724036954	26	AdM
2019-07-19 13:52:00	266407.7557715898	35247.57068648249	26	AdM
2019-07-19 13:53:00	266384.8699039603	35221.839459627714	26	AdM
2019-07-19 13:54:00	266369.9485941444	35202.42158667089	26	AdM
2019-07-19 13:55:00	266365.40676736884	35187.30615269926	26	AdM
2019-07-19 13:56:00	266365.63627382123	35182.4664084083	26	AdM
2019-07-19 13:57:00	266364.5934154876	35181.162589964035	26	AdM
2019-07-19 13:58:00	266365.4009573916	35181.554704016875	26	AdM
2019-07-19 13:59:00	266366.34940462816	35180.366062392575	26	AdM
2019-07-19 14:00:00	266366.1881736813	35179.6445832017	26	AdM
2019-07-19 14:01:00	266368.86851767707	35175.99795047604	26	AdM
2019-07-19 14:02:00	266368.74102993874	35175.116640475295	26	AdM
2019-07-19 14:03:00	266368.5563839793	35175.15078118886	26	AdM
2019-07-19 14:04:00	266368.39892435324	35173.81046734987	26	AdM
2019-07-19 14:05:00	266366.7129451767	35173.92104647009	26	AdM
2019-07-19 14:06:00	266364.1173507632	35173.6203607757	26	AdM
2019-07-19 14:07:00	266362.9876607287	35163.29139203011	26	AdM
2019-07-19 14:08:00	266362.0390574384	35159.1512783611	26	AdM
2019-07-19 14:09:00	266361.76356283604	35155.04513091069	26	AdM
2019-07-19 14:10:00	266371.1262181096	35150.989376991136	26	AdM
2019-07-19 14:11:00	266390.71493368497	35145.11652004696	26	AdM
2019-07-19 14:12:00	266390.3881744116	35145.35512412515	26	AdM
2019-07-19 14:13:00	266391.172361803	35145.88918586175	26	AdM
2019-07-19 14:14:00	266391.0461313879	35145.714640294675	26	AdM
2019-07-19 14:15:00	266390.561645423	35146.03678305066	26	AdM
2019-07-19 14:16:00	266389.2912071272	35147.18493465755	26	AdM
2019-07-19 14:17:00	266388.9523688781	35147.34372140644	26	AdM
2019-07-19 14:18:00	266389.35013990564	35146.78195256053	26	AdM
2019-07-19 14:19:00	266389.5489057679	35146.825416708736	26	AdM
2019-07-19 14:20:00	266390.0900242972	35146.652947587216	26	AdM
2019-07-19 14:21:00	266390.0955570235	35146.48224640449	26	AdM
2019-07-19 14:22:00	266390.25407074013	35146.61862675773	26	AdM
2019-07-19 14:23:00	266390.5079295513	35146.54133614602	26	AdM
2019-07-19 14:24:00	266390.46864566515	35146.83278774997	26	AdM
2019-07-19 14:25:00	266390.25371580303	35146.698446619346	26	AdM
2019-07-19 14:26:00	266390.30834804865	35147.05015874415	26	AdM
2019-07-19 14:27:00	266389.3485918114	35148.295763765425	26	AdM
2019-07-19 14:28:00	266389.1926703784	35148.13062564113	26	AdM
2019-07-19 14:29:00	266389.6897386997	35147.62579807644	26	AdM
2019-07-19 14:30:00	266389.305929911	35147.48946351937	26	AdM
2019-07-19 14:31:00	266389.83851603384	35147.338195381075	26	AdM
2019-07-19 14:32:00	266389.4038120352	35147.88817388981	26	AdM
2019-07-19 14:33:00	266389.29414057435	35147.921561961164	26	AdM
2019-07-19 14:34:00	266389.8450217188	35148.30211479887	26	AdM
2019-07-19 14:35:00	266389.9275442396	35148.00235904505	26	AdM
2019-07-19 14:36:00	266389.9271739993	35147.09392511622	26	AdM
2019-07-19 14:37:00	266389.8140618618	35147.54724340354	26	AdM
2019-07-19 14:38:00	266389.5182750585	35147.68979936708	26	AdM
2019-07-19 14:39:00	266389.4176624705	35147.55303856145	26	AdM
2019-07-19 14:40:00	266389.4817961565	35147.17291373084	26	AdM
2019-07-19 14:41:00	266389.8017687902	35147.32714237178	26	AdM
2019-07-19 14:42:00	266388.99776266754	35147.895077058	26	AdM
2019-07-19 14:43:00	266389.5401989222	35147.81440963953	26	AdM
2019-07-19 14:44:00	266390.0539098374	35147.928965514315	26	AdM
2019-07-19 14:45:00	266390.422002212	35147.437436745044	26	AdM
2019-07-19 14:46:00	266389.9595863492	35147.690631366844	26	AdM
2019-07-19 14:47:00	266389.5801267069	35147.95173580346	26	AdM
2019-07-19 14:48:00	266389.0681088379	35147.949443446145	26	AdM
2019-07-19 14:49:00	266389.56703457964	35147.45254218092	26	AdM
2019-07-19 14:50:00	266389.5935514604	35147.348383947065	26	AdM
2019-07-19 14:51:00	266390.1012973887	35148.246022944484	26	AdM
2019-07-19 14:52:00	266389.90494441433	35148.20421737923	26	AdM
2019-07-19 14:53:00	266390.1276382437	35148.18887178222	26	AdM
2019-07-19 14:54:00	266390.2508379152	35148.06109820722	26	AdM
2019-07-19 14:55:00	266391.8168780582	35151.33818404051	26	AdM
2019-07-19 14:56:00	266404.46937827044	35165.812855988384	26	AdM
2019-07-19 14:57:00	266404.7880966798	35167.1005995088	26	AdM
2019-07-19 14:58:00	266396.5767103754	35168.04351624221	26	AdM
2019-07-19 14:59:00	266395.569441392	35162.88032102454	26	AdM
2019-07-19 15:00:00	266394.5549680444	35159.81435017554	26	AdM
2019-07-20 04:00:00	266298.49759721995	35238.1351418451	26	AdM
2019-07-20 04:01:00	266301.63257088524	35234.27789604493	26	AdM
2019-07-20 04:02:00	266302.13103959715	35235.1808830008	26	AdM
2019-07-20 04:03:00	266301.9624632538	35234.84283522018	26	AdM
2019-07-20 04:04:00	266301.8521982333	35234.695753252934	26	AdM
2019-07-20 04:05:00	266301.87770044885	35235.07659740714	26	AdM
2019-07-20 04:06:00	266302.0228308096	35235.10661547152	26	AdM
2019-07-20 04:07:00	266302.4888884126	35238.15165619539	26	AdM
2019-07-20 04:08:00	266303.41847000946	35240.00667862167	26	AdM
2019-07-20 04:09:00	266304.4147845005	35240.5775651699	26	AdM
2019-07-20 04:10:00	266305.44384153094	35240.632104762895	26	AdM
2019-07-20 04:11:00	266304.9256065448	35242.90550865999	26	AdM
2019-07-20 04:12:00	266303.91158702906	35251.0681686082	26	AdM
2019-07-20 04:13:00	266301.739517279	35256.37432605264	26	AdM
2019-07-20 04:14:00	266301.4854469857	35257.2346992354	26	AdM
2019-07-20 04:15:00	266301.544859972	35257.36759727232	26	AdM
2019-07-20 04:16:00	266301.8945743436	35256.850079598444	26	AdM
2019-07-20 04:17:00	266301.6542037142	35258.456848360904	26	AdM
2019-07-20 04:18:00	266301.4087267519	35258.68492876044	26	AdM
2019-07-20 04:19:00	266300.84263739904	35259.26277021989	26	AdM
2019-07-20 04:20:00	266296.7852883532	35261.109408525444	26	AdM
2019-07-20 04:21:00	266276.98023969773	35228.13808380691	26	AdM
2019-07-20 04:22:00	266275.0590733079	35198.83298005183	26	AdM
2019-07-20 04:23:00	266276.1011368736	35187.11676337897	26	AdM
2019-07-20 04:24:00	266276.7838982846	35185.339388585795	26	AdM
2019-07-20 04:25:00	266276.95307833416	35184.99684775468	26	AdM
2019-07-20 04:26:00	266282.74335775524	35189.40530025076	26	AdM
2019-07-20 04:27:00	266288.6405085473	35195.52349753046	26	AdM
2019-07-20 04:28:00	266294.253372088	35195.37395971447	26	AdM
2019-07-20 04:29:00	266295.7099380319	35195.99839617535	26	AdM
2019-07-20 04:30:00	266296.83968868223	35196.586768259855	26	AdM
2019-07-20 04:31:00	266299.98494615394	35202.21480838221	26	AdM
2019-07-20 04:32:00	266303.5360906722	35213.41503783553	26	AdM
2019-07-20 04:33:00	266304.0820237208	35216.83353801447	26	AdM
2019-07-20 04:34:00	266315.451430694	35223.11541970087	26	AdM
2019-07-20 04:35:00	266322.8266647468	35229.81011779479	26	AdM
2019-07-20 04:36:00	266319.0028688421	35237.57259157125	26	AdM
2019-07-20 04:37:00	266300.94493846054	35259.48746168978	26	AdM
2019-07-20 04:38:00	266296.1258076309	35285.113560532605	26	AdM
2019-07-20 04:39:00	266296.85911869066	35285.51066659542	26	AdM
2019-07-20 04:40:00	266301.8866978177	35297.36463624448	26	AdM
2019-07-20 04:41:00	266308.73408819025	35320.14341115665	26	AdM
2019-07-20 04:42:00	266311.16131398635	35324.75200324022	26	AdM
2019-07-20 04:43:00	266312.29712187086	35327.73607401652	26	AdM
2019-07-20 04:44:00	266313.7828709665	35329.49752110883	26	AdM
2019-07-20 04:45:00	266319.5876421333	35337.61012097026	26	AdM
2019-07-20 04:46:00	266327.0113280901	35358.88159906422	26	AdM
2019-07-20 04:47:00	266324.86225538544	35384.04777163552	26	AdM
2019-07-20 04:48:00	266325.0822522112	35389.89577272279	26	AdM
2019-07-20 04:49:00	266324.1009098765	35390.846437819855	26	AdM
2019-07-20 04:50:00	266323.0478365089	35390.417691012444	26	AdM
2019-07-20 04:51:00	266323.57164388534	35390.89779308513	26	AdM
2019-07-20 04:52:00	266326.64485020435	35392.65172516352	26	AdM
2019-07-20 04:53:00	266335.81789379485	35406.096628605854	26	AdM
2019-07-20 04:54:00	266326.6055279242	35420.84048053865	26	AdM
2019-07-20 04:55:00	266313.7904465495	35433.59879366618	26	AdM
2019-07-20 04:56:00	266312.9345998143	35434.757923481324	26	AdM
2019-07-20 04:57:00	266318.20373032766	35436.24779647049	26	AdM
2019-07-20 04:58:00	266334.305549832	35445.71835204092	26	AdM
2019-07-20 04:59:00	266337.7416126141	35445.88539814863	26	AdM
2019-07-20 05:00:00	266341.43192086066	35446.956955217895	26	AdM
2019-07-20 05:01:00	266358.02880926145	35450.7120880295	26	AdM
2019-07-20 05:02:00	266377.1363156052	35460.301845810194	26	AdM
2019-07-20 05:03:00	266395.91557514574	35484.59344159738	26	AdM
2019-07-20 05:04:00	266417.8385235787	35533.94521634372	26	AdM
2019-07-20 05:05:00	266434.5719432908	35560.034179337665	26	AdM
2019-07-20 05:06:00	266438.5330851135	35577.70118467274	26	AdM
2019-07-20 05:07:00	266454.80941527104	35630.784613111566	26	AdM
2019-07-20 05:08:00	266463.88895110745	35685.71145504862	26	AdM
2019-07-20 05:09:00	266444.7236778622	35743.27301917305	26	AdM
2019-07-20 05:10:00	266434.9640612731	35775.92427030668	26	AdM
2019-07-20 05:11:00	266442.7770506276	35786.00685860256	26	AdM
2019-07-20 05:12:00	266468.31548351573	35807.24819158133	26	AdM
2019-07-20 05:13:00	266500.44251086126	35837.10831864665	26	AdM
2019-07-20 05:14:00	266504.4408150815	35842.34351782487	26	AdM
2019-07-20 05:15:00	266504.5055305244	35841.19598047257	26	AdM
2019-07-20 05:16:00	266505.3797190544	35840.80278393135	26	AdM
2019-07-20 05:17:00	266504.6102433306	35840.51924224842	26	AdM
2019-07-20 05:18:00	266504.8926835574	35840.45466431419	26	AdM
2019-07-20 05:19:00	266505.3039344705	35841.37167655923	26	AdM
2019-07-20 05:20:00	266505.56687716505	35841.2512472821	26	AdM
2019-07-20 05:21:00	266505.74425496295	35841.96737607449	26	AdM
2019-07-20 05:22:00	266505.5798313251	35841.97091262308	26	AdM
2019-07-20 05:23:00	266505.8010582688	35842.04294419546	26	AdM
2019-07-20 05:24:00	266506.0089760045	35842.368816349524	26	AdM
2019-07-20 05:25:00	266505.755817062	35842.23817089371	26	AdM
2019-07-20 05:26:00	266505.4287707087	35841.980345321375	26	AdM
2019-07-20 05:27:00	266505.86350446154	35842.482769347065	26	AdM
2019-07-20 05:28:00	266506.51185322256	35843.93782440229	26	AdM
2019-07-20 05:29:00	266508.4505915438	35843.83308559272	26	AdM
2019-07-20 05:30:00	266508.94153984793	35844.256599928136	26	AdM
2019-07-20 05:31:00	266509.6628240016	35846.61804546534	26	AdM
2019-07-20 05:32:00	266523.9592721206	35866.63361291296	26	AdM
2019-07-20 05:33:00	266535.04678443755	35894.3936468469	26	AdM
2019-07-20 05:34:00	266539.27546000667	35906.2044293997	26	AdM
2019-07-20 05:35:00	266538.525910515	35912.51255515788	26	AdM
2019-07-20 05:36:00	266536.6880596351	35918.54384204442	26	AdM
2019-07-20 05:37:00	266540.99677270435	35920.767576596925	26	AdM
2019-07-20 05:38:00	266547.23855885275	35928.67525355576	26	AdM
2019-07-20 05:39:00	266546.5520559376	35931.16049917178	26	AdM
2019-07-20 05:40:00	266547.60788881883	35930.582001725394	26	AdM
2019-07-20 05:41:00	266548.4922082749	35929.825097669134	26	AdM
2019-07-20 05:42:00	266553.4928103022	35930.47865468715	26	AdM
2019-07-20 05:43:00	266560.7108669765	35932.696254454095	26	AdM
2019-07-20 05:44:00	266561.4157636607	35932.994925058534	26	AdM
2019-07-20 05:45:00	266566.4283210419	35934.0269318504	26	AdM
2019-07-20 05:46:00	266571.7030682084	35940.25048315842	26	AdM
2019-07-20 05:47:00	266582.93865063327	35960.72254839724	26	AdM
2019-07-20 05:48:00	266592.40199218324	35983.22531243667	26	AdM
2019-07-20 05:49:00	266598.32166261785	35989.59675339779	26	AdM
2019-07-20 05:50:00	266618.471875353	35997.99575091697	26	AdM
2019-07-20 05:51:00	266624.73524565506	36006.17753284589	26	AdM
2019-07-20 05:52:00	266634.3186682562	36021.58534551565	26	AdM
2019-07-20 05:53:00	266639.93507609644	36037.64931526986	26	AdM
2019-07-20 05:54:00	266639.79446833243	36037.05650371882	26	AdM
2019-07-20 05:55:00	266644.1248936874	36039.285760098	26	AdM
2019-07-20 05:56:00	266658.3397163868	36042.48332971301	26	AdM
2019-07-20 05:57:00	266660.130273074	36043.74643033664	26	AdM
2019-07-20 05:58:00	266660.28249267745	36044.84765195967	26	AdM
2019-07-20 05:59:00	266660.7003210998	36046.15693929974	26	AdM
2019-07-20 06:00:00	266660.6350945072	36046.62610080442	26	AdM
2019-07-20 06:01:00	266662.6631104263	36047.487657162936	26	AdM
2019-07-20 06:02:00	266658.1586603395	36065.98795523037	26	AdM
2019-07-20 06:03:00	266650.0336060893	36075.01387937932	26	AdM
2019-07-20 06:04:00	266646.45062901004	36076.9050435004	26	AdM
2019-07-20 06:05:00	266647.50213642337	36076.0581459271	26	AdM
2019-07-20 06:06:00	266648.1510704896	36076.75445114527	26	AdM
2019-07-20 06:07:00	266642.7379143582	36091.17639533932	26	AdM
2019-07-20 06:08:00	266642.4013902117	36121.99607706123	26	AdM
2019-07-20 06:09:00	266633.0204835661	36137.08782510869	26	AdM
2019-07-20 06:10:00	266638.05347468687	36143.5569610166	26	AdM
2019-07-20 06:11:00	266641.2694649047	36150.10408361726	26	AdM
2019-07-20 06:12:00	266644.8206180476	36154.008238419294	26	AdM
2019-07-20 06:13:00	266649.49162801297	36160.000005711954	26	AdM
2019-07-20 06:14:00	266657.5543368848	36183.02141066217	26	AdM
2019-07-20 06:15:00	266657.98784188856	36189.18513119395	26	AdM
2019-07-20 06:16:00	266663.9043928377	36204.581531685006	26	AdM
2019-07-20 06:17:00	266666.2334176106	36213.414666509714	26	AdM
2019-07-20 06:18:00	266661.22736289346	36219.50210159294	26	AdM
2019-07-20 06:19:00	266662.0837888912	36227.35411282964	26	AdM
2019-07-20 06:20:00	266662.22045271826	36226.83387384565	26	AdM
2019-07-20 06:21:00	266662.44841121504	36228.03536097069	26	AdM
2019-07-20 06:22:00	266674.42830804683	36240.186272537445	26	AdM
2019-07-20 06:23:00	266692.4368235614	36273.80906589045	26	AdM
2019-07-20 06:24:00	266700.13533001137	36296.32728575219	26	AdM
2019-07-20 06:25:00	266704.9956058888	36324.30554152369	26	AdM
2019-07-20 06:26:00	266704.61464119033	36327.10981651489	26	AdM
2019-07-20 06:27:00	266705.4287487137	36327.836686546805	26	AdM
2019-07-20 06:28:00	266708.2158444138	36330.7350480416	26	AdM
2019-07-20 06:29:00	266714.74075999035	36338.28428518192	26	AdM
2019-07-20 06:30:00	266724.46033921617	36343.58794708978	26	AdM
2019-07-20 06:31:00	266730.5820873798	36344.53417475071	26	AdM
2019-07-20 06:32:00	266731.781022272	36344.946846850704	26	AdM
2019-07-20 06:33:00	266733.4208199422	36345.882401700335	26	AdM
2019-07-20 06:34:00	266732.7957622742	36345.7706379372	26	AdM
2019-07-20 06:35:00	266724.9499435576	36349.10074517038	26	AdM
2019-07-20 06:36:00	266725.7405654044	36350.22321566287	26	AdM
2019-07-20 06:37:00	266727.5243678437	36360.85452174184	26	AdM
2019-07-20 06:38:00	266726.28049571614	36371.80242396736	26	AdM
2019-07-20 06:39:00	266727.9230844437	36371.88871919666	26	AdM
2019-07-20 06:40:00	266727.59123355744	36371.72951831131	26	AdM
2019-07-20 06:41:00	266726.1194107248	36371.796005868695	26	AdM
2019-07-20 06:42:00	266727.70971660985	36374.77443738918	26	AdM
2019-07-20 06:43:00	266728.6782592741	36376.53874560875	26	AdM
2019-07-20 06:44:00	266729.2723000869	36380.06506334529	26	AdM
2019-07-20 06:45:00	266730.48251925246	36382.95545964396	26	AdM
2019-07-20 06:46:00	266730.39183931553	36383.282868236616	26	AdM
2019-07-20 06:47:00	266730.24059484847	36383.299122019176	26	AdM
2019-07-20 06:48:00	266730.0166278806	36383.43410665888	26	AdM
2019-07-20 06:49:00	266732.84212437726	36382.72988356579	26	AdM
2019-07-20 06:50:00	266732.36463186337	36384.52196233088	26	AdM
2019-07-20 06:51:00	266726.6098486052	36403.347333179554	26	AdM
2019-07-20 06:52:00	266722.8008926444	36409.0153281864	26	AdM
2019-07-20 06:53:00	266720.9496313508	36411.19444335296	26	AdM
2019-07-20 06:54:00	266723.3494714215	36409.91516542997	26	AdM
2019-07-20 06:55:00	266722.7930696004	36409.76154205961	26	AdM
2019-07-20 06:56:00	266723.1517081069	36410.22526851648	26	AdM
2019-07-20 06:57:00	266724.82852082833	36409.79632318943	26	AdM
2019-07-20 06:58:00	266724.7313712102	36409.36277367082	26	AdM
2019-07-20 06:59:00	266724.41385713493	36408.54528826071	26	AdM
2019-07-20 07:00:00	266720.56924222666	36415.84581472163	26	AdM
2019-07-20 07:01:00	266718.6966118696	36422.30662209356	26	AdM
2019-07-20 07:02:00	266718.8135918183	36421.730531958	26	AdM
2019-07-20 07:03:00	266718.6055228485	36421.57112078358	26	AdM
2019-07-20 07:04:00	266719.38727398525	36421.10346765048	26	AdM
2019-07-20 07:05:00	266719.1073175342	36421.5033620992	26	AdM
2019-07-20 07:06:00	266718.8867035209	36421.69770388531	26	AdM
2019-07-20 07:07:00	266722.737733654	36427.251640121896	26	AdM
2019-07-20 07:08:00	266738.33502005576	36445.82882049992	26	AdM
2019-07-20 07:09:00	266760.64839956304	36465.91304552949	26	AdM
2019-07-20 07:10:00	266784.84388632706	36492.830755035015	26	AdM
2019-07-20 07:11:00	266810.5426622697	36525.45717770818	26	AdM
2019-07-20 07:12:00	266817.224591857	36542.73440706552	26	AdM
2019-07-20 07:13:00	266821.7261222887	36552.88197489311	26	AdM
2019-07-20 07:14:00	266819.7415015816	36571.21693587152	26	AdM
2019-07-20 07:15:00	266819.1847356375	36586.91533708055	26	AdM
2019-07-20 07:16:00	266813.3667922059	36607.08419437785	26	AdM
2019-07-20 07:17:00	266797.34611543524	36607.47469595015	26	AdM
2019-07-20 07:18:00	266797.17828765773	36608.05300878281	26	AdM
2019-07-20 07:19:00	266797.09135849844	36606.80743578102	26	AdM
2019-07-20 07:20:00	266797.799483426	36607.4546913173	26	AdM
2019-07-20 07:21:00	266796.4365418558	36608.137778018296	26	AdM
2019-07-20 07:22:00	266795.1948874761	36607.55386416428	26	AdM
2019-07-20 07:23:00	266795.75852959894	36607.72094222528	26	AdM
2019-07-20 07:24:00	266795.7047269795	36608.67288994436	26	AdM
2019-07-20 07:25:00	266797.01687545754	36610.01019009661	26	AdM
2019-07-20 07:26:00	266796.5069924217	36610.44128686158	26	AdM
2019-07-20 07:27:00	266797.43076191173	36610.2126932526	26	AdM
2019-07-20 07:28:00	266799.4899653053	36608.48719602122	26	AdM
2019-07-20 07:29:00	266799.7365695095	36608.33690608024	26	AdM
2019-07-20 07:30:00	266799.41764890624	36608.77035890446	26	AdM
2019-07-20 07:31:00	266797.88917769364	36610.36836440973	26	AdM
2019-07-20 07:32:00	266806.477531766	36616.88263031739	26	AdM
2019-07-20 07:33:00	266820.3219825726	36635.26788919141	26	AdM
2019-07-20 07:34:00	266837.30688875617	36662.75025454044	26	AdM
2019-07-20 07:35:00	266846.5832626484	36681.01646835117	26	AdM
2019-07-20 07:36:00	266847.50816115004	36682.61616662532	26	AdM
2019-07-20 07:37:00	266848.21891612286	36683.41421194112	26	AdM
2019-07-20 07:38:00	266849.8941020564	36684.07748423465	26	AdM
2019-07-20 07:39:00	266849.2416809465	36684.44741008764	26	AdM
2019-07-20 07:40:00	266849.1421951165	36685.25336927335	26	AdM
2019-07-20 07:41:00	266849.2717130843	36685.17352226603	26	AdM
2019-07-20 07:42:00	266849.0574074102	36685.35901452148	26	AdM
2019-07-20 07:43:00	266849.29114924633	36685.81502424488	26	AdM
2019-07-20 07:44:00	266848.68935440696	36686.00981559468	26	AdM
2019-07-20 07:45:00	266849.4577276722	36685.47285238946	26	AdM
2019-07-20 07:46:00	266849.16427012795	36685.21078186442	26	AdM
2019-07-20 07:47:00	266848.97441003995	36685.15551981741	26	AdM
2019-07-20 07:48:00	266848.75058236445	36685.06984872494	26	AdM
2019-07-20 07:49:00	266848.5007600166	36684.92058554952	26	AdM
2019-07-20 07:50:00	266852.5591962776	36683.97940363785	26	AdM
2019-07-20 07:51:00	266856.5645343528	36683.80969935821	26	AdM
2019-07-20 07:52:00	266864.2050883254	36691.002535009975	26	AdM
2019-07-20 07:53:00	266864.48536733066	36692.12990408414	26	AdM
2019-07-20 07:54:00	266864.2232015083	36691.53103629334	26	AdM
2019-07-20 07:55:00	266866.0210864895	36689.7106587121	26	AdM
2019-07-20 07:56:00	266871.1392230244	36682.8172564288	26	AdM
2019-07-20 07:57:00	266886.5506101704	36682.32125078579	26	AdM
2019-07-20 07:58:00	266898.5715224717	36683.04556176243	26	AdM
2019-07-20 07:59:00	266900.9762458837	36682.06435978112	26	AdM
2019-07-20 08:00:00	266903.4049602543	36678.69464933627	26	AdM
2019-07-20 08:01:00	266905.2461331448	36671.83954801527	26	AdM
2019-07-20 08:02:00	266905.81026710494	36670.824632682736	26	AdM
2019-07-20 08:03:00	266906.6775073479	36670.94261159758	26	AdM
2019-07-20 08:04:00	266907.5072302244	36671.794827738086	26	AdM
2019-07-20 08:05:00	266907.08411774656	36671.84155549059	26	AdM
2019-07-20 08:06:00	266906.7067756847	36671.56770495787	26	AdM
2019-07-20 08:07:00	266906.8362560516	36671.310337841605	26	AdM
2019-07-20 08:08:00	266906.916050215	36671.28561929315	26	AdM
2019-07-20 08:09:00	266905.29476629704	36671.01553446952	26	AdM
2019-07-20 08:10:00	266906.39735756983	36671.30176670336	26	AdM
2019-07-20 08:11:00	266907.5343844409	36671.19921696411	26	AdM
2019-07-20 08:12:00	266905.49606923905	36670.77289941408	26	AdM
2019-07-20 08:13:00	266906.3121364308	36670.23611073972	26	AdM
2019-07-20 08:14:00	266905.5509831027	36669.81173500872	26	AdM
2019-07-20 08:15:00	266906.27873450547	36669.37082223816	26	AdM
2019-07-20 08:16:00	266919.0098337093	36666.46273368772	26	AdM
2019-07-20 08:17:00	266922.1250922915	36663.4888425369	26	AdM
2019-07-20 08:18:00	266923.7450952985	36662.09101257352	26	AdM
2019-07-20 08:19:00	266925.1823969676	36659.38735140325	26	AdM
2019-07-20 08:20:00	266925.0508207488	36658.50991725907	26	AdM
2019-07-20 08:21:00	266924.4075434432	36655.60760818535	26	AdM
2019-07-20 08:22:00	266922.4676727743	36638.91762229379	26	AdM
2019-07-20 08:23:00	266922.36022612813	36632.79237043375	26	AdM
2019-07-20 08:24:00	266919.8380699053	36628.69205906992	26	AdM
2019-07-20 08:25:00	266911.1780711587	36613.31636710472	26	AdM
2019-07-20 08:26:00	266908.85054487066	36611.64451944377	26	AdM
2019-07-20 08:27:00	266908.99577086593	36610.37253746371	26	AdM
2019-07-20 08:28:00	266911.3127201126	36605.899756669896	26	AdM
2019-07-20 08:29:00	266906.5826369896	36582.07471106729	26	AdM
2019-07-20 08:30:00	266911.141282314	36560.36614918967	26	AdM
2019-07-20 08:31:00	266913.7396211004	36546.44732024822	26	AdM
2019-07-20 08:32:00	266914.8865459779	36545.75930299271	26	AdM
2019-07-20 08:33:00	266913.96927430533	36545.11762189525	26	AdM
2019-07-20 08:34:00	266915.4624806474	36544.37828490516	26	AdM
2019-07-20 08:35:00	266919.727701337	36540.14676512704	26	AdM
2019-07-20 08:36:00	266911.65571490995	36527.82823635118	26	AdM
2019-07-20 08:37:00	266910.1021026791	36524.60813069359	26	AdM
2019-07-20 08:38:00	266910.35363030777	36524.04417927715	26	AdM
2019-07-20 08:39:00	266905.7712018277	36522.75144154792	26	AdM
2019-07-20 08:40:00	266903.7152160223	36523.013085747385	26	AdM
2019-07-20 08:41:00	266903.6852880662	36522.7778732278	26	AdM
2019-07-20 08:42:00	266903.5918085686	36522.14800050611	26	AdM
2019-07-20 08:43:00	266904.0926738513	36522.07600204425	26	AdM
2019-07-20 08:44:00	266903.82373331464	36522.79001054043	26	AdM
2019-07-20 08:45:00	266903.4270303064	36522.22767044903	26	AdM
2019-07-20 08:46:00	266903.1557633488	36522.469767056726	26	AdM
2019-07-20 08:47:00	266903.75717744644	36522.22907559366	26	AdM
2019-07-20 08:48:00	266902.4120587397	36521.183593873095	26	AdM
2019-07-20 08:49:00	266902.8590903243	36521.0380547894	26	AdM
2019-07-20 08:50:00	266903.6484222318	36521.32324795416	26	AdM
2019-07-20 08:51:00	266903.68558283354	36521.53486333067	26	AdM
2019-07-20 08:52:00	266902.99312792404	36521.26974289392	26	AdM
2019-07-20 08:53:00	266902.5321852706	36522.3310898788	26	AdM
2019-07-20 08:54:00	266902.48889167	36522.07744609717	26	AdM
2019-07-20 08:55:00	266902.7668398595	36521.83700714842	26	AdM
2019-07-20 08:56:00	266903.4286499423	36521.98765842026	26	AdM
2019-07-20 08:57:00	266903.7962201132	36522.56530493648	26	AdM
2019-07-20 08:58:00	266903.9857993495	36522.16893231875	26	AdM
2019-07-20 08:59:00	266904.05687586975	36522.16596788637	26	AdM
2019-07-20 09:00:00	266903.6121859189	36521.09448869128	26	AdM
2019-07-20 09:01:00	266903.6805837058	36520.70901771943	26	AdM
2019-07-20 09:02:00	266902.9170703079	36521.41299170498	26	AdM
2019-07-20 09:03:00	266902.62652773666	36521.77233310712	26	AdM
2019-07-20 09:04:00	266903.0589274824	36521.76431532378	26	AdM
2019-07-20 09:05:00	266902.8502029673	36522.01580012947	26	AdM
2019-07-20 09:06:00	266903.1020106894	36522.78076127149	26	AdM
2019-07-20 09:07:00	266902.6993546664	36522.14984766475	26	AdM
2019-07-20 09:08:00	266903.4195760776	36522.9609796176	26	AdM
2019-07-20 09:09:00	266903.59790941066	36522.91799063164	26	AdM
2019-07-20 09:10:00	266903.2601984168	36521.36867760356	26	AdM
2019-07-20 09:11:00	266903.3348383426	36522.42364412154	26	AdM
2019-07-20 09:12:00	266902.9649759133	36522.4167171238	26	AdM
2019-07-20 09:13:00	266903.0611061228	36522.41559081882	26	AdM
2019-07-20 09:14:00	266903.5979015499	36522.00015792186	26	AdM
2019-07-20 09:15:00	266904.0557318049	36520.25970019729	26	AdM
2019-07-20 09:16:00	266905.44666362146	36518.544116183424	26	AdM
2019-07-20 09:17:00	266908.04730584315	36518.18318193906	26	AdM
2019-07-20 09:18:00	266912.6295579828	36515.11681381306	26	AdM
2019-07-20 09:19:00	266916.8908559471	36514.28306433728	26	AdM
2019-07-20 09:20:00	266916.4887537836	36514.518920902	26	AdM
2019-07-20 09:21:00	266921.8812102942	36506.86856512216	26	AdM
2019-07-20 09:22:00	266922.4731350082	36506.510266347	26	AdM
2019-07-20 09:23:00	266921.9803440684	36506.14924661668	26	AdM
2019-07-20 09:24:00	266921.799786507	36503.56206216808	26	AdM
2019-07-20 09:25:00	266925.18154151685	36497.94633062312	26	AdM
2019-07-20 09:26:00	266927.9860000708	36491.65234688756	26	AdM
2019-07-20 09:27:00	266929.30950509146	36488.763633054026	26	AdM
2019-07-20 09:28:00	266929.3288896059	36487.40061349618	26	AdM
2019-07-20 09:29:00	266930.5771472404	36483.21434107013	26	AdM
2019-07-20 09:30:00	266930.3429996948	36481.70961686119	26	AdM
2019-07-20 09:31:00	266935.1855974531	36476.7686343614	26	AdM
2019-07-20 09:32:00	266933.42682893056	36475.7588172582	26	AdM
2019-07-20 09:33:00	266925.8729579101	36475.64998699776	26	AdM
2019-07-20 09:34:00	266911.62218242104	36482.29017569604	26	AdM
2019-07-20 09:35:00	266901.15257815574	36494.99898966205	26	AdM
2019-07-20 09:36:00	266882.09288382414	36516.69622873219	26	AdM
2019-07-20 09:37:00	266855.5368081851	36545.13861020694	26	AdM
2019-07-20 09:38:00	266824.5907767969	36573.29527728954	26	AdM
2019-07-20 09:39:00	266799.66565847787	36595.07175135371	26	AdM
2019-07-20 09:40:00	266781.0002481162	36604.98199058849	26	AdM
2019-07-20 09:41:00	266764.5132978273	36626.875222321134	26	AdM
2019-07-20 09:42:00	266755.63325528696	36646.899106177625	26	AdM
2019-07-20 09:43:00	266753.8319375839	36650.92125347518	26	AdM
2019-07-20 09:44:00	266752.795937785	36652.24319722872	26	AdM
2019-07-20 09:45:00	266752.53076839	36653.23648230758	26	AdM
2019-07-20 09:46:00	266752.6640523504	36653.41323705415	26	AdM
2019-07-20 09:47:00	266752.2365868701	36653.0617893656	26	AdM
2019-07-20 09:48:00	266751.4304128059	36653.87306010872	26	AdM
2019-07-20 09:49:00	266752.2454124391	36652.673012468	26	AdM
2019-07-20 09:50:00	266752.84511592024	36650.4866020572	26	AdM
2019-07-20 09:51:00	266754.5227825573	36651.46767813232	26	AdM
2019-07-20 09:52:00	266740.26516268187	36648.58870925908	26	AdM
2019-07-20 09:53:00	266702.9539022621	36660.01892729758	26	AdM
2019-07-20 09:54:00	266672.5371638056	36681.2607162612	26	AdM
2019-07-20 09:55:00	266642.9175969073	36700.375785592274	26	AdM
2019-07-20 09:56:00	266625.48003975203	36717.57647700997	26	AdM
2019-07-20 09:57:00	266609.556072733	36729.51594043183	26	AdM
2019-07-20 09:58:00	266598.6872920759	36733.48840129515	26	AdM
2019-07-20 09:59:00	266584.6751888326	36734.13970324978	26	AdM
2019-07-20 10:00:00	266577.0089369198	36749.3343570915	26	AdM
2019-07-20 10:01:00	266577.4720928994	36766.56001488552	26	AdM
2019-07-20 10:02:00	266566.92992357066	36789.6970669526	26	AdM
2019-07-20 10:03:00	266564.8566729271	36794.30990723295	26	AdM
2019-07-20 10:04:00	266564.9468003639	36796.62429101621	26	AdM
2019-07-20 10:05:00	266556.55358805315	36794.1452127213	26	AdM
2019-07-20 10:06:00	266553.8046361493	36792.63327817712	26	AdM
2019-07-20 10:07:00	266550.45297428564	36790.50780004879	26	AdM
2019-07-20 10:08:00	266528.6144649923	36787.16296462316	26	AdM
2019-07-20 10:09:00	266486.2353221283	36799.35748435517	26	AdM
2019-07-20 10:10:00	266454.6528478312	36814.93643048687	26	AdM
2019-07-20 10:11:00	266428.769250685	36815.17955610517	26	AdM
2019-07-20 10:12:00	266421.01660479425	36805.48835716447	26	AdM
2019-07-20 10:13:00	266419.54952400713	36799.9412870512	26	AdM
2019-07-20 10:14:00	266407.7473932538	36799.28772793644	26	AdM
2019-07-20 10:15:00	266389.3965053376	36791.69713948267	26	AdM
2019-07-20 10:16:00	266385.7405454959	36790.71427209523	26	AdM
2019-07-20 10:17:00	266375.6223098689	36789.77646861645	26	AdM
2019-07-20 10:18:00	266352.6107625783	36799.695612422096	26	AdM
2019-07-20 10:19:00	266326.58352432045	36793.02946924812	26	AdM
2019-07-20 10:20:00	266321.8787954	36790.931190871	26	AdM
2019-07-20 10:21:00	266310.8625929111	36791.15419225218	26	AdM
2019-07-20 10:22:00	266285.5593675636	36789.175327164856	26	AdM
2019-07-20 10:23:00	266265.25297748164	36792.7995629713	26	AdM
2019-07-20 10:24:00	266245.27004423103	36792.90041229184	26	AdM
2019-07-20 10:25:00	266235.27860395	36787.848633541056	26	AdM
2019-07-20 10:26:00	266222.21906598605	36804.222782787445	26	AdM
2019-07-20 10:27:00	266215.25387311215	36810.42440853942	26	AdM
2019-07-20 10:28:00	266207.0741827912	36805.03342442974	26	AdM
2019-07-20 10:29:00	266194.38155993016	36798.8643739867	26	AdM
2019-07-20 10:30:00	266180.9367861937	36783.15009325856	26	AdM
2019-07-20 10:31:00	266171.6084867721	36779.27371761975	26	AdM
2019-07-20 10:32:00	266158.82399943646	36773.10560559519	26	AdM
2019-07-20 10:33:00	266150.58740788564	36772.42179273188	26	AdM
2019-07-20 10:34:00	266142.9218094303	36776.78660569064	26	AdM
2019-07-20 10:35:00	266133.6277638948	36777.78200137943	26	AdM
2019-07-20 10:36:00	266110.3376926798	36772.31348947524	26	AdM
2019-07-20 10:37:00	266091.4972673908	36765.86830891281	26	AdM
2019-07-20 10:38:00	266055.64336669585	36757.79366630898	26	AdM
2019-07-20 10:39:00	266021.26530443574	36756.321090200014	26	AdM
2019-07-20 10:40:00	265993.32636790344	36746.27359330841	26	AdM
2019-07-20 10:41:00	265980.1584630344	36740.13412903912	26	AdM
2019-07-20 10:42:00	265949.5195110998	36729.25895544918	26	AdM
2019-07-20 10:43:00	265922.0179965157	36728.89299099827	26	AdM
2019-07-20 10:44:00	265896.6893674064	36727.28465380468	26	AdM
2019-07-20 10:45:00	265861.0113947704	36731.59589431513	26	AdM
2019-07-20 10:46:00	265840.1901275967	36729.87709940547	26	AdM
2019-07-20 10:47:00	265834.5126303499	36729.81157650684	26	AdM
2019-07-20 10:48:00	265827.72070438653	36720.09285746379	26	AdM
2019-07-20 10:49:00	265821.0788169984	36711.66376204077	26	AdM
2019-07-20 10:50:00	265818.3208748807	36710.69452613242	26	AdM
2019-07-20 10:51:00	265815.44241859665	36712.00304477665	26	AdM
2019-07-20 10:52:00	265813.44149271806	36710.3066031244	26	AdM
2019-07-20 10:53:00	265800.2670953253	36695.52426092337	26	AdM
2019-07-20 10:54:00	265790.3527855115	36688.51455511894	26	AdM
2019-07-20 10:55:00	265772.2688873412	36680.94950490548	26	AdM
2019-07-20 10:56:00	265767.55471813405	36678.16510023332	26	AdM
2019-07-20 10:57:00	265762.1233695581	36680.176873603705	26	AdM
2019-07-20 10:58:00	265742.9416566851	36692.212035280354	26	AdM
2019-07-20 10:59:00	265717.76306546724	36711.19724969208	26	AdM
2019-07-20 11:00:00	265713.1890803651	36716.59631151843	26	AdM
2019-07-20 11:01:00	265713.2150410123	36716.49897339063	26	AdM
2019-07-20 11:02:00	265713.27727880416	36716.81860924012	26	AdM
2019-07-20 11:03:00	265713.1817587923	36717.073758971215	26	AdM
2019-07-20 11:04:00	265713.15298024344	36716.139150937255	26	AdM
2019-07-20 11:05:00	265712.9555509363	36715.40458993653	26	AdM
2019-07-20 11:06:00	265713.34340931434	36715.37427524542	26	AdM
2019-07-20 11:07:00	265713.6089869981	36715.425465778535	26	AdM
2019-07-20 11:08:00	265713.8147174611	36711.567696033344	26	AdM
2019-07-20 11:09:00	265710.0916332791	36713.53191593978	26	AdM
2019-07-20 11:10:00	265709.2720555277	36715.90733775068	26	AdM
2019-07-20 11:11:00	265709.5780821084	36716.79322046064	26	AdM
2019-07-20 11:12:00	265709.9869965225	36717.1636608915	26	AdM
2019-07-20 11:13:00	265709.0042150474	36716.5594126147	26	AdM
2019-07-20 11:14:00	265709.20593155833	36715.639502837184	26	AdM
2019-07-20 11:15:00	265706.69045719254	36713.39936084573	26	AdM
2019-07-20 11:16:00	265683.3460336839	36685.65107918907	26	AdM
2019-07-20 11:17:00	265629.2751240837	36665.90793193821	26	AdM
2019-07-20 11:18:00	265548.3302752449	36677.267363769584	26	AdM
2019-07-20 11:19:00	265492.7618020035	36684.24567320482	26	AdM
2019-07-20 11:20:00	265450.3894392527	36685.03299153726	26	AdM
2019-07-20 11:21:00	265440.6416835548	36687.248097633375	26	AdM
2019-07-20 11:22:00	265409.18083756475	36690.99676645345	26	AdM
2019-07-20 11:23:00	265382.76112791325	36701.72024760958	26	AdM
2019-07-20 11:24:00	265376.4407140588	36706.65883746985	26	AdM
2019-07-20 11:25:00	265369.9484118666	36719.24177593357	26	AdM
2019-07-20 11:26:00	265360.8424893134	36735.82458119255	26	AdM
2019-07-20 11:27:00	265341.01450705976	36752.89413049889	26	AdM
2019-07-20 11:28:00	265301.04151944426	36796.349608900426	26	AdM
2019-07-20 11:29:00	265263.5866049137	36835.917891787256	26	AdM
2019-07-20 11:30:00	265222.20365092106	36890.10945703414	26	AdM
2019-07-20 11:31:00	265194.3645732142	36917.13710102269	26	AdM
2019-07-20 11:32:00	265163.5994145158	36936.32215819805	26	AdM
2019-07-20 11:33:00	265142.4207812482	36941.34230094061	26	AdM
2019-07-20 11:34:00	265110.08686641126	36942.26045227794	26	AdM
2019-07-20 11:35:00	265062.5959843486	36959.0522969564	26	AdM
2019-07-20 11:36:00	265016.8553869921	36962.36426246061	26	AdM
2019-07-20 11:37:00	264987.72732389264	36969.06806950508	26	AdM
2019-07-20 11:38:00	264971.85597115895	36968.16801889007	26	AdM
2019-07-20 11:39:00	264926.2747784191	36965.504852403785	26	AdM
2019-07-20 11:40:00	264886.77503994614	36955.66206423089	26	AdM
2019-07-20 11:41:00	264872.70566177816	36955.5371567281	26	AdM
2019-07-20 11:42:00	264857.8064441371	36954.08368378473	26	AdM
2019-07-20 11:43:00	264849.29152668547	36956.49727462137	26	AdM
2019-07-20 11:44:00	264838.8561134596	36954.17532338025	26	AdM
2019-07-20 11:45:00	264826.1282574298	36949.51694912107	26	AdM
2019-07-20 11:46:00	264824.11472264986	36949.66504102593	26	AdM
2019-07-20 11:47:00	264822.1351323795	36949.73404248017	26	AdM
2019-07-20 11:48:00	264821.3501963827	36950.95290291526	26	AdM
2019-07-20 11:49:00	264822.1016491862	36949.369603572304	26	AdM
2019-07-20 11:50:00	264822.5540007815	36949.77782600279	26	AdM
2019-07-20 11:51:00	264821.9569883403	36950.66575032069	26	AdM
2019-07-20 11:52:00	264822.75391630054	36950.84273249781	26	AdM
2019-07-20 11:53:00	264822.24882270105	36951.126729378346	26	AdM
2019-07-20 11:54:00	264822.20201149693	36950.919906604206	26	AdM
2019-07-20 11:55:00	264822.6558515013	36950.48291606151	26	AdM
2019-07-20 11:56:00	264822.32951882307	36950.97739418863	26	AdM
2019-07-20 11:57:00	264821.8664556096	36950.81158510986	26	AdM
2019-07-20 11:58:00	264821.929548036	36950.785947859375	26	AdM
2019-07-20 11:59:00	264822.2422568522	36950.79915328183	26	AdM
2019-07-20 12:00:00	264822.8638266158	36950.19234675368	26	AdM
2019-07-20 12:01:00	264822.7316154068	36948.973130602906	26	AdM
2019-07-20 12:02:00	264821.7996798122	36947.51794310272	26	AdM
2019-07-20 12:03:00	264820.87540171325	36947.15148370047	26	AdM
2019-07-20 12:04:00	264820.6503734128	36946.674083734775	26	AdM
2019-07-20 12:05:00	264820.6888152553	36947.65920446201	26	AdM
2019-07-20 12:06:00	264820.2251496889	36947.28140105094	26	AdM
2019-07-20 12:07:00	264819.4436790879	36947.35567504342	26	AdM
2019-07-20 12:08:00	264819.6572851244	36947.36005332546	26	AdM
2019-07-20 12:09:00	264819.7072313558	36947.47451958565	26	AdM
2019-07-20 12:10:00	264819.742365473	36947.7491831	26	AdM
2019-07-20 12:11:00	264819.4937411125	36948.00842284411	26	AdM
2019-07-20 12:12:00	264819.5916629582	36948.566408046405	26	AdM
2019-07-20 12:13:00	264819.3434417973	36948.11187160043	26	AdM
2019-07-20 12:14:00	264819.35054000013	36948.32607664239	26	AdM
2019-07-20 12:15:00	264819.302563831	36947.87997689743	26	AdM
2019-07-20 12:16:00	264820.70477746305	36947.66915555019	26	AdM
2019-07-20 12:17:00	264821.87795242533	36947.31772976819	26	AdM
2019-07-20 12:18:00	264822.1193274252	36950.45501135511	26	AdM
2019-07-20 12:19:00	264815.7263937213	36952.18681445857	26	AdM
2019-07-20 12:20:00	264808.1658360719	36946.43140874958	26	AdM
2019-07-20 12:21:00	264803.3993235532	36938.57665642674	26	AdM
2019-07-20 12:22:00	264798.3523124723	36942.41189252034	26	AdM
2019-07-20 12:23:00	264793.33671497594	36947.3430414172	26	AdM
2019-07-20 12:24:00	264791.7630757245	36950.38596168974	26	AdM
2019-07-20 12:25:00	264792.97973509034	36950.30403595359	26	AdM
2019-07-20 12:26:00	264791.9752981197	36949.99713657436	26	AdM
2019-07-20 12:27:00	264792.28670043265	36951.70058351849	26	AdM
2019-07-20 12:28:00	264792.69518885354	36953.5277037551	26	AdM
2019-07-20 12:29:00	264792.29218183795	36953.02564005523	26	AdM
2019-07-20 12:30:00	264792.7931170122	36954.11481523558	26	AdM
2019-07-20 12:31:00	264789.3024208624	36952.01700515119	26	AdM
2019-07-20 12:32:00	264763.2071818255	36928.88811893018	26	AdM
2019-07-20 12:33:00	264741.80012653064	36909.24211888098	26	AdM
2019-07-20 12:34:00	264737.4401143742	36905.19432893169	26	AdM
2019-07-20 12:35:00	264735.76340804267	36904.468561894246	26	AdM
2019-07-20 12:36:00	264728.4178893777	36902.80607560697	26	AdM
2019-07-20 12:37:00	264706.85278538906	36904.21135014876	26	AdM
2019-07-20 12:38:00	264672.5150556557	36893.90934059704	26	AdM
2019-07-20 12:39:00	264653.8059110418	36860.08214867263	26	AdM
2019-07-20 12:40:00	264634.45318779856	36834.98816288091	26	AdM
2019-07-20 12:41:00	264631.7503700912	36835.873406054576	26	AdM
2019-07-20 12:42:00	264621.7342813765	36821.94215804303	26	AdM
2019-07-20 12:43:00	264602.3167913073	36798.58174149538	26	AdM
2019-07-20 12:44:00	264588.05958681984	36768.19636735328	26	AdM
2019-07-20 12:45:00	264590.46415325307	36748.15313261088	26	AdM
2019-07-20 12:46:00	264583.663864975	36734.33345345913	26	AdM
2019-07-20 12:47:00	264575.85560659296	36727.11384649104	26	AdM
2019-07-20 12:48:00	264553.4039069465	36717.90683425726	26	AdM
2019-07-20 12:49:00	264549.979225589	36712.10923336016	26	AdM
2019-07-20 12:50:00	264550.17556837143	36706.88895805991	26	AdM
2019-07-20 12:51:00	264547.5187423076	36688.5434975548	26	AdM
2019-07-20 12:52:00	264545.32767046656	36650.81331796109	26	AdM
2019-07-20 12:53:00	264549.8073310894	36627.67838396997	26	AdM
2019-07-20 12:54:00	264551.51338349923	36619.817806311854	26	AdM
2019-07-20 12:55:00	264557.48240804736	36612.61866437065	26	AdM
2019-07-20 12:56:00	264556.9970155111	36612.17708145035	26	AdM
2019-07-20 12:57:00	264557.413952966	36610.995905065705	26	AdM
2019-07-20 12:58:00	264557.2517200064	36609.96767285631	26	AdM
2019-07-20 12:59:00	264558.0242965253	36607.34190664139	26	AdM
2019-07-20 13:00:00	264558.8396259589	36605.03910075191	26	AdM
2019-07-20 13:01:00	264559.27332825155	36603.28037332539	26	AdM
2019-07-20 13:02:00	264567.16899764794	36604.43673321895	26	AdM
2019-07-20 13:03:00	264572.9575421507	36608.97495122334	26	AdM
2019-07-20 13:04:00	264574.33130329446	36610.21694736568	26	AdM
2019-07-20 13:05:00	264575.0874969451	36609.95888978885	26	AdM
2019-07-20 13:06:00	264574.6917079292	36611.97237136658	26	AdM
2019-07-20 13:07:00	264574.4914187493	36612.628123092894	26	AdM
2019-07-20 13:08:00	264587.03814208513	36619.80911748848	26	AdM
2019-07-20 13:09:00	264622.0177905372	36633.488215047095	26	AdM
2019-07-20 13:10:00	264627.5653730064	36635.069432920034	26	AdM
2019-07-20 13:11:00	264649.1922149607	36642.8614268771	26	AdM
2019-07-20 13:12:00	264663.07928436407	36674.71701719178	26	AdM
2019-07-20 13:13:00	264680.2243639509	36713.15277202269	26	AdM
2019-07-20 13:14:00	264682.8236969182	36749.01986292688	26	AdM
2019-07-20 13:15:00	264673.1646704399	36767.12350699122	26	AdM
2019-07-20 13:16:00	264671.7663858938	36767.49064939127	26	AdM
2019-07-20 13:17:00	264671.88495960034	36767.42794731791	26	AdM
2019-07-20 13:18:00	264672.5802850764	36767.18667752642	26	AdM
2019-07-20 13:19:00	264672.24278352706	36767.52649426185	26	AdM
2019-07-20 13:20:00	264672.24653166014	36767.69682653829	26	AdM
2019-07-20 13:21:00	264672.0490541033	36768.47958989479	26	AdM
2019-07-20 13:22:00	264671.79092502536	36768.55430416761	26	AdM
2019-07-20 13:23:00	264671.54931411974	36768.63528257057	26	AdM
2019-07-20 13:24:00	264670.8543449204	36768.80705492175	26	AdM
2019-07-20 13:25:00	264670.9243788814	36768.264702340464	26	AdM
2019-07-20 13:26:00	264670.5734851146	36768.46313074732	26	AdM
2019-07-20 13:27:00	264670.6350432675	36769.07181867806	26	AdM
2019-07-20 13:28:00	264671.21902509045	36768.857486829445	26	AdM
2019-07-20 13:29:00	264671.12750830373	36768.74229195793	26	AdM
2019-07-20 13:30:00	264675.6057775092	36769.51981382338	26	AdM
2019-07-20 13:31:00	264691.9191394552	36786.51773370078	26	AdM
2019-07-20 13:32:00	264721.87057083845	36810.42282877376	26	AdM
2019-07-20 13:33:00	264745.5341146169	36827.474283464144	26	AdM
2019-07-20 13:34:00	264779.69434193044	36840.91736305901	26	AdM
2019-07-20 13:35:00	264805.6824181181	36847.28987222623	26	AdM
2019-07-20 13:36:00	264813.9593716012	36848.95842848012	26	AdM
2019-07-20 13:37:00	264814.92553951696	36848.21900573241	26	AdM
2019-07-20 13:38:00	264821.86546633136	36851.1889415702	26	AdM
2019-07-20 13:39:00	264841.8778861107	36859.7409272894	26	AdM
2019-07-20 13:40:00	264857.36773049994	36870.31888960593	26	AdM
2019-07-20 13:41:00	264857.2406575408	36873.14950305391	26	AdM
2019-07-20 13:42:00	264853.42441283265	36877.78322966839	26	AdM
2019-07-20 13:43:00	264845.11952174	36890.33194842694	26	AdM
2019-07-20 13:44:00	264843.243255632	36896.238700302245	26	AdM
2019-07-20 13:45:00	264841.4917047793	36903.891337894405	26	AdM
2019-07-20 13:46:00	264841.06235475146	36904.29680034681	26	AdM
2019-07-20 13:47:00	264837.04165326507	36910.04603146537	26	AdM
2019-07-20 13:48:00	264831.6779040118	36915.84329625902	26	AdM
2019-07-20 13:49:00	264830.9003078311	36917.53831285207	26	AdM
2019-07-20 13:50:00	264821.3325714108	36925.95286207612	26	AdM
2019-07-20 13:51:00	264819.5501509866	36928.12793969715	26	AdM
2019-07-20 13:52:00	264814.7413428245	36935.884099553885	26	AdM
2019-07-20 13:53:00	264813.52767079865	36944.67752203299	26	AdM
2019-07-20 13:54:00	264814.08640467847	36955.64046488785	26	AdM
2019-07-20 13:55:00	264813.3399224333	36958.76173698401	26	AdM
2019-07-20 13:56:00	264815.4165381179	36966.29520445768	26	AdM
2019-07-20 13:57:00	264815.1189434586	36966.663032805634	26	AdM
2019-07-20 13:58:00	264821.1323014409	36964.652768540094	26	AdM
2019-07-20 13:59:00	264820.587130573	36964.97603915007	26	AdM
2019-07-20 14:00:00	264820.8218390952	36964.73007507474	26	AdM
2019-07-20 14:01:00	264821.42507195653	36964.28954982268	26	AdM
2019-07-20 14:02:00	264821.9267928829	36964.71840800593	26	AdM
2019-07-20 14:03:00	264821.3212666656	36964.8505279117	26	AdM
2019-07-20 14:04:00	264820.64574668754	36964.846617748	26	AdM
2019-07-20 14:05:00	264819.6310136406	36964.98748984561	26	AdM
2019-07-20 14:06:00	264819.19217377173	36965.27552806192	26	AdM
2019-07-20 14:07:00	264819.8969335335	36964.89747323064	26	AdM
2019-07-20 14:08:00	264819.697554894	36965.46529258573	26	AdM
2019-07-20 14:09:00	264820.0062913826	36965.129537534005	26	AdM
2019-07-20 14:10:00	264820.138613217	36965.13762014767	26	AdM
2019-07-20 14:11:00	264820.37868378655	36964.79948341574	26	AdM
2019-07-20 14:12:00	264819.61213007127	36964.33805351391	26	AdM
2019-07-20 14:13:00	264819.46403073653	36964.31596422653	26	AdM
2019-07-20 14:14:00	264820.2361501321	36964.76909749612	26	AdM
2019-07-20 14:15:00	264821.1600111838	36964.059915489015	26	AdM
2019-07-20 14:16:00	264821.2999787813	36964.23943544868	26	AdM
2019-07-20 14:17:00	264820.0030826617	36965.741741332175	26	AdM
2019-07-20 14:18:00	264820.4480052406	36965.26087902886	26	AdM
2019-07-20 14:19:00	264820.4729217936	36963.761796382096	26	AdM
2019-07-20 14:20:00	264820.1492030549	36964.329458150816	26	AdM
2019-07-20 14:21:00	264819.5504689937	36964.97829003058	26	AdM
2019-07-20 14:22:00	264819.88205387176	36964.7437343699	26	AdM
2019-07-20 14:23:00	264820.3205717708	36964.68428154769	26	AdM
2019-07-20 14:24:00	264819.45417779335	36965.09887107972	26	AdM
2019-07-20 14:25:00	264818.14277106704	36966.437667866914	26	AdM
2019-07-20 14:26:00	264819.83425660414	36965.99137809199	26	AdM
2019-07-20 14:27:00	264820.03717983136	36965.50964615463	26	AdM
2019-07-20 14:28:00	264820.0939281833	36965.32473791179	26	AdM
2019-07-20 14:29:00	264819.9357380607	36964.9804192297	26	AdM
2019-07-20 14:30:00	264819.4565124555	36965.59917748339	26	AdM
2019-07-20 14:31:00	264819.72205209854	36965.466946400906	26	AdM
2019-07-20 14:32:00	264820.12487688306	36965.12250697787	26	AdM
2019-07-20 14:33:00	264819.81277432566	36965.339361518185	26	AdM
2019-07-20 14:34:00	264820.25881817524	36964.89463020203	26	AdM
2019-07-20 14:35:00	264819.8112029816	36964.936572397855	26	AdM
2019-07-20 14:36:00	264819.9185824288	36965.46137381552	26	AdM
2019-07-20 14:37:00	264820.22553928883	36963.75502892973	26	AdM
2019-07-20 14:38:00	264820.17205172003	36964.43194794155	26	AdM
2019-07-20 14:39:00	264820.5019464824	36964.10503680325	26	AdM
2019-07-20 14:40:00	264820.30913625564	36965.012230207605	26	AdM
2019-07-20 14:41:00	264820.2134502034	36965.357709584925	26	AdM
2019-07-20 14:42:00	264820.26131036854	36965.26460606892	26	AdM
2019-07-20 14:43:00	264819.8051460956	36965.24940377472	26	AdM
2019-07-20 14:44:00	264819.83363180235	36964.81287341618	26	AdM
2019-07-20 14:45:00	264820.27348424454	36964.9182229493	26	AdM
2019-07-20 14:46:00	264819.9028994586	36965.02429993122	26	AdM
2019-07-20 14:47:00	264820.0326488914	36965.1520217073	26	AdM
2019-07-20 14:48:00	264820.30551660416	36964.57736584634	26	AdM
2019-07-20 14:49:00	264820.4238931153	36964.46157296525	26	AdM
2019-07-20 14:50:00	264820.1475036656	36965.05632297077	26	AdM
2019-07-20 14:51:00	264819.68221932405	36964.917797170725	26	AdM
2019-07-20 14:52:00	264819.86006516754	36965.18782139236	26	AdM
2019-07-20 14:53:00	264819.5304603074	36964.27484144086	26	AdM
2019-07-20 14:54:00	264819.9768481568	36964.56619165756	26	AdM
2019-07-20 14:55:00	264820.112184406	36963.92151505579	26	AdM
2019-07-20 14:56:00	264819.3884960082	36963.44071990875	26	AdM
2019-07-20 14:57:00	264819.78537396167	36963.92047933086	26	AdM
2019-07-20 14:58:00	264819.63952030166	36966.572100459685	26	AdM
2019-07-20 14:59:00	264818.8144650304	36967.63464675874	26	AdM
2019-07-20 15:00:00	264818.96244281484	36967.61810527471	26	AdM
2019-07-21 04:00:00	264837.77462298184	36969.21886519134	26	AdM
2019-07-21 04:01:00	264839.1546312254	36969.30852755591	26	AdM
2019-07-21 04:02:00	264845.635475975	36973.3628624878	26	AdM
2019-07-21 04:03:00	264852.4333931973	36978.736102863615	26	AdM
2019-07-21 04:04:00	264864.0205688373	36990.7284357899	26	AdM
2019-07-21 04:05:00	264870.36497025145	37009.24542497437	26	AdM
2019-07-21 04:06:00	264871.18177862617	37009.5307962392	26	AdM
2019-07-21 04:07:00	264871.5116804335	37009.23743554014	26	AdM
2019-07-21 04:08:00	264871.4036317355	37009.05219415619	26	AdM
2019-07-21 04:09:00	264871.6434585813	37010.16778600149	26	AdM
2019-07-21 04:10:00	264872.07390859944	37009.701305616094	26	AdM
2019-07-21 04:11:00	264872.5047721924	37010.29313799254	26	AdM
2019-07-21 04:12:00	264873.07107470505	37009.856307556285	26	AdM
2019-07-21 04:13:00	264873.625348688	37010.44018659521	26	AdM
2019-07-21 04:14:00	264875.703936845	37013.3422183999	26	AdM
2019-07-21 04:15:00	264882.16909868055	37038.489441702506	26	AdM
2019-07-21 04:16:00	264884.410999139	37066.344281606536	26	AdM
2019-07-21 04:17:00	264883.9762576735	37073.58407546275	26	AdM
2019-07-21 04:18:00	264887.1500852314	37087.35417609214	26	AdM
2019-07-21 04:19:00	264899.92751765985	37092.144518091605	26	AdM
2019-07-21 04:20:00	264908.8109353994	37089.45082526164	26	AdM
2019-07-21 04:21:00	264922.08988236263	37102.3169360572	26	AdM
2019-07-21 04:22:00	264927.84708772827	37126.742231634096	26	AdM
2019-07-21 04:23:00	264928.2798753817	37130.225849979135	26	AdM
2019-07-21 04:24:00	264927.7613332644	37130.96480831553	26	AdM
2019-07-21 04:25:00	264928.256404731	37130.68062895082	26	AdM
2019-07-21 04:26:00	264927.9644957534	37130.73415146417	26	AdM
2019-07-21 04:27:00	264928.0894681857	37129.3668532739	26	AdM
2019-07-21 04:28:00	264928.41824074934	37129.00215200496	26	AdM
2019-07-21 04:29:00	264928.45058922167	37132.70190675474	26	AdM
2019-07-21 04:30:00	264926.47085125954	37161.26792408138	26	AdM
2019-07-21 04:31:00	264914.3779531971	37192.139680406304	26	AdM
2019-07-21 04:32:00	264901.83290277864	37230.353363577386	26	AdM
2019-07-21 04:33:00	264893.1262790979	37245.57404889672	26	AdM
2019-07-21 04:34:00	264890.3760195672	37251.87308984894	26	AdM
2019-07-21 04:35:00	264890.2069924961	37252.90507820682	26	AdM
2019-07-21 04:36:00	264890.1526398222	37253.86643835506	26	AdM
2019-07-21 04:37:00	264889.3194136404	37254.03824229462	26	AdM
2019-07-21 04:38:00	264889.32402880955	37253.925792107	26	AdM
2019-07-21 04:39:00	264888.5539565131	37253.49994257702	26	AdM
2019-07-21 04:40:00	264888.7851946337	37254.3690693449	26	AdM
2019-07-21 04:41:00	264891.31524049473	37255.25115466924	26	AdM
2019-07-21 04:42:00	264893.4695155251	37255.4289471384	26	AdM
2019-07-21 04:43:00	264891.7691756349	37259.53647631637	26	AdM
2019-07-21 04:44:00	264890.6690374865	37273.19044236479	26	AdM
2019-07-21 04:45:00	264893.220079119	37281.885344587405	26	AdM
2019-07-21 04:46:00	264903.43280485034	37293.67480737729	26	AdM
2019-07-21 04:47:00	264905.2780720596	37296.35512147438	26	AdM
2019-07-21 04:48:00	264903.8744099697	37295.87060430577	26	AdM
2019-07-21 04:49:00	264903.56802224723	37295.90846110996	26	AdM
2019-07-21 04:50:00	264903.7767905796	37295.000711290566	26	AdM
2019-07-21 04:51:00	264904.1282197564	37295.564539978	26	AdM
2019-07-21 04:52:00	264904.3080979162	37295.79105837167	26	AdM
2019-07-21 04:53:00	264904.3586209198	37295.141976011175	26	AdM
2019-07-21 04:54:00	264903.43489482853	37294.75358165542	26	AdM
2019-07-21 04:55:00	264903.4484583221	37294.82731587682	26	AdM
2019-07-21 04:56:00	264903.82124235784	37295.45068269152	26	AdM
2019-07-21 04:57:00	264903.68742111046	37295.37420943015	26	AdM
2019-07-21 04:58:00	264904.4533865919	37294.83447146358	26	AdM
2019-07-21 04:59:00	264920.8845988889	37298.09690786981	26	AdM
2019-07-21 05:00:00	264942.35618096194	37309.74050492828	26	AdM
2019-07-21 05:01:00	264946.61274389335	37314.26501385161	26	AdM
2019-07-21 05:02:00	264954.8410373612	37318.35232053403	26	AdM
2019-07-21 05:03:00	264954.8359812928	37318.99807466397	26	AdM
2019-07-21 05:04:00	264955.46494903846	37319.138222993046	26	AdM
2019-07-21 05:05:00	264958.7086896419	37325.759482600406	26	AdM
2019-07-21 05:06:00	264958.83290810365	37329.47248939599	26	AdM
2019-07-21 05:07:00	264960.02776099794	37333.240566451095	26	AdM
2019-07-21 05:08:00	264963.744684001	37337.06008020027	26	AdM
2019-07-21 05:09:00	264968.12920991186	37340.32273339884	26	AdM
2019-07-21 05:10:00	264963.62743472087	37344.07047988976	26	AdM
2019-07-21 05:11:00	264963.156618713	37344.09546847646	26	AdM
2019-07-21 05:12:00	264964.0360196877	37345.47250280978	26	AdM
2019-07-21 05:13:00	264963.55847546994	37346.13402872313	26	AdM
2019-07-21 05:14:00	264963.1566565448	37346.83166938076	26	AdM
2019-07-21 05:15:00	264964.1267873236	37348.11761861245	26	AdM
2019-07-21 05:16:00	264965.8943466255	37350.17855619664	26	AdM
2019-07-21 05:17:00	264967.9418476351	37358.603316588415	26	AdM
2019-07-21 05:18:00	264969.7474928523	37357.440458134486	26	AdM
2019-07-21 05:19:00	264974.11011416494	37358.11402030464	26	AdM
2019-07-21 05:20:00	264975.7151404874	37356.92926871337	26	AdM
2019-07-21 05:21:00	264977.1917442511	37357.45285009902	26	AdM
2019-07-21 05:22:00	264981.4861310469	37350.71621413662	26	AdM
2019-07-21 05:23:00	264999.97939950525	37327.7832682991	26	AdM
2019-07-21 05:24:00	265004.8801804735	37312.09205026376	26	AdM
2019-07-21 05:25:00	265003.98942877207	37310.5734432447	26	AdM
2019-07-21 05:26:00	265005.2494333501	37302.43166988656	26	AdM
2019-07-21 05:27:00	265008.1603762637	37288.30835179218	26	AdM
2019-07-21 05:28:00	265010.78853695875	37280.37514242123	26	AdM
2019-07-21 05:29:00	265014.11005620577	37280.25552093735	26	AdM
2019-07-21 05:30:00	265018.0597304193	37276.52946527457	26	AdM
2019-07-21 05:31:00	265019.14993677835	37274.41481705937	26	AdM
2019-07-21 05:32:00	265019.10250970605	37273.93664214984	26	AdM
2019-07-21 05:33:00	265019.271886749	37271.95160227173	26	AdM
2019-07-21 05:34:00	265026.69728682144	37278.3219847199	26	AdM
2019-07-21 05:35:00	265033.2961042399	37288.11210471565	26	AdM
2019-07-21 05:36:00	265035.1831973925	37287.701164053295	26	AdM
2019-07-21 05:37:00	265037.38025624154	37286.63721407868	26	AdM
2019-07-21 05:38:00	265037.16984900663	37286.833769110446	26	AdM
2019-07-21 05:39:00	265042.8009919671	37280.98980389277	26	AdM
2019-07-21 05:40:00	265044.12917289406	37280.00199168818	26	AdM
2019-07-21 05:41:00	265045.7227477015	37279.06850307875	26	AdM
2019-07-21 05:42:00	265047.0395480999	37277.80381056242	26	AdM
2019-07-21 05:43:00	265047.18716450984	37277.31139904528	26	AdM
2019-07-21 05:44:00	265047.89228117955	37276.8756442206	26	AdM
2019-07-21 05:45:00	265049.738510876	37270.30950801853	26	AdM
2019-07-21 05:46:00	265056.950553545	37263.27453134429	26	AdM
2019-07-21 05:47:00	265063.26621461404	37254.42858212876	26	AdM
2019-07-21 05:48:00	265071.6754811921	37248.4118410172	26	AdM
2019-07-21 05:49:00	265072.1893297497	37244.85760183471	26	AdM
2019-07-21 05:50:00	265089.7876319736	37238.612314413935	26	AdM
2019-07-21 05:51:00	265120.38525577023	37230.06767309966	26	AdM
2019-07-21 05:52:00	265139.4099826666	37218.03482732247	26	AdM
2019-07-21 05:53:00	265148.5380271035	37211.25973449395	26	AdM
2019-07-21 05:54:00	265176.6399168842	37202.60946095366	26	AdM
2019-07-21 05:55:00	265189.41468385834	37196.88691568283	26	AdM
2019-07-21 05:56:00	265205.88044351264	37197.83917177122	26	AdM
2019-07-21 05:57:00	265218.6035493913	37189.228913074505	26	AdM
2019-07-21 05:58:00	265240.0085290446	37185.73062642714	26	AdM
2019-07-21 05:59:00	265268.4735238475	37172.48094008574	26	AdM
2019-07-21 06:00:00	265309.7410201353	37159.09097452303	26	AdM
2019-07-21 06:01:00	265328.45038728666	37153.73602669774	26	AdM
2019-07-21 06:02:00	265366.1366610473	37151.32517380007	26	AdM
2019-07-21 06:03:00	265375.9957891525	37145.80475623964	26	AdM
2019-07-21 06:04:00	265385.5899139181	37140.319237415	26	AdM
2019-07-21 06:05:00	265399.6283954599	37128.18353104538	26	AdM
2019-07-21 06:06:00	265413.5622535161	37118.83713365373	26	AdM
2019-07-21 06:07:00	265422.7378065643	37108.65319001728	26	AdM
2019-07-21 06:08:00	265432.38778458623	37098.83303725113	26	AdM
2019-07-21 06:09:00	265445.7905611528	37080.25342016162	26	AdM
2019-07-21 06:10:00	265453.4789073616	37067.677959198525	26	AdM
2019-07-21 06:11:00	265460.72650896624	37058.60196445437	26	AdM
2019-07-21 06:12:00	265471.2658586525	37049.94113872014	26	AdM
2019-07-21 06:13:00	265479.03819847974	37045.63986707282	26	AdM
2019-07-21 06:14:00	265489.6786816827	37040.39322495594	26	AdM
2019-07-21 06:15:00	265518.8887365855	37031.33924177671	26	AdM
2019-07-21 06:16:00	265559.0465452514	37022.87225254496	26	AdM
2019-07-21 06:17:00	265580.16937950003	37002.82971784057	26	AdM
2019-07-21 06:18:00	265585.4632583048	36990.65978485791	26	AdM
2019-07-21 06:19:00	265586.7039517463	36985.85500827504	26	AdM
2019-07-21 06:20:00	265587.07460730337	36986.08609381076	26	AdM
2019-07-21 06:21:00	265586.8063288265	36985.55764236349	26	AdM
2019-07-21 06:22:00	265585.98861766816	36985.37255398251	26	AdM
2019-07-21 06:23:00	265587.2024558269	36984.27748524408	26	AdM
2019-07-21 06:24:00	265584.9165301935	36985.447073985546	26	AdM
2019-07-21 06:25:00	265585.5017089464	36986.501570009765	26	AdM
2019-07-21 06:26:00	265586.2882874052	36986.031512956	26	AdM
2019-07-21 06:27:00	265587.30467865703	36986.71999718303	26	AdM
2019-07-21 06:28:00	265585.8072831776	36985.27231075148	26	AdM
2019-07-21 06:29:00	265590.4704424046	36974.29391782761	26	AdM
2019-07-21 06:30:00	265608.98383160454	36952.57185884819	26	AdM
2019-07-21 06:31:00	265615.908965706	36942.09715895018	26	AdM
2019-07-21 06:32:00	265618.193942725	36939.96512091052	26	AdM
2019-07-21 06:33:00	265622.0186694551	36938.61270457752	26	AdM
2019-07-21 06:34:00	265631.2837299282	36929.54790653745	26	AdM
2019-07-21 06:35:00	265625.55546761886	36928.17136078271	26	AdM
2019-07-21 06:36:00	265611.58082654193	36922.12664222821	26	AdM
2019-07-21 06:37:00	265603.21739390976	36929.80923457093	26	AdM
2019-07-21 06:38:00	265591.7111451796	36923.6557777966	26	AdM
2019-07-21 06:39:00	265593.4358863496	36921.68110357512	26	AdM
2019-07-21 06:40:00	265593.96793744306	36921.6314015336	26	AdM
2019-07-21 06:41:00	265591.91463892924	36923.24041128556	26	AdM
2019-07-21 06:42:00	265592.952143557	36921.131314529695	26	AdM
2019-07-21 06:43:00	265593.54919815937	36914.385184792285	26	AdM
2019-07-21 06:44:00	265604.9543506533	36912.09026265741	26	AdM
2019-07-21 06:45:00	265630.72795754595	36906.36128790558	26	AdM
2019-07-21 06:46:00	265669.3241761432	36910.45463521395	26	AdM
2019-07-21 06:47:00	265710.00218645844	36911.71585830554	26	AdM
2019-07-21 06:48:00	265751.82803045993	36913.95587680528	26	AdM
2019-07-21 06:49:00	265788.9658476059	36889.93314751695	26	AdM
2019-07-21 06:50:00	265850.178621003	36866.29018936868	26	AdM
2019-07-21 06:51:00	265892.6143738072	36851.72585754286	26	AdM
2019-07-21 06:52:00	265920.91748456686	36837.64347119498	26	AdM
2019-07-21 06:53:00	265948.7899901026	36824.175409123214	26	AdM
2019-07-21 06:54:00	265965.960750618	36821.87447820628	26	AdM
2019-07-21 06:55:00	265978.1224884056	36816.06806772846	26	AdM
2019-07-21 06:56:00	265990.7363592643	36804.44355181632	26	AdM
2019-07-21 06:57:00	266001.7961963082	36795.52863952039	26	AdM
2019-07-21 06:58:00	266009.91817230405	36788.68672432763	26	AdM
2019-07-21 06:59:00	266026.2918118255	36769.61898401436	26	AdM
2019-07-21 07:00:00	266026.92567955825	36768.38763072591	26	AdM
2019-07-21 07:01:00	266035.7532097062	36747.48121783226	26	AdM
2019-07-21 07:02:00	266041.829287924	36724.68109699625	26	AdM
2019-07-21 07:03:00	266046.9530445308	36710.97125313771	26	AdM
2019-07-21 07:04:00	266052.59703157924	36697.4766109438	26	AdM
2019-07-21 07:05:00	266068.0321382811	36672.89173803487	26	AdM
2019-07-21 07:06:00	266069.3774513943	36670.4459757359	26	AdM
2019-07-21 07:07:00	266067.7538475982	36668.90245909748	26	AdM
2019-07-21 07:08:00	266067.20784716227	36668.8013714727	26	AdM
2019-07-21 07:09:00	266070.11094565294	36666.44652766043	26	AdM
2019-07-21 07:10:00	266078.1195965256	36659.89479939068	26	AdM
2019-07-21 07:11:00	266081.51894728414	36656.708285324574	26	AdM
2019-07-21 07:12:00	266081.4794159139	36655.82161037283	26	AdM
2019-07-21 07:13:00	266082.2438104284	36655.75987800364	26	AdM
2019-07-21 07:14:00	266102.43756783626	36647.70963280254	26	AdM
2019-07-21 07:15:00	266135.9534982109	36641.7351991276	26	AdM
2019-07-21 07:16:00	266147.177741626	36642.348887568056	26	AdM
2019-07-21 07:17:00	266152.74987597234	36641.807769080006	26	AdM
2019-07-21 07:18:00	266177.93628141424	36643.265176781526	26	AdM
2019-07-21 07:19:00	266192.4278931229	36639.67481681793	26	AdM
2019-07-21 07:20:00	266192.8517251938	36640.387759973695	26	AdM
2019-07-21 07:21:00	266192.7308284282	36639.99311040397	26	AdM
2019-07-21 07:22:00	266196.77752487	36635.25209415089	26	AdM
2019-07-21 07:23:00	266196.207723514	36635.80450219404	26	AdM
2019-07-21 07:24:00	266200.96582688246	36631.42095795528	26	AdM
2019-07-21 07:25:00	266211.6054443784	36616.95231766024	26	AdM
2019-07-21 07:26:00	266220.2739173829	36613.434719542944	26	AdM
2019-07-21 07:27:00	266231.51532812405	36608.38598914943	26	AdM
2019-07-21 07:28:00	266234.8012012878	36599.53542692512	26	AdM
2019-07-21 07:29:00	266233.9088546455	36593.049745035576	26	AdM
2019-07-21 07:30:00	266233.5971697945	36591.72568614016	26	AdM
2019-07-21 07:31:00	266234.06043992925	36590.25933584842	26	AdM
2019-07-21 07:32:00	266240.71195360814	36572.3939477366	26	AdM
2019-07-21 07:33:00	266246.9094336023	36557.54134948037	26	AdM
2019-07-21 07:34:00	266250.48517025827	36550.369709955725	26	AdM
2019-07-21 07:35:00	266286.6118111214	36553.09400910405	26	AdM
2019-07-21 07:36:00	266332.9149149905	36553.049193046085	26	AdM
2019-07-21 07:37:00	266396.4751676267	36535.56185857308	26	AdM
2019-07-21 07:38:00	266432.65382136154	36505.26712622191	26	AdM
2019-07-21 07:39:00	266429.539725371	36497.09464438888	26	AdM
2019-07-21 07:40:00	266437.7050614665	36488.19863940231	26	AdM
2019-07-21 07:41:00	266461.9954120927	36502.69471816562	26	AdM
2019-07-21 07:42:00	266477.3529909928	36515.24861771295	26	AdM
2019-07-21 07:43:00	266483.9701931716	36520.33061433882	26	AdM
2019-07-21 07:44:00	266488.58197132585	36523.45864846902	26	AdM
2019-07-21 07:45:00	266483.9843076239	36521.25858504641	26	AdM
2019-07-21 07:46:00	266486.00126122	36516.293112831474	26	AdM
2019-07-21 07:47:00	266516.19498092256	36518.77313328177	26	AdM
2019-07-21 07:48:00	266536.12453433074	36517.35539860316	26	AdM
2019-07-21 07:49:00	266545.414967338	36512.51743193174	26	AdM
2019-07-21 07:50:00	266554.81889647845	36497.62842525671	26	AdM
2019-07-21 07:51:00	266547.78412220353	36475.7305489464	26	AdM
2019-07-21 07:52:00	266532.3912398404	36469.97110474618	26	AdM
2019-07-21 07:53:00	266530.15534264914	36468.09498296095	26	AdM
2019-07-21 07:54:00	266529.65999001666	36465.270980648136	26	AdM
2019-07-21 07:55:00	266544.7661005567	36455.82197202982	26	AdM
2019-07-21 07:56:00	266565.5595129434	36439.35039744303	26	AdM
2019-07-21 07:57:00	266571.60462402244	36436.78014647313	26	AdM
2019-07-21 07:58:00	266582.6650383193	36435.06233927746	26	AdM
2019-07-21 07:59:00	266596.88013334485	36425.41222368477	26	AdM
2019-07-21 08:00:00	266600.33215376764	36421.19451015377	26	AdM
2019-07-21 08:01:00	266604.7097076464	36421.59600552147	26	AdM
2019-07-21 08:02:00	266605.0703047198	36420.78280108542	26	AdM
2019-07-21 08:03:00	266606.3173081792	36419.44237894324	26	AdM
2019-07-21 08:04:00	266606.16159242415	36419.37660194178	26	AdM
2019-07-21 08:05:00	266605.7208531593	36418.56153838656	26	AdM
2019-07-21 08:06:00	266612.51664172375	36419.54780787803	26	AdM
2019-07-21 08:07:00	266626.71532597806	36421.87360092442	26	AdM
2019-07-21 08:08:00	266634.7544459123	36419.94775733575	26	AdM
2019-07-21 08:09:00	266649.1529255285	36414.87129367429	26	AdM
2019-07-21 08:10:00	266651.23906202643	36409.71243941995	26	AdM
2019-07-21 08:11:00	266654.9553114058	36404.436370307005	26	AdM
2019-07-21 08:12:00	266657.2577078333	36401.32125996224	26	AdM
2019-07-21 08:13:00	266659.00996219326	36401.34596187667	26	AdM
2019-07-21 08:14:00	266660.1350094025	36401.628688787845	26	AdM
2019-07-21 08:15:00	266661.554199083	36400.13541238007	26	AdM
2019-07-21 08:16:00	266667.0502275288	36395.16350098028	26	AdM
2019-07-21 08:17:00	266668.0299384969	36395.31869449072	26	AdM
2019-07-21 08:18:00	266675.8271784785	36408.07603427615	26	AdM
2019-07-21 08:19:00	266677.2872998495	36412.37290060023	26	AdM
2019-07-21 08:20:00	266679.01097235386	36414.15142884039	26	AdM
2019-07-21 08:21:00	266680.2394817811	36416.64622601447	26	AdM
2019-07-21 08:22:00	266681.48933281435	36420.90460909975	26	AdM
2019-07-21 08:23:00	266688.38229462755	36433.0346403712	26	AdM
2019-07-21 08:24:00	266691.6939573327	36434.71752985934	26	AdM
2019-07-21 08:25:00	266697.8021689741	36433.06418048988	26	AdM
2019-07-21 08:26:00	266707.54374089	36430.86349572556	26	AdM
2019-07-21 08:27:00	266711.3387350664	36432.049484438656	26	AdM
2019-07-21 08:28:00	266725.0026208608	36439.914281788966	26	AdM
2019-07-21 08:29:00	266728.21925883746	36444.209670986726	26	AdM
2019-07-21 08:30:00	266728.2022141685	36444.34608688461	26	AdM
2019-07-21 08:31:00	266732.3017491542	36448.196475301775	26	AdM
2019-07-21 08:32:00	266746.8591685816	36450.61307048512	26	AdM
2019-07-21 08:33:00	266763.42954236665	36451.990480643166	26	AdM
2019-07-21 08:34:00	266763.87156708864	36452.7426829084	26	AdM
2019-07-21 08:35:00	266767.3710450169	36450.06236678404	26	AdM
2019-07-21 08:36:00	266777.9965182088	36452.209545499216	26	AdM
2019-07-21 08:37:00	266778.422967664	36452.14419906597	26	AdM
2019-07-21 08:38:00	266777.7464860302	36451.94488458065	26	AdM
2019-07-21 08:39:00	266778.1833117572	36451.80248146376	26	AdM
2019-07-21 08:40:00	266778.2777636246	36452.64416216504	26	AdM
2019-07-21 08:41:00	266778.659977524	36453.13995875865	26	AdM
2019-07-21 08:42:00	266782.49538977427	36450.623635617696	26	AdM
2019-07-21 08:43:00	266797.9610216598	36435.33907462237	26	AdM
2019-07-21 08:44:00	266807.32892969786	36427.43736010316	26	AdM
2019-07-21 08:45:00	266808.5411306974	36427.39728755203	26	AdM
2019-07-21 08:46:00	266815.4340169249	36424.19586493189	26	AdM
2019-07-21 08:47:00	266818.59212573816	36423.75001768356	26	AdM
2019-07-21 08:48:00	266828.1530220149	36423.72293704472	26	AdM
2019-07-21 08:49:00	266848.26594993623	36417.26825399952	26	AdM
2019-07-21 08:50:00	266852.4890593858	36415.73512529813	26	AdM
2019-07-21 08:51:00	266852.2412111733	36417.030909072	26	AdM
2019-07-21 08:52:00	266853.7432217735	36416.67592160572	26	AdM
2019-07-21 08:53:00	266861.16263580066	36433.07682312952	26	AdM
2019-07-21 08:54:00	266857.35274826695	36440.47872470027	26	AdM
2019-07-21 08:55:00	266838.45023591985	36458.6823033413	26	AdM
2019-07-21 08:56:00	266834.6797621168	36464.6505785855	26	AdM
2019-07-21 08:57:00	266833.7809894324	36463.7296165505	26	AdM
2019-07-21 08:58:00	266834.59366726707	36463.836916209206	26	AdM
2019-07-21 08:59:00	266834.6987999615	36464.2852110204	26	AdM
2019-07-21 09:00:00	266834.4448679712	36464.88934942448	26	AdM
2019-07-21 09:01:00	266834.2606522379	36464.31793157369	26	AdM
2019-07-21 09:02:00	266834.3444160623	36464.63719228944	26	AdM
2019-07-21 09:03:00	266833.8961912903	36463.52349923456	26	AdM
2019-07-21 09:04:00	266833.015319307	36462.124721943714	26	AdM
2019-07-21 09:05:00	266832.777840652	36463.30989924348	26	AdM
2019-07-21 09:06:00	266833.90686930454	36463.99835901041	26	AdM
2019-07-21 09:07:00	266833.3508997137	36463.25152691694	26	AdM
2019-07-21 09:08:00	266833.07666712423	36462.63017163761	26	AdM
2019-07-21 09:09:00	266833.9588775125	36463.334167990666	26	AdM
2019-07-21 09:10:00	266833.9773398029	36463.76109750705	26	AdM
2019-07-21 09:11:00	266834.3736234474	36464.09430234692	26	AdM
2019-07-21 09:12:00	266833.44287585287	36462.91139869379	26	AdM
2019-07-21 09:13:00	266833.8472525827	36463.78213974465	26	AdM
2019-07-21 09:14:00	266833.85114790226	36463.7732905641	26	AdM
2019-07-21 09:15:00	266834.63179095706	36463.33421069765	26	AdM
2019-07-21 09:16:00	266847.7235083888	36466.7190865983	26	AdM
2019-07-21 09:17:00	266863.358297655	36472.193851938406	26	AdM
2019-07-21 09:18:00	266871.9236245172	36476.02836534721	26	AdM
2019-07-21 09:19:00	266909.56353644526	36486.6677804192	26	AdM
2019-07-21 09:20:00	266973.8519142735	36495.23291014757	26	AdM
2019-07-21 09:21:00	267027.197931411	36488.85510723412	26	AdM
2019-07-21 09:22:00	267069.4474485446	36494.30564730458	26	AdM
2019-07-21 09:23:00	267091.9341603323	36487.26906010252	26	AdM
2019-07-21 09:24:00	267122.04506575875	36482.978466872846	26	AdM
2019-07-21 09:25:00	267127.2154791358	36480.21245565692	26	AdM
2019-07-21 09:26:00	267130.04124727804	36478.18522155583	26	AdM
2019-07-21 09:27:00	267132.6703199216	36476.24872441807	26	AdM
2019-07-21 09:28:00	267143.49748504005	36473.052379617606	26	AdM
2019-07-21 09:29:00	267167.0075688205	36453.21074064874	26	AdM
2019-07-21 09:30:00	267168.3582317851	36438.25841500887	26	AdM
2019-07-21 09:31:00	267165.9403059141	36430.2707119176	26	AdM
2019-07-21 09:32:00	267163.02712453203	36421.66778391367	26	AdM
2019-07-21 09:33:00	267167.5864565955	36413.75327378644	26	AdM
2019-07-21 09:34:00	267173.5634178149	36408.42052385073	26	AdM
2019-07-21 09:35:00	267198.30871581833	36388.53421270268	26	AdM
2019-07-21 09:36:00	267205.38470860623	36380.68259032595	26	AdM
2019-07-21 09:37:00	267204.0572875254	36378.17325771347	26	AdM
2019-07-21 09:38:00	267213.9606319132	36372.30417840101	26	AdM
2019-07-21 09:39:00	267226.05233898206	36364.69760093265	26	AdM
2019-07-21 09:40:00	267225.1649043718	36365.61893603567	26	AdM
2019-07-21 09:41:00	267227.8777653444	36363.23429280699	26	AdM
2019-07-21 09:42:00	267251.1990803151	36350.295530528674	26	AdM
2019-07-21 09:43:00	267273.7378206976	36332.11613891142	26	AdM
2019-07-21 09:44:00	267295.0107416154	36315.80401646315	26	AdM
2019-07-21 09:45:00	267300.35388811416	36310.18438888352	26	AdM
2019-07-21 09:46:00	267300.3874160206	36309.88796258641	26	AdM
2019-07-21 09:47:00	267300.8573318306	36309.13557132056	26	AdM
2019-07-21 09:48:00	267300.5728167627	36309.032768917314	26	AdM
2019-07-21 09:49:00	267302.8628981441	36305.621256168815	26	AdM
2019-07-21 09:50:00	267310.51627219294	36287.31982120778	26	AdM
2019-07-21 09:51:00	267311.9043071342	36280.62373690817	26	AdM
2019-07-21 09:52:00	267315.70479675906	36277.09393137025	26	AdM
2019-07-21 09:53:00	267337.7846718692	36253.92308635917	26	AdM
2019-07-21 09:54:00	267344.8095606205	36219.93829999036	26	AdM
2019-07-21 09:55:00	267347.401104047	36208.010757492666	26	AdM
2019-07-21 09:56:00	267353.302058963	36195.04708614184	26	AdM
2019-07-21 09:57:00	267358.8384618637	36175.49074549271	26	AdM
2019-07-21 09:58:00	267360.9935627858	36170.87017583794	26	AdM
2019-07-21 09:59:00	267361.8963574546	36170.630161056746	26	AdM
2019-07-21 10:00:00	267362.85642111296	36170.920481347406	26	AdM
2019-07-21 10:01:00	267362.4721021363	36170.99890602932	26	AdM
2019-07-21 10:02:00	267361.7346420877	36171.15832966361	26	AdM
2019-07-21 10:03:00	267362.69961065246	36171.83189237956	26	AdM
2019-07-21 10:04:00	267363.43162009184	36172.23304868203	26	AdM
2019-07-21 10:05:00	267361.9682589336	36172.8062831461	26	AdM
2019-07-21 10:06:00	267361.0358301911	36172.4370594656	26	AdM
2019-07-21 10:07:00	267362.0921124718	36171.37006218373	26	AdM
2019-07-21 10:08:00	267361.7380927898	36169.90592104631	26	AdM
2019-07-21 10:09:00	267352.6774305136	36152.448017398914	26	AdM
2019-07-21 10:10:00	267343.748926557	36146.69735310424	26	AdM
2019-07-21 10:11:00	267340.8375872621	36144.18447915882	26	AdM
2019-07-21 10:12:00	267339.9096902849	36143.29817978051	26	AdM
2019-07-21 10:13:00	267335.983468711	36139.25549237549	26	AdM
2019-07-21 10:14:00	267317.1076133661	36133.03959458226	26	AdM
2019-07-21 10:15:00	267310.7528390254	36132.28825571364	26	AdM
2019-07-21 10:16:00	267305.6869592902	36133.53268578013	26	AdM
2019-07-21 10:17:00	267295.8111799651	36126.53238866458	26	AdM
2019-07-21 10:18:00	267284.31851981033	36113.65031074117	26	AdM
2019-07-21 10:19:00	267282.8981493817	36110.35349442883	26	AdM
2019-07-21 10:20:00	267279.85349832417	36104.85267378737	26	AdM
2019-07-21 10:21:00	267280.09656720323	36104.65795979334	26	AdM
2019-07-21 10:22:00	267279.8910904349	36104.46536684603	26	AdM
2019-07-21 10:23:00	267279.87109667447	36103.80801323777	26	AdM
2019-07-21 10:24:00	267276.11708339484	36096.15332261826	26	AdM
2019-07-21 10:25:00	267275.4205293703	36095.80008698536	26	AdM
2019-07-21 10:26:00	267273.624930707	36088.99903777024	26	AdM
2019-07-21 10:27:00	267271.89334234555	36083.01902722332	26	AdM
2019-07-21 10:28:00	267270.3734937078	36078.79149652513	26	AdM
2019-07-21 10:29:00	267270.44414635206	36077.64267257506	26	AdM
2019-07-21 10:30:00	267271.84975204326	36068.83367541955	26	AdM
2019-07-21 10:31:00	267268.9360638204	36046.97685718954	26	AdM
2019-07-21 10:32:00	267266.0600395231	36033.11026457925	26	AdM
2019-07-21 10:33:00	267264.4080861188	36014.7064319158	26	AdM
2019-07-21 10:34:00	267267.26232278475	36008.54536832559	26	AdM
2019-07-21 10:35:00	267273.4417841614	35993.47149523692	26	AdM
2019-07-21 10:36:00	267271.32528922014	35981.14177470073	26	AdM
2019-07-21 10:37:00	267262.0331497684	35970.507076251335	26	AdM
2019-07-21 10:38:00	267261.1656768072	35972.83934632654	26	AdM
2019-07-21 10:39:00	267262.0437321147	35977.690450398084	26	AdM
2019-07-21 10:40:00	267258.8754295884	35979.96365557404	26	AdM
2019-07-21 10:41:00	267256.8382009044	35982.96513954511	26	AdM
2019-07-21 10:42:00	267256.2498745101	35984.56883864201	26	AdM
2019-07-21 10:43:00	267246.28650690144	35981.16724319512	26	AdM
2019-07-21 10:44:00	267243.78844019654	35979.48381149055	26	AdM
2019-07-21 10:45:00	267243.9770657148	35977.16735079757	26	AdM
2019-07-21 10:46:00	267244.1089270716	35976.753294899834	26	AdM
2019-07-21 10:47:00	267244.0885121444	35974.95727052274	26	AdM
2019-07-21 10:48:00	267237.2233592223	35981.216313494435	26	AdM
2019-07-21 10:49:00	267234.4245636672	35982.681478389226	26	AdM
2019-07-21 10:50:00	267230.623404708	35981.234456877915	26	AdM
2019-07-21 10:51:00	267209.98260975257	35980.06614721657	26	AdM
2019-07-21 10:52:00	267196.64160512487	35972.68829024241	26	AdM
2019-07-21 10:53:00	267183.24931745377	35956.05655121998	26	AdM
2019-07-21 10:54:00	267178.84491907025	35949.62988017585	26	AdM
2019-07-21 10:55:00	267175.1458573147	35942.05480586542	26	AdM
2019-07-21 10:56:00	267170.63663071574	35934.84876428988	26	AdM
2019-07-21 10:57:00	267156.9919741288	35924.58308723915	26	AdM
2019-07-21 10:58:00	267144.25473884406	35924.76453539132	26	AdM
2019-07-21 10:59:00	267132.284952665	35928.00753651199	26	AdM
2019-07-21 11:00:00	267122.1711167375	35932.881198879375	26	AdM
2019-07-21 11:01:00	267102.97524110164	35938.91550831396	26	AdM
2019-07-21 11:02:00	267094.2281978383	35943.77801298745	26	AdM
2019-07-21 11:03:00	267091.0057803013	35948.21631139415	26	AdM
2019-07-21 11:04:00	267090.6872946613	35948.06908929255	26	AdM
2019-07-21 11:05:00	267090.97775918536	35947.327979985654	26	AdM
2019-07-21 11:06:00	267091.94465809345	35947.46105780549	26	AdM
2019-07-21 11:07:00	267092.7051073013	35949.87078446333	26	AdM
2019-07-21 11:08:00	267092.5383040246	35950.030273632794	26	AdM
2019-07-21 11:09:00	267092.6674927281	35949.25601645819	26	AdM
2019-07-21 11:10:00	267092.1580520992	35949.14127788067	26	AdM
2019-07-21 11:11:00	267089.7912572186	35947.79110508649	26	AdM
2019-07-21 11:12:00	267070.0147265371	35950.37689455189	26	AdM
2019-07-21 11:13:00	267044.48677822115	35941.70343036113	26	AdM
2019-07-21 11:14:00	267034.49592759955	35938.277687436384	26	AdM
2019-07-21 11:15:00	267016.0065486634	35949.69570885775	26	AdM
2019-07-21 11:16:00	266999.02987141616	35959.51629151923	26	AdM
2019-07-21 11:17:00	266981.0537925784	35970.87319472058	26	AdM
2019-07-21 11:18:00	266970.67876419413	35978.96274271308	26	AdM
2019-07-21 11:19:00	266968.7063986768	35976.17960749593	26	AdM
2019-07-21 11:20:00	266953.78388224443	35978.741169619534	26	AdM
2019-07-21 11:21:00	266944.9425979016	35979.32183473999	26	AdM
2019-07-21 11:22:00	266942.613224528	35984.81806846673	26	AdM
2019-07-21 11:23:00	266941.9788910217	35986.5052865333	26	AdM
2019-07-21 11:24:00	266941.77974528976	35986.41702867065	26	AdM
2019-07-21 11:25:00	266940.047888501	35987.1969652208	26	AdM
2019-07-21 11:26:00	266937.4484908956	35983.729502694056	26	AdM
2019-07-21 11:27:00	266937.0731367599	35984.087570334974	26	AdM
2019-07-21 11:28:00	266936.7282307686	35984.50830750466	26	AdM
2019-07-21 11:29:00	266937.01732462214	35983.422296210294	26	AdM
2019-07-21 11:30:00	266938.7539602082	35980.63138562282	26	AdM
2019-07-21 11:31:00	266944.6948212954	35969.355136070815	26	AdM
2019-07-21 11:32:00	266943.7670912437	35938.86352842698	26	AdM
2019-07-21 11:33:00	266937.5178385868	35913.655675859976	26	AdM
2019-07-21 11:34:00	266939.1662858084	35909.78067641815	26	AdM
2019-07-21 11:35:00	266936.9457878309	35892.60187023138	26	AdM
2019-07-21 11:36:00	266931.77160755434	35877.259708856414	26	AdM
2019-07-21 11:37:00	266925.62541152333	35869.3411497091	26	AdM
2019-07-21 11:38:00	266921.47074000124	35864.42379835244	26	AdM
2019-07-21 11:39:00	266917.4557536884	35859.23285617713	26	AdM
2019-07-21 11:40:00	266914.17902351834	35855.92480190131	26	AdM
2019-07-21 11:41:00	266903.5227987648	35845.91859324636	26	AdM
2019-07-21 11:42:00	266896.9729146441	35839.546550007835	26	AdM
2019-07-21 11:43:00	266889.3155622013	35830.839690761924	26	AdM
2019-07-21 11:44:00	266889.5135017488	35829.5820769934	26	AdM
2019-07-21 11:45:00	266887.8621204008	35827.3555817053	26	AdM
2019-07-21 11:46:00	266890.6956692676	35818.91679645531	26	AdM
2019-07-21 11:47:00	266893.16780791694	35815.448835293486	26	AdM
2019-07-21 11:48:00	266887.90407375555	35795.08782416974	26	AdM
2019-07-21 11:49:00	266883.0969589604	35788.64389446988	26	AdM
2019-07-21 11:50:00	266880.3785503919	35784.90252208275	26	AdM
2019-07-21 11:51:00	266874.31784728024	35777.586734355275	26	AdM
2019-07-21 11:52:00	266870.5186163682	35763.94021595399	26	AdM
2019-07-21 11:53:00	266869.2222910444	35762.8095526892	26	AdM
2019-07-21 11:54:00	266867.57255583594	35760.46378768824	26	AdM
2019-07-21 11:55:00	266850.15833646164	35747.30839628307	26	AdM
2019-07-21 11:56:00	266845.2028466401	35735.89669358462	26	AdM
2019-07-21 11:57:00	266845.1255751046	35734.65683307934	26	AdM
2019-07-21 11:58:00	266844.814383536	35734.78501414611	26	AdM
2019-07-21 11:59:00	266844.6141741365	35734.938427016335	26	AdM
2019-07-21 12:00:00	266844.07553869457	35735.44215727674	26	AdM
2019-07-21 12:01:00	266844.0357467344	35735.06500413836	26	AdM
2019-07-21 12:02:00	266844.8756787666	35735.04565944126	26	AdM
2019-07-21 12:03:00	266845.62113039667	35734.929002273704	26	AdM
2019-07-21 12:04:00	266845.392581896	35734.44773550095	26	AdM
2019-07-21 12:05:00	266844.8687877038	35730.427554307375	26	AdM
2019-07-21 12:06:00	266841.5797516324	35725.0379222369	26	AdM
2019-07-21 12:07:00	266839.0122217647	35721.30407496334	26	AdM
2019-07-21 12:08:00	266837.60379448417	35719.21781139118	26	AdM
2019-07-21 12:09:00	266821.2411911844	35711.14281569093	26	AdM
2019-07-21 12:10:00	266811.8468349705	35706.16183442541	26	AdM
2019-07-21 12:11:00	266802.2010882455	35700.62659135563	26	AdM
2019-07-21 12:12:00	266792.061162351	35690.69252309236	26	AdM
2019-07-21 12:13:00	266792.0457495395	35690.64570368395	26	AdM
2019-07-21 12:14:00	266791.5888744803	35690.76008917787	26	AdM
2019-07-21 12:15:00	266792.1863990948	35690.54723666734	26	AdM
2019-07-21 12:16:00	266791.68847661244	35690.49572381821	26	AdM
2019-07-21 12:17:00	266791.84142981	35690.66583894251	26	AdM
2019-07-21 12:18:00	266792.0977915031	35690.13082885685	26	AdM
2019-07-21 12:19:00	266792.2080954252	35690.46685956919	26	AdM
2019-07-21 12:20:00	266789.465197364	35691.262671381985	26	AdM
2019-07-21 12:21:00	266770.998399535	35691.79995943652	26	AdM
2019-07-21 12:22:00	266755.3456482781	35690.99337562184	26	AdM
2019-07-21 12:23:00	266728.52355056885	35692.85392682449	26	AdM
2019-07-21 12:24:00	266701.45431736554	35695.91237789036	26	AdM
2019-07-21 12:25:00	266671.8068724004	35704.66639363219	26	AdM
2019-07-21 12:26:00	266645.226393386	35704.7522486048	26	AdM
2019-07-21 12:27:00	266621.1685033652	35703.928782417424	26	AdM
2019-07-21 12:28:00	266617.50763885654	35703.42204663145	26	AdM
2019-07-21 12:29:00	266616.2955595534	35703.16348179377	26	AdM
2019-07-21 12:30:00	266614.2662359405	35701.35791086079	26	AdM
2019-07-21 12:31:00	266606.8926109527	35696.17115200114	26	AdM
2019-07-21 12:32:00	266586.8155871207	35690.77520466487	26	AdM
2019-07-21 12:33:00	266577.71580119734	35687.920162835035	26	AdM
2019-07-21 12:34:00	266577.4854728043	35687.80868395973	26	AdM
2019-07-21 12:35:00	266577.07607044827	35687.7516226444	26	AdM
2019-07-21 12:36:00	266568.14480756427	35686.778115623536	26	AdM
2019-07-21 12:37:00	266551.8896241703	35682.2778296092	26	AdM
2019-07-21 12:38:00	266552.42909351335	35681.313614175575	26	AdM
2019-07-21 12:39:00	266550.94655516016	35678.9265177116	26	AdM
2019-07-21 12:40:00	266549.90701067087	35671.2022849919	26	AdM
2019-07-21 12:41:00	266551.83971932187	35667.95545464287	26	AdM
2019-07-21 12:42:00	266552.11206037144	35667.51316409752	26	AdM
2019-07-21 12:43:00	266552.2375640987	35666.861676622306	26	AdM
2019-07-21 12:44:00	266553.1213702547	35666.30902403503	26	AdM
2019-07-21 12:45:00	266552.667810059	35664.501652607454	26	AdM
2019-07-21 12:46:00	266551.35675493866	35660.34576737056	26	AdM
2019-07-21 12:47:00	266549.5677979648	35658.73591614808	26	AdM
2019-07-21 12:48:00	266548.82173642213	35657.70062566691	26	AdM
2019-07-21 12:49:00	266541.8194828959	35655.345820060815	26	AdM
2019-07-21 12:50:00	266528.82681295543	35649.09122089049	26	AdM
2019-07-21 12:51:00	266519.0985126781	35641.97507517605	26	AdM
2019-07-21 12:52:00	266516.7550587927	35640.45308413809	26	AdM
2019-07-21 12:53:00	266513.29614619206	35637.45032577614	26	AdM
2019-07-21 12:54:00	266510.8259899804	35632.563581010814	26	AdM
2019-07-21 12:55:00	266507.7783105213	35624.99018221087	26	AdM
2019-07-21 12:56:00	266488.48431179696	35618.13942744243	26	AdM
2019-07-21 12:57:00	266458.46583719965	35588.06296094739	26	AdM
2019-07-21 12:58:00	266434.4084683021	35553.82191187285	26	AdM
2019-07-21 12:59:00	266408.4928832921	35517.77487497741	26	AdM
2019-07-21 13:00:00	266390.89429325133	35478.14658169986	26	AdM
2019-07-21 13:01:00	266367.98310051195	35445.81615276308	26	AdM
2019-07-21 13:02:00	266347.17854570004	35421.26393670724	26	AdM
2019-07-21 13:03:00	266330.6286356344	35386.83088329383	26	AdM
2019-07-21 13:04:00	266324.39859720576	35368.25478694847	26	AdM
2019-07-21 13:05:00	266318.3937298692	35353.60050612412	26	AdM
2019-07-21 13:06:00	266317.0806643104	35347.759180304965	26	AdM
2019-07-21 13:07:00	266317.1837459212	35347.26364955698	26	AdM
2019-07-21 13:08:00	266311.3917320896	35338.011632924456	26	AdM
2019-07-21 13:09:00	266308.7531728411	35321.8118813362	26	AdM
2019-07-21 13:10:00	266307.6816634954	35295.63414621157	26	AdM
2019-07-21 13:11:00	266303.53603701474	35265.0357936803	26	AdM
2019-07-21 13:12:00	266312.41875669913	35245.39904169732	26	AdM
2019-07-21 13:13:00	266313.41893351026	35245.799042913095	26	AdM
2019-07-21 13:14:00	266318.20531025215	35240.636323770086	26	AdM
2019-07-21 13:15:00	266324.67496391176	35228.47713726326	26	AdM
2019-07-21 13:16:00	266325.26521286025	35228.06630436048	26	AdM
2019-07-21 13:17:00	266314.2506671656	35216.46757628292	26	AdM
2019-07-21 13:18:00	266313.01912391064	35214.50514437235	26	AdM
2019-07-21 13:19:00	266313.23800916155	35214.01346127212	26	AdM
2019-07-21 13:20:00	266313.00349954184	35213.41956106283	26	AdM
2019-07-21 13:21:00	266323.07418486563	35211.37426958905	26	AdM
2019-07-21 13:22:00	266323.7882137037	35211.86170710522	26	AdM
2019-07-21 13:23:00	266323.79523051577	35211.68860911379	26	AdM
2019-07-21 13:24:00	266324.0778053597	35212.2815777928	26	AdM
2019-07-21 13:25:00	266323.54050353105	35212.059371530406	26	AdM
2019-07-21 13:26:00	266323.14495256724	35212.58666847185	26	AdM
2019-07-21 13:27:00	266323.3632839638	35212.10917980467	26	AdM
2019-07-21 13:28:00	266323.3360964108	35211.65386211706	26	AdM
2019-07-21 13:29:00	266326.9091711455	35199.32124885543	26	AdM
2019-07-21 13:30:00	266332.4431469219	35185.426865444395	26	AdM
2019-07-21 13:31:00	266331.4531228962	35171.99245155898	26	AdM
2019-07-21 13:32:00	266330.3007951154	35170.803684142586	26	AdM
2019-07-21 13:33:00	266336.0681259892	35169.15081206917	26	AdM
2019-07-21 13:34:00	266338.9286746695	35168.26576019997	26	AdM
2019-07-21 13:35:00	266338.81790586223	35168.37859965278	26	AdM
2019-07-21 13:36:00	266338.67276027333	35168.27355459957	26	AdM
2019-07-21 13:37:00	266338.9323683605	35168.17764427359	26	AdM
2019-07-21 13:38:00	266339.97235086584	35168.11604703056	26	AdM
2019-07-21 13:39:00	266340.22021800774	35167.777545852674	26	AdM
2019-07-21 13:40:00	266339.84835841873	35167.99588168112	26	AdM
2019-07-21 13:41:00	266341.6933679358	35165.99835201057	26	AdM
2019-07-21 13:42:00	266345.6836067165	35163.581746729185	26	AdM
2019-07-21 13:43:00	266346.27677579765	35163.84099437474	26	AdM
2019-07-21 13:44:00	266345.92896459403	35163.68013511074	26	AdM
2019-07-21 13:45:00	266345.41219436366	35160.38624440176	26	AdM
2019-07-21 13:46:00	266345.5336847185	35156.416244099855	26	AdM
2019-07-21 13:47:00	266345.4579073848	35156.11946991521	26	AdM
2019-07-21 13:48:00	266345.45210904034	35156.80909213394	26	AdM
2019-07-21 13:49:00	266345.651545752	35156.50083281735	26	AdM
2019-07-21 13:50:00	266345.70141245035	35156.232605993086	26	AdM
2019-07-21 13:51:00	266345.8508326462	35156.368435191565	26	AdM
2019-07-21 13:52:00	266345.6133211345	35151.96235623583	26	AdM
2019-07-21 13:53:00	266345.7931720961	35147.51250351023	26	AdM
2019-07-21 13:54:00	266346.41274898674	35147.13115960697	26	AdM
2019-07-21 13:55:00	266348.0359255757	35145.73149435564	26	AdM
2019-07-21 13:56:00	266357.963844387	35143.41912594173	26	AdM
2019-07-21 13:57:00	266364.9054678737	35142.372499496145	26	AdM
2019-07-21 13:58:00	266366.9939136074	35141.97500373872	26	AdM
2019-07-21 13:59:00	266366.8417950082	35142.25873598079	26	AdM
2019-07-21 14:00:00	266370.07758264855	35144.08748170499	26	AdM
2019-07-21 14:01:00	266369.5408286274	35143.82029587075	26	AdM
2019-07-21 14:02:00	266372.3584424726	35143.52698910769	26	AdM
2019-07-21 14:03:00	266372.20444180764	35143.6814984488	26	AdM
2019-07-21 14:04:00	266372.5435885669	35143.21430857176	26	AdM
2019-07-21 14:05:00	266372.69231679715	35142.68503437085	26	AdM
2019-07-21 14:06:00	266372.36466664204	35141.279866975885	26	AdM
2019-07-21 14:07:00	266372.3740321571	35141.70532487224	26	AdM
2019-07-21 14:08:00	266371.5289929948	35144.002942691324	26	AdM
2019-07-21 14:09:00	266371.3076762195	35144.40208666804	26	AdM
2019-07-21 14:10:00	266372.5814356968	35143.15844545507	26	AdM
2019-07-21 14:11:00	266371.62576035294	35142.569300456555	26	AdM
2019-07-21 14:12:00	266370.0221954026	35142.760419679245	26	AdM
2019-07-21 14:13:00	266369.78902277234	35143.26445629077	26	AdM
2019-07-21 14:14:00	266370.2068805729	35143.832142672065	26	AdM
2019-07-21 14:15:00	266371.29800408776	35143.381206317405	26	AdM
2019-07-21 14:16:00	266373.0018423845	35143.48390679733	26	AdM
2019-07-21 14:17:00	266370.847504304	35142.913070894574	26	AdM
2019-07-21 14:18:00	266371.3592572201	35143.43760231628	26	AdM
2019-07-21 14:19:00	266372.21102736314	35144.125391043555	26	AdM
2019-07-21 14:20:00	266372.68150392466	35144.269081651735	26	AdM
2019-07-21 14:21:00	266373.331678157	35144.685560907106	26	AdM
2019-07-21 14:22:00	266373.0448429318	35145.04324139912	26	AdM
2019-07-21 14:23:00	266375.1556879839	35145.28411511949	26	AdM
2019-07-21 14:24:00	266385.8072403192	35145.98392179881	26	AdM
2019-07-21 14:25:00	266388.7198036514	35145.35785967226	26	AdM
2019-07-21 14:26:00	266388.4891263231	35145.35587880465	26	AdM
2019-07-21 14:27:00	266389.4622871906	35145.233831391466	26	AdM
2019-07-21 14:28:00	266389.35870302573	35145.08582636876	26	AdM
2019-07-21 14:29:00	266390.294916342	35145.793322386526	26	AdM
2019-07-21 14:30:00	266396.4393655734	35152.45453696022	26	AdM
2019-07-21 14:31:00	266403.81487579807	35160.5382471386	26	AdM
2019-07-21 14:32:00	266405.177934611	35160.381279893896	26	AdM
2019-07-21 14:33:00	266407.28343661194	35166.290280731366	26	AdM
2019-07-21 14:34:00	266400.2719822357	35169.806726591094	26	AdM
2019-07-21 14:35:00	266404.7048695728	35165.76027087888	26	AdM
2019-07-21 14:36:00	266400.78170893627	35174.05495258033	26	AdM
2019-07-21 14:37:00	266401.0336193575	35173.52270804489	26	AdM
2019-07-21 14:38:00	266408.2382304548	35173.49543477437	26	AdM
2019-07-21 14:39:00	266406.89683035447	35177.0352449191	26	AdM
2019-07-21 14:40:00	266401.1175636734	35172.00224391267	26	AdM
2019-07-21 14:41:00	266391.5097687493	35167.89854847364	26	AdM
2019-07-21 14:42:00	266394.8889317216	35166.60489125074	26	AdM
2019-07-21 14:43:00	266398.04069747374	35168.66260529683	26	AdM
2019-07-21 14:44:00	266399.87800238124	35177.14524979294	26	AdM
2019-07-21 14:45:00	266403.3055775496	35172.99595152492	26	AdM
2019-07-21 14:46:00	266403.7625610731	35167.02006662543	26	AdM
2019-07-21 14:47:00	266398.5622392967	35166.21942385961	26	AdM
2019-07-21 14:48:00	266400.2556915807	35165.44281823115	26	AdM
2019-07-21 14:49:00	266396.1608424867	35167.22272898562	26	AdM
2019-07-21 14:50:00	266391.1805093556	35170.443631628	26	AdM
2019-07-21 14:51:00	266391.5714250335	35167.19969801252	26	AdM
2019-07-21 14:52:00	266390.6013704967	35161.60753280985	26	AdM
2019-07-21 14:53:00	266390.0550910137	35156.477609439935	26	AdM
2019-07-21 14:54:00	266392.4375106418	35157.063146062435	26	AdM
2019-07-21 14:55:00	266395.7051904189	35164.23317428504	26	AdM
2019-07-21 14:56:00	266390.80488077656	35163.99213068881	26	AdM
2019-07-21 14:57:00	266390.91467439075	35163.64683708359	26	AdM
2019-07-21 14:58:00	266388.6213508035	35155.84505721102	26	AdM
2019-07-21 14:59:00	266391.00505027524	35152.6847780879	26	AdM
2019-07-21 15:00:00	266394.6747310505	35155.717262081	26	AdM
2019-07-22 04:00:00	266312.47861430823	35241.34130660506	26	AdM
2019-07-22 04:01:00	266312.6364309034	35241.69871240284	26	AdM
2019-07-22 04:02:00	266313.0853114926	35242.415155898016	26	AdM
2019-07-22 04:03:00	266308.54763861746	35247.702992540435	26	AdM
2019-07-22 04:04:00	266302.09472075646	35251.83337164598	26	AdM
2019-07-22 04:05:00	266285.91626388935	35263.30289259653	26	AdM
2019-07-22 04:06:00	266280.37820228003	35268.06224349779	26	AdM
2019-07-22 04:07:00	266271.6374459131	35268.57078179904	26	AdM
2019-07-22 04:08:00	266264.7766153628	35265.400402964	26	AdM
2019-07-22 04:09:00	266265.180202832	35266.05989431053	26	AdM
2019-07-22 04:10:00	266267.94997481926	35280.49437045519	26	AdM
2019-07-22 04:11:00	266260.4732211024	35295.60138865595	26	AdM
2019-07-22 04:12:00	266239.0253334959	35324.09740384263	26	AdM
2019-07-22 04:13:00	266236.8816604403	35333.947391456124	26	AdM
2019-07-22 04:14:00	266227.2782369892	35335.85323414252	26	AdM
2019-07-22 04:15:00	266222.02136353124	35335.325802119325	26	AdM
[truncated: 1,306 more rows]
