# Supplementary material for: Estimating individual exposure to predation risk in group-living baboons, Papio anubis
Source: PLoS One. 2023 Nov 8;18(11):e0287357. doi: 10.1371/journal.pone.0287357 (PMC10631679; doi:10.1371/journal.pone.0287357)
Supplement: S1 Data — (ZIP) [file pone.0287357.s006.zip › S6 Data/29.csv]

Unnamed: 0	x	y	id	agesex
2019-07-19 04:00:00	264894.4387660986	34161.2063266719	29	AM
2019-07-19 04:01:00	264893.45026975364	34160.785668344004	29	AM
2019-07-19 04:02:00	264893.3125164336	34161.46223422492	29	AM
2019-07-19 04:03:00	264894.54161959194	34161.4112955413	29	AM
2019-07-19 04:04:00	264894.0283426043	34161.63445251861	29	AM
2019-07-19 04:05:00	264921.39914721466	34153.12195551339	29	AM
2019-07-19 04:06:00	264969.2756903844	34147.36112846342	29	AM
2019-07-19 04:07:00	264980.31008902093	34149.40716909113	29	AM
2019-07-19 04:08:00	264985.317624906	34176.30289662895	29	AM
2019-07-19 04:09:00	265003.43476546323	34210.01780377022	29	AM
2019-07-19 04:10:00	265008.49833824777	34209.797243785724	29	AM
2019-07-19 04:11:00	265005.1757954437	34205.762641280046	29	AM
2019-07-19 04:12:00	265004.2640295102	34203.90022313251	29	AM
2019-07-19 04:13:00	265002.95859444264	34205.5230681811	29	AM
2019-07-19 04:14:00	265003.65013531013	34205.82820223588	29	AM
2019-07-19 04:15:00	265003.0711806508	34205.20984736784	29	AM
2019-07-19 04:16:00	265003.4163115333	34205.03803466593	29	AM
2019-07-19 04:17:00	265003.0480426048	34205.510146385626	29	AM
2019-07-19 04:18:00	265003.55149052944	34205.32312260813	29	AM
2019-07-19 04:19:00	265003.7290709375	34205.21266593652	29	AM
2019-07-19 04:20:00	265003.2600021671	34205.63287650932	29	AM
2019-07-19 04:21:00	265003.4620019425	34205.13289865169	29	AM
2019-07-19 04:22:00	265002.8857383924	34204.98166788888	29	AM
2019-07-19 04:23:00	265002.8745786497	34204.85705437945	29	AM
2019-07-19 04:24:00	265004.1613534496	34204.58673612825	29	AM
2019-07-19 04:25:00	265004.6866177768	34204.918632978144	29	AM
2019-07-19 04:26:00	265002.5349171019	34204.6274308453	29	AM
2019-07-19 04:27:00	265002.888670772	34204.79603410998	29	AM
2019-07-19 04:28:00	265003.2385530721	34205.0945998144	29	AM
2019-07-19 04:29:00	265003.7509603087	34205.16565416749	29	AM
2019-07-19 04:30:00	265003.39968205016	34205.312829620416	29	AM
2019-07-19 04:31:00	265003.82257678447	34205.073468519346	29	AM
2019-07-19 04:32:00	265003.3234775223	34204.73124326671	29	AM
2019-07-19 04:33:00	265003.5796496084	34205.07462291661	29	AM
2019-07-19 04:34:00	265003.69529203686	34205.19810957672	29	AM
2019-07-19 04:35:00	265003.4761586304	34204.46373148944	29	AM
2019-07-19 04:36:00	265003.64142346603	34204.94852015271	29	AM
2019-07-19 04:37:00	265005.01748725824	34203.86541675964	29	AM
2019-07-19 04:38:00	265004.27574006416	34203.710466452205	29	AM
2019-07-19 04:39:00	265003.86575205653	34203.812002184066	29	AM
2019-07-19 04:40:00	265004.9395532782	34203.91889167759	29	AM
2019-07-19 04:41:00	265005.3545239435	34203.96083926137	29	AM
2019-07-19 04:42:00	265004.9945668926	34204.32701567647	29	AM
2019-07-19 04:43:00	265004.6826902114	34204.76618226944	29	AM
2019-07-19 04:44:00	265005.3911658105	34204.37357548312	29	AM
2019-07-19 04:45:00	265005.9330974944	34203.59664711882	29	AM
2019-07-19 04:46:00	265004.5399952346	34203.923579753944	29	AM
2019-07-19 04:47:00	265004.5763107735	34203.6289927438	29	AM
2019-07-19 04:48:00	265005.2526929427	34203.29833152585	29	AM
2019-07-19 04:49:00	265005.23006956675	34203.38718925378	29	AM
2019-07-19 04:50:00	265005.37063995475	34202.87911254595	29	AM
2019-07-19 04:51:00	265005.05958965386	34202.80801811936	29	AM
2019-07-19 04:52:00	265006.438696968	34203.963204325555	29	AM
2019-07-19 04:53:00	265006.1186275736	34203.33355303642	29	AM
2019-07-19 04:54:00	265005.8051260408	34203.068161796386	29	AM
2019-07-19 04:55:00	265005.22356266255	34203.32930691135	29	AM
2019-07-19 04:56:00	265004.67133887985	34203.67874638758	29	AM
2019-07-19 04:57:00	265004.3232053612	34203.77485825692	29	AM
2019-07-19 04:58:00	265004.1849975148	34204.03149092709	29	AM
2019-07-19 04:59:00	265004.1856749553	34203.70538838921	29	AM
2019-07-19 05:00:00	265004.7763694756	34203.87785499111	29	AM
2019-07-19 05:01:00	264994.78488718864	34215.27808874124	29	AM
2019-07-19 05:02:00	264953.1942982363	34241.926490971586	29	AM
2019-07-19 05:03:00	264914.4321444125	34268.45544246244	29	AM
2019-07-19 05:04:00	264867.1254102421	34299.704923485	29	AM
2019-07-19 05:05:00	264821.1029530515	34333.99195508238	29	AM
2019-07-19 05:06:00	264768.22960025794	34364.95409195441	29	AM
2019-07-19 05:07:00	264728.1037119214	34398.5980999015	29	AM
2019-07-19 05:08:00	264720.1913762226	34422.58622519068	29	AM
2019-07-19 05:09:00	264697.0473198455	34475.12054550292	29	AM
2019-07-19 05:10:00	264667.8968377422	34526.46136050051	29	AM
2019-07-19 05:11:00	264628.8784698324	34575.50284162719	29	AM
2019-07-19 05:12:00	264604.07882435736	34603.890794818464	29	AM
2019-07-19 05:13:00	264603.2763732007	34604.85507170871	29	AM
2019-07-19 05:14:00	264603.5042573199	34603.87745362673	29	AM
2019-07-19 05:15:00	264604.1424915079	34603.03118952065	29	AM
2019-07-19 05:16:00	264604.2546469702	34603.34584078999	29	AM
2019-07-19 05:17:00	264602.69738611096	34604.08979539079	29	AM
2019-07-19 05:18:00	264602.793450716	34603.75611477848	29	AM
2019-07-19 05:19:00	264603.0195899644	34604.24900296313	29	AM
2019-07-19 05:20:00	264603.6376662196	34603.75281070366	29	AM
2019-07-19 05:21:00	264604.0503252577	34603.37039964006	29	AM
2019-07-19 05:22:00	264604.7473710093	34603.759838801525	29	AM
2019-07-19 05:23:00	264603.9571670803	34603.39217092526	29	AM
2019-07-19 05:24:00	264605.15134543343	34604.07953034212	29	AM
2019-07-19 05:25:00	264603.243337128	34603.92322336278	29	AM
2019-07-19 05:26:00	264604.2635060475	34604.02366904033	29	AM
2019-07-19 05:27:00	264602.823647728	34604.41366097934	29	AM
2019-07-19 05:28:00	264604.83773081086	34604.18024498489	29	AM
2019-07-19 05:29:00	264604.4116825659	34604.4275351659	29	AM
2019-07-19 05:30:00	264603.86494769587	34604.388195968	29	AM
2019-07-19 05:31:00	264605.5386496748	34605.88509407595	29	AM
2019-07-19 05:32:00	264639.74512292014	34626.330703690786	29	AM
2019-07-19 05:33:00	264695.03349673765	34648.10061268252	29	AM
2019-07-19 05:34:00	264749.21836148977	34676.211396651684	29	AM
2019-07-19 05:35:00	264792.9474899696	34719.02028885054	29	AM
2019-07-19 05:36:00	264830.7137844445	34767.01741043802	29	AM
2019-07-19 05:37:00	264877.5113786894	34811.90576615361	29	AM
2019-07-19 05:38:00	264924.13387002086	34854.49980348121	29	AM
2019-07-19 05:39:00	264974.1702785974	34892.27495797085	29	AM
2019-07-19 05:40:00	265024.8133011516	34917.95321254825	29	AM
2019-07-19 05:41:00	265034.976777118	34920.99649082641	29	AM
2019-07-19 05:42:00	265034.6559559857	34921.245787412234	29	AM
2019-07-19 05:43:00	265035.3705002183	34921.50390647654	29	AM
2019-07-19 05:44:00	265035.88963278785	34920.880353800385	29	AM
2019-07-19 05:45:00	265034.9805404374	34920.23241348318	29	AM
2019-07-19 05:46:00	265034.54925726226	34920.38677180334	29	AM
2019-07-19 05:47:00	265035.8753498045	34920.91409142696	29	AM
2019-07-19 05:48:00	265035.67790895206	34920.092515838514	29	AM
2019-07-19 05:49:00	265035.4904107476	34920.710286523805	29	AM
2019-07-19 05:50:00	265036.0084421451	34920.147382842646	29	AM
2019-07-19 05:51:00	265036.17175054166	34920.127624994115	29	AM
2019-07-19 05:52:00	265036.2097879835	34920.09351385953	29	AM
2019-07-19 05:53:00	265057.4372218628	34920.89496453722	29	AM
2019-07-19 05:54:00	265074.89504470915	34917.731784380674	29	AM
2019-07-19 05:55:00	265103.5122314044	34911.51288748197	29	AM
2019-07-19 05:56:00	265121.3650675616	34900.60594701463	29	AM
2019-07-19 05:57:00	265119.6779289671	34868.53121721158	29	AM
2019-07-19 05:58:00	265108.9828143757	34830.924712788656	29	AM
2019-07-19 05:59:00	265099.4411664617	34779.885471876936	29	AM
2019-07-19 06:00:00	265100.8317967521	34729.69051893274	29	AM
2019-07-19 06:01:00	265105.4764107939	34672.90539713312	29	AM
2019-07-19 06:02:00	265113.94654155034	34639.61564131607	29	AM
2019-07-19 06:03:00	265113.7345766684	34639.46691946878	29	AM
2019-07-19 06:04:00	265114.3929098286	34639.82902022369	29	AM
2019-07-19 06:05:00	265114.67424388154	34639.786196052686	29	AM
2019-07-19 06:06:00	265114.84277149395	34639.8801768738	29	AM
2019-07-19 06:07:00	265116.1071730527	34640.94910970937	29	AM
2019-07-19 06:08:00	265115.5262383522	34640.10899593562	29	AM
2019-07-19 06:09:00	265114.6075660618	34640.44044164867	29	AM
2019-07-19 06:10:00	265114.97986003256	34640.519818350425	29	AM
2019-07-19 06:11:00	265114.4641326409	34640.54794232097	29	AM
2019-07-19 06:12:00	265115.3449462948	34639.82680069004	29	AM
2019-07-19 06:13:00	265115.90936202765	34640.12532213677	29	AM
2019-07-19 06:14:00	265116.83416970045	34641.30161080706	29	AM
2019-07-19 06:15:00	265115.298572572	34640.85654822422	29	AM
2019-07-19 06:16:00	265115.13972836005	34640.005654422755	29	AM
2019-07-19 06:17:00	265115.0888825029	34639.10256989073	29	AM
2019-07-19 06:18:00	265114.68249717256	34639.30008275326	29	AM
2019-07-19 06:19:00	265114.91131498344	34640.19612641738	29	AM
2019-07-19 06:20:00	265114.5669823696	34640.73244862384	29	AM
2019-07-19 06:21:00	265115.22292077704	34640.26168964324	29	AM
2019-07-19 06:22:00	265114.7788522652	34640.409621918625	29	AM
2019-07-19 06:23:00	265114.88501908095	34640.47799166663	29	AM
2019-07-19 06:24:00	265114.8591935187	34640.33089141235	29	AM
2019-07-19 06:25:00	265115.55572326906	34639.60610005068	29	AM
2019-07-19 06:26:00	265115.9048525428	34639.849730744325	29	AM
2019-07-19 06:27:00	265115.21608145104	34639.47546950488	29	AM
2019-07-19 06:28:00	265114.7928684388	34639.97235826547	29	AM
2019-07-19 06:29:00	265115.4766044536	34640.22569172207	29	AM
2019-07-19 06:30:00	265114.8608585228	34640.304898759234	29	AM
2019-07-19 06:31:00	265114.84027748107	34640.36696594709	29	AM
2019-07-19 06:32:00	265115.2368911702	34640.5184761775	29	AM
2019-07-19 06:33:00	265115.663202344	34640.66125587988	29	AM
2019-07-19 06:34:00	265115.1095285511	34641.17568347538	29	AM
2019-07-19 06:35:00	265114.8724595697	34640.77626064764	29	AM
2019-07-19 06:36:00	265115.3473753174	34640.82980870406	29	AM
2019-07-19 06:37:00	265115.3111073548	34640.435507023874	29	AM
2019-07-19 06:38:00	265115.4611183257	34639.81461067333	29	AM
2019-07-19 06:39:00	265114.77461060847	34638.69966009885	29	AM
2019-07-19 06:40:00	265115.4103492926	34639.29293112456	29	AM
2019-07-19 06:41:00	265115.1301396837	34639.390136156355	29	AM
2019-07-19 06:42:00	265114.8918768983	34640.434669756294	29	AM
2019-07-19 06:43:00	265115.4885614764	34640.62165738274	29	AM
2019-07-19 06:44:00	265115.527022301	34640.84654770046	29	AM
2019-07-19 06:45:00	265115.27574257966	34640.83977763744	29	AM
2019-07-19 06:46:00	265115.6583660285	34640.60576970809	29	AM
2019-07-19 06:47:00	265114.97723689146	34640.3957562572	29	AM
2019-07-19 06:48:00	265114.2922305016	34640.28491994647	29	AM
2019-07-19 06:49:00	265114.94912638	34639.960897547215	29	AM
2019-07-19 06:50:00	265115.6694164876	34640.18638789433	29	AM
2019-07-19 06:51:00	265115.55591234134	34639.623428223465	29	AM
2019-07-19 06:52:00	265114.7375400218	34640.77002017494	29	AM
2019-07-19 06:53:00	265114.85560318106	34640.01179496095	29	AM
2019-07-19 06:54:00	265114.4385138908	34639.67860303649	29	AM
2019-07-19 06:55:00	265114.4980336277	34640.24727258532	29	AM
2019-07-19 06:56:00	265114.4513145143	34641.404954009806	29	AM
2019-07-19 06:57:00	265115.61686226097	34640.936673173004	29	AM
2019-07-19 06:58:00	265115.5266292655	34640.73796994264	29	AM
2019-07-19 06:59:00	265114.8703933599	34640.6531201563	29	AM
2019-07-19 07:00:00	265114.7731495308	34640.65940739475	29	AM
2019-07-19 07:01:00	265114.51713816373	34640.19546844371	29	AM
2019-07-19 07:02:00	265114.7729591919	34639.714466870195	29	AM
2019-07-19 07:03:00	265114.84843665507	34640.36518131727	29	AM
2019-07-19 07:04:00	265114.89187407534	34640.42065971358	29	AM
2019-07-19 07:05:00	265114.6132946039	34640.31877432686	29	AM
2019-07-19 07:06:00	265114.8254742154	34640.612205129626	29	AM
2019-07-19 07:07:00	265114.45896337065	34640.68214483167	29	AM
2019-07-19 07:08:00	265114.6294259996	34640.247983489746	29	AM
2019-07-19 07:09:00	265115.01450954954	34640.24993369183	29	AM
2019-07-19 07:10:00	265115.720821361	34641.100717213085	29	AM
2019-07-19 07:11:00	265115.25598653464	34640.42113939787	29	AM
2019-07-19 07:12:00	265114.9037001338	34640.16644877942	29	AM
2019-07-19 07:13:00	265114.97456771147	34640.96445395235	29	AM
2019-07-19 07:14:00	265115.2106503294	34640.15237690739	29	AM
2019-07-19 07:15:00	265115.5336709194	34640.68598388929	29	AM
2019-07-19 07:16:00	265115.1133271927	34640.21804668027	29	AM
2019-07-19 07:17:00	265115.23545778857	34639.851709005256	29	AM
2019-07-19 07:18:00	265115.6346889193	34640.06878426178	29	AM
2019-07-19 07:19:00	265114.7707888285	34639.99558989038	29	AM
2019-07-19 07:20:00	265113.86089063203	34640.0529193992	29	AM
2019-07-19 07:21:00	265113.7562223984	34640.05367785306	29	AM
2019-07-19 07:22:00	265113.9830961629	34639.590379004025	29	AM
2019-07-19 07:23:00	265114.79260410275	34640.502712201946	29	AM
2019-07-19 07:24:00	265115.13152527844	34640.74099901216	29	AM
2019-07-19 07:25:00	265115.8310905547	34641.26623472457	29	AM
2019-07-19 07:26:00	265115.07367727754	34641.00738583262	29	AM
2019-07-19 07:27:00	265114.104142534	34640.743786757026	29	AM
2019-07-19 07:28:00	265113.1172821716	34640.15021777581	29	AM
2019-07-19 07:29:00	265113.8312802413	34640.463825193714	29	AM
2019-07-19 07:30:00	265113.62263809063	34640.226986878915	29	AM
2019-07-19 07:31:00	265114.6162428656	34640.214251434474	29	AM
2019-07-19 07:32:00	265115.6919448285	34640.54824803044	29	AM
2019-07-19 07:33:00	265114.4288857549	34640.616156211945	29	AM
2019-07-19 07:34:00	265114.4602404264	34640.57282936607	29	AM
2019-07-19 07:35:00	265113.7342934687	34639.9036273305	29	AM
2019-07-19 07:36:00	265114.3185104003	34639.92360300434	29	AM
2019-07-19 07:37:00	265114.9236132765	34639.522351456704	29	AM
2019-07-19 07:38:00	265114.97065067565	34641.178420349104	29	AM
2019-07-19 07:39:00	265114.7732601484	34641.20856420541	29	AM
2019-07-19 07:40:00	265113.2098228019	34639.82796813237	29	AM
2019-07-19 07:41:00	265113.9054196754	34639.999819739394	29	AM
2019-07-19 07:42:00	265114.09171925235	34639.87571959115	29	AM
2019-07-19 07:43:00	265114.42804747727	34640.13981490179	29	AM
2019-07-19 07:44:00	265114.4319332664	34639.161691871945	29	AM
2019-07-19 07:45:00	265114.7419386682	34640.49534869893	29	AM
2019-07-19 07:46:00	265113.3006909668	34640.41600297522	29	AM
2019-07-19 07:47:00	265112.6274133847	34640.489506980324	29	AM
2019-07-19 07:48:00	265112.41394988226	34640.271472589164	29	AM
2019-07-19 07:49:00	265112.9906413409	34639.784138724455	29	AM
2019-07-19 07:50:00	265112.8975100618	34639.93808362106	29	AM
2019-07-19 07:51:00	265114.3987772449	34640.396794490014	29	AM
2019-07-19 07:52:00	265113.43323433807	34640.602899752426	29	AM
2019-07-19 07:53:00	265113.3567582664	34640.52254174928	29	AM
2019-07-19 07:54:00	265113.92065951193	34640.109500562685	29	AM
2019-07-19 07:55:00	265113.6775874397	34640.31140475709	29	AM
2019-07-19 07:56:00	265113.6472789776	34640.020702458554	29	AM
2019-07-19 07:57:00	265113.3712323444	34640.51590249681	29	AM
2019-07-19 07:58:00	265113.69396215834	34640.52726673495	29	AM
2019-07-19 07:59:00	265113.9129223901	34640.3941272162	29	AM
2019-07-19 08:00:00	265113.2981422028	34640.6611792505	29	AM
2019-07-19 08:01:00	265113.1640052703	34640.326325128575	29	AM
2019-07-19 08:02:00	265113.74473791016	34640.160967605494	29	AM
2019-07-19 08:03:00	265113.69996457925	34639.92262154148	29	AM
2019-07-19 08:04:00	265113.30780743907	34639.81412269443	29	AM
2019-07-19 08:05:00	265113.3668579404	34639.98960503042	29	AM
2019-07-19 08:06:00	265113.07906429854	34640.210136844675	29	AM
2019-07-19 08:07:00	265113.79205911525	34640.149713170256	29	AM
2019-07-19 08:08:00	265113.61849249125	34639.9152642447	29	AM
2019-07-19 08:09:00	265113.4213100998	34639.448363958	29	AM
2019-07-19 08:10:00	265112.3683276146	34639.503878859905	29	AM
2019-07-19 08:11:00	265112.009629636	34639.66525095662	29	AM
2019-07-19 08:12:00	265111.35353823134	34639.3765181317	29	AM
2019-07-19 08:13:00	265111.9650748604	34639.59060114602	29	AM
2019-07-19 08:14:00	265112.7498372851	34640.18974112394	29	AM
2019-07-19 08:15:00	265113.1154000287	34640.94086390468	29	AM
2019-07-19 08:16:00	265113.06892819784	34640.56223340399	29	AM
2019-07-19 08:17:00	265113.14119272924	34640.92482089574	29	AM
2019-07-19 08:18:00	265112.1902711501	34640.01270052236	29	AM
2019-07-19 08:19:00	265112.296209164	34638.94515072516	29	AM
2019-07-19 08:20:00	265112.72244099743	34640.53667956506	29	AM
2019-07-19 08:21:00	265112.524741365	34640.26591999145	29	AM
2019-07-19 08:22:00	265112.30131092767	34639.39715794754	29	AM
2019-07-19 08:23:00	265113.9508185605	34640.50168197275	29	AM
2019-07-19 08:24:00	265113.55743961094	34639.933526467554	29	AM
2019-07-19 08:25:00	265113.50424779963	34640.28249787254	29	AM
2019-07-19 08:26:00	265112.4103833067	34639.14901072968	29	AM
2019-07-19 08:27:00	265112.8541759405	34639.474101825144	29	AM
2019-07-19 08:28:00	265113.0536182252	34641.025673981865	29	AM
2019-07-19 08:29:00	265112.59939626034	34640.518270081884	29	AM
2019-07-19 08:30:00	265113.39317980345	34640.757940012816	29	AM
2019-07-19 08:31:00	265113.3297219287	34640.81380862627	29	AM
2019-07-19 08:32:00	265112.11580406537	34639.771410954	29	AM
2019-07-19 08:33:00	265112.7009710503	34640.82259938531	29	AM
2019-07-19 08:34:00	265112.4747118418	34640.65157495484	29	AM
2019-07-19 08:35:00	265113.09803501493	34640.41530642533	29	AM
2019-07-19 08:36:00	265113.06872553483	34640.47743581094	29	AM
2019-07-19 08:37:00	265112.33529572573	34640.433894335874	29	AM
2019-07-19 08:38:00	265113.1556868521	34640.096381978125	29	AM
2019-07-19 08:39:00	265113.1691474715	34640.586362106675	29	AM
2019-07-19 08:40:00	265108.3635329014	34633.40220511292	29	AM
2019-07-19 08:41:00	265090.42267205927	34593.42612571767	29	AM
2019-07-19 08:42:00	265056.3353574361	34558.70926369025	29	AM
2019-07-19 08:43:00	265039.8517106009	34507.701065084795	29	AM
2019-07-19 08:44:00	265022.9617355449	34457.11858592665	29	AM
2019-07-19 08:45:00	264995.95246169297	34406.243726675195	29	AM
2019-07-19 08:46:00	264971.0825033023	34353.64975156368	29	AM
2019-07-19 08:47:00	264942.0178004163	34300.66053669246	29	AM
2019-07-19 08:48:00	264929.22274010885	34248.17477581436	29	AM
2019-07-19 08:49:00	264926.39129053126	34187.512707147405	29	AM
2019-07-19 08:50:00	264908.98958254704	34137.08345566653	29	AM
2019-07-19 08:51:00	264904.554041359	34124.34403074376	29	AM
2019-07-19 08:52:00	264904.7376663744	34124.76632386007	29	AM
2019-07-19 08:53:00	264904.042746875	34124.27076381534	29	AM
2019-07-19 08:54:00	264904.12380364793	34124.05525086507	29	AM
2019-07-19 08:55:00	264904.1800264806	34124.0115504311	29	AM
2019-07-19 08:56:00	264905.4265348311	34124.69595240032	29	AM
2019-07-19 08:57:00	264901.8744341075	34125.37577717481	29	AM
2019-07-19 08:58:00	264864.8211300677	34127.81443615555	29	AM
2019-07-19 08:59:00	264848.0781909318	34118.228794550305	29	AM
2019-07-19 09:00:00	264855.0939645568	34086.48833751361	29	AM
2019-07-19 09:01:00	264846.0299930571	34051.278417597445	29	AM
2019-07-19 09:02:00	264838.23010168056	34028.60817500267	29	AM
2019-07-19 09:03:00	264837.84610573493	34029.41641066539	29	AM
2019-07-19 09:04:00	264838.6728597947	34030.2693861454	29	AM
2019-07-19 09:05:00	264839.57306215045	34032.78161814632	29	AM
2019-07-19 09:06:00	264838.9623618407	34030.2346723176	29	AM
2019-07-19 09:07:00	264837.64999283093	34028.72166085476	29	AM
2019-07-19 09:08:00	264837.8543538199	34027.4032931678	29	AM
2019-07-19 09:09:00	264836.94300056447	34025.36602143293	29	AM
2019-07-19 09:10:00	264836.11014774826	34023.704703187024	29	AM
2019-07-19 09:11:00	264836.53727703594	34023.29095294909	29	AM
2019-07-19 09:12:00	264836.5894452754	34022.45255077247	29	AM
2019-07-19 09:13:00	264835.71597001207	34020.89281353485	29	AM
2019-07-19 09:14:00	264834.894565597	34019.87687774373	29	AM
2019-07-19 09:15:00	264835.5432488069	34018.365689906066	29	AM
2019-07-19 09:16:00	264834.253636485	34018.37313468755	29	AM
2019-07-19 09:17:00	264833.3216050001	34017.25712254977	29	AM
2019-07-19 09:18:00	264832.20123150374	34015.32708910837	29	AM
2019-07-19 09:19:00	264830.91379831114	34014.15584442935	29	AM
2019-07-19 09:20:00	264831.5695785926	34013.80841239567	29	AM
2019-07-19 09:21:00	264831.086430177	34014.35785014904	29	AM
2019-07-19 09:22:00	264830.5270809103	34013.40472336724	29	AM
2019-07-19 09:23:00	264831.02956519165	34013.97055681053	29	AM
2019-07-19 09:24:00	264830.1439125467	34013.70675304518	29	AM
2019-07-19 09:25:00	264829.5129247697	34013.672590202346	29	AM
2019-07-19 09:26:00	264830.77618614543	34012.73679942348	29	AM
2019-07-19 09:27:00	264830.45436606125	34011.69974954375	29	AM
2019-07-19 09:28:00	264829.292274318	34009.96070362547	29	AM
2019-07-19 09:29:00	264829.03816719964	34008.79884012884	29	AM
2019-07-19 09:30:00	264828.5539402825	34008.29589724861	29	AM
2019-07-19 09:31:00	264828.42773722654	34008.55323179687	29	AM
2019-07-19 09:32:00	264827.53751398914	34008.63783714577	29	AM
2019-07-19 09:33:00	264828.1716600231	34007.75157486973	29	AM
2019-07-19 09:34:00	264828.3543782217	34006.406572294465	29	AM
2019-07-19 09:35:00	264830.24158056016	34007.406259325464	29	AM
2019-07-19 09:36:00	264825.96140443016	34000.42308842144	29	AM
2019-07-19 09:37:00	264824.4758291643	33997.680727561055	29	AM
2019-07-19 09:38:00	264824.33229284297	33997.271883228044	29	AM
2019-07-19 09:39:00	264824.1800920064	33997.15540858449	29	AM
2019-07-19 09:40:00	264824.1171926335	33996.28421608245	29	AM
2019-07-19 09:41:00	264824.5544189979	33993.43897989213	29	AM
2019-07-19 09:42:00	264824.7247440195	33992.29989087032	29	AM
2019-07-19 09:43:00	264822.4715876538	33990.43810391484	29	AM
2019-07-19 09:44:00	264821.7430259726	33990.61927291099	29	AM
2019-07-19 09:45:00	264821.11317963834	33989.78874804372	29	AM
2019-07-19 09:46:00	264820.68221788487	33987.71700245935	29	AM
2019-07-19 09:47:00	264820.6214930598	33986.5805399361	29	AM
2019-07-19 09:48:00	264820.1276847663	33983.90416176212	29	AM
2019-07-19 09:49:00	264820.3606406419	33983.21706934351	29	AM
2019-07-19 09:50:00	264820.0519154963	33983.64370011144	29	AM
2019-07-19 09:51:00	264820.0477866128	33983.410875730464	29	AM
2019-07-19 09:52:00	264819.0049536278	33980.37458429496	29	AM
2019-07-19 09:53:00	264819.0556166549	33979.25637780406	29	AM
2019-07-19 09:54:00	264795.7480994468	33967.222071072254	29	AM
2019-07-19 09:55:00	264758.1940909251	33937.88890524991	29	AM
2019-07-19 09:56:00	264744.5087880261	33931.011189729295	29	AM
2019-07-19 09:57:00	264739.68036261486	33930.41026376961	29	AM
2019-07-19 09:58:00	264710.0954892674	33933.18254775656	29	AM
2019-07-19 09:59:00	264659.8494923346	33925.645655206776	29	AM
2019-07-19 10:00:00	264609.5944574082	33914.71057977913	29	AM
2019-07-19 10:01:00	264553.08984241664	33905.3556348922	29	AM
2019-07-19 10:02:00	264503.41411823523	33873.507053956986	29	AM
2019-07-19 10:03:00	264458.7912052026	33833.89383857839	29	AM
2019-07-19 10:04:00	264419.5593000028	33788.6731054434	29	AM
2019-07-19 10:05:00	264385.90823613136	33745.257820402985	29	AM
2019-07-19 10:06:00	264357.1480132097	33714.00730651084	29	AM
2019-07-19 10:07:00	264354.3650353208	33712.26175240829	29	AM
2019-07-19 10:08:00	264354.88748017425	33712.40470020797	29	AM
2019-07-19 10:09:00	264354.78630738304	33711.30879805887	29	AM
2019-07-19 10:10:00	264365.6431372681	33708.6148798299	29	AM
2019-07-19 10:11:00	264401.07878019207	33685.1055984891	29	AM
2019-07-19 10:12:00	264435.51617182465	33692.79590687854	29	AM
2019-07-19 10:13:00	264479.11474029685	33698.90772559128	29	AM
2019-07-19 10:14:00	264517.36699257506	33693.53176390658	29	AM
2019-07-19 10:15:00	264562.69100732094	33699.93327533021	29	AM
2019-07-19 10:16:00	264618.24329418485	33711.85834221651	29	AM
2019-07-19 10:17:00	264664.30632209894	33747.06805433345	29	AM
2019-07-19 10:18:00	264705.8704651809	33783.330680974505	29	AM
2019-07-19 10:19:00	264730.2774781078	33825.26061281852	29	AM
2019-07-19 10:20:00	264732.6420737266	33838.87922986562	29	AM
2019-07-19 10:21:00	264727.1640166675	33870.75378304349	29	AM
2019-07-19 10:22:00	264727.53150290105	33889.7274070576	29	AM
2019-07-19 10:23:00	264758.7690497177	33927.677292119755	29	AM
2019-07-19 10:24:00	264798.8650418532	33962.001229095	29	AM
2019-07-19 10:25:00	264816.9698373553	33973.723154319225	29	AM
2019-07-19 10:26:00	264817.8689624051	33974.54514621992	29	AM
2019-07-19 10:27:00	264818.181832493	33974.432450762855	29	AM
2019-07-19 10:28:00	264818.2362025978	33974.40405118779	29	AM
2019-07-19 10:29:00	264818.0956194004	33974.85129509486	29	AM
2019-07-19 10:30:00	264818.2225088628	33974.60314432897	29	AM
2019-07-19 10:31:00	264817.8668601196	33973.29917234176	29	AM
2019-07-19 10:32:00	264817.4342824832	33971.50136068778	29	AM
2019-07-19 10:33:00	264818.0196029095	33969.587764649026	29	AM
2019-07-19 10:34:00	264817.44659410126	33968.0674169649	29	AM
2019-07-19 10:35:00	264820.3390833424	33970.87088612611	29	AM
2019-07-19 10:36:00	264819.6542364954	33980.01627740781	29	AM
2019-07-19 10:37:00	264821.21257418714	33982.98955276518	29	AM
2019-07-19 10:38:00	264821.98912599473	33986.955960331696	29	AM
2019-07-19 10:39:00	264822.2327164831	33989.36748710692	29	AM
2019-07-19 10:40:00	264823.3966990389	33993.15937636214	29	AM
2019-07-19 10:41:00	264826.47121008864	33999.53648207243	29	AM
2019-07-19 10:42:00	264835.2806333607	34019.220171076275	29	AM
2019-07-19 10:43:00	264829.76432167826	34052.66919240911	29	AM
2019-07-19 10:44:00	264807.5293416005	34059.4727234555	29	AM
2019-07-19 10:45:00	264748.39961320936	34057.04467044356	29	AM
2019-07-19 10:46:00	264685.58150344173	34040.13221933656	29	AM
2019-07-19 10:47:00	264623.3549367896	34027.53825091485	29	AM
2019-07-19 10:48:00	264556.8808514649	34013.71278362221	29	AM
2019-07-19 10:49:00	264512.1750057797	34000.4928024665	29	AM
2019-07-19 10:50:00	264508.9829327428	33999.32672633147	29	AM
2019-07-19 10:51:00	264508.80994345184	33999.19587685998	29	AM
2019-07-19 10:52:00	264509.5128034264	33999.48423484784	29	AM
2019-07-19 10:53:00	264508.85741429526	33999.0021226152	29	AM
2019-07-19 10:54:00	264509.44834203814	34000.097189178654	29	AM
2019-07-19 10:55:00	264536.1149722137	34028.30601301439	29	AM
2019-07-19 10:56:00	264584.8141693808	34066.68509749326	29	AM
2019-07-19 10:57:00	264600.66536732897	34121.81919450776	29	AM
2019-07-19 10:58:00	264611.2512404559	34184.49746939638	29	AM
2019-07-19 10:59:00	264635.6093879285	34244.21520224794	29	AM
2019-07-19 11:00:00	264662.7678501022	34303.78663729932	29	AM
2019-07-19 11:01:00	264687.29240404494	34366.181240605	29	AM
2019-07-19 11:02:00	264709.4789441991	34428.85714369198	29	AM
2019-07-19 11:03:00	264728.8897822648	34494.50483112979	29	AM
2019-07-19 11:04:00	264744.949594906	34562.095785161044	29	AM
2019-07-19 11:05:00	264767.46462225873	34630.040470034335	29	AM
2019-07-19 11:06:00	264789.2924733103	34688.870804401486	29	AM
2019-07-19 11:07:00	264813.5342494643	34746.96971533602	29	AM
2019-07-19 11:08:00	264852.76601493586	34804.67273855377	29	AM
2019-07-19 11:09:00	264897.2766183358	34859.32784609355	29	AM
2019-07-19 11:10:00	264934.15249841404	34921.03688367988	29	AM
2019-07-19 11:11:00	264981.75887009426	34975.08592671277	29	AM
2019-07-19 11:12:00	265028.9452797687	35026.45431487831	29	AM
2019-07-19 11:13:00	265067.10994394304	35084.92484641562	29	AM
2019-07-19 11:14:00	265106.55696024233	35146.89465216833	29	AM
2019-07-19 11:15:00	265160.2730764084	35194.61551239319	29	AM
2019-07-19 11:16:00	265214.64276530955	35234.897435565785	29	AM
2019-07-19 11:17:00	265280.2539122567	35260.822465013865	29	AM
2019-07-19 11:18:00	265350.31465132866	35291.78501361698	29	AM
2019-07-19 11:19:00	265419.19056034985	35310.74377978604	29	AM
2019-07-19 11:20:00	265492.9912967111	35305.62015542471	29	AM
2019-07-19 11:21:00	265553.76848978904	35318.85747989639	29	AM
2019-07-19 11:22:00	265622.8545482045	35326.81884125233	29	AM
2019-07-19 11:23:00	265692.87177866494	35354.43003317002	29	AM
2019-07-19 11:24:00	265768.2450339079	35368.42106737222	29	AM
2019-07-19 11:25:00	265829.9052128183	35341.34408150832	29	AM
2019-07-19 11:26:00	265872.1393501588	35274.69307907801	29	AM
2019-07-19 11:27:00	265930.206593604	35224.58023857326	29	AM
2019-07-19 11:28:00	265993.88479225186	35194.94960775533	29	AM
2019-07-19 11:29:00	266056.3902663737	35197.084076323015	29	AM
2019-07-19 11:30:00	266127.6576990571	35199.92149992489	29	AM
2019-07-19 11:31:00	266199.7528711688	35213.153221537585	29	AM
2019-07-19 11:32:00	266262.1152202276	35193.58630996883	29	AM
2019-07-19 11:33:00	266314.6364298555	35174.24852533897	29	AM
2019-07-19 11:34:00	266339.3315995696	35165.671626578864	29	AM
2019-07-19 11:35:00	266345.17074982525	35162.19210150873	29	AM
2019-07-19 11:36:00	266348.61588669487	35146.74783475445	29	AM
2019-07-19 11:37:00	266382.9075646576	35146.104517429834	29	AM
2019-07-19 11:38:00	266393.7635016112	35142.53622810796	29	AM
2019-07-19 11:39:00	266397.00081208366	35139.989816694484	29	AM
2019-07-19 11:40:00	266398.40931202803	35139.7034327412	29	AM
2019-07-19 11:41:00	266397.4901908717	35140.0009620583	29	AM
2019-07-19 11:42:00	266397.7619526352	35139.43958754858	29	AM
2019-07-19 11:43:00	266398.3758786422	35138.64826990145	29	AM
2019-07-19 11:44:00	266398.01824361394	35138.81511101963	29	AM
2019-07-19 11:45:00	266398.136686643	35140.58113711187	29	AM
2019-07-19 11:46:00	266397.940194662	35140.76846780822	29	AM
2019-07-19 11:47:00	266399.2089141524	35141.20767964972	29	AM
2019-07-19 11:48:00	266400.3851365515	35140.350622227634	29	AM
2019-07-19 11:49:00	266399.30112722813	35142.93272684812	29	AM
2019-07-19 11:50:00	266399.01910341653	35139.57021440184	29	AM
2019-07-19 11:51:00	266397.7965319862	35139.741347241456	29	AM
2019-07-19 11:52:00	266397.9239207243	35141.04977595478	29	AM
2019-07-19 11:53:00	266399.8617967119	35140.34058980959	29	AM
2019-07-19 11:54:00	266398.6868145128	35139.99481996037	29	AM
2019-07-19 11:55:00	266398.13854499644	35140.5936719455	29	AM
2019-07-19 11:56:00	266398.28783394326	35139.17071105205	29	AM
2019-07-19 11:57:00	266397.9076930342	35138.81906509404	29	AM
2019-07-19 11:58:00	266398.4672748241	35140.91970490906	29	AM
2019-07-19 11:59:00	266398.8601732886	35139.211149835995	29	AM
2019-07-19 12:00:00	266399.350974316	35139.82840912716	29	AM
2019-07-19 12:01:00	266399.0052844155	35139.14696957284	29	AM
2019-07-19 12:02:00	266398.2688978054	35138.223569270594	29	AM
2019-07-19 12:03:00	266398.4019366356	35138.11238442783	29	AM
2019-07-19 12:04:00	266398.84881701216	35139.03473751368	29	AM
2019-07-19 12:05:00	266398.397333449	35139.20442326309	29	AM
2019-07-19 12:06:00	266398.73769621685	35138.406037515466	29	AM
2019-07-19 12:07:00	266399.36933864915	35137.96176533887	29	AM
2019-07-19 12:08:00	266398.6265680019	35138.49927118686	29	AM
2019-07-19 12:09:00	266393.11218377034	35144.71029756965	29	AM
2019-07-19 12:10:00	266389.5427191069	35146.5179366616	29	AM
2019-07-19 12:11:00	266390.40989761223	35144.49240240064	29	AM
2019-07-19 12:12:00	266404.21988014685	35135.30386852234	29	AM
2019-07-19 12:13:00	266404.5457193803	35136.93061428904	29	AM
2019-07-19 12:14:00	266406.0603759128	35135.752734301524	29	AM
2019-07-19 12:15:00	266408.8369129995	35134.236700356465	29	AM
2019-07-19 12:16:00	266410.0384455375	35133.7300706906	29	AM
2019-07-19 12:17:00	266413.4307816765	35134.247933519924	29	AM
2019-07-19 12:18:00	266412.0917793349	35134.97875011309	29	AM
2019-07-19 12:19:00	266411.05308628286	35134.99112767179	29	AM
2019-07-19 12:20:00	266410.62430487724	35135.46239113931	29	AM
2019-07-19 12:21:00	266412.72883138974	35135.6621581802	29	AM
2019-07-19 12:22:00	266411.3310083297	35135.520868082545	29	AM
2019-07-19 12:23:00	266409.20403344714	35134.44179762159	29	AM
2019-07-19 12:24:00	266409.9341053351	35135.34105046679	29	AM
2019-07-19 12:25:00	266410.27946887194	35134.41650869842	29	AM
2019-07-19 12:26:00	266407.6433420468	35133.73959003902	29	AM
2019-07-19 12:27:00	266405.34240611293	35132.306988275894	29	AM
2019-07-19 12:28:00	266409.9237597194	35134.65862108684	29	AM
2019-07-19 12:29:00	266410.4213244494	35135.00978082258	29	AM
2019-07-19 12:30:00	266407.8945797157	35133.54911442672	29	AM
2019-07-19 12:31:00	266409.9914689225	35134.521826099335	29	AM
2019-07-19 12:32:00	266411.4389104506	35134.999713324054	29	AM
2019-07-19 12:33:00	266412.5852043867	35134.8103462553	29	AM
2019-07-19 12:34:00	266410.23457447777	35134.49596892313	29	AM
2019-07-19 12:35:00	266409.4157677807	35135.28954021506	29	AM
2019-07-19 12:36:00	266409.3280464944	35137.40376835556	29	AM
2019-07-19 12:37:00	266409.4576149813	35137.56669973276	29	AM
2019-07-19 12:38:00	266409.06277644366	35137.03403361809	29	AM
2019-07-19 12:39:00	266408.93234154274	35136.260379706015	29	AM
2019-07-19 12:40:00	266408.6581707483	35136.83908274128	29	AM
2019-07-19 12:41:00	266410.0449354123	35136.443204543975	29	AM
2019-07-19 12:42:00	266408.5495254489	35137.35599781038	29	AM
2019-07-19 12:43:00	266409.3461128364	35136.810370055835	29	AM
2019-07-19 12:44:00	266408.3930270967	35136.17808872856	29	AM
2019-07-19 12:45:00	266409.37535725016	35136.42969933733	29	AM
2019-07-19 12:46:00	266408.16071809665	35135.45238424869	29	AM
2019-07-19 12:47:00	266407.05495680164	35135.10272913949	29	AM
2019-07-19 12:48:00	266407.3661168686	35134.81288139865	29	AM
2019-07-19 12:49:00	266406.6908007788	35134.873666896296	29	AM
2019-07-19 12:50:00	266404.55432509416	35135.44353127152	29	AM
2019-07-19 12:51:00	266405.4278161395	35142.56372076222	29	AM
2019-07-19 12:52:00	266407.2139764707	35153.359955732114	29	AM
2019-07-19 12:53:00	266407.9153770708	35156.43729426696	29	AM
2019-07-19 12:54:00	266406.88687681465	35145.424585545385	29	AM
2019-07-19 12:55:00	266407.5287038163	35143.12147929043	29	AM
2019-07-19 12:56:00	266406.11459495	35144.1166566648	29	AM
2019-07-19 12:57:00	266409.02392313065	35149.48887678739	29	AM
2019-07-19 12:58:00	266407.92204793304	35147.25857108825	29	AM
2019-07-19 12:59:00	266407.0971764016	35149.25681405403	29	AM
2019-07-19 13:00:00	266406.8053540874	35141.51251111096	29	AM
2019-07-19 13:01:00	266407.8515745223	35145.66513923341	29	AM
2019-07-19 13:02:00	266407.00975299283	35136.3990263446	29	AM
2019-07-19 13:03:00	266405.9988326492	35151.61752774028	29	AM
2019-07-19 13:04:00	266408.06670520257	35141.30874197918	29	AM
2019-07-19 13:05:00	266407.30585602904	35137.81323259103	29	AM
2019-07-19 13:06:00	266402.7134514091	35134.96148413099	29	AM
2019-07-19 13:07:00	266392.0119938856	35141.64197583191	29	AM
2019-07-19 13:08:00	266367.9413334316	35161.28806911634	29	AM
2019-07-19 13:09:00	266372.82669006684	35207.51084884389	29	AM
2019-07-19 13:10:00	266388.75684020936	35259.81869372816	29	AM
2019-07-19 13:11:00	266397.80782432563	35311.77492053681	29	AM
2019-07-19 13:12:00	266421.7693977147	35364.18083435528	29	AM
2019-07-19 13:13:00	266453.5258706952	35414.494524533664	29	AM
2019-07-19 13:14:00	266487.8591219888	35468.09432730054	29	AM
2019-07-19 13:15:00	266525.8792206614	35491.953514041146	29	AM
2019-07-19 13:16:00	266540.5224029864	35498.024182703724	29	AM
2019-07-19 13:17:00	266554.47199753026	35503.74492887235	29	AM
2019-07-19 13:18:00	266557.68361403	35503.54702495123	29	AM
2019-07-19 13:19:00	266574.63360444043	35491.74424085138	29	AM
2019-07-19 13:20:00	266575.99463993346	35488.97036518192	29	AM
2019-07-19 13:21:00	266574.9466051148	35486.86042731524	29	AM
2019-07-19 13:22:00	266574.99429439666	35485.9315226369	29	AM
2019-07-19 13:23:00	266571.8572323118	35476.83843403127	29	AM
2019-07-19 13:24:00	266577.22936316056	35458.462763112315	29	AM
2019-07-19 13:25:00	266577.54463931185	35451.09366236359	29	AM
2019-07-19 13:26:00	266577.86102602177	35450.95644775774	29	AM
2019-07-19 13:27:00	266579.0251012754	35452.41932471474	29	AM
2019-07-19 13:28:00	266578.3490789099	35451.74551209004	29	AM
2019-07-19 13:29:00	266577.2065138917	35450.19912419092	29	AM
2019-07-19 13:30:00	266576.7887669804	35446.55036168827	29	AM
2019-07-19 13:31:00	266576.08280600427	35445.58289976238	29	AM
2019-07-19 13:32:00	266576.3655782476	35440.79587167435	29	AM
2019-07-19 13:33:00	266575.6161594179	35427.89011908789	29	AM
2019-07-19 13:34:00	266571.977700699	35424.42783168021	29	AM
2019-07-19 13:35:00	266565.1647562094	35405.81925184505	29	AM
2019-07-19 13:36:00	266560.974644425	35391.85165985484	29	AM
2019-07-19 13:37:00	266555.30815566774	35372.99338602684	29	AM
2019-07-19 13:38:00	266548.0946450261	35350.26121660772	29	AM
2019-07-19 13:39:00	266538.7394351639	35318.00471587195	29	AM
2019-07-19 13:40:00	266533.5172078388	35283.494719643466	29	AM
2019-07-19 13:41:00	266514.53505485697	35262.37124777752	29	AM
2019-07-19 13:42:00	266494.82228533016	35249.515807992844	29	AM
2019-07-19 13:43:00	266482.17942569306	35233.16363140891	29	AM
2019-07-19 13:44:00	266471.5198202076	35222.960672271365	29	AM
2019-07-19 13:45:00	266453.95769011776	35219.87524247039	29	AM
2019-07-19 13:46:00	266427.99370039575	35216.48938784812	29	AM
2019-07-19 13:47:00	266421.44746411673	35207.072540497495	29	AM
2019-07-19 13:48:00	266432.05217092246	35184.60323604135	29	AM
2019-07-19 13:49:00	266443.1918262463	35177.237089538154	29	AM
2019-07-19 13:50:00	266447.951149868	35178.669927717354	29	AM
2019-07-19 13:51:00	266446.06353285536	35171.91143950974	29	AM
2019-07-19 13:52:00	266446.4879093127	35167.11884924931	29	AM
2019-07-19 13:53:00	266454.8160480592	35147.123135714726	29	AM
2019-07-19 13:54:00	266458.65943815594	35143.53599570269	29	AM
2019-07-19 13:55:00	266458.18451575894	35142.51760683938	29	AM
2019-07-19 13:56:00	266457.7300982403	35143.773800400326	29	AM
2019-07-19 13:57:00	266458.0825579845	35143.06696445865	29	AM
2019-07-19 13:58:00	266459.03087270964	35142.14008835234	29	AM
2019-07-19 13:59:00	266459.3934831156	35142.279255775225	29	AM
2019-07-19 14:00:00	266453.775009093	35141.98280713701	29	AM
2019-07-19 14:01:00	266426.30284691753	35147.025514842084	29	AM
2019-07-19 14:02:00	266403.39470527275	35149.50734911269	29	AM
2019-07-19 14:03:00	266401.2370512596	35148.14218732351	29	AM
2019-07-19 14:04:00	266402.2259669412	35148.837321702966	29	AM
2019-07-19 14:05:00	266402.42884097004	35149.00576841859	29	AM
2019-07-19 14:06:00	266402.9690197159	35148.77504764988	29	AM
2019-07-19 14:07:00	266391.54469913244	35148.935350394306	29	AM
2019-07-19 14:08:00	266378.5365033893	35152.11640790462	29	AM
2019-07-19 14:09:00	266382.3894891549	35148.254411219976	29	AM
2019-07-19 14:10:00	266385.3954219354	35146.824970598806	29	AM
2019-07-19 14:11:00	266390.60082626174	35144.32535032019	29	AM
2019-07-19 14:12:00	266392.22766859026	35143.61456823718	29	AM
2019-07-19 14:13:00	266390.5037244927	35142.28747681502	29	AM
2019-07-19 14:14:00	266389.5426307241	35142.430905347785	29	AM
2019-07-19 14:15:00	266390.9436703127	35142.874698828724	29	AM
2019-07-19 14:16:00	266392.2143132186	35143.64627765876	29	AM
2019-07-19 14:17:00	266392.31304125744	35143.64164905946	29	AM
2019-07-19 14:18:00	266391.4271991798	35143.32199692403	29	AM
2019-07-19 14:19:00	266391.44752025465	35143.77842188736	29	AM
2019-07-19 14:20:00	266391.8470447671	35143.62625910009	29	AM
2019-07-19 14:21:00	266392.47501148644	35144.00859907575	29	AM
2019-07-19 14:22:00	266392.51892827504	35144.02503714438	29	AM
2019-07-19 14:23:00	266392.3221897923	35143.91262893021	29	AM
2019-07-19 14:24:00	266392.5859035289	35143.92953473168	29	AM
2019-07-19 14:25:00	266392.4617475135	35143.91739343978	29	AM
2019-07-19 14:26:00	266391.6556742572	35144.358686036445	29	AM
2019-07-19 14:27:00	266391.3353442561	35144.27229506733	29	AM
2019-07-19 14:28:00	266391.704847058	35144.32862840782	29	AM
2019-07-19 14:29:00	266392.39840676833	35143.63352069127	29	AM
2019-07-19 14:30:00	266392.4796093987	35143.23127144231	29	AM
2019-07-19 14:31:00	266392.8977659468	35143.44299462267	29	AM
2019-07-19 14:32:00	266391.6934298619	35142.93943458738	29	AM
2019-07-19 14:33:00	266392.033269074	35143.14011320763	29	AM
2019-07-19 14:34:00	266392.2218765834	35143.422670107175	29	AM
2019-07-19 14:35:00	266390.8974907092	35143.02236560616	29	AM
2019-07-19 14:36:00	266391.1228671301	35142.50948226505	29	AM
2019-07-19 14:37:00	266390.6232552258	35142.369668747946	29	AM
2019-07-19 14:38:00	266390.6334003287	35143.89158858072	29	AM
2019-07-19 14:39:00	266389.521342911	35143.609588051884	29	AM
2019-07-19 14:40:00	266389.29785716167	35142.46782336117	29	AM
2019-07-19 14:41:00	266388.9871932561	35141.546548599326	29	AM
2019-07-19 14:42:00	266390.3026956368	35143.89294618382	29	AM
2019-07-19 14:43:00	266390.3962495543	35143.99726435531	29	AM
2019-07-19 14:44:00	266392.16694667714	35144.07619238162	29	AM
2019-07-19 14:45:00	266392.4835371229	35144.29455133751	29	AM
2019-07-19 14:46:00	266390.84819987166	35144.29783318107	29	AM
2019-07-19 14:47:00	266390.957225041	35144.736912032786	29	AM
2019-07-19 14:48:00	266390.1890608425	35144.514015173336	29	AM
2019-07-19 14:49:00	266389.6401283645	35143.677217169265	29	AM
2019-07-19 14:50:00	266390.63767954934	35144.858089225505	29	AM
2019-07-19 14:51:00	266390.0104346369	35144.947437913004	29	AM
2019-07-19 14:52:00	266390.41355529166	35144.227134458815	29	AM
2019-07-19 14:53:00	266390.72408496373	35143.57487177102	29	AM
2019-07-19 14:54:00	266390.53636447137	35144.004240847535	29	AM
2019-07-19 14:55:00	266392.16354905936	35144.0643740742	29	AM
2019-07-19 14:56:00	266393.141800953	35145.25078027055	29	AM
2019-07-19 14:57:00	266388.64388209296	35144.35137148772	29	AM
2019-07-19 14:58:00	266387.29685542994	35143.03839774563	29	AM
2019-07-19 14:59:00	266388.5363358572	35144.797130677274	29	AM
2019-07-19 15:00:00	266388.6964863432	35145.68193644697	29	AM
2019-07-20 04:00:00	266301.3979891789	35255.17378010503	29	AM
2019-07-20 04:01:00	266301.0326972368	35254.8365098325	29	AM
2019-07-20 04:02:00	266301.1569674558	35254.49840233761	29	AM
2019-07-20 04:03:00	266301.05550563487	35254.748021302585	29	AM
2019-07-20 04:04:00	266301.4838868163	35254.48965598971	29	AM
2019-07-20 04:05:00	266300.7747082931	35254.68190000986	29	AM
2019-07-20 04:06:00	266300.07996971224	35254.14560820663	29	AM
2019-07-20 04:07:00	266301.5181465677	35253.778475461855	29	AM
2019-07-20 04:08:00	266300.85966461553	35253.57730894188	29	AM
2019-07-20 04:09:00	266298.00447187416	35248.204872690054	29	AM
2019-07-20 04:10:00	266299.7876893676	35253.484639999435	29	AM
2019-07-20 04:11:00	266300.14606414794	35255.190994874014	29	AM
2019-07-20 04:12:00	266300.7131828284	35255.11032200065	29	AM
2019-07-20 04:13:00	266302.3415054573	35258.01668521167	29	AM
2019-07-20 04:14:00	266302.8966991546	35258.611441689005	29	AM
2019-07-20 04:15:00	266302.8265968912	35259.75308233535	29	AM
2019-07-20 04:16:00	266302.15263494203	35259.17549384107	29	AM
2019-07-20 04:17:00	266302.61353826604	35261.51469230396	29	AM
2019-07-20 04:18:00	266301.4759075478	35260.5069455546	29	AM
2019-07-20 04:19:00	266300.63439544203	35259.16363702052	29	AM
2019-07-20 04:20:00	266300.11550134845	35256.38516473238	29	AM
2019-07-20 04:21:00	266286.01589420845	35237.695082792845	29	AM
2019-07-20 04:22:00	266278.4746605712	35220.55139218576	29	AM
2019-07-20 04:23:00	266278.62934286793	35217.36723108565	29	AM
2019-07-20 04:24:00	266281.0090272592	35213.6284862959	29	AM
2019-07-20 04:25:00	266282.4795113559	35212.42849263738	29	AM
2019-07-20 04:26:00	266282.1752172984	35212.71612726946	29	AM
2019-07-20 04:27:00	266282.05384157586	35220.21267128721	29	AM
2019-07-20 04:28:00	266283.2988108749	35234.08567855498	29	AM
2019-07-20 04:29:00	266284.4067330249	35236.83748589956	29	AM
2019-07-20 04:30:00	266287.3463336342	35243.2056984632	29	AM
2019-07-20 04:31:00	266292.74572495546	35245.52158479747	29	AM
2019-07-20 04:32:00	266292.38826367963	35245.36220236295	29	AM
2019-07-20 04:33:00	266293.4951969717	35245.994452040475	29	AM
2019-07-20 04:34:00	266295.1178743323	35249.42932341243	29	AM
2019-07-20 04:35:00	266300.5445841566	35262.85029919524	29	AM
2019-07-20 04:36:00	266310.64471014764	35274.12348043241	29	AM
2019-07-20 04:37:00	266313.1700035254	35275.4968615562	29	AM
2019-07-20 04:38:00	266317.29967757943	35281.58463068273	29	AM
2019-07-20 04:39:00	266327.2490933207	35286.403495743034	29	AM
2019-07-20 04:40:00	266337.95920344174	35299.397560668614	29	AM
2019-07-20 04:41:00	266342.2897818989	35309.63923572892	29	AM
2019-07-20 04:42:00	266351.36458798783	35313.71409138272	29	AM
2019-07-20 04:43:00	266352.62697296625	35314.029057246866	29	AM
2019-07-20 04:44:00	266352.3618019947	35314.14653685581	29	AM
2019-07-20 04:45:00	266351.78797238856	35314.07918513405	29	AM
2019-07-20 04:46:00	266351.9789427478	35314.11693610211	29	AM
2019-07-20 04:47:00	266352.3569226156	35314.789336162336	29	AM
2019-07-20 04:48:00	266350.6530775132	35319.19525836872	29	AM
2019-07-20 04:49:00	266346.6109710166	35332.0527881326	29	AM
2019-07-20 04:50:00	266346.0224965171	35351.34264794599	29	AM
2019-07-20 04:51:00	266343.4851378418	35363.3520101298	29	AM
2019-07-20 04:52:00	266342.9850399011	35364.466271633784	29	AM
2019-07-20 04:53:00	266343.6423190072	35364.23110193616	29	AM
2019-07-20 04:54:00	266342.0064067688	35364.145902192235	29	AM
2019-07-20 04:55:00	266343.2385023546	35364.26620940039	29	AM
2019-07-20 04:56:00	266344.8060249789	35364.7899712423	29	AM
2019-07-20 04:57:00	266344.67713884026	35364.33504312373	29	AM
2019-07-20 04:58:00	266343.76772463054	35364.90853080095	29	AM
2019-07-20 04:59:00	266344.0765275076	35363.98381134395	29	AM
2019-07-20 05:00:00	266344.08651305834	35362.90154114876	29	AM
2019-07-20 05:01:00	266340.3542481114	35369.00990301755	29	AM
2019-07-20 05:02:00	266336.5348554255	35400.966261278074	29	AM
2019-07-20 05:03:00	266346.00042261905	35424.612001727466	29	AM
2019-07-20 05:04:00	266364.4272990411	35446.361794713295	29	AM
2019-07-20 05:05:00	266397.457384327	35485.51925581585	29	AM
2019-07-20 05:06:00	266422.1553002473	35526.643861872064	29	AM
2019-07-20 05:07:00	266433.3878985678	35539.07463591717	29	AM
2019-07-20 05:08:00	266445.47810022085	35572.43386335285	29	AM
2019-07-20 05:09:00	266460.4190990028	35606.223121174546	29	AM
2019-07-20 05:10:00	266460.2103294131	35626.09201634263	29	AM
2019-07-20 05:11:00	266462.8949840379	35658.731107552296	29	AM
2019-07-20 05:12:00	266463.9801518261	35688.00466232168	29	AM
2019-07-20 05:13:00	266463.1650413997	35707.49004715638	29	AM
2019-07-20 05:14:00	266456.8777942694	35713.0713546502	29	AM
2019-07-20 05:15:00	266450.9797949666	35731.64292596561	29	AM
2019-07-20 05:16:00	266446.9139017237	35756.75067641321	29	AM
2019-07-20 05:17:00	266441.9973869515	35780.43438360684	29	AM
2019-07-20 05:18:00	266441.08810183144	35782.51836533031	29	AM
2019-07-20 05:19:00	266438.1062925123	35783.90006703175	29	AM
2019-07-20 05:20:00	266433.9432299489	35802.16140610948	29	AM
2019-07-20 05:21:00	266428.32354941854	35819.53913117827	29	AM
2019-07-20 05:22:00	266435.3634490161	35821.73557409455	29	AM
2019-07-20 05:23:00	266437.16309730173	35821.191578922764	29	AM
2019-07-20 05:24:00	266434.61020740884	35825.46495400025	29	AM
2019-07-20 05:25:00	266436.7552290302	35832.1243909304	29	AM
2019-07-20 05:26:00	266438.682428463	35845.29093531628	29	AM
2019-07-20 05:27:00	266440.4555504835	35847.49049646151	29	AM
2019-07-20 05:28:00	266441.26934687095	35850.298766933505	29	AM
2019-07-20 05:29:00	266440.0472566485	35851.88748893894	29	AM
2019-07-20 05:30:00	266439.49558845424	35852.191397698494	29	AM
2019-07-20 05:31:00	266442.32730580086	35859.075403791256	29	AM
2019-07-20 05:32:00	266446.6049876384	35879.89070031484	29	AM
2019-07-20 05:33:00	266458.8082595117	35902.48010996023	29	AM
2019-07-20 05:34:00	266464.1850989174	35917.738577373435	29	AM
2019-07-20 05:35:00	266468.7714155766	35932.462602894106	29	AM
2019-07-20 05:36:00	266468.3870980101	35938.68992960965	29	AM
2019-07-20 05:37:00	266477.0099322175	35949.49551085103	29	AM
2019-07-20 05:38:00	266485.5766972711	35982.49560126607	29	AM
2019-07-20 05:39:00	266490.5854283013	36010.61194009289	29	AM
2019-07-20 05:40:00	266485.8246582024	36026.307557949054	29	AM
2019-07-20 05:41:00	266490.3436415364	36031.22926444653	29	AM
2019-07-20 05:42:00	266508.5112858512	36033.26595319061	29	AM
2019-07-20 05:43:00	266527.7822425507	36032.81104090258	29	AM
2019-07-20 05:44:00	266528.79635946354	36032.4244506029	29	AM
2019-07-20 05:45:00	266528.1368511263	36031.74824019894	29	AM
2019-07-20 05:46:00	266528.01922101114	36032.773385952205	29	AM
2019-07-20 05:47:00	266528.76522893825	36033.54119590189	29	AM
2019-07-20 05:48:00	266527.2252852043	36032.66571171287	29	AM
2019-07-20 05:49:00	266529.1297621463	36032.905142939926	29	AM
2019-07-20 05:50:00	266529.1862303288	36033.15343873573	29	AM
2019-07-20 05:51:00	266529.9162362552	36033.7192140854	29	AM
2019-07-20 05:52:00	266527.2649205863	36033.17817192255	29	AM
2019-07-20 05:53:00	266529.0975078835	36033.08156415842	29	AM
2019-07-20 05:54:00	266527.65179675684	36033.78512681939	29	AM
2019-07-20 05:55:00	266528.6665880314	36033.072252505706	29	AM
2019-07-20 05:56:00	266528.585041037	36033.59284895664	29	AM
2019-07-20 05:57:00	266527.9564730072	36033.80812717186	29	AM
2019-07-20 05:58:00	266535.80836388335	36037.02912283407	29	AM
2019-07-20 05:59:00	266557.8341601941	36050.35313722543	29	AM
2019-07-20 06:00:00	266568.4220483847	36057.317182619125	29	AM
2019-07-20 06:01:00	266574.5384755863	36061.19997557891	29	AM
2019-07-20 06:02:00	266596.3515084324	36075.90105693377	29	AM
2019-07-20 06:03:00	266620.5582653009	36092.01921876368	29	AM
2019-07-20 06:04:00	266640.1007606001	36101.58649996325	29	AM
2019-07-20 06:05:00	266665.0534393332	36110.96867842623	29	AM
2019-07-20 06:06:00	266671.6135911165	36111.31589893443	29	AM
2019-07-20 06:07:00	266672.3719856316	36112.74862347197	29	AM
2019-07-20 06:08:00	266672.27196514147	36112.78366913217	29	AM
2019-07-20 06:09:00	266673.10660191	36113.17687875944	29	AM
2019-07-20 06:10:00	266672.3462835641	36113.19731487362	29	AM
2019-07-20 06:11:00	266672.81803912617	36114.13661829114	29	AM
2019-07-20 06:12:00	266675.8017391349	36116.51528529478	29	AM
2019-07-20 06:13:00	266680.3967372489	36140.66576412897	29	AM
2019-07-20 06:14:00	266684.4295474243	36160.04856328984	29	AM
2019-07-20 06:15:00	266694.97643174505	36176.85291322802	29	AM
2019-07-20 06:16:00	266696.0714504189	36192.4027690045	29	AM
2019-07-20 06:17:00	266699.10066979704	36205.68003283672	29	AM
2019-07-20 06:18:00	266704.79185047763	36224.26539121018	29	AM
2019-07-20 06:19:00	266708.2931420295	36232.63327671519	29	AM
2019-07-20 06:20:00	266718.30980527715	36247.811384648616	29	AM
2019-07-20 06:21:00	266718.5556350066	36248.3916385549	29	AM
2019-07-20 06:22:00	266718.96426728147	36247.43132091266	29	AM
2019-07-20 06:23:00	266719.36385393585	36248.4723950532	29	AM
2019-07-20 06:24:00	266721.2704005131	36253.28937834012	29	AM
2019-07-20 06:25:00	266729.746352758	36261.006144078456	29	AM
2019-07-20 06:26:00	266732.76415231224	36261.38451713938	29	AM
2019-07-20 06:27:00	266740.9927360618	36269.15018413975	29	AM
2019-07-20 06:28:00	266742.44724922464	36269.727419693336	29	AM
2019-07-20 06:29:00	266742.72676510207	36268.10829464602	29	AM
2019-07-20 06:30:00	266746.6501272416	36275.24699753268	29	AM
2019-07-20 06:31:00	266748.6757322442	36276.117952851855	29	AM
2019-07-20 06:32:00	266748.8082756138	36268.329704867545	29	AM
2019-07-20 06:33:00	266753.04253011604	36248.21206074165	29	AM
2019-07-20 06:34:00	266752.663385209	36244.643852653055	29	AM
2019-07-20 06:35:00	266752.7341997739	36243.38884475886	29	AM
2019-07-20 06:36:00	266753.4753952487	36245.10527240727	29	AM
2019-07-20 06:37:00	266755.1426487703	36244.22248342772	29	AM
2019-07-20 06:38:00	266752.3962660907	36245.20006515207	29	AM
2019-07-20 06:39:00	266755.4796704937	36247.80765964053	29	AM
2019-07-20 06:40:00	266755.24773739884	36248.00919282848	29	AM
2019-07-20 06:41:00	266752.7329604631	36247.29377224533	29	AM
2019-07-20 06:42:00	266753.2326042033	36246.62963838926	29	AM
2019-07-20 06:43:00	266756.1688416464	36247.455424226704	29	AM
2019-07-20 06:44:00	266754.868007482	36246.96590264125	29	AM
2019-07-20 06:45:00	266757.6184203064	36249.28396707962	29	AM
2019-07-20 06:46:00	266769.272871081	36264.41831329117	29	AM
2019-07-20 06:47:00	266783.506116282	36294.476909648896	29	AM
2019-07-20 06:48:00	266792.56767159904	36312.40879896901	29	AM
2019-07-20 06:49:00	266797.9275437433	36320.11570507842	29	AM
2019-07-20 06:50:00	266802.87679664395	36339.65701260535	29	AM
2019-07-20 06:51:00	266805.2500155208	36342.40559027445	29	AM
2019-07-20 06:52:00	266802.08601202484	36341.29467860186	29	AM
2019-07-20 06:53:00	266802.0146144876	36341.53691749904	29	AM
2019-07-20 06:54:00	266799.97322838206	36342.40042981247	29	AM
2019-07-20 06:55:00	266802.6894409726	36340.03974363949	29	AM
2019-07-20 06:56:00	266802.69509395474	36340.29157376465	29	AM
2019-07-20 06:57:00	266800.2497627122	36343.379774900684	29	AM
2019-07-20 06:58:00	266800.1072234741	36342.43008057834	29	AM
2019-07-20 06:59:00	266799.2131332972	36341.71244476656	29	AM
2019-07-20 07:00:00	266800.2691245142	36342.7882209431	29	AM
2019-07-20 07:01:00	266801.06689561333	36343.49168270557	29	AM
2019-07-20 07:02:00	266803.91082709766	36347.51137614714	29	AM
2019-07-20 07:03:00	266806.1166528896	36364.407598155645	29	AM
2019-07-20 07:04:00	266792.0878093634	36379.86562463782	29	AM
2019-07-20 07:05:00	266780.57264343457	36412.038723858845	29	AM
2019-07-20 07:06:00	266784.22584791435	36429.97082294865	29	AM
2019-07-20 07:07:00	266786.7497328541	36434.357605459605	29	AM
2019-07-20 07:08:00	266803.80591633625	36460.262759320576	29	AM
2019-07-20 07:09:00	266813.5170617882	36485.45790034688	29	AM
2019-07-20 07:10:00	266813.64457764925	36486.44501883891	29	AM
2019-07-20 07:11:00	266812.362897921	36486.14389148876	29	AM
2019-07-20 07:12:00	266813.6260152517	36486.424192236176	29	AM
2019-07-20 07:13:00	266812.87279526383	36488.42223723912	29	AM
2019-07-20 07:14:00	266810.8811718145	36488.52846842344	29	AM
2019-07-20 07:15:00	266810.39746131445	36488.10735142359	29	AM
2019-07-20 07:16:00	266809.6143708281	36488.38089389088	29	AM
2019-07-20 07:17:00	266810.3961079296	36487.84945882527	29	AM
2019-07-20 07:18:00	266812.748327224	36486.92707467139	29	AM
2019-07-20 07:19:00	266813.26366986777	36486.86373719083	29	AM
2019-07-20 07:20:00	266811.8816275337	36486.7346210033	29	AM
2019-07-20 07:21:00	266819.28231380024	36492.60247506301	29	AM
2019-07-20 07:22:00	266838.05315064365	36508.29790901639	29	AM
2019-07-20 07:23:00	266846.4759154365	36511.06917320257	29	AM
2019-07-20 07:24:00	266877.03688077617	36517.291424381234	29	AM
2019-07-20 07:25:00	266897.32237750274	36523.9977068316	29	AM
2019-07-20 07:26:00	266914.38895337697	36532.98607365653	29	AM
2019-07-20 07:27:00	266935.33272968564	36562.92356602796	29	AM
2019-07-20 07:28:00	266949.15548557905	36575.32198804754	29	AM
2019-07-20 07:29:00	266968.85059276805	36590.574974882766	29	AM
2019-07-20 07:30:00	266980.03967862466	36600.72204298129	29	AM
2019-07-20 07:31:00	266978.2516005312	36605.04299768279	29	AM
2019-07-20 07:32:00	266979.7455038614	36608.48690370205	29	AM
2019-07-20 07:33:00	266983.83648403524	36622.81189202493	29	AM
2019-07-20 07:34:00	266989.60850872786	36632.15563917275	29	AM
2019-07-20 07:35:00	266989.9026112904	36633.71528354678	29	AM
2019-07-20 07:36:00	266989.0885051279	36632.99265576927	29	AM
2019-07-20 07:37:00	266988.63935308513	36632.762324826814	29	AM
2019-07-20 07:38:00	266989.57700027985	36634.98011378509	29	AM
2019-07-20 07:39:00	266985.0559007685	36638.48427961669	29	AM
2019-07-20 07:40:00	266951.94915278506	36635.70091186069	29	AM
2019-07-20 07:41:00	266939.7463784612	36635.86718580348	29	AM
2019-07-20 07:42:00	266939.55602985795	36636.13415142538	29	AM
2019-07-20 07:43:00	266939.6698404996	36635.49335896935	29	AM
2019-07-20 07:44:00	266939.7140939393	36635.89742450666	29	AM
2019-07-20 07:45:00	266937.44805045647	36635.366633500766	29	AM
2019-07-20 07:46:00	266938.19368992664	36635.26822227428	29	AM
2019-07-20 07:47:00	266938.4935607868	36635.14354455078	29	AM
2019-07-20 07:48:00	266938.6964644327	36635.5838041979	29	AM
2019-07-20 07:49:00	266935.5176767633	36641.64900531083	29	AM
2019-07-20 07:50:00	266934.7796729791	36644.50810185679	29	AM
2019-07-20 07:51:00	266934.7981533413	36644.14089119209	29	AM
2019-07-20 07:52:00	266935.75411069824	36645.1840576596	29	AM
2019-07-20 07:53:00	266936.22931947414	36645.77089809687	29	AM
2019-07-20 07:54:00	266935.0305151888	36644.2153157228	29	AM
2019-07-20 07:55:00	266936.3530299717	36645.433528384456	29	AM
2019-07-20 07:56:00	266936.40517089225	36644.52250543059	29	AM
2019-07-20 07:57:00	266936.58931944735	36644.77427594337	29	AM
2019-07-20 07:58:00	266936.2618699672	36644.36547741865	29	AM
2019-07-20 07:59:00	266936.208026862	36645.12534133056	29	AM
2019-07-20 08:00:00	266935.402786804	36645.08458794367	29	AM
2019-07-20 08:01:00	266934.7811714799	36643.69589623447	29	AM
2019-07-20 08:02:00	266933.10052436654	36644.40817552388	29	AM
2019-07-20 08:03:00	266936.04316601384	36643.93619407703	29	AM
2019-07-20 08:04:00	266935.9110497535	36644.89276610852	29	AM
2019-07-20 08:05:00	266935.4368766474	36644.81562759536	29	AM
2019-07-20 08:06:00	266935.2917099561	36643.73376248501	29	AM
2019-07-20 08:07:00	266936.1055258652	36643.95977650928	29	AM
2019-07-20 08:08:00	266935.8769825928	36645.26901276236	29	AM
2019-07-20 08:09:00	266936.71620061394	36643.63391730717	29	AM
2019-07-20 08:10:00	266935.843098777	36645.11668799232	29	AM
2019-07-20 08:11:00	266935.20860012085	36645.63101495551	29	AM
2019-07-20 08:12:00	266936.3033115	36645.51372712128	29	AM
2019-07-20 08:13:00	266937.35687636794	36644.765818322696	29	AM
2019-07-20 08:14:00	266937.457984328	36643.731461065305	29	AM
2019-07-20 08:15:00	266936.26391095784	36644.36363357977	29	AM
2019-07-20 08:16:00	266936.0380316096	36643.350913314265	29	AM
2019-07-20 08:17:00	266935.37600063323	36643.91052743477	29	AM
2019-07-20 08:18:00	266934.6423996374	36644.7721068219	29	AM
2019-07-20 08:19:00	266934.61485865794	36644.41670369544	29	AM
2019-07-20 08:20:00	266935.97797029524	36644.54361059874	29	AM
2019-07-20 08:21:00	266934.6330098552	36645.12585868893	29	AM
2019-07-20 08:22:00	266935.31908811576	36644.19682063568	29	AM
2019-07-20 08:23:00	266934.30853478395	36645.61903877599	29	AM
2019-07-20 08:24:00	266933.0719370459	36646.12568426712	29	AM
2019-07-20 08:25:00	266939.06396924314	36633.082310458536	29	AM
2019-07-20 08:26:00	266962.38529172254	36603.43926638407	29	AM
2019-07-20 08:27:00	266979.6647692696	36579.44201694266	29	AM
2019-07-20 08:28:00	266985.89892295544	36576.64923034764	29	AM
2019-07-20 08:29:00	266985.5928440259	36575.496428280494	29	AM
2019-07-20 08:30:00	266989.81226761284	36563.55192097734	29	AM
2019-07-20 08:31:00	266991.3042538831	36545.58963467112	29	AM
2019-07-20 08:32:00	266992.25502764306	36544.93631521142	29	AM
2019-07-20 08:33:00	266991.12100069266	36545.42132027541	29	AM
2019-07-20 08:34:00	266995.5851240089	36532.84802649981	29	AM
2019-07-20 08:35:00	266999.17991686345	36524.56299914426	29	AM
2019-07-20 08:36:00	267023.5323579654	36509.13113758891	29	AM
2019-07-20 08:37:00	267053.2399661966	36503.757989535465	29	AM
2019-07-20 08:38:00	267057.4885711131	36502.58966604158	29	AM
2019-07-20 08:39:00	267071.5960613765	36496.80522236748	29	AM
2019-07-20 08:40:00	267064.27140108566	36493.23332127847	29	AM
2019-07-20 08:41:00	267056.2328120534	36484.35569443797	29	AM
2019-07-20 08:42:00	267069.0978537713	36485.66493975126	29	AM
2019-07-20 08:43:00	267083.5951849035	36486.64184425664	29	AM
2019-07-20 08:44:00	267104.45617260307	36483.80819668088	29	AM
2019-07-20 08:45:00	267126.91444742144	36476.58156347375	29	AM
2019-07-20 08:46:00	267134.69658837863	36473.23433070088	29	AM
2019-07-20 08:47:00	267135.14546715416	36473.050264469486	29	AM
2019-07-20 08:48:00	267134.9816432042	36473.25473256125	29	AM
2019-07-20 08:49:00	267137.84058288194	36473.65083223994	29	AM
2019-07-20 08:50:00	267151.31700370606	36473.60080751839	29	AM
2019-07-20 08:51:00	267155.5565506533	36473.49355167793	29	AM
2019-07-20 08:52:00	267159.01313391246	36473.373740973	29	AM
2019-07-20 08:53:00	267165.25803535635	36457.2783969055	29	AM
2019-07-20 08:54:00	267171.0447059941	36446.313898882894	29	AM
2019-07-20 08:55:00	267186.9001949743	36434.03428755494	29	AM
2019-07-20 08:56:00	267190.85196972446	36424.95223569258	29	AM
2019-07-20 08:57:00	267189.0279201629	36425.01676911344	29	AM
2019-07-20 08:58:00	267190.717409602	36423.997564652425	29	AM
2019-07-20 08:59:00	267200.3213685516	36407.306285326624	29	AM
2019-07-20 09:00:00	267207.91370326834	36386.4686911772	29	AM
2019-07-20 09:01:00	267209.8751827488	36366.52596153888	29	AM
2019-07-20 09:02:00	267209.9503417622	36348.80916973789	29	AM
2019-07-20 09:03:00	267211.5801254406	36348.031280330266	29	AM
2019-07-20 09:04:00	267212.09457204514	36349.01094203159	29	AM
2019-07-20 09:05:00	267213.0687181034	36349.19305066476	29	AM
2019-07-20 09:06:00	267213.1872139839	36347.87960018179	29	AM
2019-07-20 09:07:00	267212.4623165693	36346.88357626716	29	AM
2019-07-20 09:08:00	267215.08046733594	36325.57585363697	29	AM
2019-07-20 09:09:00	267214.6934619497	36311.93437317103	29	AM
2019-07-20 09:10:00	267218.1661594294	36300.13751748783	29	AM
2019-07-20 09:11:00	267217.6234563726	36299.81263882548	29	AM
2019-07-20 09:12:00	267217.04823663813	36297.52103881226	29	AM
2019-07-20 09:13:00	267216.84467165865	36278.96150155505	29	AM
2019-07-20 09:14:00	267213.4770438421	36274.05377268891	29	AM
2019-07-20 09:15:00	267214.0496164146	36274.33661557526	29	AM
2019-07-20 09:16:00	267213.51809382165	36272.45461076381	29	AM
2019-07-20 09:17:00	267215.6131374196	36273.34001612596	29	AM
2019-07-20 09:18:00	267215.1478582373	36273.358091271984	29	AM
2019-07-20 09:19:00	267212.7718988909	36272.55578531298	29	AM
2019-07-20 09:20:00	267212.0634364236	36272.94286399912	29	AM
2019-07-20 09:21:00	267212.2313810635	36273.8066482171	29	AM
2019-07-20 09:22:00	267212.3530631011	36274.41568360789	29	AM
2019-07-20 09:23:00	267212.3760576084	36274.33254125978	29	AM
2019-07-20 09:24:00	267213.4564475609	36273.18074065945	29	AM
2019-07-20 09:25:00	267213.39123975585	36272.84912583052	29	AM
2019-07-20 09:26:00	267214.3473500414	36271.97828605675	29	AM
2019-07-20 09:27:00	267214.97924508026	36272.84731915275	29	AM
2019-07-20 09:28:00	267212.81632300786	36272.89330337979	29	AM
2019-07-20 09:29:00	267214.1450237124	36272.65356739525	29	AM
2019-07-20 09:30:00	267215.10931271705	36272.73373825197	29	AM
2019-07-20 09:31:00	267212.9560911639	36273.02065340914	29	AM
2019-07-20 09:32:00	267213.6219925316	36273.21831150241	29	AM
2019-07-20 09:33:00	267214.2475573605	36273.10149323079	29	AM
2019-07-20 09:34:00	267213.90685531416	36272.32051399825	29	AM
2019-07-20 09:35:00	267212.3676167235	36273.01524620955	29	AM
2019-07-20 09:36:00	267212.26126529364	36273.83484606401	29	AM
2019-07-20 09:37:00	267212.9303862211	36273.45422750737	29	AM
2019-07-20 09:38:00	267212.41878616886	36272.77338085081	29	AM
2019-07-20 09:39:00	267212.6077581086	36273.26848884537	29	AM
2019-07-20 09:40:00	267213.1396001388	36272.88014763112	29	AM
2019-07-20 09:41:00	267213.24426374707	36272.86408813241	29	AM
2019-07-20 09:42:00	267212.8803414971	36271.97435288307	29	AM
2019-07-20 09:43:00	267213.2085047406	36273.14097495211	29	AM
2019-07-20 09:44:00	267211.2069093441	36273.46398915117	29	AM
2019-07-20 09:45:00	267211.7379627385	36273.10146482038	29	AM
2019-07-20 09:46:00	267199.0884266808	36286.17440109329	29	AM
2019-07-20 09:47:00	267169.41592115804	36310.25068210985	29	AM
2019-07-20 09:48:00	267135.05395905883	36337.67908086831	29	AM
2019-07-20 09:49:00	267093.89459614333	36359.88525783826	29	AM
2019-07-20 09:50:00	267043.69092430745	36376.45491833877	29	AM
2019-07-20 09:51:00	267007.2187752904	36406.781632110426	29	AM
2019-07-20 09:52:00	266962.2762236149	36429.27437008862	29	AM
2019-07-20 09:53:00	266921.5849857795	36452.906558933886	29	AM
2019-07-20 09:54:00	266878.49297490984	36471.63008619434	29	AM
2019-07-20 09:55:00	266849.3172987135	36505.62535899109	29	AM
2019-07-20 09:56:00	266811.4415154547	36541.71806612753	29	AM
2019-07-20 09:57:00	266778.10269863263	36572.06613777886	29	AM
2019-07-20 09:58:00	266748.0613662766	36609.89186917674	29	AM
2019-07-20 09:59:00	266711.37037477933	36638.28592457651	29	AM
2019-07-20 10:00:00	266678.20965099434	36646.4061586793	29	AM
2019-07-20 10:01:00	266641.2131806523	36651.98274932663	29	AM
2019-07-20 10:02:00	266615.7115403521	36659.61846400843	29	AM
2019-07-20 10:03:00	266609.8647728331	36673.8843158922	29	AM
2019-07-20 10:04:00	266587.90578040405	36683.44115662187	29	AM
2019-07-20 10:05:00	266565.42892906273	36700.4580276019	29	AM
2019-07-20 10:06:00	266543.0897380009	36726.03180601805	29	AM
2019-07-20 10:07:00	266517.97187970515	36745.61361850166	29	AM
2019-07-20 10:08:00	266483.3948952932	36747.296071687546	29	AM
2019-07-20 10:09:00	266459.7907229022	36742.00367179299	29	AM
2019-07-20 10:10:00	266439.74107274564	36738.06892703635	29	AM
2019-07-20 10:11:00	266430.3225598038	36736.63933340557	29	AM
2019-07-20 10:12:00	266427.9078494774	36737.809307441225	29	AM
2019-07-20 10:13:00	266424.3000182128	36737.993124842265	29	AM
2019-07-20 10:14:00	266399.0761966789	36755.03309568983	29	AM
2019-07-20 10:15:00	266392.35433860467	36760.52494612072	29	AM
2019-07-20 10:16:00	266382.5351269635	36760.71155938735	29	AM
2019-07-20 10:17:00	266378.9544082374	36760.98274940295	29	AM
2019-07-20 10:18:00	266359.5870876176	36759.47729602919	29	AM
2019-07-20 10:19:00	266333.56618023216	36766.86625429707	29	AM
2019-07-20 10:20:00	266306.98823444	36773.750607178816	29	AM
2019-07-20 10:21:00	266282.8159977091	36785.13643744405	29	AM
2019-07-20 10:22:00	266275.53592387825	36797.66601553633	29	AM
2019-07-20 10:23:00	266263.3174965742	36800.3612929243	29	AM
2019-07-20 10:24:00	266236.8873245609	36794.86778200341	29	AM
2019-07-20 10:25:00	266234.6222403848	36788.88624717325	29	AM
2019-07-20 10:26:00	266220.5123310208	36797.49062599389	29	AM
2019-07-20 10:27:00	266209.4884340128	36799.95503883156	29	AM
2019-07-20 10:28:00	266203.9242446143	36795.08923919862	29	AM
2019-07-20 10:29:00	266192.0628621957	36792.52130694443	29	AM
2019-07-20 10:30:00	266170.97824449773	36790.55666103703	29	AM
2019-07-20 10:31:00	266157.9034575565	36789.37744753333	29	AM
2019-07-20 10:32:00	266147.4161816408	36791.49223570128	29	AM
2019-07-20 10:33:00	266133.50889956416	36801.74164123434	29	AM
2019-07-20 10:34:00	266130.09390299727	36802.02883567194	29	AM
2019-07-20 10:35:00	266113.4263059091	36807.99344225792	29	AM
2019-07-20 10:36:00	266078.0708974647	36813.06373707042	29	AM
2019-07-20 10:37:00	266040.93594805687	36811.17459388402	29	AM
2019-07-20 10:38:00	266015.8957126394	36806.00085245382	29	AM
2019-07-20 10:39:00	265987.2308489816	36804.97889038004	29	AM
2019-07-20 10:40:00	265958.3641796721	36805.34690862142	29	AM
2019-07-20 10:41:00	265948.9001379849	36803.75584512213	29	AM
2019-07-20 10:42:00	265921.0110169631	36797.63132114361	29	AM
2019-07-20 10:43:00	265888.7297807521	36787.32225062642	29	AM
2019-07-20 10:44:00	265856.3033034008	36777.36677606161	29	AM
2019-07-20 10:45:00	265825.8200718492	36772.78260801681	29	AM
2019-07-20 10:46:00	265792.7645152332	36766.37935125863	29	AM
2019-07-20 10:47:00	265787.3908584019	36764.09170390571	29	AM
2019-07-20 10:48:00	265786.3373182718	36764.98193149747	29	AM
2019-07-20 10:49:00	265783.70641299046	36762.74089398256	29	AM
2019-07-20 10:50:00	265767.89186387986	36745.90204380304	29	AM
2019-07-20 10:51:00	265755.96874797245	36734.20089555438	29	AM
2019-07-20 10:52:00	265753.88553033135	36733.00790923636	29	AM
2019-07-20 10:53:00	265754.59755448235	36732.768665987445	29	AM
2019-07-20 10:54:00	265748.74266670865	36730.22101622214	29	AM
2019-07-20 10:55:00	265721.6400413302	36722.51742132054	29	AM
2019-07-20 10:56:00	265714.0012321194	36717.69389542868	29	AM
2019-07-20 10:57:00	265713.5721911633	36716.93007337183	29	AM
2019-07-20 10:58:00	265713.5789534709	36717.31221298797	29	AM
2019-07-20 10:59:00	265712.6486073269	36718.05549389911	29	AM
2019-07-20 11:00:00	265712.17586427234	36718.60954242168	29	AM
2019-07-20 11:01:00	265711.68618868454	36718.082612803	29	AM
2019-07-20 11:02:00	265711.35136987583	36717.94074073468	29	AM
2019-07-20 11:03:00	265711.828800206	36717.61085113734	29	AM
2019-07-20 11:04:00	265700.5267607146	36703.87922156597	29	AM
2019-07-20 11:05:00	265682.25942555343	36681.150967864975	29	AM
2019-07-20 11:06:00	265682.0799155287	36680.90232862481	29	AM
2019-07-20 11:07:00	265680.98087978305	36680.79287894855	29	AM
2019-07-20 11:08:00	265679.26083550655	36678.68768970121	29	AM
2019-07-20 11:09:00	265679.66600035835	36677.79306391007	29	AM
2019-07-20 11:10:00	265679.53159969585	36677.82048694944	29	AM
2019-07-20 11:11:00	265665.4603176064	36674.56597170239	29	AM
2019-07-20 11:12:00	265631.89547933853	36666.52455179297	29	AM
2019-07-20 11:13:00	265581.9669645281	36672.29568408488	29	AM
2019-07-20 11:14:00	265530.85581888806	36681.99466924855	29	AM
2019-07-20 11:15:00	265477.34127179295	36684.21946265311	29	AM
2019-07-20 11:16:00	265441.4947774792	36678.42178949956	29	AM
2019-07-20 11:17:00	265399.38112845406	36695.00903897346	29	AM
2019-07-20 11:18:00	265376.9980859301	36702.63599870508	29	AM
2019-07-20 11:19:00	265376.17752710666	36703.02587348181	29	AM
2019-07-20 11:20:00	265375.86588135886	36704.51266141152	29	AM
2019-07-20 11:21:00	265376.51339629205	36705.47995230458	29	AM
2019-07-20 11:22:00	265377.86254138977	36706.19417581338	29	AM
2019-07-20 11:23:00	265376.0394522485	36703.88641326367	29	AM
2019-07-20 11:24:00	265375.4607410499	36704.43937950949	29	AM
2019-07-20 11:25:00	265376.16387950006	36703.42663677572	29	AM
2019-07-20 11:26:00	265370.34617824224	36709.97516664247	29	AM
2019-07-20 11:27:00	265350.8547651594	36730.17827619792	29	AM
2019-07-20 11:28:00	265343.77835417	36735.41013401868	29	AM
2019-07-20 11:29:00	265327.2803238087	36759.72031439403	29	AM
2019-07-20 11:30:00	265299.2635783504	36799.501692251375	29	AM
2019-07-20 11:31:00	265266.3377617433	36830.52029399759	29	AM
2019-07-20 11:32:00	265237.17247728084	36868.40912839316	29	AM
2019-07-20 11:33:00	265194.51905627095	36888.09296965114	29	AM
2019-07-20 11:34:00	265160.348628915	36900.24479017945	29	AM
2019-07-20 11:35:00	265124.0737837121	36917.12011205301	29	AM
2019-07-20 11:36:00	265088.1807784034	36935.33774363482	29	AM
2019-07-20 11:37:00	265053.42373958457	36946.75934452928	29	AM
2019-07-20 11:38:00	265030.94227797835	36953.36346268574	29	AM
2019-07-20 11:39:00	264997.8891319665	36959.95142222623	29	AM
2019-07-20 11:40:00	264959.7925484251	36960.24258090053	29	AM
2019-07-20 11:41:00	264942.6753944051	36960.26617124773	29	AM
2019-07-20 11:42:00	264942.878134752	36959.79734372565	29	AM
2019-07-20 11:43:00	264921.70381736464	36955.66653375397	29	AM
2019-07-20 11:44:00	264884.20791499154	36952.3610345273	29	AM
2019-07-20 11:45:00	264853.6798052646	36945.29731095723	29	AM
2019-07-20 11:46:00	264833.46687184693	36946.71003888758	29	AM
2019-07-20 11:47:00	264828.01034479873	36949.11228007787	29	AM
2019-07-20 11:48:00	264824.97332643875	36949.27017796394	29	AM
2019-07-20 11:49:00	264821.52312719723	36961.1547760388	29	AM
2019-07-20 11:50:00	264822.7264633424	36980.22129767304	29	AM
2019-07-20 11:51:00	264826.8783379761	36996.736061351934	29	AM
2019-07-20 11:52:00	264820.0649055796	37013.24857867137	29	AM
2019-07-20 11:53:00	264815.38554938685	37015.62489802531	29	AM
2019-07-20 11:54:00	264814.13753634907	37014.69197131592	29	AM
2019-07-20 11:55:00	264816.5530336812	37016.22721232657	29	AM
2019-07-20 11:56:00	264816.7680177343	37015.73681359155	29	AM
2019-07-20 11:57:00	264814.1766601287	37011.950413661885	29	AM
2019-07-20 11:58:00	264814.8891456948	37007.80936316542	29	AM
2019-07-20 11:59:00	264814.1317158334	37003.18251686709	29	AM
2019-07-20 12:00:00	264813.93983092613	37000.63106663107	29	AM
2019-07-20 12:01:00	264814.3250405103	36997.77256096735	29	AM
2019-07-20 12:02:00	264814.7249336456	36980.36865150778	29	AM
2019-07-20 12:03:00	264814.2768872382	36977.54608784463	29	AM
2019-07-20 12:04:00	264814.0663064821	36976.07765678052	29	AM
2019-07-20 12:05:00	264814.6073516299	36976.41710012141	29	AM
2019-07-20 12:06:00	264814.2667759102	36977.12855310944	29	AM
2019-07-20 12:07:00	264814.3616665436	36978.26058308288	29	AM
2019-07-20 12:08:00	264812.9341179217	36975.4402580599	29	AM
2019-07-20 12:09:00	264812.9114801105	36975.455194715454	29	AM
2019-07-20 12:10:00	264813.8732463788	36974.961870116	29	AM
2019-07-20 12:11:00	264814.9062003874	36974.978422955886	29	AM
2019-07-20 12:12:00	264812.92425595294	36975.31896248079	29	AM
2019-07-20 12:13:00	264813.02226334444	36975.41185025778	29	AM
2019-07-20 12:14:00	264813.3883183532	36975.8156669842	29	AM
2019-07-20 12:15:00	264813.7712501565	36975.305507441626	29	AM
2019-07-20 12:16:00	264813.3696664055	36975.40951961052	29	AM
2019-07-20 12:17:00	264813.0597077651	36975.2112770039	29	AM
2019-07-20 12:18:00	264814.177230621	36974.96475416181	29	AM
2019-07-20 12:19:00	264814.15421355	36974.94208492687	29	AM
2019-07-20 12:20:00	264813.7396325692	36974.98678518598	29	AM
2019-07-20 12:21:00	264812.25287376007	36975.57055088731	29	AM
2019-07-20 12:22:00	264812.2301896487	36974.50837134643	29	AM
2019-07-20 12:23:00	264812.4818068065	36975.2204342231	29	AM
2019-07-20 12:24:00	264812.2335488233	36974.59519617686	29	AM
2019-07-20 12:25:00	264811.40857456235	36969.99933383707	29	AM
2019-07-20 12:26:00	264811.30579508754	36970.15291368916	29	AM
2019-07-20 12:27:00	264813.78772489325	36969.07526324562	29	AM
2019-07-20 12:28:00	264812.73154504754	36969.79055712032	29	AM
2019-07-20 12:29:00	264811.2612322282	36970.04545130872	29	AM
2019-07-20 12:30:00	264812.48058802093	36969.55870763405	29	AM
2019-07-20 12:31:00	264810.349443321	36969.93577913751	29	AM
2019-07-20 12:32:00	264811.2279243344	36969.63345184576	29	AM
2019-07-20 12:33:00	264812.5390071677	36970.23855207592	29	AM
2019-07-20 12:34:00	264811.94654984295	36969.871652670416	29	AM
2019-07-20 12:35:00	264810.0219680237	36969.43259320365	29	AM
2019-07-20 12:36:00	264810.1852420153	36969.25448271063	29	AM
2019-07-20 12:37:00	264811.7668296323	36969.5155406608	29	AM
2019-07-20 12:38:00	264811.2135415703	36969.58331968666	29	AM
2019-07-20 12:39:00	264805.3857858814	36967.85819570772	29	AM
2019-07-20 12:40:00	264787.58263203496	36952.88673695228	29	AM
2019-07-20 12:41:00	264756.9273198825	36942.09064543787	29	AM
2019-07-20 12:42:00	264725.567412569	36935.05124641255	29	AM
2019-07-20 12:43:00	264720.9348221905	36932.92916350025	29	AM
2019-07-20 12:44:00	264708.762841925	36933.754321131775	29	AM
2019-07-20 12:45:00	264667.46216865035	36933.43765712273	29	AM
2019-07-20 12:46:00	264631.4217443714	36929.32552630778	29	AM
2019-07-20 12:47:00	264626.0111275072	36927.77581119048	29	AM
2019-07-20 12:48:00	264627.13793894363	36927.56726090039	29	AM
2019-07-20 12:49:00	264626.4885173644	36928.11010704751	29	AM
2019-07-20 12:50:00	264626.0740813878	36927.968436297626	29	AM
2019-07-20 12:51:00	264626.22330585134	36928.04380056003	29	AM
2019-07-20 12:52:00	264625.9683573008	36928.237415790354	29	AM
2019-07-20 12:53:00	264626.7114543539	36927.4917719539	29	AM
2019-07-20 12:54:00	264626.3931273032	36928.10680939616	29	AM
2019-07-20 12:55:00	264626.6397724053	36928.13514517691	29	AM
2019-07-20 12:56:00	264626.28417390015	36928.02996172207	29	AM
2019-07-20 12:57:00	264626.38471171644	36927.80762217826	29	AM
2019-07-20 12:58:00	264624.669991255	36919.46406428427	29	AM
2019-07-20 12:59:00	264615.8637590494	36879.8738279653	29	AM
2019-07-20 13:00:00	264614.8552757501	36846.57611623024	29	AM
2019-07-20 13:01:00	264615.53927339	36835.39980544252	29	AM
2019-07-20 13:02:00	264617.48879891273	36824.07573607903	29	AM
2019-07-20 13:03:00	264617.45603909827	36823.62225879054	29	AM
2019-07-20 13:04:00	264618.02699875546	36824.12613063216	29	AM
2019-07-20 13:05:00	264617.9009567296	36823.979051789865	29	AM
2019-07-20 13:06:00	264621.6560039989	36819.5263575299	29	AM
2019-07-20 13:07:00	264631.13850596483	36807.334444317	29	AM
2019-07-20 13:08:00	264633.50180649187	36805.17730632525	29	AM
2019-07-20 13:09:00	264638.76162688085	36804.51622968912	29	AM
2019-07-20 13:10:00	264640.2965162354	36805.08920787031	29	AM
2019-07-20 13:11:00	264647.36060985265	36806.3522872753	29	AM
2019-07-20 13:12:00	264656.8593174367	36805.69232949631	29	AM
2019-07-20 13:13:00	264666.8823161002	36807.72956863413	29	AM
2019-07-20 13:14:00	264678.26366028225	36810.95165853096	29	AM
2019-07-20 13:15:00	264678.5101595815	36811.16581241379	29	AM
2019-07-20 13:16:00	264679.1607800351	36811.019857454674	29	AM
2019-07-20 13:17:00	264678.4641680498	36811.31919577988	29	AM
2019-07-20 13:18:00	264678.5922061544	36811.255201248125	29	AM
2019-07-20 13:19:00	264678.5829468287	36812.21286591269	29	AM
2019-07-20 13:20:00	264678.8818575232	36812.78684638556	29	AM
2019-07-20 13:21:00	264679.81956184324	36814.31540303592	29	AM
2019-07-20 13:22:00	264684.5675179226	36814.97684752906	29	AM
2019-07-20 13:23:00	264703.30744560057	36832.60236546771	29	AM
2019-07-20 13:24:00	264715.7528992382	36859.9552915581	29	AM
2019-07-20 13:25:00	264732.2998743789	36883.68757175325	29	AM
2019-07-20 13:26:00	264747.7870863455	36904.41399273198	29	AM
2019-07-20 13:27:00	264754.60914827784	36914.17975987432	29	AM
2019-07-20 13:28:00	264754.7003942405	36916.488084198296	29	AM
2019-07-20 13:29:00	264754.10258184886	36916.24653895782	29	AM
2019-07-20 13:30:00	264754.3297482399	36916.31027282122	29	AM
2019-07-20 13:31:00	264753.4963056371	36916.34437113172	29	AM
2019-07-20 13:32:00	264755.29606323404	36917.118409434166	29	AM
2019-07-20 13:33:00	264757.66207625606	36919.82331961355	29	AM
2019-07-20 13:34:00	264757.9434462856	36920.81355008389	29	AM
2019-07-20 13:35:00	264758.1429287305	36920.727603322295	29	AM
2019-07-20 13:36:00	264762.6914478988	36926.29526045464	29	AM
2019-07-20 13:37:00	264769.63965687406	36935.83241347776	29	AM
2019-07-20 13:38:00	264771.71723889874	36937.50617021967	29	AM
2019-07-20 13:39:00	264781.15220690507	36945.98133981118	29	AM
2019-07-20 13:40:00	264804.5096666559	36967.06275963391	29	AM
2019-07-20 13:41:00	264814.713863842	36972.91326964079	29	AM
2019-07-20 13:42:00	264815.7405607615	36977.48493953139	29	AM
2019-07-20 13:43:00	264814.7400570912	36977.34505424836	29	AM
2019-07-20 13:44:00	264814.81088685826	36978.77812153656	29	AM
2019-07-20 13:45:00	264814.7789599965	36978.33783295003	29	AM
2019-07-20 13:46:00	264814.2747034745	36977.74683784803	29	AM
2019-07-20 13:47:00	264814.14065742184	36976.626061220406	29	AM
2019-07-20 13:48:00	264813.49677390594	36976.16663272716	29	AM
2019-07-20 13:49:00	264811.71955677244	36975.785240966	29	AM
2019-07-20 13:50:00	264813.0712710487	36975.47691278324	29	AM
2019-07-20 13:51:00	264815.0669731126	36976.97445442137	29	AM
2019-07-20 13:52:00	264814.5037974859	36977.28242849046	29	AM
2019-07-20 13:53:00	264814.6011420068	36976.88238320793	29	AM
2019-07-20 13:54:00	264814.38489523425	36976.68020548506	29	AM
2019-07-20 13:55:00	264812.91487257153	36976.55867123989	29	AM
2019-07-20 13:56:00	264813.38987211324	36975.27461991878	29	AM
2019-07-20 13:57:00	264813.97454041895	36976.52876387404	29	AM
2019-07-20 13:58:00	264812.98590844846	36975.50108009853	29	AM
2019-07-20 13:59:00	264811.82499001257	36974.16594926431	29	AM
2019-07-20 14:00:00	264812.2928415981	36975.8848471126	29	AM
2019-07-20 14:01:00	264813.35502428183	36977.19197905493	29	AM
2019-07-20 14:02:00	264814.1255998234	36976.50790059429	29	AM
2019-07-20 14:03:00	264816.3583476692	36977.40977892066	29	AM
2019-07-20 14:04:00	264815.06019678066	36977.393467533526	29	AM
2019-07-20 14:05:00	264813.3636548075	36976.765407475454	29	AM
2019-07-20 14:06:00	264815.3254392034	36975.88069171842	29	AM
2019-07-20 14:07:00	264810.1895434908	36974.05799830177	29	AM
2019-07-20 14:08:00	264811.7337021261	36973.39006916887	29	AM
2019-07-20 14:09:00	264814.0202970343	36975.28499175052	29	AM
2019-07-20 14:10:00	264814.37034374377	36976.326823071344	29	AM
2019-07-20 14:11:00	264814.1583887056	36975.3710502087	29	AM
2019-07-20 14:12:00	264812.5936168509	36975.63647232486	29	AM
2019-07-20 14:13:00	264813.89267177583	36975.541809038026	29	AM
2019-07-20 14:14:00	264813.6441056392	36976.071295670605	29	AM
2019-07-20 14:15:00	264812.69372505863	36976.005321130986	29	AM
2019-07-20 14:16:00	264813.2325874773	36976.55030740048	29	AM
2019-07-20 14:17:00	264812.4377594845	36976.64559951376	29	AM
2019-07-20 14:18:00	264814.7112526811	36977.16311389991	29	AM
2019-07-20 14:19:00	264815.4612770508	36977.56611058236	29	AM
2019-07-20 14:20:00	264813.5005275073	36975.4994945643	29	AM
2019-07-20 14:21:00	264812.84762443753	36975.38368337424	29	AM
2019-07-20 14:22:00	264814.3941301778	36975.61304182591	29	AM
2019-07-20 14:23:00	264813.8425767661	36976.46040103144	29	AM
2019-07-20 14:24:00	264816.6555164804	36977.65009822337	29	AM
2019-07-20 14:25:00	264817.5046783984	36977.361418601846	29	AM
2019-07-20 14:26:00	264814.93568483734	36976.59510477816	29	AM
2019-07-20 14:27:00	264815.9215846662	36977.00044713788	29	AM
2019-07-20 14:28:00	264813.8374957968	36976.99610291178	29	AM
2019-07-20 14:29:00	264813.88410562306	36976.26738496002	29	AM
2019-07-20 14:30:00	264818.2312385748	36977.79812072543	29	AM
2019-07-20 14:31:00	264819.0499615155	36974.9103098348	29	AM
2019-07-20 14:32:00	264818.042227548	36977.84041037376	29	AM
2019-07-20 14:33:00	264816.8758467246	36985.37737438932	29	AM
2019-07-20 14:34:00	264820.5083764914	36977.5959936092	29	AM
2019-07-20 14:35:00	264820.395504971	36971.25440594935	29	AM
2019-07-20 14:36:00	264820.1026423487	36961.162263054975	29	AM
2019-07-20 14:37:00	264817.1022096455	36975.40223187505	29	AM
2019-07-20 14:38:00	264819.95807145623	36984.24112426326	29	AM
2019-07-20 14:39:00	264816.5135560149	36976.83404228949	29	AM
2019-07-20 14:40:00	264818.52273969806	36981.47352312012	29	AM
2019-07-20 14:41:00	264816.6608929753	36981.07260928062	29	AM
2019-07-20 14:42:00	264814.8826941301	36982.165224484976	29	AM
2019-07-20 14:43:00	264814.7206075573	36978.37701059107	29	AM
2019-07-20 14:44:00	264816.4686541612	36977.73807006572	29	AM
2019-07-20 14:45:00	264818.5086173858	36977.94188292026	29	AM
2019-07-20 14:46:00	264818.6397168224	36978.3061164689	29	AM
2019-07-20 14:47:00	264817.7676110708	36977.1882639137	29	AM
2019-07-20 14:48:00	264818.019680834	36977.41661062718	29	AM
2019-07-20 14:49:00	264818.1941581591	36977.5563050604	29	AM
2019-07-20 14:50:00	264818.2147671466	36977.59980557071	29	AM
2019-07-20 14:51:00	264817.96315423783	36976.90746742066	29	AM
2019-07-20 14:52:00	264818.22668262536	36977.77732531964	29	AM
2019-07-20 14:53:00	264818.68139118684	36977.8845815359	29	AM
2019-07-20 14:54:00	264817.61946438666	36976.946253444105	29	AM
2019-07-20 14:55:00	264818.08896775945	36976.855455607445	29	AM
2019-07-20 14:56:00	264817.8228977779	36976.24828703437	29	AM
2019-07-20 14:57:00	264818.5688242425	36976.58123425367	29	AM
2019-07-20 14:58:00	264818.4589699147	36976.62918708567	29	AM
2019-07-20 14:59:00	264818.29039017705	36977.160868600135	29	AM
2019-07-20 15:00:00	264818.0247906562	36977.01492612202	29	AM
2019-07-21 04:00:00	264814.84379813884	36968.69912485603	29	AM
2019-07-21 04:01:00	264813.9180426664	36969.256813058695	29	AM
2019-07-21 04:02:00	264812.8902738791	36969.18882736856	29	AM
2019-07-21 04:03:00	264815.0771702996	36969.16992234607	29	AM
2019-07-21 04:04:00	264814.14822583325	36969.54138911658	29	AM
2019-07-21 04:05:00	264814.2205929632	36969.49528778679	29	AM
2019-07-21 04:06:00	264814.9297005211	36970.34827458979	29	AM
2019-07-21 04:07:00	264816.9901830502	36983.10842251668	29	AM
2019-07-21 04:08:00	264827.5018037836	36999.76339185384	29	AM
2019-07-21 04:09:00	264839.5240494893	37016.35130197449	29	AM
2019-07-21 04:10:00	264847.8413767392	37024.52954453452	29	AM
2019-07-21 04:11:00	264867.49029453285	37041.06492792315	29	AM
2019-07-21 04:12:00	264882.05658274447	37054.59550814507	29	AM
2019-07-21 04:13:00	264900.31807351497	37074.510190314606	29	AM
2019-07-21 04:14:00	264912.395309941	37084.489383979046	29	AM
2019-07-21 04:15:00	264922.2719541923	37080.89772757549	29	AM
2019-07-21 04:16:00	264920.18213386106	37080.12651920971	29	AM
2019-07-21 04:17:00	264919.08256084257	37079.26956202913	29	AM
2019-07-21 04:18:00	264915.0454510479	37079.46546799714	29	AM
2019-07-21 04:19:00	264918.83776760363	37081.80101145978	29	AM
2019-07-21 04:20:00	264925.4346350009	37092.89592376975	29	AM
2019-07-21 04:21:00	264923.8175017231	37120.52927214805	29	AM
2019-07-21 04:22:00	264924.5675842944	37125.49825699244	29	AM
2019-07-21 04:23:00	264926.5271871592	37129.98768901373	29	AM
2019-07-21 04:24:00	264937.0912439988	37140.22454699978	29	AM
2019-07-21 04:25:00	264932.4652143045	37156.41269539538	29	AM
2019-07-21 04:26:00	264924.3193123637	37166.87517859459	29	AM
2019-07-21 04:27:00	264914.3238331918	37177.02836668173	29	AM
2019-07-21 04:28:00	264916.1033668831	37196.69294468117	29	AM
2019-07-21 04:29:00	264910.6307222044	37218.04472506011	29	AM
2019-07-21 04:30:00	264887.2537354668	37235.36991299126	29	AM
2019-07-21 04:31:00	264882.12636744766	37238.30207690497	29	AM
2019-07-21 04:32:00	264878.3264894637	37240.47777857207	29	AM
2019-07-21 04:33:00	264875.52309479483	37257.63370913432	29	AM
2019-07-21 04:34:00	264888.94873406395	37275.95116658981	29	AM
2019-07-21 04:35:00	264889.6132849663	37276.72157585062	29	AM
2019-07-21 04:36:00	264890.4245408718	37276.21998707245	29	AM
2019-07-21 04:37:00	264889.6541981293	37275.40314635317	29	AM
2019-07-21 04:38:00	264890.989900736	37274.86383784067	29	AM
2019-07-21 04:39:00	264890.8997862514	37275.22516952954	29	AM
2019-07-21 04:40:00	264890.6446740485	37276.3714691949	29	AM
2019-07-21 04:41:00	264890.6720407625	37275.91318674456	29	AM
2019-07-21 04:42:00	264890.4196905408	37276.103852079366	29	AM
2019-07-21 04:43:00	264889.5693964124	37276.30128349723	29	AM
2019-07-21 04:44:00	264891.0061772321	37276.32235554758	29	AM
2019-07-21 04:45:00	264891.3379680839	37276.1847637404	29	AM
2019-07-21 04:46:00	264889.9926714606	37276.98326049361	29	AM
2019-07-21 04:47:00	264890.08536056866	37276.51353460177	29	AM
2019-07-21 04:48:00	264890.10974093125	37275.97672270716	29	AM
2019-07-21 04:49:00	264891.0932461029	37280.74103657262	29	AM
2019-07-21 04:50:00	264903.0291921226	37291.23972507184	29	AM
2019-07-21 04:51:00	264906.21506873384	37293.75789516422	29	AM
2019-07-21 04:52:00	264906.2206013848	37293.59751563301	29	AM
2019-07-21 04:53:00	264906.54541324085	37292.08693932765	29	AM
2019-07-21 04:54:00	264907.06327487336	37292.491275276974	29	AM
2019-07-21 04:55:00	264915.1956692182	37295.0765784521	29	AM
2019-07-21 04:56:00	264924.8005306857	37299.64730344678	29	AM
2019-07-21 04:57:00	264937.65455729683	37302.48966135095	29	AM
2019-07-21 04:58:00	264945.77379804465	37300.91139868569	29	AM
2019-07-21 04:59:00	264946.71826586936	37301.95568036592	29	AM
2019-07-21 05:00:00	264948.2058379578	37303.42088324811	29	AM
2019-07-21 05:01:00	264953.0830508119	37315.93338657562	29	AM
2019-07-21 05:02:00	264953.8966555665	37319.41360310416	29	AM
2019-07-21 05:03:00	264953.6304391938	37318.99077839588	29	AM
2019-07-21 05:04:00	264954.5015118703	37318.76458489589	29	AM
2019-07-21 05:05:00	264954.33342160215	37318.98103991214	29	AM
2019-07-21 05:06:00	264953.962859997	37325.17245965204	29	AM
2019-07-21 05:07:00	264953.1107122838	37335.630415196014	29	AM
2019-07-21 05:08:00	264950.5876917677	37346.57945461872	29	AM
2019-07-21 05:09:00	264949.14654489845	37346.96025147554	29	AM
2019-07-21 05:10:00	264950.78531066346	37347.31420231848	29	AM
2019-07-21 05:11:00	264950.9847036974	37345.96513791919	29	AM
2019-07-21 05:12:00	264951.57119822985	37346.22050967199	29	AM
2019-07-21 05:13:00	264951.29545107007	37346.34776617063	29	AM
2019-07-21 05:14:00	264951.07731652586	37346.8532817031	29	AM
2019-07-21 05:15:00	264951.19121503166	37348.336479615966	29	AM
2019-07-21 05:16:00	264952.1953273401	37347.15241154725	29	AM
2019-07-21 05:17:00	264951.7714662911	37347.19010962113	29	AM
2019-07-21 05:18:00	264949.8295738745	37347.36197048137	29	AM
2019-07-21 05:19:00	264949.6555768308	37347.72479505054	29	AM
2019-07-21 05:20:00	264949.497065714	37347.61385509554	29	AM
2019-07-21 05:21:00	264950.6388240608	37347.88090411368	29	AM
2019-07-21 05:22:00	264951.1707007766	37347.87525823256	29	AM
2019-07-21 05:23:00	264960.9762279349	37327.91838267248	29	AM
2019-07-21 05:24:00	264984.8905511148	37298.21482206045	29	AM
2019-07-21 05:25:00	264998.18052968744	37278.07432913941	29	AM
2019-07-21 05:26:00	264995.2096563961	37272.58192621675	29	AM
2019-07-21 05:27:00	264995.3131991677	37274.238408293975	29	AM
2019-07-21 05:28:00	264994.1685511371	37267.48949740845	29	AM
2019-07-21 05:29:00	265001.67520970624	37248.05039554763	29	AM
2019-07-21 05:30:00	265005.0044053166	37240.532543183166	29	AM
2019-07-21 05:31:00	265011.2967003756	37231.75351335479	29	AM
2019-07-21 05:32:00	265010.7915144029	37217.89399384009	29	AM
2019-07-21 05:33:00	265014.16046783223	37198.56565988161	29	AM
2019-07-21 05:34:00	265017.6765479804	37193.627461701886	29	AM
2019-07-21 05:35:00	265023.2939343124	37179.07533293752	29	AM
2019-07-21 05:36:00	265024.11277830694	37175.904459975965	29	AM
2019-07-21 05:37:00	265028.30326148326	37169.23882491476	29	AM
2019-07-21 05:38:00	265027.41847321525	37164.39559404478	29	AM
2019-07-21 05:39:00	265030.50883646106	37161.20727065663	29	AM
2019-07-21 05:40:00	265030.5129940402	37159.83612818146	29	AM
2019-07-21 05:41:00	265030.9022066383	37155.76206872117	29	AM
2019-07-21 05:42:00	265033.34486014064	37154.15702126952	29	AM
2019-07-21 05:43:00	265033.86418509646	37154.46586751875	29	AM
2019-07-21 05:44:00	265046.72779068217	37144.99745568039	29	AM
2019-07-21 05:45:00	265064.3668482875	37130.64661798968	29	AM
2019-07-21 05:46:00	265089.26250145835	37116.17328843366	29	AM
2019-07-21 05:47:00	265114.5061563155	37102.7333135448	29	AM
2019-07-21 05:48:00	265125.1892181117	37096.91278503732	29	AM
2019-07-21 05:49:00	265125.7560579936	37097.25111591963	29	AM
2019-07-21 05:50:00	265125.6974151731	37097.255921476826	29	AM
2019-07-21 05:51:00	265125.08202689054	37097.26084712971	29	AM
2019-07-21 05:52:00	265125.245415638	37097.61659324795	29	AM
2019-07-21 05:53:00	265125.94086497696	37096.87833516719	29	AM
2019-07-21 05:54:00	265125.59619042167	37096.01236762851	29	AM
2019-07-21 05:55:00	265137.5394652215	37100.26989938544	29	AM
2019-07-21 05:56:00	265173.74229898525	37119.54179882981	29	AM
2019-07-21 05:57:00	265210.6921584804	37135.767033870514	29	AM
2019-07-21 05:58:00	265243.8515758238	37158.33999552512	29	AM
2019-07-21 05:59:00	265281.17358192976	37167.15567504323	29	AM
2019-07-21 06:00:00	265313.69395146635	37162.72775096044	29	AM
2019-07-21 06:01:00	265335.46896031755	37157.4644969958	29	AM
2019-07-21 06:02:00	265369.2690036426	37152.63480371735	29	AM
2019-07-21 06:03:00	265377.5956231748	37148.94615865965	29	AM
2019-07-21 06:04:00	265382.48254312883	37142.93038045753	29	AM
2019-07-21 06:05:00	265390.8898807189	37134.89529400343	29	AM
2019-07-21 06:06:00	265404.81637550495	37112.9135178929	29	AM
2019-07-21 06:07:00	265417.8025167343	37102.064382832825	29	AM
2019-07-21 06:08:00	265429.9613830139	37093.15765924214	29	AM
2019-07-21 06:09:00	265444.6436162327	37074.84340394564	29	AM
2019-07-21 06:10:00	265450.3051381053	37072.19908479397	29	AM
2019-07-21 06:11:00	265456.52259886835	37064.08779043576	29	AM
2019-07-21 06:12:00	265454.6097450248	37056.021750783526	29	AM
2019-07-21 06:13:00	265469.7686335123	37048.43022256837	29	AM
2019-07-21 06:14:00	265483.7269411275	37041.452076679285	29	AM
2019-07-21 06:15:00	265513.90729912906	37031.05495089653	29	AM
2019-07-21 06:16:00	265534.737184155	37023.47843172201	29	AM
2019-07-21 06:17:00	265556.4231903242	37010.35749016577	29	AM
2019-07-21 06:18:00	265570.1441418737	36997.02730357679	29	AM
2019-07-21 06:19:00	265577.1058144077	36990.78508821861	29	AM
2019-07-21 06:20:00	265585.4173719549	36987.84378353433	29	AM
2019-07-21 06:21:00	265585.84417541034	36987.68700106676	29	AM
2019-07-21 06:22:00	265585.8952972553	36987.22760937867	29	AM
2019-07-21 06:23:00	265586.3550865499	36986.848871848	29	AM
2019-07-21 06:24:00	265586.2035318094	36986.288135464994	29	AM
2019-07-21 06:25:00	265586.84514539887	36985.69773409481	29	AM
2019-07-21 06:26:00	265591.7865665105	36981.1253562996	29	AM
2019-07-21 06:27:00	265606.1699824988	36971.305312311386	29	AM
2019-07-21 06:28:00	265620.04084912344	36959.87865389736	29	AM
2019-07-21 06:29:00	265623.75879289105	36956.45277956191	29	AM
2019-07-21 06:30:00	265622.57379991194	36953.59388704882	29	AM
2019-07-21 06:31:00	265624.04682891176	36949.592978083376	29	AM
2019-07-21 06:32:00	265622.6210273071	36948.8190467704	29	AM
2019-07-21 06:33:00	265622.853102987	36949.28095842369	29	AM
2019-07-21 06:34:00	265624.32030896435	36947.55003987791	29	AM
2019-07-21 06:35:00	265627.3341443404	36937.1362751856	29	AM
2019-07-21 06:36:00	265631.0864314444	36925.96360043226	29	AM
2019-07-21 06:37:00	265636.7719435692	36912.30336811606	29	AM
2019-07-21 06:38:00	265638.84576260176	36905.99363046141	29	AM
2019-07-21 06:39:00	265642.1164109064	36900.20362131763	29	AM
2019-07-21 06:40:00	265641.71864492854	36892.51502545911	29	AM
2019-07-21 06:41:00	265642.05018514354	36891.21091834229	29	AM
2019-07-21 06:42:00	265658.2329375393	36875.8945250722	29	AM
2019-07-21 06:43:00	265662.7285244165	36865.7908787988	29	AM
2019-07-21 06:44:00	265661.7691186944	36862.5514559385	29	AM
2019-07-21 06:45:00	265664.776012033	36852.62878395527	29	AM
2019-07-21 06:46:00	265680.61335869745	36843.19925032406	29	AM
2019-07-21 06:47:00	265695.02323091024	36835.58726760037	29	AM
2019-07-21 06:48:00	265698.773736949	36833.42339665823	29	AM
2019-07-21 06:49:00	265719.1015340516	36812.427288586805	29	AM
2019-07-21 06:50:00	265722.9708682084	36793.13801795088	29	AM
2019-07-21 06:51:00	265724.69412707945	36787.69255529119	29	AM
2019-07-21 06:52:00	265738.8782982168	36790.36101348088	29	AM
2019-07-21 06:53:00	265787.60628523503	36800.48795104234	29	AM
2019-07-21 06:54:00	265839.7112767187	36794.077589412	29	AM
2019-07-21 06:55:00	265881.99593753874	36792.38516111371	29	AM
2019-07-21 06:56:00	265923.07947950787	36781.85085198119	29	AM
2019-07-21 06:57:00	265937.6101851174	36771.79117187394	29	AM
2019-07-21 06:58:00	265956.55258573656	36755.06180610053	29	AM
2019-07-21 06:59:00	265984.9365039813	36737.86331222995	29	AM
2019-07-21 07:00:00	266004.32936208195	36730.97844539708	29	AM
2019-07-21 07:01:00	266017.5663723705	36721.75301277192	29	AM
2019-07-21 07:02:00	266029.19277789985	36705.81927755556	29	AM
2019-07-21 07:03:00	266036.7301420844	36702.27766017859	29	AM
2019-07-21 07:04:00	266045.190830967	36707.77477426279	29	AM
2019-07-21 07:05:00	266045.6762549348	36707.51290585454	29	AM
2019-07-21 07:06:00	266045.7012654397	36708.18390428108	29	AM
2019-07-21 07:07:00	266045.8117986036	36707.84026787251	29	AM
2019-07-21 07:08:00	266047.1668392459	36700.5216148988	29	AM
2019-07-21 07:09:00	266049.59536677226	36693.61123489878	29	AM
2019-07-21 07:10:00	266053.03987363225	36692.454680543626	29	AM
2019-07-21 07:11:00	266052.3630009293	36693.0495106522	29	AM
2019-07-21 07:12:00	266054.1244300958	36692.55694406236	29	AM
2019-07-21 07:13:00	266082.25296529057	36675.27778594591	29	AM
2019-07-21 07:14:00	266093.73594612145	36664.69266208494	29	AM
2019-07-21 07:15:00	266093.0658611721	36664.0424470553	29	AM
2019-07-21 07:16:00	266090.38118342194	36663.736272557966	29	AM
2019-07-21 07:17:00	266092.31924881134	36663.07149381776	29	AM
2019-07-21 07:18:00	266093.17941896204	36663.95910052692	29	AM
2019-07-21 07:19:00	266092.40051089035	36663.34090503232	29	AM
2019-07-21 07:20:00	266093.7565705062	36660.43952745907	29	AM
2019-07-21 07:21:00	266116.4902849112	36643.23452350231	29	AM
2019-07-21 07:22:00	266130.63254160364	36619.93701231336	29	AM
2019-07-21 07:23:00	266144.382282216	36606.20138690223	29	AM
2019-07-21 07:24:00	266153.53207736416	36594.764727032576	29	AM
2019-07-21 07:25:00	266153.7650128863	36593.70562173126	29	AM
2019-07-21 07:26:00	266154.83273859177	36593.8384211446	29	AM
2019-07-21 07:27:00	266151.8434680254	36596.13917958816	29	AM
2019-07-21 07:28:00	266152.860246813	36600.431542064514	29	AM
2019-07-21 07:29:00	266151.861041886	36594.99736418016	29	AM
2019-07-21 07:30:00	266154.0554570024	36590.249366402255	29	AM
2019-07-21 07:31:00	266154.17231145664	36595.21550359505	29	AM
2019-07-21 07:32:00	266154.3358024279	36594.31256394202	29	AM
2019-07-21 07:33:00	266169.2249963185	36580.51181348234	29	AM
2019-07-21 07:34:00	266194.31462752854	36546.491801583485	29	AM
2019-07-21 07:35:00	266204.7994519518	36531.89637149283	29	AM
2019-07-21 07:36:00	266219.70905168063	36519.80447229365	29	AM
2019-07-21 07:37:00	266236.1077228317	36507.57879724023	29	AM
2019-07-21 07:38:00	266256.92327622423	36488.61377409464	29	AM
2019-07-21 07:39:00	266277.1316902951	36466.51139284887	29	AM
2019-07-21 07:40:00	266296.3264125178	36447.6864525949	29	AM
2019-07-21 07:41:00	266323.51828256296	36439.929531891285	29	AM
2019-07-21 07:42:00	266346.2421384068	36416.4492375023	29	AM
2019-07-21 07:43:00	266374.0981292513	36419.830457330776	29	AM
2019-07-21 07:44:00	266401.5259746016	36434.62986823255	29	AM
2019-07-21 07:45:00	266433.84957384435	36446.58680644204	29	AM
2019-07-21 07:46:00	266444.660858069	36453.6752684713	29	AM
2019-07-21 07:47:00	266444.86199056654	36453.95518693746	29	AM
2019-07-21 07:48:00	266444.4224692455	36453.63894997187	29	AM
2019-07-21 07:49:00	266445.7775828576	36453.66115398031	29	AM
2019-07-21 07:50:00	266444.395464711	36454.06699607526	29	AM
2019-07-21 07:51:00	266443.4585494564	36453.569840820615	29	AM
2019-07-21 07:52:00	266443.4672321077	36454.26222477976	29	AM
2019-07-21 07:53:00	266442.5995961181	36454.91939992682	29	AM
2019-07-21 07:54:00	266444.5760754146	36455.14129887863	29	AM
2019-07-21 07:55:00	266443.81248629873	36456.37617761187	29	AM
2019-07-21 07:56:00	266440.0712625201	36454.99256332021	29	AM
2019-07-21 07:57:00	266440.76033867145	36454.18647805956	29	AM
2019-07-21 07:58:00	266441.5029168696	36453.64067138904	29	AM
2019-07-21 07:59:00	266441.82304280164	36452.75797793673	29	AM
2019-07-21 08:00:00	266442.31503203645	36453.71091857827	29	AM
2019-07-21 08:01:00	266443.7729662105	36453.77549940362	29	AM
2019-07-21 08:02:00	266444.26482419326	36454.10573527368	29	AM
2019-07-21 08:03:00	266445.06365486834	36454.54282437198	29	AM
2019-07-21 08:04:00	266445.0473562903	36452.93610936794	29	AM
2019-07-21 08:05:00	266444.74079632486	36453.02650120187	29	AM
2019-07-21 08:06:00	266446.03516705486	36453.65372603123	29	AM
2019-07-21 08:07:00	266446.24622422503	36454.78148138142	29	AM
2019-07-21 08:08:00	266447.0612468056	36454.011805610586	29	AM
2019-07-21 08:09:00	266447.98579224746	36454.47916373504	29	AM
2019-07-21 08:10:00	266447.8914169523	36454.002845815	29	AM
2019-07-21 08:11:00	266452.5949264796	36454.74806782288	29	AM
2019-07-21 08:12:00	266477.3471253589	36461.05027034497	29	AM
2019-07-21 08:13:00	266499.50506330177	36473.37950102148	29	AM
2019-07-21 08:14:00	266532.2882767375	36484.2170118695	29	AM
2019-07-21 08:15:00	266553.08788030554	36500.63631603868	29	AM
2019-07-21 08:16:00	266559.5632972549	36508.36584897678	29	AM
2019-07-21 08:17:00	266570.9741045588	36505.85308419703	29	AM
2019-07-21 08:18:00	266601.169109754	36496.90137851959	29	AM
2019-07-21 08:19:00	266638.0330594756	36487.63894697189	29	AM
2019-07-21 08:20:00	266668.2069548899	36477.190404849774	29	AM
2019-07-21 08:21:00	266670.18270689464	36475.73443180839	29	AM
2019-07-21 08:22:00	266670.750042697	36476.695466353536	29	AM
2019-07-21 08:23:00	266673.59584291914	36475.4671556088	29	AM
2019-07-21 08:24:00	266696.3443772082	36458.35183197023	29	AM
2019-07-21 08:25:00	266724.26972284383	36451.17840636847	29	AM
2019-07-21 08:26:00	266728.97237633844	36449.65660348145	29	AM
2019-07-21 08:27:00	266729.2153901007	36449.19901807014	29	AM
2019-07-21 08:28:00	266727.3816230915	36449.84828424652	29	AM
2019-07-21 08:29:00	266728.6291845005	36450.28159157272	29	AM
2019-07-21 08:30:00	266727.86042628484	36448.11464106789	29	AM
2019-07-21 08:31:00	266749.78605767374	36456.36790534114	29	AM
2019-07-21 08:32:00	266773.45167712565	36457.5809058357	29	AM
2019-07-21 08:33:00	266774.2391124583	36456.78807415449	29	AM
2019-07-21 08:34:00	266774.69271482504	36456.99923335577	29	AM
2019-07-21 08:35:00	266794.09774366044	36464.17559510753	29	AM
2019-07-21 08:36:00	266827.4183619169	36464.54684844966	29	AM
2019-07-21 08:37:00	266832.1893612153	36463.28642747853	29	AM
2019-07-21 08:38:00	266831.14754157607	36463.41494799613	29	AM
2019-07-21 08:39:00	266833.2982965137	36464.61566026221	29	AM
2019-07-21 08:40:00	266833.92360938486	36464.17827215596	29	AM
2019-07-21 08:41:00	266833.4209012113	36465.19446472082	29	AM
2019-07-21 08:42:00	266834.102959936	36464.55908262404	29	AM
2019-07-21 08:43:00	266836.1748778326	36468.56879723965	29	AM
2019-07-21 08:44:00	266836.0692935286	36465.9751437638	29	AM
2019-07-21 08:45:00	266836.95079134085	36465.93882741167	29	AM
2019-07-21 08:46:00	266836.1165846627	36464.94245639238	29	AM
2019-07-21 08:47:00	266837.3588614837	36464.95989162979	29	AM
2019-07-21 08:48:00	266836.7429268042	36464.10504844252	29	AM
2019-07-21 08:49:00	266835.9842610544	36462.27359749026	29	AM
2019-07-21 08:50:00	266837.3234787712	36460.85094167039	29	AM
2019-07-21 08:51:00	266835.89807467925	36461.90677734798	29	AM
2019-07-21 08:52:00	266833.8218658848	36460.4346996388	29	AM
2019-07-21 08:53:00	266832.13180928136	36467.37640401111	29	AM
2019-07-21 08:54:00	266800.91713899217	36490.93234472387	29	AM
2019-07-21 08:55:00	266798.6745271349	36490.64008384043	29	AM
2019-07-21 08:56:00	266799.5645934858	36490.75418767841	29	AM
2019-07-21 08:57:00	266799.6904898058	36489.33879184349	29	AM
2019-07-21 08:58:00	266805.7076357581	36490.60689558815	29	AM
2019-07-21 08:59:00	266814.6659940852	36490.77165255534	29	AM
2019-07-21 09:00:00	266813.6179452093	36491.28249754055	29	AM
2019-07-21 09:01:00	266813.2400789676	36487.63926419558	29	AM
2019-07-21 09:02:00	266812.82592089043	36486.146559070345	29	AM
2019-07-21 09:03:00	266812.4297843751	36485.631225434416	29	AM
2019-07-21 09:04:00	266812.46152239444	36486.530433518565	29	AM
2019-07-21 09:05:00	266814.53616182366	36487.59806751497	29	AM
2019-07-21 09:06:00	266814.5438284826	36490.51581315942	29	AM
2019-07-21 09:07:00	266813.71448851656	36487.95623055186	29	AM
2019-07-21 09:08:00	266813.98898092523	36490.69142255139	29	AM
2019-07-21 09:09:00	266813.52833405184	36490.51565840103	29	AM
2019-07-21 09:10:00	266813.8868356077	36490.32939860384	29	AM
2019-07-21 09:11:00	266813.8110733381	36491.87492840663	29	AM
2019-07-21 09:12:00	266814.39782543754	36491.62705067716	29	AM
2019-07-21 09:13:00	266813.66246804723	36491.20469630881	29	AM
2019-07-21 09:14:00	266813.1751698668	36491.37181179653	29	AM
2019-07-21 09:15:00	266813.25764120254	36490.18739839102	29	AM
2019-07-21 09:16:00	266812.4620802545	36487.41674429598	29	AM
2019-07-21 09:17:00	266813.2984762943	36489.99549688817	29	AM
2019-07-21 09:18:00	266813.18207108503	36490.6558304069	29	AM
2019-07-21 09:19:00	266812.9843769738	36489.53139274389	29	AM
2019-07-21 09:20:00	266810.8388207427	36488.34432080444	29	AM
2019-07-21 09:21:00	266809.46886308223	36488.31953902783	29	AM
2019-07-21 09:22:00	266809.9247851052	36488.971272294606	29	AM
2019-07-21 09:23:00	266818.98118436435	36487.63510555232	29	AM
2019-07-21 09:24:00	266853.58954048133	36478.32855917835	29	AM
2019-07-21 09:25:00	266885.3411799458	36467.77168221539	29	AM
2019-07-21 09:26:00	266926.933421444	36453.88391451907	29	AM
2019-07-21 09:27:00	266973.49540510646	36443.13959416981	29	AM
2019-07-21 09:28:00	267020.81288667314	36422.74120276361	29	AM
2019-07-21 09:29:00	267054.1826992829	36426.03831372041	29	AM
2019-07-21 09:30:00	267059.24448043737	36429.118688134215	29	AM
2019-07-21 09:31:00	267069.6672525391	36426.70864166273	29	AM
2019-07-21 09:32:00	267083.151564118	36414.71961618374	29	AM
2019-07-21 09:33:00	267116.1283267397	36400.43219877277	29	AM
2019-07-21 09:34:00	267122.17694944853	36396.1063002216	29	AM
2019-07-21 09:35:00	267143.43787575373	36388.039153655154	29	AM
2019-07-21 09:36:00	267172.0832251706	36382.72598249206	29	AM
2019-07-21 09:37:00	267192.3257152818	36374.80320895442	29	AM
2019-07-21 09:38:00	267231.9926670904	36357.913849242046	29	AM
2019-07-21 09:39:00	267265.865081939	36343.26374415533	29	AM
2019-07-21 09:40:00	267281.2147901949	36332.838662738	29	AM
2019-07-21 09:41:00	267293.1752498663	36330.35862464639	29	AM
2019-07-21 09:42:00	267298.87161997275	36322.3939292474	29	AM
2019-07-21 09:43:00	267310.2168920867	36313.75226099524	29	AM
2019-07-21 09:44:00	267334.9082929605	36283.73907389489	29	AM
2019-07-21 09:45:00	267341.28901790903	36247.03595355923	29	AM
2019-07-21 09:46:00	267341.94764502585	36226.61017279074	29	AM
2019-07-21 09:47:00	267349.3058676489	36208.77924365484	29	AM
2019-07-21 09:48:00	267349.2691928068	36207.33476071607	29	AM
2019-07-21 09:49:00	267349.271460205	36207.52868623992	29	AM
2019-07-21 09:50:00	267345.28361429484	36203.43384495656	29	AM
2019-07-21 09:51:00	267326.2784013115	36192.72616068944	29	AM
2019-07-21 09:52:00	267313.5739722915	36176.60787787016	29	AM
2019-07-21 09:53:00	267289.89599049225	36145.14038283929	29	AM
2019-07-21 09:54:00	267285.4984804253	36139.724272676096	29	AM
2019-07-21 09:55:00	267287.0428195509	36143.02585574491	29	AM
2019-07-21 09:56:00	267287.35873443104	36143.305618629056	29	AM
2019-07-21 09:57:00	267288.6178495584	36133.29456871405	29	AM
2019-07-21 09:58:00	267287.30933635886	36130.66356674147	29	AM
2019-07-21 09:59:00	267288.5638553243	36130.66551769338	29	AM
2019-07-21 10:00:00	267288.9240951218	36129.62886711701	29	AM
2019-07-21 10:01:00	267289.123312786	36129.46055263209	29	AM
2019-07-21 10:02:00	267289.2132697861	36130.1160482362	29	AM
2019-07-21 10:03:00	267290.15660798573	36132.96722858722	29	AM
2019-07-21 10:04:00	267290.91805052134	36133.90278175217	29	AM
2019-07-21 10:05:00	267289.3430751912	36133.20003547464	29	AM
2019-07-21 10:06:00	267281.61855695344	36126.30768227884	29	AM
2019-07-21 10:07:00	267275.06327078235	36123.36771166967	29	AM
2019-07-21 10:08:00	267274.101419264	36124.297724722026	29	AM
2019-07-21 10:09:00	267272.4075802053	36121.366696536	29	AM
2019-07-21 10:10:00	267270.77098702104	36118.855215094096	29	AM
2019-07-21 10:11:00	267270.6614209717	36118.49946095801	29	AM
2019-07-21 10:12:00	267270.17600605864	36118.79524394604	29	AM
2019-07-21 10:13:00	267271.0514605132	36118.26416146027	29	AM
2019-07-21 10:14:00	267269.62548042735	36114.76530905874	29	AM
2019-07-21 10:15:00	267268.81067980186	36112.47302158667	29	AM
2019-07-21 10:16:00	267267.4628329377	36109.885900385045	29	AM
2019-07-21 10:17:00	267267.65006231674	36108.89521620087	29	AM
2019-07-21 10:18:00	267268.02765880147	36107.72347015551	29	AM
2019-07-21 10:19:00	267267.86526510434	36108.56040928845	29	AM
2019-07-21 10:20:00	267266.5483469413	36108.34574238425	29	AM
2019-07-21 10:21:00	267265.9423448567	36107.04811213383	29	AM
2019-07-21 10:22:00	267266.260328496	36106.56765493032	29	AM
2019-07-21 10:23:00	267266.3517578551	36107.04137798962	29	AM
2019-07-21 10:24:00	267266.20779367804	36107.383925091526	29	AM
2019-07-21 10:25:00	267266.5234140619	36108.03236890918	29	AM
2019-07-21 10:26:00	267267.49896801205	36106.955249424114	29	AM
2019-07-21 10:27:00	267267.0508437372	36106.306833170725	29	AM
2019-07-21 10:28:00	267264.98021340865	36104.84913146225	29	AM
2019-07-21 10:29:00	267266.3391637472	36103.71773615556	29	AM
2019-07-21 10:30:00	267265.29153175827	36104.44351784803	29	AM
2019-07-21 10:31:00	267265.08489879715	36103.15354680047	29	AM
2019-07-21 10:32:00	267264.8650406444	36104.304245235646	29	AM
2019-07-21 10:33:00	267262.89008048165	36104.20326886071	29	AM
2019-07-21 10:34:00	267264.826146831	36104.67883299464	29	AM
2019-07-21 10:35:00	267264.5487909963	36104.199237000365	29	AM
2019-07-21 10:36:00	267264.95861805795	36104.521747426006	29	AM
2019-07-21 10:37:00	267265.76069991704	36104.552549758	29	AM
2019-07-21 10:38:00	267265.07480594906	36106.37803096009	29	AM
2019-07-21 10:39:00	267264.6573078908	36104.86431454716	29	AM
2019-07-21 10:40:00	267265.0067687055	36104.040608995776	29	AM
2019-07-21 10:41:00	267264.4923564415	36096.9734741974	29	AM
2019-07-21 10:42:00	267260.57159877365	36088.86847388154	29	AM
2019-07-21 10:43:00	267257.34387413826	36086.49484077648	29	AM
2019-07-21 10:44:00	267253.94380246825	36085.28590604823	29	AM
2019-07-21 10:45:00	267249.0257660897	36083.52804760655	29	AM
2019-07-21 10:46:00	267241.8074334554	36077.19404202685	29	AM
2019-07-21 10:47:00	267236.9784952033	36074.669213519424	29	AM
2019-07-21 10:48:00	267236.3503399172	36075.71639767433	29	AM
2019-07-21 10:49:00	267231.87365037063	36076.851759327415	29	AM
2019-07-21 10:50:00	267211.9642500972	36078.47477623362	29	AM
2019-07-21 10:51:00	267191.4577594408	36073.47530262366	29	AM
2019-07-21 10:52:00	267166.06551221706	36078.31767675701	29	AM
2019-07-21 10:53:00	267158.6366412168	36079.56794423069	29	AM
2019-07-21 10:54:00	267146.3937851316	36078.82133066296	29	AM
2019-07-21 10:55:00	267142.3562553745	36080.34150495198	29	AM
2019-07-21 10:56:00	267139.79942815827	36073.64383958721	29	AM
2019-07-21 10:57:00	267139.47101605654	36059.67163375805	29	AM
2019-07-21 10:58:00	267134.7928607291	36046.88932808327	29	AM
2019-07-21 10:59:00	267129.3074372162	36041.2691878806	29	AM
2019-07-21 11:00:00	267127.61929221515	36035.377277819214	29	AM
2019-07-21 11:01:00	267127.1142634209	36034.16626543776	29	AM
2019-07-21 11:02:00	267126.82592518453	36034.420715274166	29	AM
2019-07-21 11:03:00	267126.09856132	36034.946236904136	29	AM
2019-07-21 11:04:00	267125.559947171	36034.65066658113	29	AM
2019-07-21 11:05:00	267126.55756140256	36034.347034810686	29	AM
2019-07-21 11:06:00	267128.94564002566	36034.52534902414	29	AM
2019-07-21 11:07:00	267123.6279517063	36028.76470579803	29	AM
2019-07-21 11:08:00	267108.291732101	36006.01547417417	29	AM
2019-07-21 11:09:00	267089.5887342834	35990.47465386097	29	AM
2019-07-21 11:10:00	267087.29765581497	35987.33617802668	29	AM
2019-07-21 11:11:00	267085.9931496187	35987.91712154083	29	AM
2019-07-21 11:12:00	267086.2396648328	35988.23081804983	29	AM
2019-07-21 11:13:00	267080.2204549212	35984.11832253005	29	AM
2019-07-21 11:14:00	267058.74527301046	35970.419635472776	29	AM
2019-07-21 11:15:00	267053.4087142464	35961.36630033328	29	AM
2019-07-21 11:16:00	267052.70008264366	35960.94504465487	29	AM
2019-07-21 11:17:00	267052.14653245814	35962.00769874604	29	AM
2019-07-21 11:18:00	267045.93935046264	35955.312628636966	29	AM
2019-07-21 11:19:00	267029.45062256284	35943.03306250448	29	AM
2019-07-21 11:20:00	267017.491929709	35943.42413178971	29	AM
2019-07-21 11:21:00	267017.367604324	35936.325199101506	29	AM
2019-07-21 11:22:00	267009.13233187684	35914.95481875373	29	AM
2019-07-21 11:23:00	267004.1652570433	35901.38837480487	29	AM
2019-07-21 11:24:00	267007.5641890926	35877.349648898686	29	AM
2019-07-21 11:25:00	267003.1099492069	35863.24850972816	29	AM
2019-07-21 11:26:00	267002.5649596242	35862.636242779896	29	AM
2019-07-21 11:27:00	267001.83421883656	35862.990696704874	29	AM
2019-07-21 11:28:00	267002.47026108054	35864.17550693008	29	AM
2019-07-21 11:29:00	267002.10572455084	35862.10396191516	29	AM
2019-07-21 11:30:00	266987.8330979317	35843.97479623382	29	AM
2019-07-21 11:31:00	266970.865228377	35831.819929664794	29	AM
2019-07-21 11:32:00	266962.1604502787	35821.240203765854	29	AM
2019-07-21 11:33:00	266951.2651203586	35805.44150620915	29	AM
2019-07-21 11:34:00	266940.279767538	35792.25862037482	29	AM
2019-07-21 11:35:00	266919.22982983774	35790.66768286429	29	AM
2019-07-21 11:36:00	266916.80646803445	35790.39351561766	29	AM
2019-07-21 11:37:00	266916.4132216691	35789.48479689766	29	AM
2019-07-21 11:38:00	266916.097437937	35786.24673236629	29	AM
2019-07-21 11:39:00	266916.18625213846	35784.967020487165	29	AM
2019-07-21 11:40:00	266917.0288765888	35787.20363723187	29	AM
2019-07-21 11:41:00	266917.1112301491	35783.39550888536	29	AM
2019-07-21 11:42:00	266913.0004053884	35771.518913668166	29	AM
2019-07-21 11:43:00	266895.2737152574	35762.16285425541	29	AM
2019-07-21 11:44:00	266892.7191728111	35761.11005824265	29	AM
2019-07-21 11:45:00	266892.1527278837	35760.84693650567	29	AM
2019-07-21 11:46:00	266892.9177977374	35761.37251852667	29	AM
2019-07-21 11:47:00	266891.0602723564	35760.21339834317	29	AM
2019-07-21 11:48:00	266890.7516125652	35759.12032119081	29	AM
2019-07-21 11:49:00	266889.22885120497	35759.65043085232	29	AM
2019-07-21 11:50:00	266885.4053414897	35755.145562314945	29	AM
2019-07-21 11:51:00	266885.1042458081	35754.73528185466	29	AM
2019-07-21 11:52:00	266884.24941812723	35754.51498665777	29	AM
2019-07-21 11:53:00	266884.88958399824	35754.09971910273	29	AM
2019-07-21 11:54:00	266885.0752002856	35754.27480455394	29	AM
2019-07-21 11:55:00	266880.4615370031	35749.996837981314	29	AM
2019-07-21 11:56:00	266876.6264343757	35748.66853211869	29	AM
2019-07-21 11:57:00	266875.770506912	35746.715802271334	29	AM
2019-07-21 11:58:00	266875.829289592	35747.39121483665	29	AM
2019-07-21 11:59:00	266875.0300822162	35746.91061891308	29	AM
2019-07-21 12:00:00	266875.7686568929	35746.7438224555	29	AM
2019-07-21 12:01:00	266876.3229814899	35745.827903001875	29	AM
2019-07-21 12:02:00	266876.39719682274	35745.74677773988	29	AM
2019-07-21 12:03:00	266871.1673233409	35742.86144829464	29	AM
2019-07-21 12:04:00	266863.8941087524	35737.67596695169	29	AM
2019-07-21 12:05:00	266857.8210786409	35729.97324797551	29	AM
2019-07-21 12:06:00	266847.4364156547	35708.53470769562	29	AM
2019-07-21 12:07:00	266842.7624892952	35698.198574376795	29	AM
2019-07-21 12:08:00	266839.7107306555	35692.41827456346	29	AM
2019-07-21 12:09:00	266839.2448284639	35691.95309427436	29	AM
2019-07-21 12:10:00	266838.2557054485	35692.04804924715	29	AM
2019-07-21 12:11:00	266836.3643583554	35688.864872550614	29	AM
2019-07-21 12:12:00	266823.77945330105	35678.21330105257	29	AM
2019-07-21 12:13:00	266812.58505160204	35675.433165710034	29	AM
2019-07-21 12:14:00	266812.59442135185	35675.87373845345	29	AM
2019-07-21 12:15:00	266812.2963716036	35674.033340614966	29	AM
2019-07-21 12:16:00	266811.549699654	35674.53342682275	29	AM
2019-07-21 12:17:00	266812.2927876307	35674.6530953512	29	AM
2019-07-21 12:18:00	266812.16888702323	35673.17618183555	29	AM
2019-07-21 12:19:00	266811.9333017777	35673.66989519551	29	AM
2019-07-21 12:20:00	266810.2786794663	35673.7244321671	29	AM
2019-07-21 12:21:00	266810.8908367832	35674.27622266064	29	AM
2019-07-21 12:22:00	266811.940426489	35674.02272214964	29	AM
2019-07-21 12:23:00	266811.24149893987	35673.865807668604	29	AM
2019-07-21 12:24:00	266811.795382994	35674.41244861528	29	AM
2019-07-21 12:25:00	266811.2413992481	35673.381728563814	29	AM
2019-07-21 12:26:00	266794.29375322844	35665.759404896264	29	AM
2019-07-21 12:27:00	266775.4117638746	35657.04728648485	29	AM
2019-07-21 12:28:00	266755.1546083456	35644.66153451062	29	AM
2019-07-21 12:29:00	266726.4892734658	35625.53136856207	29	AM
2019-07-21 12:30:00	266696.8097447148	35616.356925449465	29	AM
2019-07-21 12:31:00	266674.5514876096	35615.796314806284	29	AM
2019-07-21 12:32:00	266657.5535670922	35611.026485275965	29	AM
2019-07-21 12:33:00	266656.5922744949	35612.89885055812	29	AM
2019-07-21 12:34:00	266645.0934701234	35617.14216651894	29	AM
2019-07-21 12:35:00	266623.0085569652	35616.67074207214	29	AM
2019-07-21 12:36:00	266596.96492921776	35607.62495372744	29	AM
2019-07-21 12:37:00	266587.49033685983	35604.183411361024	29	AM
2019-07-21 12:38:00	266588.0748701396	35603.96318781887	29	AM
2019-07-21 12:39:00	266587.2643104326	35604.23507337245	29	AM
2019-07-21 12:40:00	266586.9030608771	35603.700927166814	29	AM
2019-07-21 12:41:00	266587.5938208402	35603.843465067774	29	AM
2019-07-21 12:42:00	266587.4643100015	35603.96183870435	29	AM
2019-07-21 12:43:00	266587.04484733497	35603.715276602634	29	AM
2019-07-21 12:44:00	266587.53774238384	35603.682362481275	29	AM
2019-07-21 12:45:00	266588.3647476339	35603.96681500343	29	AM
2019-07-21 12:46:00	266588.0852633308	35603.96650382154	29	AM
2019-07-21 12:47:00	266587.9485631463	35603.41756412936	29	AM
2019-07-21 12:48:00	266579.8026634229	35585.23177686761	29	AM
2019-07-21 12:49:00	266579.2485927275	35572.94924237727	29	AM
2019-07-21 12:50:00	266579.27861645195	35572.75309725874	29	AM
2019-07-21 12:51:00	266579.6321193831	35573.519883628825	29	AM
2019-07-21 12:52:00	266579.0265998607	35572.76162875535	29	AM
2019-07-21 12:53:00	266580.20393527544	35572.8229566716	29	AM
2019-07-21 12:54:00	266579.435014465	35573.43033436635	29	AM
2019-07-21 12:55:00	266579.4428531069	35573.64564317708	29	AM
2019-07-21 12:56:00	266579.0912696409	35573.18854948482	29	AM
2019-07-21 12:57:00	266579.56157643104	35573.411136872935	29	AM
2019-07-21 12:58:00	266578.5502747647	35572.1511888937	29	AM
2019-07-21 12:59:00	266579.7148060575	35573.11984641299	29	AM
2019-07-21 13:00:00	266578.9989449036	35573.64757784203	29	AM
2019-07-21 13:01:00	266579.57946029503	35573.742578521094	29	AM
2019-07-21 13:02:00	266577.24268420594	35574.004454631715	29	AM
2019-07-21 13:03:00	266547.5968886351	35579.19237921795	29	AM
2019-07-21 13:04:00	266515.4923906386	35583.763268780385	29	AM
2019-07-21 13:05:00	266493.1278168618	35580.71444121559	29	AM
2019-07-21 13:06:00	266478.3769294945	35572.53493703086	29	AM
2019-07-21 13:07:00	266459.03753587505	35541.66912951316	29	AM
2019-07-21 13:08:00	266445.50744508737	35506.61978877562	29	AM
2019-07-21 13:09:00	266443.62026427226	35483.95984247159	29	AM
2019-07-21 13:10:00	266444.2490417975	35464.20312347888	29	AM
2019-07-21 13:11:00	266448.7118418312	35460.36754158635	29	AM
2019-07-21 13:12:00	266445.73555887095	35446.174243523245	29	AM
2019-07-21 13:13:00	266433.7476882925	35416.69795069318	29	AM
2019-07-21 13:14:00	266424.9925107046	35393.85617217021	29	AM
2019-07-21 13:15:00	266412.5436524175	35357.063460804195	29	AM
2019-07-21 13:16:00	266397.849035862	35317.29040414825	29	AM
2019-07-21 13:17:00	266393.57472665986	35291.77696489578	29	AM
2019-07-21 13:18:00	266389.4276022825	35282.01435786703	29	AM
2019-07-21 13:19:00	266380.64587906713	35272.71797321937	29	AM
2019-07-21 13:20:00	266375.804437389	35261.74991444514	29	AM
2019-07-21 13:21:00	266360.72713220323	35253.04707069494	29	AM
2019-07-21 13:22:00	266346.8861922011	35241.438355956125	29	AM
2019-07-21 13:23:00	266342.0983734795	35239.241703181884	29	AM
2019-07-21 13:24:00	266341.9050182476	35237.51888818191	29	AM
2019-07-21 13:25:00	266339.1079581565	35235.76747793466	29	AM
2019-07-21 13:26:00	266339.97135897464	35236.15405014542	29	AM
2019-07-21 13:27:00	266343.16112744994	35236.17957647008	29	AM
2019-07-21 13:28:00	266347.47286893305	35237.787629038095	29	AM
2019-07-21 13:29:00	266347.51246404194	35239.02381413558	29	AM
2019-07-21 13:30:00	266347.06567156134	35239.446415608065	29	AM
2019-07-21 13:31:00	266347.71540296776	35240.42034291956	29	AM
2019-07-21 13:32:00	266346.6247691268	35239.63084684585	29	AM
2019-07-21 13:33:00	266341.98927674553	35226.61434158697	29	AM
2019-07-21 13:34:00	266340.79230550147	35204.874102031885	29	AM
2019-07-21 13:35:00	266336.30789753416	35193.77692728575	29	AM
2019-07-21 13:36:00	266335.66695102106	35194.02112575226	29	AM
2019-07-21 13:37:00	266335.0390373539	35194.472521271164	29	AM
2019-07-21 13:38:00	266334.7015914964	35194.17838113744	29	AM
2019-07-21 13:39:00	266335.44401070825	35191.00276548025	29	AM
2019-07-21 13:40:00	266334.2346194537	35190.51111976008	29	AM
2019-07-21 13:41:00	266334.2030570597	35189.304496670855	29	AM
2019-07-21 13:42:00	266328.6524005802	35183.091077862766	29	AM
2019-07-21 13:43:00	266329.1387059118	35170.89240445034	29	AM
2019-07-21 13:44:00	266332.6202698622	35163.92506680693	29	AM
2019-07-21 13:45:00	266337.8902129734	35152.08079911642	29	AM
2019-07-21 13:46:00	266340.273730202	35148.02148614227	29	AM
2019-07-21 13:47:00	266338.2738422853	35147.68344199938	29	AM
2019-07-21 13:48:00	266338.15168414457	35147.4574643149	29	AM
2019-07-21 13:49:00	266339.40932449856	35148.16839762331	29	AM
2019-07-21 13:50:00	266338.9274688674	35147.73676810468	29	AM
2019-07-21 13:51:00	266338.16430078767	35147.443451805026	29	AM
2019-07-21 13:52:00	266338.48687986826	35147.63805070745	29	AM
2019-07-21 13:53:00	266338.3073116021	35148.00197708306	29	AM
2019-07-21 13:54:00	266338.8246830932	35147.86472191311	29	AM
2019-07-21 13:55:00	266338.866297352	35148.081867585504	29	AM
2019-07-21 13:56:00	266339.26406475867	35147.501848763786	29	AM
2019-07-21 13:57:00	266338.2675833602	35147.93341017114	29	AM
2019-07-21 13:58:00	266334.1018081789	35143.1633953185	29	AM
2019-07-21 13:59:00	266349.94158754294	35141.747858842915	29	AM
2019-07-21 14:00:00	266368.5154821763	35146.49787789491	29	AM
2019-07-21 14:01:00	266367.4856041747	35148.79350561392	29	AM
2019-07-21 14:02:00	266366.75133804965	35150.08588768432	29	AM
2019-07-21 14:03:00	266366.6265274594	35149.59261562775	29	AM
2019-07-21 14:04:00	266378.4381793797	35146.80666048215	29	AM
2019-07-21 14:05:00	266390.95860092377	35143.28872639017	29	AM
2019-07-21 14:06:00	266392.387669459	35143.76329915986	29	AM
2019-07-21 14:07:00	266390.6317623222	35144.364964698434	29	AM
2019-07-21 14:08:00	266389.97340166016	35144.44364062612	29	AM
2019-07-21 14:09:00	266389.73169012635	35144.0237602364	29	AM
2019-07-21 14:10:00	266388.8429093168	35144.76757375336	29	AM
2019-07-21 14:11:00	266388.6610723705	35144.92614424658	29	AM
2019-07-21 14:12:00	266389.09650499217	35145.22173921312	29	AM
2019-07-21 14:13:00	266389.35772742424	35144.85116007215	29	AM
2019-07-21 14:14:00	266389.08958106296	35144.02610284145	29	AM
2019-07-21 14:15:00	266388.1663233707	35143.14624504364	29	AM
2019-07-21 14:16:00	266390.63339092146	35144.758361447755	29	AM
2019-07-21 14:17:00	266390.661293159	35145.07874098049	29	AM
2019-07-21 14:18:00	266389.97481639305	35145.925744515094	29	AM
2019-07-21 14:19:00	266389.5783500431	35145.602121750075	29	AM
2019-07-21 14:20:00	266389.2259799804	35144.92455469402	29	AM
2019-07-21 14:21:00	266389.37458286696	35145.60474394738	29	AM
2019-07-21 14:22:00	266390.46940495097	35145.0902091458	29	AM
2019-07-21 14:23:00	266388.4044144059	35144.01444426037	29	AM
2019-07-21 14:24:00	266388.09578992845	35144.909668424414	29	AM
2019-07-21 14:25:00	266387.8436469744	35144.298443864805	29	AM
2019-07-21 14:26:00	266388.35816601256	35144.736702938724	29	AM
2019-07-21 14:27:00	266388.3812068803	35144.87864106977	29	AM
2019-07-21 14:28:00	266388.7701872781	35144.893677995075	29	AM
2019-07-21 14:29:00	266389.31809436897	35145.25082010028	29	AM
2019-07-21 14:30:00	266388.2951487198	35145.0722645165	29	AM
2019-07-21 14:31:00	266389.3588691593	35144.99015319228	29	AM
2019-07-21 14:32:00	266389.84542675683	35144.8167734604	29	AM
2019-07-21 14:33:00	266390.1990335464	35144.160469545786	29	AM
2019-07-21 14:34:00	266390.34112875466	35144.58968709613	29	AM
2019-07-21 14:35:00	266390.1583783101	35143.29736872957	29	AM
2019-07-21 14:36:00	266391.15137008193	35143.95932090839	29	AM
2019-07-21 14:37:00	266390.92802950763	35144.44492132361	29	AM
2019-07-21 14:38:00	266390.6627036319	35142.887659823835	29	AM
2019-07-21 14:39:00	266390.65183816955	35144.213076087035	29	AM
2019-07-21 14:40:00	266390.63056184043	35143.62208215596	29	AM
2019-07-21 14:41:00	266390.89656410395	35144.85490280446	29	AM
2019-07-21 14:42:00	266391.96412517753	35145.34872053789	29	AM
2019-07-21 14:43:00	266390.6855057412	35143.681060210234	29	AM
2019-07-21 14:44:00	266391.36339160777	35144.39358595074	29	AM
2019-07-21 14:45:00	266391.16926586657	35144.35307031778	29	AM
2019-07-21 14:46:00	266391.5227628962	35145.09700001314	29	AM
2019-07-21 14:47:00	266391.4380470872	35144.64943652148	29	AM
2019-07-21 14:48:00	266390.8764098	35144.30593846501	29	AM
2019-07-21 14:49:00	266391.5475802886	35144.84887155972	29	AM
2019-07-21 14:50:00	266391.5148404375	35144.46692301254	29	AM
2019-07-21 14:51:00	266391.2383335406	35144.508640349224	29	AM
2019-07-21 14:52:00	266391.2918923092	35145.05722921515	29	AM
2019-07-21 14:53:00	266391.9052951008	35145.94215896697	29	AM
2019-07-21 14:54:00	266391.2550842952	35144.74717460517	29	AM
2019-07-21 14:55:00	266390.427731595	35146.294058570675	29	AM
2019-07-21 14:56:00	266389.44302256283	35151.800441671985	29	AM
2019-07-21 14:57:00	266391.2628602394	35151.96007997014	29	AM
2019-07-21 14:58:00	266390.42722697183	35152.370409276766	29	AM
2019-07-21 14:59:00	266391.0656166936	35145.7113181887	29	AM
2019-07-21 15:00:00	266392.1929406997	35146.23424969915	29	AM
2019-07-22 04:00:00	266336.4023408461	35245.61296483697	29	AM
2019-07-22 04:01:00	266336.75503449293	35255.220106798326	29	AM
2019-07-22 04:02:00	266340.0690443621	35262.89071808415	29	AM
2019-07-22 04:03:00	266340.6122459576	35262.92268268052	29	AM
2019-07-22 04:04:00	266340.3371589203	35263.55668876251	29	AM
2019-07-22 04:05:00	266340.05676191073	35263.63324762767	29	AM
2019-07-22 04:06:00	266339.24689446745	35261.849357046056	29	AM
2019-07-22 04:07:00	266339.551078238	35261.931695593215	29	AM
2019-07-22 04:08:00	266340.8076259216	35263.652818986964	29	AM
2019-07-22 04:09:00	266330.0668764003	35266.93186251042	29	AM
2019-07-22 04:10:00	266316.6696329673	35286.1418629324	29	AM
2019-07-22 04:11:00	266314.0569064217	35290.10260248579	29	AM
2019-07-22 04:12:00	266306.88250497606	35293.58517032563	29	AM
2019-07-22 04:13:00	266306.437412352	35293.24367658253	29	AM
2019-07-22 04:14:00	266306.9636013195	35293.57298723227	29	AM
2019-07-22 04:15:00	266306.9691693204	35289.93998568758	29	AM
[truncated: 1,306 more rows]
