# Supplementary material for: Estimating individual exposure to predation risk in group-living baboons, Papio anubis
Source: PLoS One. 2023 Nov 8;18(11):e0287357. doi: 10.1371/journal.pone.0287357 (PMC10631679; doi:10.1371/journal.pone.0287357)
Supplement: S1 Data — (ZIP) [file pone.0287357.s006.zip › S6 Data/30.csv]

Unnamed: 0	x	y	id	agesex
2019/7/19 4:00	265463.8946	35307.038	30	AM
2019/7/19 4:01	265540.1566	35301.72511	30	AM
2019/7/19 4:02	265588.7141	35313.53831	30	AM
2019/7/19 4:03	265631.7451	35329.20835	30	AM
2019/7/19 4:04	265639.0605	35332.40832	30	AM
2019/7/19 4:05	265645.3241	35335.53366	30	AM
2019/7/19 4:06	265695.585	35356.201	30	AM
2019/7/19 4:07	265749.1872	35376.17711	30	AM
2019/7/19 4:08	265773.8395	35390.49819	30	AM
2019/7/19 4:09	265830.2299	35415.59672	30	AM
2019/7/19 4:10	265852.9027	35428.42819	30	AM
2019/7/19 4:11	265866.2639	35421.68093	30	AM
2019/7/19 4:12	265898.2344	35409.23277	30	AM
2019/7/19 4:13	265899.5548	35407.37507	30	AM
2019/7/19 4:14	265899.1871	35406.84645	30	AM
2019/7/19 4:15	265903.4346	35406.42104	30	AM
2019/7/19 4:16	265931.4502	35410.4745	30	AM
2019/7/19 4:17	265933.2969	35411.55879	30	AM
2019/7/19 4:18	265941.471	35403.45695	30	AM
2019/7/19 4:19	265960.6362	35399.58792	30	AM
2019/7/19 4:20	265976.6709	35392.0858	30	AM
2019/7/19 4:21	266002.4688	35387.2137	30	AM
2019/7/19 4:22	266004.1207	35386.87428	30	AM
2019/7/19 4:23	266003.7289	35386.96716	30	AM
2019/7/19 4:24	266003.4429	35387.91087	30	AM
2019/7/19 4:25	266010.2561	35388.01012	30	AM
2019/7/19 4:26	266037.1573	35385.76559	30	AM
2019/7/19 4:27	266046.6452	35387.68928	30	AM
2019/7/19 4:28	266056.4378	35390.79103	30	AM
2019/7/19 4:29	266062.4911	35392.63376	30	AM
2019/7/19 4:30	266059.3315	35399.0766	30	AM
2019/7/19 4:31	266060.3528	35403.84457	30	AM
2019/7/19 4:32	266066.1257	35403.98865	30	AM
2019/7/19 4:33	266066.631	35403.87739	30	AM
2019/7/19 4:34	266066.2987	35404.00039	30	AM
2019/7/19 4:35	266066.4428	35403.97347	30	AM
2019/7/19 4:36	266066.4927	35402.19345	30	AM
2019/7/19 4:37	266065.7476	35404.5989	30	AM
2019/7/19 4:38	266066.2535	35403.21623	30	AM
2019/7/19 4:39	266066.3798	35403.67263	30	AM
2019/7/19 4:40	266066.1877	35403.48409	30	AM
2019/7/19 4:41	266066.2636	35404.16301	30	AM
2019/7/19 4:42	266065.2675	35404.6613	30	AM
2019/7/19 4:43	266065.6153	35403.88958	30	AM
2019/7/19 4:44	266066.5299	35404.15853	30	AM
2019/7/19 4:45	266068.4534	35399.53024	30	AM
2019/7/19 4:46	266081.7815	35384.41923	30	AM
2019/7/19 4:47	266086.6754	35380.6706	30	AM
2019/7/19 4:48	266086.4503	35380.56885	30	AM
2019/7/19 4:49	266100.5838	35369.44057	30	AM
2019/7/19 4:50	266143.1485	35340.65226	30	AM
2019/7/19 4:51	266170.3866	35317.20121	30	AM
2019/7/19 4:52	266170.2423	35315.62899	30	AM
2019/7/19 4:53	266179.1778	35300.89717	30	AM
2019/7/19 4:54	266194.3864	35265.8371	30	AM
2019/7/19 4:55	266195.1522	35263.52198	30	AM
2019/7/19 4:56	266198.6043	35259.56401	30	AM
2019/7/19 4:57	266222.8089	35238.63926	30	AM
2019/7/19 4:58	266259.8382	35236.78295	30	AM
2019/7/19 4:59	266267.4313	35236.72739	30	AM
2019/7/19 5:00	266267.3527	35237.78081	30	AM
2019/7/19 5:01	266267.3461	35237.95015	30	AM
2019/7/19 5:02	266268.3754	35237.92007	30	AM
2019/7/19 5:03	266269.0354	35238.27553	30	AM
2019/7/19 5:04	266287.5089	35246.60898	30	AM
2019/7/19 5:05	266309.9499	35264.28587	30	AM
2019/7/19 5:06	266312.8712	35266.10749	30	AM
2019/7/19 5:07	266313.7962	35266.77444	30	AM
2019/7/19 5:08	266313.6303	35265.91949	30	AM
2019/7/19 5:09	266312.6319	35267.77085	30	AM
2019/7/19 5:10	266312.9194	35266.99066	30	AM
2019/7/19 5:11	266313.4083	35266.37302	30	AM
2019/7/19 5:12	266312.9611	35266.70165	30	AM
2019/7/19 5:13	266313.5478	35266.33704	30	AM
2019/7/19 5:14	266313.4019	35267.62525	30	AM
2019/7/19 5:15	266313.94	35267.4032	30	AM
2019/7/19 5:16	266313.0962	35266.91376	30	AM
2019/7/19 5:17	266313.0336	35267.2524	30	AM
2019/7/19 5:18	266313.5811	35266.49576	30	AM
2019/7/19 5:19	266314.1812	35266.19129	30	AM
2019/7/19 5:20	266314.6658	35266.50567	30	AM
2019/7/19 5:21	266313.8923	35266.66805	30	AM
2019/7/19 5:22	266313.9926	35266.04035	30	AM
2019/7/19 5:23	266315.2775	35267.46468	30	AM
2019/7/19 5:24	266314.5755	35266.99088	30	AM
2019/7/19 5:25	266314.5636	35266.789	30	AM
2019/7/19 5:26	266314.3993	35267.20272	30	AM
2019/7/19 5:27	266314.9981	35267.23486	30	AM
2019/7/19 5:28	266314.3001	35266.88144	30	AM
2019/7/19 5:29	266313.4235	35266.34997	30	AM
2019/7/19 5:30	266314.2769	35266.87554	30	AM
2019/7/19 5:31	266315.1468	35267.32165	30	AM
2019/7/19 5:32	266314.6612	35266.79122	30	AM
2019/7/19 5:33	266314.3125	35265.63842	30	AM
2019/7/19 5:34	266314.3465	35266.04691	30	AM
2019/7/19 5:35	266314.1218	35266.36863	30	AM
2019/7/19 5:36	266314.5955	35266.66256	30	AM
2019/7/19 5:37	266314.7677	35267.05166	30	AM
2019/7/19 5:38	266314.3085	35266.32988	30	AM
2019/7/19 5:39	266314.46	35266.59623	30	AM
2019/7/19 5:40	266314.8718	35266.28479	30	AM
2019/7/19 5:41	266314.8507	35266.58509	30	AM
2019/7/19 5:42	266314.6673	35267.29576	30	AM
2019/7/19 5:43	266315.1059	35267.6415	30	AM
2019/7/19 5:44	266314.6348	35267.10737	30	AM
2019/7/19 5:45	266314.2204	35267.43743	30	AM
2019/7/19 5:46	266314.6679	35266.77997	30	AM
2019/7/19 5:47	266314.3501	35267.19554	30	AM
2019/7/19 5:48	266313.4834	35266.30019	30	AM
2019/7/19 5:49	266314.4341	35267.07331	30	AM
2019/7/19 5:50	266314.9346	35266.53127	30	AM
2019/7/19 5:51	266315.5133	35267.19862	30	AM
2019/7/19 5:52	266315.2006	35267.26597	30	AM
2019/7/19 5:53	266314.4209	35267.67813	30	AM
2019/7/19 5:54	266315.3038	35267.36531	30	AM
2019/7/19 5:55	266314.9483	35267.39893	30	AM
2019/7/19 5:56	266314.5083	35267.78319	30	AM
2019/7/19 5:57	266314.5993	35267.13927	30	AM
2019/7/19 5:58	266314.8477	35267.4231	30	AM
2019/7/19 5:59	266315.6484	35267.30902	30	AM
2019/7/19 6:00	266315.5175	35268.40735	30	AM
2019/7/19 6:01	266315.6712	35268.02813	30	AM
2019/7/19 6:02	266315.9711	35267.60256	30	AM
2019/7/19 6:03	266314.7103	35267.9804	30	AM
2019/7/19 6:04	266316.1524	35267.90876	30	AM
2019/7/19 6:05	266316.7043	35268.83036	30	AM
2019/7/19 6:06	266318.3869	35268.48363	30	AM
2019/7/19 6:07	266317.4734	35268.92735	30	AM
2019/7/19 6:08	266316.4024	35269.08739	30	AM
2019/7/19 6:09	266317.2136	35267.97509	30	AM
2019/7/19 6:10	266316.6867	35268.10405	30	AM
2019/7/19 6:11	266316.6457	35269.04144	30	AM
2019/7/19 6:12	266316.9193	35269.12507	30	AM
2019/7/19 6:13	266316.9623	35268.80265	30	AM
2019/7/19 6:14	266318.0414	35262.75103	30	AM
2019/7/19 6:15	266335.186	35252.764	30	AM
2019/7/19 6:16	266344.0876	35248.08249	30	AM
2019/7/19 6:17	266370.8502	35238.28427	30	AM
2019/7/19 6:18	266398.6753	35227.36099	30	AM
2019/7/19 6:19	266424.9198	35218.5268	30	AM
2019/7/19 6:20	266458.6233	35204.77582	30	AM
2019/7/19 6:21	266491.6977	35205.01168	30	AM
2019/7/19 6:22	266525.6538	35217.74736	30	AM
2019/7/19 6:23	266541.5341	35231.31753	30	AM
2019/7/19 6:24	266578.4407	35264.44533	30	AM
2019/7/19 6:25	266617.9126	35278.97756	30	AM
2019/7/19 6:26	266629.3988	35277.65903	30	AM
2019/7/19 6:27	266669.462	35280.36644	30	AM
2019/7/19 6:28	266703.9392	35290.13957	30	AM
2019/7/19 6:29	266730.7772	35291.66192	30	AM
2019/7/19 6:30	266757.3902	35283.73537	30	AM
2019/7/19 6:31	266773.3262	35269.74138	30	AM
2019/7/19 6:32	266779.9867	35264.62383	30	AM
2019/7/19 6:33	266788.4279	35272.15631	30	AM
2019/7/19 6:34	266795.9664	35277.94289	30	AM
2019/7/19 6:35	266796.0749	35282.05662	30	AM
2019/7/19 6:36	266816.2911	35303.14571	30	AM
2019/7/19 6:37	266835.9826	35303.15183	30	AM
2019/7/19 6:38	266837.9165	35305.26011	30	AM
2019/7/19 6:39	266835.7803	35303.8749	30	AM
2019/7/19 6:40	266833.8288	35303.85774	30	AM
2019/7/19 6:41	266833.9527	35304.73315	30	AM
2019/7/19 6:42	266833.1237	35304.64963	30	AM
2019/7/19 6:43	266832.7556	35303.94829	30	AM
2019/7/19 6:44	266833.2251	35304.68408	30	AM
2019/7/19 6:45	266833.6606	35303.78238	30	AM
2019/7/19 6:46	266833.9669	35303.31391	30	AM
2019/7/19 6:47	266832.8591	35303.99528	30	AM
2019/7/19 6:48	266832.4152	35303.84494	30	AM
2019/7/19 6:49	266833.6162	35305.1961	30	AM
2019/7/19 6:50	266860.7013	35314.73427	30	AM
2019/7/19 6:51	266889.3451	35319.29398	30	AM
2019/7/19 6:52	266897.8813	35330.83679	30	AM
2019/7/19 6:53	266899.2266	35334.60702	30	AM
2019/7/19 6:54	266907.2843	35351.43108	30	AM
2019/7/19 6:55	266914.5316	35358.022	30	AM
2019/7/19 6:56	266915.3576	35359.08216	30	AM
2019/7/19 6:57	266925.0675	35360.52025	30	AM
2019/7/19 6:58	266934.5694	35366.89078	30	AM
2019/7/19 6:59	266942.259	35385.701	30	AM
2019/7/19 7:00	266955.1893	35403.81887	30	AM
2019/7/19 7:01	266989.4962	35392.70736	30	AM
2019/7/19 7:02	267024.9201	35394.96033	30	AM
2019/7/19 7:03	267040.6177	35398.29656	30	AM
2019/7/19 7:04	267050.0874	35405.0825	30	AM
2019/7/19 7:05	267056.1055	35410.95731	30	AM
2019/7/19 7:06	267072.3089	35422.93209	30	AM
2019/7/19 7:07	267091.8815	35430.32512	30	AM
2019/7/19 7:08	267129.8806	35455.2979	30	AM
2019/7/19 7:09	267154.7837	35483.16491	30	AM
2019/7/19 7:10	267167.2929	35504.23505	30	AM
2019/7/19 7:11	267179.3234	35517.48114	30	AM
2019/7/19 7:12	267194.5243	35525.69684	30	AM
2019/7/19 7:13	267196.3367	35526.91367	30	AM
2019/7/19 7:14	267197.1606	35524.84631	30	AM
2019/7/19 7:15	267197.0397	35525.17871	30	AM
2019/7/19 7:16	267195.354	35525.68783	30	AM
2019/7/19 7:17	267195.0759	35526.09988	30	AM
2019/7/19 7:18	267196.3749	35526.02183	30	AM
2019/7/19 7:19	267197.3769	35525.87691	30	AM
2019/7/19 7:20	267196.9616	35526.06355	30	AM
2019/7/19 7:21	267195.5268	35529.21164	30	AM
2019/7/19 7:22	267224.2811	35576.29773	30	AM
2019/7/19 7:23	267265.345	35579.07728	30	AM
2019/7/19 7:24	267283.7683	35579.98562	30	AM
2019/7/19 7:25	267305.2023	35574.04565	30	AM
2019/7/19 7:26	267315.506	35566.81352	30	AM
2019/7/19 7:27	267315.565	35566.61541	30	AM
2019/7/19 7:28	267314.6421	35566.31709	30	AM
2019/7/19 7:29	267314.4128	35565.1145	30	AM
2019/7/19 7:30	267319.201	35559.8047	30	AM
2019/7/19 7:31	267320.1234	35560.13356	30	AM
2019/7/19 7:32	267320.0401	35560.11864	30	AM
2019/7/19 7:33	267320.4362	35560.56006	30	AM
2019/7/19 7:34	267320.5052	35559.70176	30	AM
2019/7/19 7:35	267320.1842	35559.74035	30	AM
2019/7/19 7:36	267326.8828	35556.49108	30	AM
2019/7/19 7:37	267333.4977	35551.57577	30	AM
2019/7/19 7:38	267332.9406	35549.18481	30	AM
2019/7/19 7:39	267332.3893	35549.27228	30	AM
2019/7/19 7:40	267334.7946	35551.03096	30	AM
2019/7/19 7:41	267335.3417	35551.35031	30	AM
2019/7/19 7:42	267333.7886	35551.39598	30	AM
2019/7/19 7:43	267334.2754	35552.46856	30	AM
2019/7/19 7:44	267334.2988	35552.66653	30	AM
2019/7/19 7:45	267334.6473	35552.16432	30	AM
2019/7/19 7:46	267336.1742	35553.03686	30	AM
2019/7/19 7:47	267336.083	35552.42026	30	AM
2019/7/19 7:48	267336.0816	35552.8483	30	AM
2019/7/19 7:49	267335.5666	35552.72692	30	AM
2019/7/19 7:50	267335.9088	35552.75505	30	AM
2019/7/19 7:51	267336.7915	35552.64973	30	AM
2019/7/19 7:52	267336.2829	35552.84291	30	AM
2019/7/19 7:53	267335.5444	35552.4729	30	AM
2019/7/19 7:54	267335.2435	35553.00774	30	AM
2019/7/19 7:55	267334.7984	35552.51472	30	AM
2019/7/19 7:56	267334.2513	35553.16703	30	AM
2019/7/19 7:57	267334.2829	35552.70875	30	AM
2019/7/19 7:58	267335.2672	35552.60642	30	AM
2019/7/19 7:59	267334.1115	35552.94253	30	AM
2019/7/19 8:00	267334.7117	35553.18315	30	AM
2019/7/19 8:01	267334.6864	35552.94628	30	AM
2019/7/19 8:02	267333.7419	35552.50277	30	AM
2019/7/19 8:03	267333.1527	35552.63377	30	AM
2019/7/19 8:04	267345.6601	35545.54108	30	AM
2019/7/19 8:05	267353.7021	35538.99704	30	AM
2019/7/19 8:06	267353.2222	35539.8593	30	AM
2019/7/19 8:07	267356.1083	35534.42565	30	AM
2019/7/19 8:08	267360.9712	35523.22359	30	AM
2019/7/19 8:09	267360.656	35521.94396	30	AM
2019/7/19 8:10	267360.7262	35522.13548	30	AM
2019/7/19 8:11	267368.8587	35506.61218	30	AM
2019/7/19 8:12	267382.7746	35487.70911	30	AM
2019/7/19 8:13	267401.7442	35475.34983	30	AM
2019/7/19 8:14	267419.5377	35461.31809	30	AM
2019/7/19 8:15	267416.5698	35460.10629	30	AM
2019/7/19 8:16	267419.5114	35461.42337	30	AM
2019/7/19 8:17	267417.4718	35461.1279	30	AM
2019/7/19 8:18	267418.8601	35460.2273	30	AM
2019/7/19 8:19	267417.6316	35461.16971	30	AM
2019/7/19 8:20	267419.1219	35460.05378	30	AM
2019/7/19 8:21	267418.6353	35461.79239	30	AM
2019/7/19 8:22	267419.7368	35462.10942	30	AM
2019/7/19 8:23	267417.6004	35461.30631	30	AM
2019/7/19 8:24	267417.4486	35460.21579	30	AM
2019/7/19 8:25	267417.407	35460.87555	30	AM
2019/7/19 8:26	267416.4557	35460.81362	30	AM
2019/7/19 8:27	267417.2477	35460.91724	30	AM
2019/7/19 8:28	267417.8981	35463.06472	30	AM
2019/7/19 8:29	267417.1474	35462.11566	30	AM
2019/7/19 8:30	267417.2628	35459.9537	30	AM
2019/7/19 8:31	267415.9266	35460.98001	30	AM
2019/7/19 8:32	267416.3326	35464.26339	30	AM
2019/7/19 8:33	267416.0516	35459.55816	30	AM
2019/7/19 8:34	267417.377	35464.32143	30	AM
2019/7/19 8:35	267419.5706	35460.49168	30	AM
2019/7/19 8:36	267417.887	35459.56682	30	AM
2019/7/19 8:37	267417.7375	35459.98272	30	AM
2019/7/19 8:38	267420.2932	35461.54301	30	AM
2019/7/19 8:39	267418.5206	35460.63955	30	AM
2019/7/19 8:40	267418.6678	35461.90585	30	AM
2019/7/19 8:41	267417.1841	35462.74315	30	AM
2019/7/19 8:42	267414.0358	35463.11376	30	AM
2019/7/19 8:43	267411.5643	35463.29584	30	AM
2019/7/19 8:44	267419.6036	35463.48647	30	AM
2019/7/19 8:45	267418.5763	35462.69825	30	AM
2019/7/19 8:46	267416.873	35461.5909	30	AM
2019/7/19 8:47	267416.4998	35462.34898	30	AM
2019/7/19 8:48	267417.229	35460.87964	30	AM
2019/7/19 8:49	267414.7974	35461.83041	30	AM
2019/7/19 8:50	267417.4151	35463.53115	30	AM
2019/7/19 8:51	267417.9457	35462.5251	30	AM
2019/7/19 8:52	267417.7107	35462.30947	30	AM
2019/7/19 8:53	267417.6857	35462.55188	30	AM
2019/7/19 8:54	267417.0552	35463.33288	30	AM
2019/7/19 8:55	267419.0015	35462.68582	30	AM
2019/7/19 8:56	267419.6326	35463.5084	30	AM
2019/7/19 8:57	267418.9464	35463.03865	30	AM
2019/7/19 8:58	267419.0131	35464.08827	30	AM
2019/7/19 8:59	267418.416	35462.68446	30	AM
2019/7/19 9:00	267420.2933	35461.90008	30	AM
2019/7/19 9:01	267418.6893	35461.69376	30	AM
2019/7/19 9:02	267418.0935	35462.96583	30	AM
2019/7/19 9:03	267418.3414	35462.72061	30	AM
2019/7/19 9:04	267418.5405	35463.32614	30	AM
2019/7/19 9:05	267418.1772	35462.05996	30	AM
2019/7/19 9:06	267419.4203	35462.36608	30	AM
2019/7/19 9:07	267420.607	35461.13869	30	AM
2019/7/19 9:08	267419.1507	35460.34227	30	AM
2019/7/19 9:09	267419.8266	35461.26236	30	AM
2019/7/19 9:10	267420.5595	35462.13708	30	AM
2019/7/19 9:11	267419.8142	35461.14973	30	AM
2019/7/19 9:12	267419.0126	35461.06878	30	AM
2019/7/19 9:13	267419.8097	35462.03806	30	AM
2019/7/19 9:14	267419.1471	35461.48886	30	AM
2019/7/19 9:15	267418.4347	35456.32841	30	AM
2019/7/19 9:16	267424.5022	35439.95817	30	AM
2019/7/19 9:17	267426.5054	35430.74587	30	AM
2019/7/19 9:18	267433.2686	35416.98791	30	AM
2019/7/19 9:19	267434.3772	35416.78104	30	AM
2019/7/19 9:20	267431.6022	35415.93254	30	AM
2019/7/19 9:21	267431.5928	35413.29389	30	AM
2019/7/19 9:22	267434.0387	35412.97651	30	AM
2019/7/19 9:23	267466.1184	35379.35131	30	AM
2019/7/19 9:24	267506.4009	35335.20986	30	AM
2019/7/19 9:25	267522.7357	35307.45782	30	AM
2019/7/19 9:26	267541.1728	35275.12046	30	AM
2019/7/19 9:27	267551.0117	35259.72366	30	AM
2019/7/19 9:28	267559.7078	35241.47076	30	AM
2019/7/19 9:29	267568.4427	35220.63745	30	AM
2019/7/19 9:30	267572.3085	35212.35796	30	AM
2019/7/19 9:31	267571.6733	35211.85816	30	AM
2019/7/19 9:32	267573.2907	35210.10973	30	AM
2019/7/19 9:33	267572.4644	35205.08092	30	AM
2019/7/19 9:34	267563.8345	35199.93995	30	AM
2019/7/19 9:35	267564.1976	35194.20211	30	AM
2019/7/19 9:36	267567.9601	35184.56146	30	AM
2019/7/19 9:37	267572.1018	35165.05579	30	AM
2019/7/19 9:38	267575.2403	35155.75925	30	AM
2019/7/19 9:39	267578.3865	35143.98943	30	AM
2019/7/19 9:40	267575.7668	35142.89092	30	AM
2019/7/19 9:41	267573.0631	35133.34642	30	AM
2019/7/19 9:42	267569.1938	35121.03892	30	AM
2019/7/19 9:43	267566.3635	35111.7117	30	AM
2019/7/19 9:44	267565.4671	35102.27791	30	AM
2019/7/19 9:45	267570.8507	35077.99186	30	AM
2019/7/19 9:46	267577.1539	35073.18005	30	AM
2019/7/19 9:47	267577.6684	35070.8674	30	AM
2019/7/19 9:48	267581.466	35062.13076	30	AM
2019/7/19 9:49	267579.4284	35051.61494	30	AM
2019/7/19 9:50	267578.8803	35036.23722	30	AM
2019/7/19 9:51	267584.4739	35022.70645	30	AM
2019/7/19 9:52	267582.9898	35014.17273	30	AM
2019/7/19 9:53	267582.9573	35014.43242	30	AM
2019/7/19 9:54	267580.8708	35012.04071	30	AM
2019/7/19 9:55	267580.2472	35011.13628	30	AM
2019/7/19 9:56	267580.2564	35011.4397	30	AM
2019/7/19 9:57	267579.9212	35010.52987	30	AM
2019/7/19 9:58	267580.0127	35010.44634	30	AM
2019/7/19 9:59	267579.339	35010.12794	30	AM
2019/7/19 10:00	267579.7354	35010.32031	30	AM
2019/7/19 10:01	267579.9347	35010.08874	30	AM
2019/7/19 10:02	267580.7052	35010.0755	30	AM
2019/7/19 10:03	267580.0209	35010.7293	30	AM
2019/7/19 10:04	267579.2562	35010.16538	30	AM
2019/7/19 10:05	267579.8446	35010.19571	30	AM
2019/7/19 10:06	267581.0097	35010.65721	30	AM
2019/7/19 10:07	267582.2994	35011.40242	30	AM
2019/7/19 10:08	267581.5344	35010.95353	30	AM
2019/7/19 10:09	267581.3015	35010.16976	30	AM
2019/7/19 10:10	267582.2962	35011.04351	30	AM
2019/7/19 10:11	267580.5387	35010.84202	30	AM
2019/7/19 10:12	267580.2821	35011.35122	30	AM
2019/7/19 10:13	267580.0828	35009.22581	30	AM
2019/7/19 10:14	267580.098	35010.32706	30	AM
2019/7/19 10:15	267580.5239	35009.21596	30	AM
2019/7/19 10:16	267579.627	35009.51643	30	AM
2019/7/19 10:17	267580.201	35010.65413	30	AM
2019/7/19 10:18	267579.9071	35010.55347	30	AM
2019/7/19 10:19	267579.1007	35011.07734	30	AM
2019/7/19 10:20	267579.3164	35011.52893	30	AM
2019/7/19 10:21	267579.2799	35009.80868	30	AM
2019/7/19 10:22	267579.5889	35010.81732	30	AM
2019/7/19 10:23	267580.8775	35013.53866	30	AM
2019/7/19 10:24	267579.6686	35010.44899	30	AM
2019/7/19 10:25	267579.8285	35010.72971	30	AM
2019/7/19 10:26	267580.1388	35011.93431	30	AM
2019/7/19 10:27	267579.0787	35011.41985	30	AM
2019/7/19 10:28	267578.5684	35012.81522	30	AM
2019/7/19 10:29	267578.5903	35011.67074	30	AM
2019/7/19 10:30	267578.5789	35011.24685	30	AM
2019/7/19 10:31	267578.2084	35010.78847	30	AM
2019/7/19 10:32	267578.6651	35010.99042	30	AM
2019/7/19 10:33	267580.2149	35010.92706	30	AM
2019/7/19 10:34	267580.0756	35010.24429	30	AM
2019/7/19 10:35	267579.9931	35010.89337	30	AM
2019/7/19 10:36	267580.0114	35011.31698	30	AM
2019/7/19 10:37	267580.3804	35010.87523	30	AM
2019/7/19 10:38	267580.0695	35011.35642	30	AM
2019/7/19 10:39	267580.3257	35011.8115	30	AM
2019/7/19 10:40	267579.4317	35012.54241	30	AM
2019/7/19 10:41	267579.9045	35012.37622	30	AM
2019/7/19 10:42	267580.2734	35011.45681	30	AM
2019/7/19 10:43	267580.6266	35011.35797	30	AM
2019/7/19 10:44	267579.7224	35012.26289	30	AM
2019/7/19 10:45	267579.5151	35011.85517	30	AM
2019/7/19 10:46	267579.367	35012.85396	30	AM
2019/7/19 10:47	267580.1163	35011.7179	30	AM
2019/7/19 10:48	267580.1477	35011.8344	30	AM
2019/7/19 10:49	267579.1807	35011.43439	30	AM
2019/7/19 10:50	267579.0018	35012.06708	30	AM
2019/7/19 10:51	267579.5356	35012.71991	30	AM
2019/7/19 10:52	267578.8671	35010.59626	30	AM
2019/7/19 10:53	267580.541	35009.57523	30	AM
2019/7/19 10:54	267578.9233	35009.70492	30	AM
2019/7/19 10:55	267580.4296	35010.82784	30	AM
2019/7/19 10:56	267579.7583	35010.68862	30	AM
2019/7/19 10:57	267579.8391	35011.06152	30	AM
2019/7/19 10:58	267580.0145	35011.31661	30	AM
2019/7/19 10:59	267580.3499	35010.63357	30	AM
2019/7/19 11:00	267580.6122	35011.09528	30	AM
2019/7/19 11:01	267579.9459	35011.53636	30	AM
2019/7/19 11:02	267579.9604	35010.47087	30	AM
2019/7/19 11:03	267580.5944	35009.14055	30	AM
2019/7/19 11:04	267579.2469	35010.75158	30	AM
2019/7/19 11:05	267579.0484	35011.07827	30	AM
2019/7/19 11:06	267579.3619	35011.1259	30	AM
2019/7/19 11:07	267580.43	35010.38469	30	AM
2019/7/19 11:08	267581.1975	35009.74451	30	AM
2019/7/19 11:09	267580.1114	35010.31102	30	AM
2019/7/19 11:10	267579.993	35010.39012	30	AM
2019/7/19 11:11	267579.9959	35011.08693	30	AM
2019/7/19 11:12	267579.4001	35010.74012	30	AM
2019/7/19 11:13	267579.0186	35009.8609	30	AM
2019/7/19 11:14	267578.0817	35014.21225	30	AM
2019/7/19 11:15	267576.9713	35015.64774	30	AM
2019/7/19 11:16	267576.6914	35015.26511	30	AM
2019/7/19 11:17	267577.1886	35014.45668	30	AM
2019/7/19 11:18	267575.8924	35014.21068	30	AM
2019/7/19 11:19	267575.7963	35021.36621	30	AM
2019/7/19 11:20	267576.0763	35023.17932	30	AM
2019/7/19 11:21	267575.9152	35022.83077	30	AM
2019/7/19 11:22	267575.2955	35023.75867	30	AM
2019/7/19 11:23	267575.2589	35024.27926	30	AM
2019/7/19 11:24	267576.159	35022.6143	30	AM
2019/7/19 11:25	267576.659	35024.81577	30	AM
2019/7/19 11:26	267576.3791	35024.51794	30	AM
2019/7/19 11:27	267576.4627	35024.78042	30	AM
2019/7/19 11:28	267577.2701	35024.8833	30	AM
2019/7/19 11:29	267578.4479	35039.81074	30	AM
2019/7/19 11:30	267568.318	35056.23601	30	AM
2019/7/19 11:31	267547.8688	35080.01609	30	AM
2019/7/19 11:32	267543.6663	35101.36725	30	AM
2019/7/19 11:33	267545.3407	35120.09642	30	AM
2019/7/19 11:34	267551.0716	35139.6189	30	AM
2019/7/19 11:35	267547.0034	35146.95406	30	AM
2019/7/19 11:36	267545.4592	35153.37254	30	AM
2019/7/19 11:37	267551.3324	35159.10876	30	AM
2019/7/19 11:38	267552.7711	35170.52317	30	AM
2019/7/19 11:39	267552.5942	35187.44341	30	AM
2019/7/19 11:40	267554.5672	35198.90989	30	AM
2019/7/19 11:41	267555.7015	35220.48703	30	AM
2019/7/19 11:42	267552.775	35233.5907	30	AM
2019/7/19 11:43	267553.8563	35249.57266	30	AM
2019/7/19 11:44	267544.7268	35269.43837	30	AM
2019/7/19 11:45	267532.1308	35289.62009	30	AM
2019/7/19 11:46	267508.2958	35325.61291	30	AM
2019/7/19 11:47	267482.9565	35360.0788	30	AM
2019/7/19 11:48	267446.2821	35393.6148	30	AM
2019/7/19 11:49	267399.3808	35408.6538	30	AM
2019/7/19 11:50	267365.5216	35414.35331	30	AM
2019/7/19 11:51	267308.317	35405.63426	30	AM
2019/7/19 11:52	267260.0561	35379.64952	30	AM
2019/7/19 11:53	267240.8192	35367.58505	30	AM
2019/7/19 11:54	267228.0413	35359.52221	30	AM
2019/7/19 11:55	267199.8342	35353.61729	30	AM
2019/7/19 11:56	267198.517	35354.52836	30	AM
2019/7/19 11:57	267199.0061	35355.10672	30	AM
2019/7/19 11:58	267197.5659	35354.55786	30	AM
2019/7/19 11:59	267198.6483	35353.5987	30	AM
2019/7/19 12:00	267198.4143	35352.73179	30	AM
2019/7/19 12:01	267198.7454	35353.79039	30	AM
2019/7/19 12:02	267198.6663	35354.34693	30	AM
2019/7/19 12:03	267198.0883	35354.01671	30	AM
2019/7/19 12:04	267198.2134	35353.82553	30	AM
2019/7/19 12:05	267197.9346	35353.48455	30	AM
2019/7/19 12:06	267197.4641	35353.1521	30	AM
2019/7/19 12:07	267197.8508	35352.95494	30	AM
2019/7/19 12:08	267197.4586	35352.6153	30	AM
2019/7/19 12:09	267198.3123	35352.81403	30	AM
2019/7/19 12:10	267198.0409	35353.43624	30	AM
2019/7/19 12:11	267196.989	35356.80066	30	AM
2019/7/19 12:12	267181.3596	35378.5081	30	AM
2019/7/19 12:13	267162.4713	35395.97286	30	AM
2019/7/19 12:14	267157.1567	35401.54711	30	AM
2019/7/19 12:15	267153.8736	35402.34948	30	AM
2019/7/19 12:16	267133.0616	35409.10741	30	AM
2019/7/19 12:17	267123.7349	35409.98217	30	AM
2019/7/19 12:18	267111.2144	35404.4958	30	AM
2019/7/19 12:19	267107.1407	35402.40309	30	AM
2019/7/19 12:20	267106.8818	35401.76015	30	AM
2019/7/19 12:21	267107.1214	35401.57263	30	AM
2019/7/19 12:22	267107.5112	35402.10787	30	AM
2019/7/19 12:23	267092.0752	35396.4525	30	AM
2019/7/19 12:24	267090.9008	35396.46454	30	AM
2019/7/19 12:25	267087.6331	35397.08736	30	AM
2019/7/19 12:26	267077.0089	35400.15658	30	AM
2019/7/19 12:27	267053.899	35401.36652	30	AM
2019/7/19 12:28	267041.5317	35398.10013	30	AM
2019/7/19 12:29	267034.7276	35398.22374	30	AM
2019/7/19 12:30	267033.8815	35399.05861	30	AM
2019/7/19 12:31	267033.2952	35400.06339	30	AM
2019/7/19 12:32	267025.1361	35399.27257	30	AM
2019/7/19 12:33	267013.5653	35395.44655	30	AM
2019/7/19 12:34	266981.5944	35396.60778	30	AM
2019/7/19 12:35	266957.2456	35410.74653	30	AM
2019/7/19 12:36	266936.9962	35407.02311	30	AM
2019/7/19 12:37	266936.2909	35406.55042	30	AM
2019/7/19 12:38	266926.4903	35403.37107	30	AM
2019/7/19 12:39	266902.1962	35398.48049	30	AM
2019/7/19 12:40	266870.0376	35401.74713	30	AM
2019/7/19 12:41	266839.4047	35404.86857	30	AM
2019/7/19 12:42	266835.3855	35405.37135	30	AM
2019/7/19 12:43	266835.8044	35404.4691	30	AM
2019/7/19 12:44	266835.3737	35408.14421	30	AM
2019/7/19 12:45	266828.0377	35416.29892	30	AM
2019/7/19 12:46	266816.8455	35426.09063	30	AM
2019/7/19 12:47	266809.3784	35438.46935	30	AM
2019/7/19 12:48	266810.7583	35441.05832	30	AM
2019/7/19 12:49	266810.8109	35441.46497	30	AM
2019/7/19 12:50	266802.4379	35456.80458	30	AM
2019/7/19 12:51	266779.2842	35481.45607	30	AM
2019/7/19 12:52	266743.1542	35507.90478	30	AM
2019/7/19 12:53	266732.8492	35517.76434	30	AM
2019/7/19 12:54	266733.2593	35518.25995	30	AM
2019/7/19 12:55	266731.7939	35518.09268	30	AM
2019/7/19 12:56	266732.307	35518.81221	30	AM
2019/7/19 12:57	266731.6371	35518.31079	30	AM
2019/7/19 12:58	266732.0305	35518.94871	30	AM
2019/7/19 12:59	266732.1362	35519.16843	30	AM
2019/7/19 13:00	266731.5936	35518.40352	30	AM
2019/7/19 13:01	266731.3894	35519.42186	30	AM
2019/7/19 13:02	266732.9083	35518.13725	30	AM
2019/7/19 13:03	266733.1906	35517.94161	30	AM
2019/7/19 13:04	266732.6088	35517.96071	30	AM
2019/7/19 13:05	266733.2839	35518.75637	30	AM
2019/7/19 13:06	266733.2134	35518.19286	30	AM
2019/7/19 13:07	266732.0227	35518.87701	30	AM
2019/7/19 13:08	266732.1355	35518.27379	30	AM
2019/7/19 13:09	266731.8805	35518.6243	30	AM
2019/7/19 13:10	266731.2255	35517.24317	30	AM
2019/7/19 13:11	266706.4563	35501.84601	30	AM
2019/7/19 13:12	266697.1886	35497.64328	30	AM
2019/7/19 13:13	266698.2142	35497.71607	30	AM
2019/7/19 13:14	266682.6016	35483.92226	30	AM
2019/7/19 13:15	266659.4248	35465.38802	30	AM
2019/7/19 13:16	266657.1156	35463.82934	30	AM
2019/7/19 13:17	266649.4312	35442.41399	30	AM
2019/7/19 13:18	266649.0979	35439.95587	30	AM
2019/7/19 13:19	266647.0049	35431.71551	30	AM
2019/7/19 13:20	266640.7116	35420.96751	30	AM
2019/7/19 13:21	266636.0999	35419.17005	30	AM
2019/7/19 13:22	266632.3353	35415.28635	30	AM
2019/7/19 13:23	266622.6803	35399.83815	30	AM
2019/7/19 13:24	266623.0243	35399.30368	30	AM
2019/7/19 13:25	266623.294	35399.42805	30	AM
2019/7/19 13:26	266622.9954	35398.61425	30	AM
2019/7/19 13:27	266621.9605	35398.44616	30	AM
2019/7/19 13:28	266621.7069	35398.7594	30	AM
2019/7/19 13:29	266622.3123	35392.26697	30	AM
2019/7/19 13:30	266619.3977	35382.98397	30	AM
2019/7/19 13:31	266616.2794	35371.40319	30	AM
2019/7/19 13:32	266603.8768	35359.26189	30	AM
2019/7/19 13:33	266588.4901	35354.67745	30	AM
2019/7/19 13:34	266578.4777	35351.97657	30	AM
2019/7/19 13:35	266567.9798	35340.28743	30	AM
2019/7/19 13:36	266548.7704	35327.99046	30	AM
2019/7/19 13:37	266538.5915	35318.69326	30	AM
2019/7/19 13:38	266537.932	35308.13894	30	AM
2019/7/19 13:39	266537.4603	35299.10411	30	AM
2019/7/19 13:40	266537.0671	35299.5938	30	AM
2019/7/19 13:41	266535.9384	35290.61256	30	AM
2019/7/19 13:42	266524.6338	35270.56371	30	AM
2019/7/19 13:43	266505.0892	35255.9369	30	AM
2019/7/19 13:44	266492.7861	35246.05153	30	AM
2019/7/19 13:45	266484.4847	35235.7129	30	AM
2019/7/19 13:46	266480.9773	35231.77007	30	AM
2019/7/19 13:47	266466.7421	35218.4969	30	AM
2019/7/19 13:48	266460.5532	35211.45006	30	AM
2019/7/19 13:49	266458.2941	35205.89632	30	AM
2019/7/19 13:50	266441.7768	35187.48952	30	AM
2019/7/19 13:51	266438.5593	35184.01165	30	AM
2019/7/19 13:52	266438.0596	35183.86889	30	AM
2019/7/19 13:53	266438.8819	35178.02031	30	AM
2019/7/19 13:54	266453.8231	35147.42252	30	AM
2019/7/19 13:55	266458.0889	35143.43085	30	AM
2019/7/19 13:56	266457.8544	35142.69261	30	AM
2019/7/19 13:57	266457.8402	35142.71202	30	AM
2019/7/19 13:58	266457.6346	35142.35845	30	AM
2019/7/19 13:59	266457.2636	35142.33603	30	AM
2019/7/19 14:00	266456.2744	35142.78418	30	AM
2019/7/19 14:01	266431.6108	35143.9334	30	AM
2019/7/19 14:02	266418.1266	35140.80142	30	AM
2019/7/19 14:03	266418.1743	35140.03934	30	AM
2019/7/19 14:04	266418.4987	35139.19942	30	AM
2019/7/19 14:05	266417.8253	35139.39237	30	AM
2019/7/19 14:06	266418.1014	35138.24479	30	AM
2019/7/19 14:07	266418.4001	35138.9327	30	AM
2019/7/19 14:08	266403.4679	35144.31665	30	AM
2019/7/19 14:09	266387.5804	35149.41536	30	AM
2019/7/19 14:10	266379.5642	35151.94402	30	AM
2019/7/19 14:11	266390.7258	35142.82276	30	AM
2019/7/19 14:12	266394.7421	35140.16429	30	AM
2019/7/19 14:13	266395.1045	35139.95444	30	AM
2019/7/19 14:14	266395.1252	35139.51054	30	AM
2019/7/19 14:15	266393.9899	35139.91337	30	AM
2019/7/19 14:16	266394.0119	35140.33293	30	AM
2019/7/19 14:17	266394.4962	35139.00373	30	AM
2019/7/19 14:18	266395.0678	35138.82001	30	AM
2019/7/19 14:19	266397.6408	35142.46521	30	AM
2019/7/19 14:20	266397.701	35143.65788	30	AM
2019/7/19 14:21	266397.8321	35142.64624	30	AM
2019/7/19 14:22	266397.1061	35141.4424	30	AM
2019/7/19 14:23	266395.6721	35138.34152	30	AM
2019/7/19 14:24	266398.0294	35136.00083	30	AM
2019/7/19 14:25	266399.9349	35135.64485	30	AM
2019/7/19 14:26	266398.0434	35136.20305	30	AM
2019/7/19 14:27	266397.4012	35136.07875	30	AM
2019/7/19 14:28	266399.2448	35137.19088	30	AM
2019/7/19 14:29	266399.2307	35137.86907	30	AM
2019/7/19 14:30	266397.7007	35136.47889	30	AM
2019/7/19 14:31	266398.2698	35136.43325	30	AM
2019/7/19 14:32	266398.7869	35138.4808	30	AM
2019/7/19 14:33	266397.5347	35139.84869	30	AM
2019/7/19 14:34	266395.812	35138.14662	30	AM
2019/7/19 14:35	266394.961	35138.37651	30	AM
2019/7/19 14:36	266394.7637	35137.72619	30	AM
2019/7/19 14:37	266396.4263	35137.48805	30	AM
2019/7/19 14:38	266396.8191	35135.42077	30	AM
2019/7/19 14:39	266396.4477	35135.06083	30	AM
2019/7/19 14:40	266397.1795	35134.45788	30	AM
2019/7/19 14:41	266399.3194	35135.86655	30	AM
2019/7/19 14:42	266398.3953	35135.52774	30	AM
2019/7/19 14:43	266397.281	35135.46566	30	AM
2019/7/19 14:44	266398.5638	35135.35571	30	AM
2019/7/19 14:45	266398.5503	35135.98801	30	AM
2019/7/19 14:46	266397.8508	35136.6647	30	AM
2019/7/19 14:47	266397.9696	35136.62005	30	AM
2019/7/19 14:48	266397.4631	35135.68443	30	AM
2019/7/19 14:49	266397.5173	35136.54751	30	AM
2019/7/19 14:50	266397.6031	35136.60076	30	AM
2019/7/19 14:51	266396.8871	35136.52791	30	AM
2019/7/19 14:52	266395.2313	35134.5322	30	AM
2019/7/19 14:53	266395.3097	35133.90174	30	AM
2019/7/19 14:54	266397.0478	35135.66295	30	AM
2019/7/19 14:55	266397.1708	35136.33263	30	AM
2019/7/19 14:56	266402.9127	35134.6971	30	AM
2019/7/19 14:57	266402.7654	35135.70363	30	AM
2019/7/19 14:58	266403.5279	35135.2922	30	AM
2019/7/19 14:59	266402.9078	35134.21652	30	AM
2019/7/19 15:00	266403.6816	35133.9216	30	AM
2019/7/20 4:00	266279.8245	35246.49865	30	AM
2019/7/20 4:01	266279.3698	35245.66644	30	AM
2019/7/20 4:02	266279.0789	35245.9255	30	AM
2019/7/20 4:03	266279.7747	35246.03799	30	AM
2019/7/20 4:04	266278.854	35244.99315	30	AM
2019/7/20 4:05	266280.4777	35246.35915	30	AM
2019/7/20 4:06	266279.8655	35246.71549	30	AM
2019/7/20 4:07	266278.6026	35245.72319	30	AM
2019/7/20 4:08	266279.2335	35245.89966	30	AM
2019/7/20 4:09	266282.5221	35259.38485	30	AM
2019/7/20 4:10	266282.2988	35267.25683	30	AM
2019/7/20 4:11	266282.3057	35268.491	30	AM
2019/7/20 4:12	266282.6766	35268.74789	30	AM
2019/7/20 4:13	266283.1917	35268.63165	30	AM
2019/7/20 4:14	266282.5037	35269.33837	30	AM
2019/7/20 4:15	266282.4559	35268.66148	30	AM
2019/7/20 4:16	266281.7719	35268.18307	30	AM
2019/7/20 4:17	266282.4887	35268.26459	30	AM
2019/7/20 4:18	266276.4625	35270.37856	30	AM
2019/7/20 4:19	266276.1862	35271.04412	30	AM
2019/7/20 4:20	266276.1757	35269.71038	30	AM
2019/7/20 4:21	266272.4032	35231.38029	30	AM
2019/7/20 4:22	266269.2067	35192.12617	30	AM
2019/7/20 4:23	266270.1703	35186.97124	30	AM
2019/7/20 4:24	266273.2479	35183.72509	30	AM
2019/7/20 4:25	266271.5867	35183.27877	30	AM
2019/7/20 4:26	266278.5864	35191.42708	30	AM
2019/7/20 4:27	266278.3686	35207.45082	30	AM
2019/7/20 4:28	266279.5038	35212.11443	30	AM
2019/7/20 4:29	266281.0161	35224.43642	30	AM
2019/7/20 4:30	266284.7104	35236.88535	30	AM
2019/7/20 4:31	266284.8893	35238.1416	30	AM
2019/7/20 4:32	266289.0234	35243.51442	30	AM
2019/7/20 4:33	266300.3121	35257.69174	30	AM
2019/7/20 4:34	266300.1933	35258.55098	30	AM
2019/7/20 4:35	266299.6461	35279.48619	30	AM
2019/7/20 4:36	266303.9904	35292.64175	30	AM
2019/7/20 4:37	266306.5585	35300.74782	30	AM
2019/7/20 4:38	266308.3038	35309.58037	30	AM
2019/7/20 4:39	266308.6154	35315.15387	30	AM
2019/7/20 4:40	266310.7276	35317.28829	30	AM
2019/7/20 4:41	266311.7993	35318.33532	30	AM
2019/7/20 4:42	266311.9549	35319.34603	30	AM
2019/7/20 4:43	266311.8153	35319.50349	30	AM
2019/7/20 4:44	266312.2843	35319.05462	30	AM
2019/7/20 4:45	266311.906	35319.20262	30	AM
2019/7/20 4:46	266313.1596	35318.02885	30	AM
2019/7/20 4:47	266312.6715	35319.05407	30	AM
2019/7/20 4:48	266311.3114	35319.05951	30	AM
2019/7/20 4:49	266311.6906	35319.45079	30	AM
2019/7/20 4:50	266312.9282	35319.00259	30	AM
2019/7/20 4:51	266312.5939	35318.94164	30	AM
2019/7/20 4:52	266313.2202	35319.39481	30	AM
2019/7/20 4:53	266312.1145	35319.39669	30	AM
2019/7/20 4:54	266312.7171	35318.92263	30	AM
2019/7/20 4:55	266313.3093	35318.6777	30	AM
2019/7/20 4:56	266312.5796	35319.70316	30	AM
2019/7/20 4:57	266304.6058	35327.89549	30	AM
2019/7/20 4:58	266283.055	35354.48428	30	AM
2019/7/20 4:59	266265.5152	35374.45334	30	AM
2019/7/20 5:00	266253.745	35382.0213	30	AM
2019/7/20 5:01	266252.9709	35381.92118	30	AM
2019/7/20 5:02	266271.3004	35386.25977	30	AM
2019/7/20 5:03	266282.2197	35395.71812	30	AM
2019/7/20 5:04	266296.1716	35408.162	30	AM
2019/7/20 5:05	266341.675	35426.07232	30	AM
2019/7/20 5:06	266385.0157	35466.63033	30	AM
2019/7/20 5:07	266412.3394	35514.05703	30	AM
2019/7/20 5:08	266435.7693	35562.54374	30	AM
2019/7/20 5:09	266457.2995	35602.91008	30	AM
2019/7/20 5:10	266459.9736	35621.77	30	AM
2019/7/20 5:11	266462.6085	35659.75813	30	AM
2019/7/20 5:12	266464.7271	35697.00052	30	AM
2019/7/20 5:13	266465.0345	35699.98955	30	AM
2019/7/20 5:14	266462.9806	35711.22982	30	AM
2019/7/20 5:15	266466.2579	35734.34295	30	AM
2019/7/20 5:16	266468.1966	35750.00215	30	AM
2019/7/20 5:17	266468.3886	35774.15671	30	AM
2019/7/20 5:18	266444.698	35782.4402	30	AM
2019/7/20 5:19	266441.2956	35784.49501	30	AM
2019/7/20 5:20	266437.8287	35792.85045	30	AM
2019/7/20 5:21	266428.1168	35812.10008	30	AM
2019/7/20 5:22	266424.0179	35820.03167	30	AM
2019/7/20 5:23	266423.7663	35827.03724	30	AM
2019/7/20 5:24	266450.4163	35823.6426	30	AM
2019/7/20 5:25	266453.7553	35817.58704	30	AM
2019/7/20 5:26	266460.7872	35810.65601	30	AM
2019/7/20 5:27	266462.3359	35811.07562	30	AM
2019/7/20 5:28	266467.08	35816.66275	30	AM
2019/7/20 5:29	266478.3417	35829.05461	30	AM
2019/7/20 5:30	266478.471	35828.52792	30	AM
2019/7/20 5:31	266478.1385	35828.98368	30	AM
2019/7/20 5:32	266478.2349	35829.28892	30	AM
2019/7/20 5:33	266478.0499	35829.41763	30	AM
2019/7/20 5:34	266477.1368	35829.4678	30	AM
2019/7/20 5:35	266477.4571	35829.26881	30	AM
2019/7/20 5:36	266486.9564	35837.17416	30	AM
2019/7/20 5:37	266496.0452	35854.18826	30	AM
2019/7/20 5:38	266492.169	35873.1198	30	AM
2019/7/20 5:39	266491.3945	35883.38869	30	AM
2019/7/20 5:40	266496.2332	35892.63995	30	AM
2019/7/20 5:41	266499.6323	35899.13543	30	AM
2019/7/20 5:42	266499.6062	35899.14521	30	AM
2019/7/20 5:43	266503.9098	35908.04578	30	AM
2019/7/20 5:44	266502.8701	35950.56227	30	AM
2019/7/20 5:45	266500.6364	35994.39667	30	AM
2019/7/20 5:46	266504.5824	36008.91297	30	AM
2019/7/20 5:47	266513.7386	36018.33009	30	AM
2019/7/20 5:48	266513.7663	36019.37659	30	AM
2019/7/20 5:49	266513.9502	36019.4326	30	AM
2019/7/20 5:50	266515.094	36020.06391	30	AM
2019/7/20 5:51	266514.867	36018.92362	30	AM
2019/7/20 5:52	266515.413	36020.46515	30	AM
2019/7/20 5:53	266516.6918	36021.59508	30	AM
2019/7/20 5:54	266518.9253	36027.12559	30	AM
2019/7/20 5:55	266520.5156	36029.0708	30	AM
2019/7/20 5:56	266517.4656	36033.55074	30	AM
2019/7/20 5:57	266509.0967	36059.6257	30	AM
2019/7/20 5:58	266507.0273	36067.73022	30	AM
2019/7/20 5:59	266487.508	36085.60922	30	AM
2019/7/20 6:00	266483.9746	36089.30361	30	AM
2019/7/20 6:01	266483.6661	36089.23085	30	AM
2019/7/20 6:02	266491.7862	36105.26445	30	AM
2019/7/20 6:03	266499.9031	36112.2762	30	AM
2019/7/20 6:04	266509.9481	36113.38771	30	AM
2019/7/20 6:05	266529.7758	36120.06594	30	AM
2019/7/20 6:06	266543.54	36125.15309	30	AM
2019/7/20 6:07	266571.262	36143.56427	30	AM
2019/7/20 6:08	266587.5875	36158.64476	30	AM
2019/7/20 6:09	266601.5539	36172.71204	30	AM
2019/7/20 6:10	266612.4921	36182.8312	30	AM
2019/7/20 6:11	266612.6362	36182.6988	30	AM
2019/7/20 6:12	266612.7613	36182.79371	30	AM
2019/7/20 6:13	266620.6355	36193.72349	30	AM
2019/7/20 6:14	266640.7318	36212.80172	30	AM
2019/7/20 6:15	266645.3809	36213.34234	30	AM
2019/7/20 6:16	266645.9021	36213.16305	30	AM
2019/7/20 6:17	266645.1816	36213.52746	30	AM
2019/7/20 6:18	266648.9625	36221.93576	30	AM
2019/7/20 6:19	266650.9845	36229.48687	30	AM
2019/7/20 6:20	266650.6438	36230.76165	30	AM
2019/7/20 6:21	266651.0563	36232.76923	30	AM
2019/7/20 6:22	266648.3061	36232.67339	30	AM
2019/7/20 6:23	266648.2886	36234.23771	30	AM
2019/7/20 6:24	266652.1036	36246.49264	30	AM
2019/7/20 6:25	266669.8348	36267.40814	30	AM
2019/7/20 6:26	266673.2457	36273.52957	30	AM
2019/7/20 6:27	266681.748	36286.63443	30	AM
2019/7/20 6:28	266682.9681	36289.43303	30	AM
2019/7/20 6:29	266681.9604	36296.56484	30	AM
2019/7/20 6:30	266675.1421	36321.88182	30	AM
2019/7/20 6:31	266668.9992	36325.46873	30	AM
2019/7/20 6:32	266667.0024	36326.70995	30	AM
2019/7/20 6:33	266667.8181	36325.91527	30	AM
2019/7/20 6:34	266667.2241	36325.95926	30	AM
2019/7/20 6:35	266667.2074	36327.59268	30	AM
2019/7/20 6:36	266667.1069	36325.8767	30	AM
2019/7/20 6:37	266666.3191	36324.5262	30	AM
2019/7/20 6:38	266666.9212	36324.4422	30	AM
2019/7/20 6:39	266667.4801	36326.48698	30	AM
2019/7/20 6:40	266666.7929	36326.35495	30	AM
2019/7/20 6:41	266667.1102	36326.21589	30	AM
2019/7/20 6:42	266666.5339	36325.12858	30	AM
2019/7/20 6:43	266667.8865	36325.784	30	AM
2019/7/20 6:44	266667.4527	36326.79096	30	AM
2019/7/20 6:45	266667.1976	36325.64847	30	AM
2019/7/20 6:46	266682.1598	36330.81315	30	AM
2019/7/20 6:47	266729.2766	36343.1656	30	AM
2019/7/20 6:48	266778.7179	36344.59615	30	AM
2019/7/20 6:49	266795.3542	36346.37284	30	AM
2019/7/20 6:50	266795.4512	36346.14239	30	AM
2019/7/20 6:51	266795.7366	36346.78863	30	AM
2019/7/20 6:52	266796.0556	36344.18493	30	AM
2019/7/20 6:53	266795.3368	36344.59414	30	AM
2019/7/20 6:54	266795.2363	36343.97993	30	AM
2019/7/20 6:55	266795.2123	36343.79523	30	AM
2019/7/20 6:56	266794.9011	36342.95802	30	AM
2019/7/20 6:57	266794.8915	36342.30361	30	AM
2019/7/20 6:58	266794.7713	36342.65167	30	AM
2019/7/20 6:59	266795.1437	36342.4581	30	AM
2019/7/20 7:00	266795.4236	36344.41752	30	AM
2019/7/20 7:01	266795.6575	36344.74154	30	AM
2019/7/20 7:02	266795.2597	36344.34032	30	AM
2019/7/20 7:03	266795.1017	36344.05628	30	AM
2019/7/20 7:04	266792.9085	36351.96773	30	AM
2019/7/20 7:05	266789.5795	36380.86018	30	AM
2019/7/20 7:06	266799.1579	36416.36738	30	AM
2019/7/20 7:07	266810.8625	36433.44668	30	AM
2019/7/20 7:08	266839.417	36453.96482	30	AM
2019/7/20 7:09	266870.4255	36464.18515	30	AM
2019/7/20 7:10	266884.4222	36463.28189	30	AM
2019/7/20 7:11	266884.795	36463.99948	30	AM
2019/7/20 7:12	266885.5409	36462.50521	30	AM
2019/7/20 7:13	266885.763	36462.44672	30	AM
2019/7/20 7:14	266885.1565	36464.0803	30	AM
2019/7/20 7:15	266885.989	36469.5508	30	AM
2019/7/20 7:16	266886.0208	36473.26324	30	AM
2019/7/20 7:17	266892.4717	36491.61743	30	AM
2019/7/20 7:18	266895.8971	36496.41196	30	AM
2019/7/20 7:19	266897.7835	36500.2429	30	AM
2019/7/20 7:20	266898.3581	36503.65585	30	AM
2019/7/20 7:21	266900.9319	36504.44816	30	AM
2019/7/20 7:22	266906.2825	36513.13612	30	AM
2019/7/20 7:23	266914.2132	36521.83773	30	AM
2019/7/20 7:24	266917.7675	36525.76362	30	AM
2019/7/20 7:25	266921.4676	36530.66317	30	AM
2019/7/20 7:26	266937.6656	36558.44415	30	AM
2019/7/20 7:27	266954.0996	36581.07901	30	AM
2019/7/20 7:28	266963.9115	36588.6797	30	AM
2019/7/20 7:29	266979.8715	36599.78157	30	AM
2019/7/20 7:30	266976.1256	36607.84985	30	AM
2019/7/20 7:31	266974.1676	36624.72002	30	AM
2019/7/20 7:32	266984.573	36641.08045	30	AM
2019/7/20 7:33	266986.4155	36640.56815	30	AM
2019/7/20 7:34	266985.7223	36640.84112	30	AM
2019/7/20 7:35	266985.1315	36639.67873	30	AM
2019/7/20 7:36	266985.4509	36639.79228	30	AM
2019/7/20 7:37	266984.7225	36640.00571	30	AM
2019/7/20 7:38	266985.6258	36641.01774	30	AM
2019/7/20 7:39	266980.3822	36640.62344	30	AM
2019/7/20 7:40	266955.5717	36641.79519	30	AM
2019/7/20 7:41	266952.5771	36645.96008	30	AM
2019/7/20 7:42	266952.8517	36644.90227	30	AM
2019/7/20 7:43	266951.8219	36645.3945	30	AM
2019/7/20 7:44	266952.9239	36644.78575	30	AM
2019/7/20 7:45	266954.6648	36642.8452	30	AM
2019/7/20 7:46	266953.3189	36644.60041	30	AM
2019/7/20 7:47	266952.7528	36646.54245	30	AM
2019/7/20 7:48	266952.3228	36644.90681	30	AM
2019/7/20 7:49	266928.1432	36647.2313	30	AM
2019/7/20 7:50	266927.8213	36648.53558	30	AM
2019/7/20 7:51	266927.9571	36648.44909	30	AM
2019/7/20 7:52	266927.7214	36647.54698	30	AM
2019/7/20 7:53	266927.1527	36647.13768	30	AM
2019/7/20 7:54	266928.5175	36646.30343	30	AM
2019/7/20 7:55	266925.6816	36647.01853	30	AM
2019/7/20 7:56	266924.3501	36647.45275	30	AM
2019/7/20 7:57	266923.2838	36647.2856	30	AM
2019/7/20 7:58	266923.5835	36647.49882	30	AM
2019/7/20 7:59	266923.8083	36647.8886	30	AM
2019/7/20 8:00	266924.423	36647.9429	30	AM
2019/7/20 8:01	266924.2837	36647.43397	30	AM
2019/7/20 8:02	266924.8505	36646.50292	30	AM
2019/7/20 8:03	266923.3822	36646.71136	30	AM
2019/7/20 8:04	266924.8213	36647.12287	30	AM
2019/7/20 8:05	266925.2341	36645.91019	30	AM
2019/7/20 8:06	266925.1621	36646.99118	30	AM
2019/7/20 8:07	266924.309	36645.25726	30	AM
2019/7/20 8:08	266918.6672	36648.71319	30	AM
2019/7/20 8:09	266920.9462	36649.84437	30	AM
2019/7/20 8:10	266922.6552	36649.16066	30	AM
2019/7/20 8:11	266919.2513	36646.44745	30	AM
2019/7/20 8:12	266924.5433	36647.06634	30	AM
2019/7/20 8:13	266924.414	36647.31172	30	AM
2019/7/20 8:14	266924.1703	36647.44468	30	AM
2019/7/20 8:15	266923.0763	36646.34237	30	AM
2019/7/20 8:16	266924.0395	36646.556	30	AM
2019/7/20 8:17	266924.6188	36647.07314	30	AM
2019/7/20 8:18	266924.9212	36646.54217	30	AM
2019/7/20 8:19	266924.9411	36645.96352	30	AM
2019/7/20 8:20	266924.8479	36646.75289	30	AM
2019/7/20 8:21	266924.331	36647.35156	30	AM
2019/7/20 8:22	266924.4656	36647.38803	30	AM
2019/7/20 8:23	266925.2946	36647.50509	30	AM
2019/7/20 8:24	266924.1897	36647.35106	30	AM
2019/7/20 8:25	266923.3958	36647.19986	30	AM
2019/7/20 8:26	266923.0132	36647.1192	30	AM
2019/7/20 8:27	266923.1852	36647.307	30	AM
2019/7/20 8:28	266924.3178	36647.37478	30	AM
2019/7/20 8:29	266922.3389	36647.83108	30	AM
2019/7/20 8:30	266930.9654	36639.03841	30	AM
2019/7/20 8:31	266951.9845	36618.41657	30	AM
2019/7/20 8:32	266960.6988	36613.2353	30	AM
2019/7/20 8:33	266963.9091	36610.55136	30	AM
2019/7/20 8:34	266963.9147	36610.74584	30	AM
2019/7/20 8:35	266963.4176	36610.02536	30	AM
2019/7/20 8:36	266967.284	36592.70476	30	AM
2019/7/20 8:37	266975.6769	36566.49311	30	AM
2019/7/20 8:38	266985.1932	36530.38208	30	AM
2019/7/20 8:39	266988.0629	36526.12413	30	AM
2019/7/20 8:40	266988.0366	36524.48848	30	AM
2019/7/20 8:41	266996.4115	36522.10392	30	AM
2019/7/20 8:42	267032.1958	36502.96164	30	AM
2019/7/20 8:43	267050.8069	36488.98342	30	AM
2019/7/20 8:44	267060.2872	36486.13483	30	AM
2019/7/20 8:45	267067.1439	36486.83094	30	AM
2019/7/20 8:46	267083.1491	36484.30966	30	AM
2019/7/20 8:47	267094.586	36486.07139	30	AM
2019/7/20 8:48	267094.0345	36485.57205	30	AM
2019/7/20 8:49	267108.8775	36486.05512	30	AM
2019/7/20 8:50	267123.8731	36479.77682	30	AM
2019/7/20 8:51	267129.7357	36475.06495	30	AM
2019/7/20 8:52	267135.0525	36471.53906	30	AM
2019/7/20 8:53	267143.6233	36466.89685	30	AM
2019/7/20 8:54	267160.0636	36455.13598	30	AM
2019/7/20 8:55	267169.5355	36446.99812	30	AM
2019/7/20 8:56	267173.1576	36435.17044	30	AM
2019/7/20 8:57	267180.0031	36424.44352	30	AM
2019/7/20 8:58	267183.2996	36417.59513	30	AM
2019/7/20 8:59	267194.7948	36395.65436	30	AM
2019/7/20 9:00	267211.3661	36360.12864	30	AM
2019/7/20 9:01	267213.7525	36348.97963	30	AM
2019/7/20 9:02	267213.557	36350.09013	30	AM
2019/7/20 9:03	267214.0911	36349.20795	30	AM
2019/7/20 9:04	267215.0787	36350.79694	30	AM
2019/7/20 9:05	267215.2346	36349.95153	30	AM
2019/7/20 9:06	267215.5702	36349.5142	30	AM
2019/7/20 9:07	267214.9608	36350.56064	30	AM
2019/7/20 9:08	267214.4008	36349.84958	30	AM
2019/7/20 9:09	267213.0324	36349.58626	30	AM
2019/7/20 9:10	267213.3328	36344.72845	30	AM
2019/7/20 9:11	267217.6449	36309.88389	30	AM
2019/7/20 9:12	267216.2214	36298.59272	30	AM
2019/7/20 9:13	267215.2483	36294.20679	30	AM
2019/7/20 9:14	267213.4179	36276.7835	30	AM
2019/7/20 9:15	267210.3963	36275.10571	30	AM
2019/7/20 9:16	267211.2145	36274.10586	30	AM
2019/7/20 9:17	267211.5533	36274.91173	30	AM
2019/7/20 9:18	267210.046	36274.83462	30	AM
2019/7/20 9:19	267209.5957	36273.45456	30	AM
2019/7/20 9:20	267210.3976	36275.44434	30	AM
2019/7/20 9:21	267212.0628	36274.20855	30	AM
2019/7/20 9:22	267213.0019	36271.29227	30	AM
2019/7/20 9:23	267218.2426	36264.67206	30	AM
2019/7/20 9:24	267226.1762	36241.4575	30	AM
2019/7/20 9:25	267225.8716	36237.91917	30	AM
2019/7/20 9:26	267225.4096	36235.52155	30	AM
2019/7/20 9:27	267223.9555	36228.344	30	AM
2019/7/20 9:28	267212.9605	36213.37564	30	AM
2019/7/20 9:29	267212.0953	36209.82598	30	AM
2019/7/20 9:30	267211.3575	36209.74687	30	AM
2019/7/20 9:31	267212.067	36209.08641	30	AM
2019/7/20 9:32	267212.7802	36208.22484	30	AM
2019/7/20 9:33	267214.2757	36207.94673	30	AM
2019/7/20 9:34	267214.4579	36208.54229	30	AM
2019/7/20 9:35	267213.4014	36208.71321	30	AM
2019/7/20 9:36	267212.3734	36207.83766	30	AM
2019/7/20 9:37	267212.2566	36208.04909	30	AM
2019/7/20 9:38	267212.7686	36207.90059	30	AM
2019/7/20 9:39	267212.0225	36208.34795	30	AM
2019/7/20 9:40	267212.3117	36208.09645	30	AM
2019/7/20 9:41	267211.77	36207.25302	30	AM
2019/7/20 9:42	267212.8153	36208.41876	30	AM
2019/7/20 9:43	267212.3703	36207.76702	30	AM
2019/7/20 9:44	267212.4512	36207.4492	30	AM
2019/7/20 9:45	267212.6202	36207.12436	30	AM
2019/7/20 9:46	267212.8049	36207.46922	30	AM
2019/7/20 9:47	267212.9341	36207.51657	30	AM
2019/7/20 9:48	267213.3381	36208.79566	30	AM
2019/7/20 9:49	267209.2575	36208.97621	30	AM
2019/7/20 9:50	267207.3601	36211.81324	30	AM
2019/7/20 9:51	267182.8542	36225.16939	30	AM
2019/7/20 9:52	267178.0966	36232.98919	30	AM
2019/7/20 9:53	267176.8299	36240.69267	30	AM
2019/7/20 9:54	267164.6658	36265.5751	30	AM
2019/7/20 9:55	267143.0616	36296.2253	30	AM
2019/7/20 9:56	267121.4134	36330.27182	30	AM
2019/7/20 9:57	267114.3464	36341.94924	30	AM
2019/7/20 9:58	267084.2608	36357.16549	30	AM
2019/7/20 9:59	267043.7617	36380.25951	30	AM
2019/7/20 10:00	267004.4092	36425.42737	30	AM
2019/7/20 10:01	266952.656	36449.816	30	AM
2019/7/20 10:02	266908.6846	36480.2153	30	AM
2019/7/20 10:03	266859.3053	36503.18313	30	AM
2019/7/20 10:04	266808.8386	36509.2713	30	AM
2019/7/20 10:05	266761.5255	36500.60896	30	AM
2019/7/20 10:06	266730.4881	36491.35421	30	AM
2019/7/20 10:07	266699.1514	36476.64856	30	AM
2019/7/20 10:08	266684.0227	36464.24154	30	AM
2019/7/20 10:09	266683.5599	36463.6488	30	AM
2019/7/20 10:10	266665.3161	36449.68604	30	AM
2019/7/20 10:11	266635.1183	36440.88975	30	AM
2019/7/20 10:12	266588.2736	36426.58084	30	AM
2019/7/20 10:13	266542.5102	36410.15119	30	AM
2019/7/20 10:14	266530.506	36411.11856	30	AM
2019/7/20 10:15	266508.8928	36414.20474	30	AM
2019/7/20 10:16	266477.0501	36420.95667	30	AM
2019/7/20 10:17	266451.3798	36447.21983	30	AM
2019/7/20 10:18	266445.8027	36453.01688	30	AM
2019/7/20 10:19	266444.713	36454.94974	30	AM
2019/7/20 10:20	266444.5965	36455.9712	30	AM
2019/7/20 10:21	266443.634	36455.00748	30	AM
2019/7/20 10:22	266443.1941	36454.46856	30	AM
2019/7/20 10:23	266443.1212	36454.63245	30	AM
2019/7/20 10:24	266443.912	36456.17436	30	AM
2019/7/20 10:25	266443.8544	36457.07832	30	AM
2019/7/20 10:26	266443.4365	36457.07104	30	AM
2019/7/20 10:27	266443.4543	36455.54635	30	AM
2019/7/20 10:28	266443.6782	36455.88125	30	AM
2019/7/20 10:29	266443.6068	36456.19667	30	AM
2019/7/20 10:30	266443.8542	36455.45502	30	AM
2019/7/20 10:31	266430.4612	36467.51413	30	AM
2019/7/20 10:32	266406.9353	36476.80952	30	AM
2019/7/20 10:33	266397.1257	36475.98906	30	AM
2019/7/20 10:34	266388.1865	36475.30169	30	AM
2019/7/20 10:35	266382.9523	36478.45946	30	AM
2019/7/20 10:36	266379.6278	36481.84739	30	AM
2019/7/20 10:37	266353.5277	36489.76155	30	AM
2019/7/20 10:38	266344.8586	36490.31069	30	AM
2019/7/20 10:39	266327.2489	36494.07165	30	AM
2019/7/20 10:40	266313.0272	36506.88362	30	AM
2019/7/20 10:41	266307.402	36504.46035	30	AM
2019/7/20 10:42	266286.6101	36501.86553	30	AM
2019/7/20 10:43	266277.7792	36506.35463	30	AM
2019/7/20 10:44	266263.17	36517.79776	30	AM
2019/7/20 10:45	266247.236	36531.02302	30	AM
2019/7/20 10:46	266223.7172	36552.30303	30	AM
2019/7/20 10:47	266179.0954	36575.6197	30	AM
2019/7/20 10:48	266144.068	36598.48925	30	AM
2019/7/20 10:49	266102.9349	36609.91913	30	AM
2019/7/20 10:50	266044.8992	36617.22786	30	AM
2019/7/20 10:51	265988.9325	36628.16179	30	AM
2019/7/20 10:52	265936.7242	36641.81914	30	AM
2019/7/20 10:53	265897.46	36649.14051	30	AM
2019/7/20 10:54	265892.7671	36652.04323	30	AM
2019/7/20 10:55	265893.2831	36652.5296	30	AM
2019/7/20 10:56	265875.732	36654.4903	30	AM
2019/7/20 10:57	265868.6926	36656.33872	30	AM
2019/7/20 10:58	265866.1614	36656.07177	30	AM
2019/7/20 10:59	265844.0459	36664.25277	30	AM
2019/7/20 11:00	265839.8506	36668.97858	30	AM
2019/7/20 11:01	265830.361	36677.31575	30	AM
2019/7/20 11:02	265815.7444	36688.55524	30	AM
2019/7/20 11:03	265813.1108	36690.29193	30	AM
2019/7/20 11:04	265793.7231	36699.74893	30	AM
2019/7/20 11:05	265774.3579	36701.51775	30	AM
2019/7/20 11:06	265773.7292	36702.56016	30	AM
2019/7/20 11:07	265773.9356	36702.0375	30	AM
2019/7/20 11:08	265771.9787	36702.95207	30	AM
2019/7/20 11:09	265761.2517	36709.01534	30	AM
2019/7/20 11:10	265737.1226	36731.57232	30	AM
2019/7/20 11:11	265707.7905	36746.83029	30	AM
2019/7/20 11:12	265688.1968	36757.89273	30	AM
2019/7/20 11:13	265672.2619	36760.1081	30	AM
2019/7/20 11:14	265671.0302	36760.13638	30	AM
2019/7/20 11:15	265668.2614	36759.45657	30	AM
2019/7/20 11:16	265647.1632	36756.00889	30	AM
2019/7/20 11:17	265622.5706	36746.07865	30	AM
2019/7/20 11:18	265590.7691	36739.24947	30	AM
2019/7/20 11:19	265568.9662	36741.0509	30	AM
2019/7/20 11:20	265548.3648	36731.19446	30	AM
2019/7/20 11:21	265539.9467	36713.97758	30	AM
2019/7/20 11:22	265524.6293	36696.28473	30	AM
2019/7/20 11:23	265482.5583	36684.93673	30	AM
2019/7/20 11:24	265440.1975	36687.53816	30	AM
2019/7/20 11:25	265411.0582	36701.00123	30	AM
2019/7/20 11:26	265369.6882	36723.42548	30	AM
2019/7/20 11:27	265351.3639	36748.9905	30	AM
2019/7/20 11:28	265320.2818	36786.38031	30	AM
2019/7/20 11:29	265291.7277	36823.2704	30	AM
2019/7/20 11:30	265279.0547	36847.19044	30	AM
2019/7/20 11:31	265273.3443	36855.72506	30	AM
2019/7/20 11:32	265261.6424	36873.77341	30	AM
2019/7/20 11:33	265241.3829	36901.90953	30	AM
2019/7/20 11:34	265209.9765	36926.99497	30	AM
2019/7/20 11:35	265157.3857	36956.80064	30	AM
2019/7/20 11:36	265120.1807	36968.21779	30	AM
2019/7/20 11:37	265080.8802	36974.00051	30	AM
2019/7/20 11:38	265033.2986	36982.55492	30	AM
2019/7/20 11:39	265001.3147	36984.50625	30	AM
2019/7/20 11:40	264970.5658	36986.31445	30	AM
2019/7/20 11:41	264944.7262	36984.1173	30	AM
2019/7/20 11:42	264936.5408	36983.53341	30	AM
2019/7/20 11:43	264920.9087	36983.66286	30	AM
2019/7/20 11:44	264916.1869	36990.56402	30	AM
2019/7/20 11:45	264910.8592	36994.7962	30	AM
2019/7/20 11:46	264900.3354	36999.96412	30	AM
2019/7/20 11:47	264875.9145	37012.24681	30	AM
2019/7/20 11:48	264872.8917	37012.81929	30	AM
2019/7/20 11:49	264872.0476	37011.6501	30	AM
2019/7/20 11:50	264872.527	37012.58507	30	AM
2019/7/20 11:51	264872.1542	37012.80433	30	AM
2019/7/20 11:52	264872.1873	37012.17922	30	AM
2019/7/20 11:53	264871.85	37012.54798	30	AM
2019/7/20 11:54	264872.0533	37012.15289	30	AM
2019/7/20 11:55	264872.129	37012.18218	30	AM
2019/7/20 11:56	264873.7435	37011.98201	30	AM
2019/7/20 11:57	264873.5547	37012.53452	30	AM
2019/7/20 11:58	264873.021	37011.05381	30	AM
2019/7/20 11:59	264873.6245	37011.48172	30	AM
2019/7/20 12:00	264874.1639	37011.43165	30	AM
2019/7/20 12:01	264874.2439	37011.01391	30	AM
2019/7/20 12:02	264874.2335	37011.15549	30	AM
2019/7/20 12:03	264872.8692	37011.98183	30	AM
2019/7/20 12:04	264869.6606	37011.25602	30	AM
2019/7/20 12:05	264848.1777	37006.84084	30	AM
2019/7/20 12:06	264829.3487	37002.04	30	AM
2019/7/20 12:07	264816.6034	36983.72347	30	AM
2019/7/20 12:08	264816.4851	36974.6647	30	AM
2019/7/20 12:09	264814.879	36974.65878	30	AM
2019/7/20 12:10	264815.9379	36975.27057	30	AM
2019/7/20 12:11	264816.8286	36975.51445	30	AM
2019/7/20 12:12	264813.8116	36976.53986	30	AM
2019/7/20 12:13	264816.5029	36974.26878	30	AM
2019/7/20 12:14	264816.7982	36974.8617	30	AM
2019/7/20 12:15	264816.3175	36974.77737	30	AM
2019/7/20 12:16	264816.0059	36974.56876	30	AM
2019/7/20 12:17	264818.148	36974.14081	30	AM
2019/7/20 12:18	264817.3408	36974.85623	30	AM
2019/7/20 12:19	264816.4954	36975.22307	30	AM
2019/7/20 12:20	264816.7287	36975.25436	30	AM
2019/7/20 12:21	264815.9672	36975.16383	30	AM
2019/7/20 12:22	264816.5886	36974.61251	30	AM
2019/7/20 12:23	264815.3826	36976.89825	30	AM
2019/7/20 12:24	264814.031	36980.70852	30	AM
2019/7/20 12:25	264808.9462	36979.90922	30	AM
2019/7/20 12:26	264802.346	36980.18624	30	AM
2019/7/20 12:27	264804.0042	36981.10335	30	AM
2019/7/20 12:28	264804.3234	36980.96743	30	AM
2019/7/20 12:29	264803.9596	36980.01445	30	AM
2019/7/20 12:30	264804.3155	36981.32874	30	AM
2019/7/20 12:31	264805.0663	36979.63428	30	AM
2019/7/20 12:32	264800.696	36978.46741	30	AM
2019/7/20 12:33	264777.8091	36975.13352	30	AM
2019/7/20 12:34	264756.2256	36968.43932	30	AM
2019/7/20 12:35	264755.0696	36967.70109	30	AM
2019/7/20 12:36	264752.2209	36968.00928	30	AM
2019/7/20 12:37	264736.9521	36966.00111	30	AM
2019/7/20 12:38	264722.6731	36955.85517	30	AM
2019/7/20 12:39	264688.0522	36931.94908	30	AM
2019/7/20 12:40	264664.6224	36907.40072	30	AM
2019/7/20 12:41	264653.1439	36900.40626	30	AM
2019/7/20 12:42	264649.5866	36901.10421	30	AM
2019/7/20 12:43	264643.5325	36905.21562	30	AM
2019/7/20 12:44	264619.7558	36906.56091	30	AM
2019/7/20 12:45	264606.8331	36899.60363	30	AM
2019/7/20 12:46	264602.1943	36898.72752	30	AM
2019/7/20 12:47	264568.0641	36892.4788	30	AM
2019/7/20 12:48	264539.5353	36893.445	30	AM
2019/7/20 12:49	264527.0679	36892.0889	30	AM
2019/7/20 12:50	264527.2795	36892.1611	30	AM
2019/7/20 12:51	264526.9863	36892.08263	30	AM
2019/7/20 12:52	264527.305	36892.39189	30	AM
2019/7/20 12:53	264527.0674	36891.1314	30	AM
2019/7/20 12:54	264520.6591	36867.39766	30	AM
2019/7/20 12:55	264513.7459	36841.06939	30	AM
2019/7/20 12:56	264510.4075	36816.03978	30	AM
2019/7/20 12:57	264492.6157	36796.49491	30	AM
2019/7/20 12:58	264488.9497	36794.41225	30	AM
2019/7/20 12:59	264489.1758	36794.17956	30	AM
2019/7/20 13:00	264488.8213	36792.25583	30	AM
2019/7/20 13:01	264467.5156	36765.54608	30	AM
2019/7/20 13:02	264461.5196	36757.71315	30	AM
2019/7/20 13:03	264466.8499	36758.05765	30	AM
2019/7/20 13:04	264478.1054	36757.71863	30	AM
2019/7/20 13:05	264489.7671	36759.68142	30	AM
2019/7/20 13:06	264510.4188	36770.03579	30	AM
2019/7/20 13:07	264517.8053	36770.73803	30	AM
2019/7/20 13:08	264532.6697	36773.57797	30	AM
2019/7/20 13:09	264535.2995	36775.36333	30	AM
2019/7/20 13:10	264535.5248	36774.89026	30	AM
2019/7/20 13:11	264547.7959	36773.99983	30	AM
2019/7/20 13:12	264588.7481	36786.21762	30	AM
2019/7/20 13:13	264636.4632	36800.26265	30	AM
2019/7/20 13:14	264658.4181	36806.88986	30	AM
2019/7/20 13:15	264658.7363	36806.44644	30	AM
2019/7/20 13:16	264658.9584	36805.674	30	AM
2019/7/20 13:17	264661.7136	36807.43167	30	AM
2019/7/20 13:18	264676.2714	36818.64749	30	AM
2019/7/20 13:19	264677.7987	36819.16277	30	AM
2019/7/20 13:20	264681.4636	36844.49682	30	AM
2019/7/20 13:21	264690.7783	36892.51068	30	AM
2019/7/20 13:22	264691.5746	36901.88767	30	AM
2019/7/20 13:23	264705.4739	36905.13613	30	AM
2019/7/20 13:24	264728.0944	36914.95601	30	AM
2019/7/20 13:25	264735.411	36916.49559	30	AM
2019/7/20 13:26	264734.1089	36917.13956	30	AM
2019/7/20 13:27	264732.9308	36917.27143	30	AM
2019/7/20 13:28	264733.0975	36917.309	30	AM
2019/7/20 13:29	264732.6127	36917.17546	30	AM
2019/7/20 13:30	264732.6442	36917.67023	30	AM
2019/7/20 13:31	264737.8382	36922.41318	30	AM
2019/7/20 13:32	264745.6868	36934.44651	30	AM
2019/7/20 13:33	264747.6511	36941.7081	30	AM
2019/7/20 13:34	264749.8776	36944.58669	30	AM
2019/7/20 13:35	264756.8097	36948.39299	30	AM
2019/7/20 13:36	264758.0586	36948.14533	30	AM
2019/7/20 13:37	264760.4499	36950.90935	30	AM
2019/7/20 13:38	264764.1191	36949.30871	30	AM
2019/7/20 13:39	264774.6872	36947.50411	30	AM
2019/7/20 13:40	264795.5724	36959.24172	30	AM
2019/7/20 13:41	264815.3853	36975.58389	30	AM
2019/7/20 13:42	264816.8968	36976.08497	30	AM
2019/7/20 13:43	264815.8653	36976.65887	30	AM
2019/7/20 13:44	264816.7509	36982.00555	30	AM
2019/7/20 13:45	264821.5416	36986.63595	30	AM
2019/7/20 13:46	264819.1525	36991.33242	30	AM
2019/7/20 13:47	264819.3646	36996.30097	30	AM
2019/7/20 13:48	264819.7546	36997.69231	30	AM
2019/7/20 13:49	264820.7654	36999.08001	30	AM
2019/7/20 13:50	264818.5918	36998.08226	30	AM
2019/7/20 13:51	264818.8491	36998.11281	30	AM
2019/7/20 13:52	264818.2872	36998.42576	30	AM
2019/7/20 13:53	264818.1313	36997.72953	30	AM
2019/7/20 13:54	264817.5015	36997.14806	30	AM
2019/7/20 13:55	264816.9154	36997.15814	30	AM
2019/7/20 13:56	264819.5501	36988.96574	30	AM
2019/7/20 13:57	264820.27	36986.63346	30	AM
2019/7/20 13:58	264821.8514	36986.89673	30	AM
2019/7/20 13:59	264820.9391	36985.3431	30	AM
2019/7/20 14:00	264820.3679	36982.68444	30	AM
2019/7/20 14:01	264820.4893	36973.31885	30	AM
2019/7/20 14:02	264820.1423	36972.88887	30	AM
2019/7/20 14:03	264819.7844	36972.43418	30	AM
2019/7/20 14:04	264819.1958	36972.65238	30	AM
2019/7/20 14:05	264818.8997	36971.96024	30	AM
2019/7/20 14:06	264819.1882	36966.66584	30	AM
2019/7/20 14:07	264819.5083	36966.47516	30	AM
2019/7/20 14:08	264819.0445	36966.40595	30	AM
2019/7/20 14:09	264820.1145	36966.04846	30	AM
2019/7/20 14:10	264820.1173	36966.08607	30	AM
2019/7/20 14:11	264820.4033	36966.91315	30	AM
2019/7/20 14:12	264819.5976	36965.89299	30	AM
2019/7/20 14:13	264819.2301	36966.20449	30	AM
2019/7/20 14:14	264820.2422	36968.89045	30	AM
2019/7/20 14:15	264819.5792	36969.15292	30	AM
2019/7/20 14:16	264819.5463	36967.11114	30	AM
2019/7/20 14:17	264818.2004	36966.77758	30	AM
2019/7/20 14:18	264821.7964	36963.4238	30	AM
2019/7/20 14:19	264823.4102	36962.56257	30	AM
2019/7/20 14:20	264822.8517	36962.72048	30	AM
2019/7/20 14:21	264823.1638	36962.49109	30	AM
2019/7/20 14:22	264822.3413	36961.57416	30	AM
2019/7/20 14:23	264822.8647	36961.16997	30	AM
2019/7/20 14:24	264821.6278	36961.16969	30	AM
2019/7/20 14:25	264821.2706	36961.24202	30	AM
2019/7/20 14:26	264823.5296	36961.17199	30	AM
2019/7/20 14:27	264826.6681	36960.5046	30	AM
2019/7/20 14:28	264827.1377	36960.07756	30	AM
2019/7/20 14:29	264827.642	36960.36005	30	AM
2019/7/20 14:30	264828.0199	36959.83182	30	AM
2019/7/20 14:31	264827.9192	36959.57985	30	AM
2019/7/20 14:32	264827.3012	36959.65251	30	AM
2019/7/20 14:33	264827.1514	36960.04308	30	AM
2019/7/20 14:34	264827.2409	36960.30262	30	AM
2019/7/20 14:35	264827.1772	36960.16143	30	AM
2019/7/20 14:36	264827.0458	36960.11961	30	AM
2019/7/20 14:37	264827.6668	36959.96278	30	AM
2019/7/20 14:38	264826.1506	36960.36664	30	AM
2019/7/20 14:39	264826.1635	36960.75265	30	AM
2019/7/20 14:40	264822.8048	36961.21976	30	AM
2019/7/20 14:41	264822.392	36962.03759	30	AM
2019/7/20 14:42	264821.4083	36962.12868	30	AM
2019/7/20 14:43	264824.2951	36961.73928	30	AM
2019/7/20 14:44	264825.794	36959.78585	30	AM
2019/7/20 14:45	264822.6676	36959.20307	30	AM
2019/7/20 14:46	264823.8936	36960.21301	30	AM
2019/7/20 14:47	264822.1539	36961.25474	30	AM
2019/7/20 14:48	264821.2593	36960.84292	30	AM
2019/7/20 14:49	264821.2836	36961.64114	30	AM
2019/7/20 14:50	264820.0176	36960.59497	30	AM
2019/7/20 14:51	264821.1124	36961.84652	30	AM
2019/7/20 14:52	264821.2316	36962.83549	30	AM
2019/7/20 14:53	264821.7458	36962.73141	30	AM
2019/7/20 14:54	264820.6132	36962.16591	30	AM
2019/7/20 14:55	264819.5597	36962.34993	30	AM
2019/7/20 14:56	264819.5703	36963.12343	30	AM
2019/7/20 14:57	264818.6041	36974.96693	30	AM
2019/7/20 14:58	264818.921	36975.3444	30	AM
2019/7/20 14:59	264818.5838	36976.39394	30	AM
2019/7/20 15:00	264818.3589	36977.39091	30	AM
2019/7/21 4:00	264839.4167	36991.84329	30	AM
2019/7/21 4:01	264839.5127	36991.173	30	AM
2019/7/21 4:02	264839.2281	36991.45585	30	AM
2019/7/21 4:03	264840.2891	36989.33494	30	AM
2019/7/21 4:04	264839.6124	36988.75403	30	AM
2019/7/21 4:05	264840.7879	36990.75464	30	AM
2019/7/21 4:06	264849.7408	36997.96605	30	AM
2019/7/21 4:07	264855.6461	37008.59326	30	AM
2019/7/21 4:08	264862.5832	37027.42571	30	AM
2019/7/21 4:09	264864.9197	37044.87364	30	AM
2019/7/21 4:10	264863.4126	37043.90469	30	AM
2019/7/21 4:11	264859.3852	37053.23884	30	AM
2019/7/21 4:12	264865.4426	37066.94675	30	AM
2019/7/21 4:13	264877.9417	37081.49719	30	AM
2019/7/21 4:14	264876.0054	37086.78678	30	AM
2019/7/21 4:15	264867.0288	37100.40134	30	AM
2019/7/21 4:16	264869.2798	37101.98288	30	AM
2019/7/21 4:17	264867.5594	37104.8896	30	AM
2019/7/21 4:18	264866.1356	37113.7487	30	AM
2019/7/21 4:19	264862.3227	37127.63091	30	AM
2019/7/21 4:20	264856.7939	37131.51179	30	AM
2019/7/21 4:21	264856.2406	37145.61415	30	AM
2019/7/21 4:22	264851.5912	37149.59106	30	AM
2019/7/21 4:23	264852.4147	37154.37852	30	AM
2019/7/21 4:24	264861.7275	37164.36506	30	AM
2019/7/21 4:25	264872.5325	37190.08926	30	AM
2019/7/21 4:26	264871.0756	37196.60315	30	AM
2019/7/21 4:27	264864.3378	37208.61234	30	AM
2019/7/21 4:28	264866.8057	37212.09515	30	AM
2019/7/21 4:29	264866.8282	37218.46309	30	AM
2019/7/21 4:30	264866.0199	37225.55162	30	AM
2019/7/21 4:31	264866.9666	37231.60634	30	AM
2019/7/21 4:32	264867.3169	37238.35248	30	AM
2019/7/21 4:33	264869.7907	37248.3861	30	AM
2019/7/21 4:34	264873.518	37255.38774	30	AM
2019/7/21 4:35	264865.2655	37262.3776	30	AM
2019/7/21 4:36	264858.0708	37269.07192	30	AM
2019/7/21 4:37	264853.5303	37272.23328	30	AM
2019/7/21 4:38	264855.5547	37294.46866	30	AM
2019/7/21 4:39	264859.4706	37303.8446	30	AM
2019/7/21 4:40	264862.2625	37307.02354	30	AM
2019/7/21 4:41	264862.5493	37306.78936	30	AM
2019/7/21 4:42	264862.2118	37307.87448	30	AM
2019/7/21 4:43	264865.2471	37305.94854	30	AM
2019/7/21 4:44	264868.9979	37306.65892	30	AM
2019/7/21 4:45	264873.719	37295.78129	30	AM
2019/7/21 4:46	264888.6608	37276.21336	30	AM
2019/7/21 4:47	264903.3905	37287.04879	30	AM
2019/7/21 4:48	264906.5726	37294.34735	30	AM
2019/7/21 4:49	264905.4387	37294.44529	30	AM
2019/7/21 4:50	264906.8659	37294.64002	30	AM
2019/7/21 4:51	264906.2933	37295.13234	30	AM
2019/7/21 4:52	264906.1443	37294.18485	30	AM
2019/7/21 4:53	264904.3774	37293.7712	30	AM
2019/7/21 4:54	264904.3509	37294.60038	30	AM
2019/7/21 4:55	264905.0335	37294.60097	30	AM
2019/7/21 4:56	264905.7615	37293.59909	30	AM
2019/7/21 4:57	264905.3682	37294.12603	30	AM
2019/7/21 4:58	264921.5318	37293.37741	30	AM
2019/7/21 4:59	264951.4373	37298.85585	30	AM
2019/7/21 5:00	264968.9864	37290.75386	30	AM
2019/7/21 5:01	264977.9173	37285.40377	30	AM
2019/7/21 5:02	264980.7412	37282.36961	30	AM
2019/7/21 5:03	264981.6492	37279.22298	30	AM
2019/7/21 5:04	264981.2842	37278.77333	30	AM
2019/7/21 5:05	264969.7492	37272.04806	30	AM
2019/7/21 5:06	264968.4671	37271.80722	30	AM
2019/7/21 5:07	264968.1534	37271.30058	30	AM
2019/7/21 5:08	264970.0782	37272.88675	30	AM
2019/7/21 5:09	264979.4809	37286.34026	30	AM
2019/7/21 5:10	264982.4713	37289.6788	30	AM
2019/7/21 5:11	264990.4769	37279.17726	30	AM
2019/7/21 5:12	264998.0404	37267.0337	30	AM
2019/7/21 5:13	265007.2274	37264.72005	30	AM
2019/7/21 5:14	265008.059	37264.34639	30	AM
2019/7/21 5:15	265009.8325	37264.53625	30	AM
2019/7/21 5:16	265010.7397	37264.89589	30	AM
2019/7/21 5:17	265008.3295	37263.6344	30	AM
2019/7/21 5:18	265009.0085	37264.20203	30	AM
2019/7/21 5:19	265005.1066	37271.18471	30	AM
2019/7/21 5:20	265000.658	37286.4094	30	AM
2019/7/21 5:21	265002.1699	37288.68202	30	AM
2019/7/21 5:22	265001.8278	37289.48989	30	AM
2019/7/21 5:23	265005.7153	37290.64967	30	AM
2019/7/21 5:24	265014.8351	37278.40364	30	AM
2019/7/21 5:25	265030.2163	37253.67072	30	AM
2019/7/21 5:26	265036.36	37249.36941	30	AM
2019/7/21 5:27	265037.091	37248.46782	30	AM
2019/7/21 5:28	265034.9522	37247.67966	30	AM
2019/7/21 5:29	265015.9256	37227.10965	30	AM
2019/7/21 5:30	265003.4637	37218.34316	30	AM
2019/7/21 5:31	264996.9063	37215.98312	30	AM
2019/7/21 5:32	264998.9124	37214.40696	30	AM
2019/7/21 5:33	264995.2538	37207.28142	30	AM
2019/7/21 5:34	264996.8793	37206.38627	30	AM
2019/7/21 5:35	264992.3268	37193.82982	30	AM
2019/7/21 5:36	264988.8644	37187.62523	30	AM
2019/7/21 5:37	264989.8233	37184.93509	30	AM
2019/7/21 5:38	264998.311	37167.57664	30	AM
2019/7/21 5:39	265003.3146	37153.43204	30	AM
2019/7/21 5:40	265012.3794	37142.67257	30	AM
2019/7/21 5:41	265020.3446	37135.89994	30	AM
2019/7/21 5:42	265029.6224	37124.82852	30	AM
2019/7/21 5:43	265057.0132	37103.43785	30	AM
2019/7/21 5:44	265106.7999	37086.68463	30	AM
2019/7/21 5:45	265125.7506	37082.31272	30	AM
2019/7/21 5:46	265126.5064	37079.51719	30	AM
2019/7/21 5:47	265127.1488	37080.7197	30	AM
2019/7/21 5:48	265127.5038	37083.26982	30	AM
2019/7/21 5:49	265128.009	37085.20679	30	AM
2019/7/21 5:50	265127.7114	37082.16446	30	AM
2019/7/21 5:51	265130.2006	37082.67787	30	AM
2019/7/21 5:52	265147.2486	37077.85695	30	AM
2019/7/21 5:53	265165.18	37075.34455	30	AM
2019/7/21 5:54	265186.9683	37088.20402	30	AM
2019/7/21 5:55	265190.0194	37092.78851	30	AM
2019/7/21 5:56	265197.8931	37100.09471	30	AM
2019/7/21 5:57	265219.0074	37108.66283	30	AM
2019/7/21 5:58	265241.4542	37125.32218	30	AM
2019/7/21 5:59	265266.6358	37130.76444	30	AM
2019/7/21 6:00	265296.0746	37135.64353	30	AM
2019/7/21 6:01	265303.1914	37136.50546	30	AM
2019/7/21 6:02	265311.8706	37139.35831	30	AM
2019/7/21 6:03	265335.1526	37146.53711	30	AM
2019/7/21 6:04	265372.9359	37146.3837	30	AM
2019/7/21 6:05	265393.8149	37122.32989	30	AM
2019/7/21 6:06	265396.8334	37104.08856	30	AM
2019/7/21 6:07	265415.881	37086.62622	30	AM
2019/7/21 6:08	265439.6633	37076.24142	30	AM
2019/7/21 6:09	265444.5393	37071.23216	30	AM
2019/7/21 6:10	265449.5061	37063.815	30	AM
2019/7/21 6:11	265451.771	37062.31028	30	AM
2019/7/21 6:12	265451.6633	37058.70678	30	AM
2019/7/21 6:13	265461.0609	37050.69103	30	AM
2019/7/21 6:14	265491.1217	37036.41905	30	AM
2019/7/21 6:15	265511.6854	37030.65614	30	AM
2019/7/21 6:16	265539.5807	37015.64248	30	AM
2019/7/21 6:17	265551.2977	37009.40145	30	AM
2019/7/21 6:18	265575.0153	36990.25242	30	AM
2019/7/21 6:19	265582.3947	36984.65531	30	AM
2019/7/21 6:20	265584.1474	36983.35569	30	AM
2019/7/21 6:21	265586.3743	36982.8468	30	AM
2019/7/21 6:22	265587.3648	36983.94969	30	AM
2019/7/21 6:23	265587.861	36982.20018	30	AM
2019/7/21 6:24	265587.1143	36982.74746	30	AM
2019/7/21 6:25	265587.449	36982.23566	30	AM
2019/7/21 6:26	265587.8074	36982.97811	30	AM
2019/7/21 6:27	265587.4636	36982.48231	30	AM
2019/7/21 6:28	265584.8357	36984.19873	30	AM
2019/7/21 6:29	265586.2472	36983.77849	30	AM
2019/7/21 6:30	265583.7859	36979.83041	30	AM
2019/7/21 6:31	265583.9503	36969.47034	30	AM
2019/7/21 6:32	265582.9987	36964.67249	30	AM
2019/7/21 6:33	265582.1546	36965.8709	30	AM
2019/7/21 6:34	265581.7378	36966.18768	30	AM
2019/7/21 6:35	265583.3095	36965.19632	30	AM
2019/7/21 6:36	265586.6152	36965.92745	30	AM
2019/7/21 6:37	265591.0222	36959.92396	30	AM
2019/7/21 6:38	265597.2372	36940.32595	30	AM
2019/7/21 6:39	265594.2346	36933.45026	30	AM
2019/7/21 6:40	265594.162	36932.5964	30	AM
2019/7/21 6:41	265593.3093	36933.6112	30	AM
2019/7/21 6:42	265593.7195	36933.90274	30	AM
2019/7/21 6:43	265595.7586	36931.85058	30	AM
2019/7/21 6:44	265617.5066	36927.0121	30	AM
2019/7/21 6:45	265646.7373	36915.97812	30	AM
2019/7/21 6:46	265686.2001	36911.07428	30	AM
2019/7/21 6:47	265724.6861	36913.35078	30	AM
2019/7/21 6:48	265764.3116	36915.97875	30	AM
2019/7/21 6:49	265798.9459	36912.71734	30	AM
2019/7/21 6:50	265810.5684	36909.11723	30	AM
2019/7/21 6:51	265827.5616	36894.84848	30	AM
2019/7/21 6:52	265852.9223	36868.33985	30	AM
2019/7/21 6:53	265892.4236	36859.7197	30	AM
2019/7/21 6:54	265925.0135	36852.58903	30	AM
2019/7/21 6:55	265934.2703	36835.29653	30	AM
2019/7/21 6:56	265943.1749	36809.43627	30	AM
2019/7/21 6:57	265950.239	36772.11366	30	AM
2019/7/21 6:58	265955.4148	36757.62809	30	AM
2019/7/21 6:59	265957.4138	36724.06345	30	AM
2019/7/21 7:00	265968.1542	36710.82284	30	AM
2019/7/21 7:01	265994.2994	36699.38551	30	AM
2019/7/21 7:02	266006.3794	36694.84592	30	AM
2019/7/21 7:03	266006.9026	36695.94854	30	AM
2019/7/21 7:04	266008.6855	36695.33394	30	AM
2019/7/21 7:05	266018.8295	36685.26673	30	AM
2019/7/21 7:06	266020.7135	36683.63674	30	AM
2019/7/21 7:07	266019.5611	36683.94558	30	AM
2019/7/21 7:08	266019.6007	36683.22664	30	AM
2019/7/21 7:09	266019.6005	36684.29029	30	AM
2019/7/21 7:10	266032.7689	36687.54075	30	AM
2019/7/21 7:11	266059.7871	36672.80132	30	AM
2019/7/21 7:12	266065.9104	36659.8585	30	AM
2019/7/21 7:13	266068.7719	36657.32208	30	AM
2019/7/21 7:14	266087.7536	36643.89208	30	AM
2019/7/21 7:15	266084.5921	36642.32733	30	AM
2019/7/21 7:16	266086.0388	36642.10286	30	AM
2019/7/21 7:17	266086.0837	36641.99777	30	AM
2019/7/21 7:18	266109.9052	36629.70193	30	AM
2019/7/21 7:19	266144.4235	36604.47336	30	AM
2019/7/21 7:20	266145.7451	36600.60965	30	AM
2019/7/21 7:21	266145.1502	36601.03855	30	AM
2019/7/21 7:22	266146.5752	36601.24066	30	AM
2019/7/21 7:23	266145.3027	36600.72403	30	AM
2019/7/21 7:24	266145.757	36600.77371	30	AM
2019/7/21 7:25	266147.289	36599.86643	30	AM
2019/7/21 7:26	266141.2936	36601.48548	30	AM
2019/7/21 7:27	266140.671	36600.87396	30	AM
2019/7/21 7:28	266137.8356	36602.13067	30	AM
2019/7/21 7:29	266144.2347	36599.981	30	AM
2019/7/21 7:30	266144.8382	36599.75597	30	AM
2019/7/21 7:31	266156.5224	36593.05231	30	AM
2019/7/21 7:32	266185.1147	36558.95524	30	AM
2019/7/21 7:33	266204.7076	36530.90353	30	AM
2019/7/21 7:34	266211.3988	36519.85674	30	AM
2019/7/21 7:35	266224.7847	36507.56386	30	AM
2019/7/21 7:36	266240.8696	36492.97168	30	AM
2019/7/21 7:37	266251.2237	36472.4556	30	AM
2019/7/21 7:38	266259.172	36468.67382	30	AM
2019/7/21 7:39	266268.0158	36469.12027	30	AM
2019/7/21 7:40	266281.2774	36449.92016	30	AM
2019/7/21 7:41	266298.5469	36432.64667	30	AM
2019/7/21 7:42	266323.098	36423.33705	30	AM
2019/7/21 7:43	266352.6269	36413.28496	30	AM
2019/7/21 7:44	266378.9175	36420.70506	30	AM
2019/7/21 7:45	266398.2864	36432.60206	30	AM
2019/7/21 7:46	266431.5804	36445.22427	30	AM
2019/7/21 7:47	266445.1242	36453.03343	30	AM
2019/7/21 7:48	266444.7664	36453.12604	30	AM
2019/7/21 7:49	266445.3488	36453.21698	30	AM
2019/7/21 7:50	266445.9832	36453.69614	30	AM
2019/7/21 7:51	266446.8543	36453.47327	30	AM
2019/7/21 7:52	266446.4017	36454.48208	30	AM
2019/7/21 7:53	266446.3417	36453.27613	30	AM
2019/7/21 7:54	266446.5479	36454.52961	30	AM
2019/7/21 7:55	266446.4901	36454.75452	30	AM
2019/7/21 7:56	266446.9373	36454.61948	30	AM
2019/7/21 7:57	266446.8309	36453.68121	30	AM
2019/7/21 7:58	266446.4961	36453.31333	30	AM
2019/7/21 7:59	266447.5011	36453.02186	30	AM
2019/7/21 8:00	266447.6762	36452.39802	30	AM
2019/7/21 8:01	266447.8966	36452.31391	30	AM
2019/7/21 8:02	266447.503	36455.03634	30	AM
2019/7/21 8:03	266447.9328	36454.80362	30	AM
2019/7/21 8:04	266447.235	36454.72118	30	AM
2019/7/21 8:05	266446.5853	36454.1517	30	AM
2019/7/21 8:06	266447.8375	36455.13029	30	AM
2019/7/21 8:07	266448.3683	36455.32558	30	AM
2019/7/21 8:08	266446.4343	36455.88749	30	AM
2019/7/21 8:09	266447.0086	36454.7109	30	AM
2019/7/21 8:10	266449.8216	36454.64616	30	AM
2019/7/21 8:11	266463.8653	36449.9978	30	AM
2019/7/21 8:12	266488.2614	36443.21038	30	AM
2019/7/21 8:13	266503.4171	36441.63549	30	AM
2019/7/21 8:14	266506.0558	36442.45267	30	AM
2019/7/21 8:15	266528.9748	36446.81857	30	AM
2019/7/21 8:16	266533.8633	36453.23446	30	AM
2019/7/21 8:17	266559.9909	36461.1759	30	AM
2019/7/21 8:18	266586.1788	36462.11974	30	AM
2019/7/21 8:19	266603.6266	36460.11633	30	AM
2019/7/21 8:20	266624.1102	36461.90197	30	AM
2019/7/21 8:21	266652.427	36457.69119	30	AM
2019/7/21 8:22	266672.5218	36453.13373	30	AM
2019/7/21 8:23	266678.3643	36449.7233	30	AM
2019/7/21 8:24	266687.3914	36437.95344	30	AM
2019/7/21 8:25	266701.602	36425.47498	30	AM
2019/7/21 8:26	266717.7259	36411.01926	30	AM
2019/7/21 8:27	266722.9792	36406.90035	30	AM
2019/7/21 8:28	266723.1507	36406.97995	30	AM
2019/7/21 8:29	266722.498	36406.21286	30	AM
2019/7/21 8:30	266722.6881	36406.69653	30	AM
2019/7/21 8:31	266722.2314	36407.55971	30	AM
2019/7/21 8:32	266722.8408	36407.10352	30	AM
2019/7/21 8:33	266723.5545	36407.30283	30	AM
2019/7/21 8:34	266724.1133	36408.2104	30	AM
2019/7/21 8:35	266723.2978	36406.1478	30	AM
2019/7/21 8:36	266723.383	36406.85602	30	AM
2019/7/21 8:37	266723.7044	36407.08417	30	AM
2019/7/21 8:38	266733.2339	36401.46345	30	AM
2019/7/21 8:39	266756.8827	36408.20241	30	AM
2019/7/21 8:40	266769.2182	36417.47526	30	AM
2019/7/21 8:41	266788.6757	36433.35678	30	AM
2019/7/21 8:42	266789.8298	36432.59706	30	AM
2019/7/21 8:43	266790.1658	36432.89156	30	AM
2019/7/21 8:44	266790.3737	36433.06959	30	AM
2019/7/21 8:45	266790.8988	36432.65398	30	AM
2019/7/21 8:46	266791.3539	36432.82946	30	AM
2019/7/21 8:47	266802.2165	36430.72155	30	AM
2019/7/21 8:48	266815.4196	36426.37238	30	AM
2019/7/21 8:49	266841.7563	36420.68325	30	AM
2019/7/21 8:50	266860.4572	36413.22162	30	AM
2019/7/21 8:51	266885.4009	36409.52588	30	AM
2019/7/21 8:52	266892.6329	36408.90571	30	AM
2019/7/21 8:53	266891.5874	36407.46586	30	AM
2019/7/21 8:54	266892.3366	36408.67166	30	AM
2019/7/21 8:55	266892.0932	36407.25892	30	AM
2019/7/21 8:56	266877.5533	36422.64559	30	AM
2019/7/21 8:57	266863.4495	36446.95979	30	AM
2019/7/21 8:58	266859.7184	36458.7192	30	AM
2019/7/21 8:59	266859.7033	36459.21002	30	AM
2019/7/21 9:00	266861.1086	36457.41683	30	AM
2019/7/21 9:01	266860.9051	36457.01464	30	AM
2019/7/21 9:02	266859.6359	36458.02288	30	AM
2019/7/21 9:03	266859.8687	36458.5471	30	AM
2019/7/21 9:04	266859.9104	36459.08721	30	AM
2019/7/21 9:05	266860.0706	36460.17552	30	AM
2019/7/21 9:06	266861.3168	36459.21042	30	AM
2019/7/21 9:07	266860.0272	36458.18649	30	AM
2019/7/21 9:08	266861.4996	36458.19393	30	AM
2019/7/21 9:09	266860.4526	36460.3266	30	AM
2019/7/21 9:10	266860.8983	36459.74741	30	AM
2019/7/21 9:11	266860.6316	36459.24411	30	AM
2019/7/21 9:12	266859.7874	36458.23816	30	AM
2019/7/21 9:13	266860.9921	36459.41105	30	AM
2019/7/21 9:14	266861.5415	36459.9953	30	AM
2019/7/21 9:15	266860.916	36459.45162	30	AM
2019/7/21 9:16	266860.1711	36459.80461	30	AM
2019/7/21 9:17	266861.0296	36459.4457	30	AM
2019/7/21 9:18	266859.5624	36461.26435	30	AM
2019/7/21 9:19	266859.1702	36460.29811	30	AM
2019/7/21 9:20	266858.9684	36458.9215	30	AM
2019/7/21 9:21	266859.6321	36459.24285	30	AM
2019/7/21 9:22	266859.9483	36458.92573	30	AM
2019/7/21 9:23	266860.2496	36458.7638	30	AM
2019/7/21 9:24	266860.9085	36459.21714	30	AM
2019/7/21 9:25	266864.362	36460.40025	30	AM
2019/7/21 9:26	266893.4998	36461.63179	30	AM
2019/7/21 9:27	266924.8534	36453.81836	30	AM
2019/7/21 9:28	266955.7925	36447.95424	30	AM
2019/7/21 9:29	266997.7614	36432.25618	30	AM
2019/7/21 9:30	267037.4459	36414.79336	30	AM
2019/7/21 9:31	267056.8956	36416.0734	30	AM
2019/7/21 9:32	267070.4751	36417.26102	30	AM
2019/7/21 9:33	267096.0681	36411.85704	30	AM
2019/7/21 9:34	267117.5139	36400.74787	30	AM
2019/7/21 9:35	267122.6919	36398.93701	30	AM
2019/7/21 9:36	267123.8116	36398.15214	30	AM
2019/7/21 9:37	267135.284	36392.23314	30	AM
2019/7/21 9:38	267160.8918	36381.76349	30	AM
2019/7/21 9:39	267171.7966	36373.20707	30	AM
2019/7/21 9:40	267177.572	36354.52184	30	AM
2019/7/21 9:41	267181.5508	36347.35275	30	AM
2019/7/21 9:42	267198.47	36336.46095	30	AM
2019/7/21 9:43	267202.9899	36328.72323	30	AM
2019/7/21 9:44	267216.7226	36303.00118	30	AM
2019/7/21 9:45	267226.637	36290.79909	30	AM
2019/7/21 9:46	267232.9076	36277.39365	30	AM
2019/7/21 9:47	267232.5043	36275.10376	30	AM
2019/7/21 9:48	267231.4635	36271.03236	30	AM
2019/7/21 9:49	267231.595	36269.43631	30	AM
2019/7/21 9:50	267233.9005	36263.42154	30	AM
2019/7/21 9:51	267235.6666	36258.70943	30	AM
2019/7/21 9:52	267244.0487	36244.06626	30	AM
2019/7/21 9:53	267246.7846	36235.38547	30	AM
2019/7/21 9:54	267249.6125	36226.69396	30	AM
2019/7/21 9:55	267259.8267	36224.26038	30	AM
2019/7/21 9:56	267262.5529	36226.43798	30	AM
2019/7/21 9:57	267261.1161	36224.1602	30	AM
2019/7/21 9:58	267259.7491	36215.3079	30	AM
2019/7/21 9:59	267259.6895	36207.28155	30	AM
2019/7/21 10:00	267249.7766	36193.23799	30	AM
2019/7/21 10:01	267248.8674	36191.93563	30	AM
2019/7/21 10:02	267248.909	36191.89949	30	AM
2019/7/21 10:03	267249.3176	36191.78069	30	AM
2019/7/21 10:04	267249.5572	36191.29582	30	AM
2019/7/21 10:05	267250.0158	36191.95788	30	AM
2019/7/21 10:06	267255.019	36181.38454	30	AM
2019/7/21 10:07	267258.2298	36168.43691	30	AM
2019/7/21 10:08	267261.1041	36149.06767	30	AM
2019/7/21 10:09	267261.9499	36143.22206	30	AM
2019/7/21 10:10	267262.0643	36139.95536	30	AM
2019/7/21 10:11	267264.0109	36139.0708	30	AM
2019/7/21 10:12	267262.1048	36137.66358	30	AM
2019/7/21 10:13	267262.55	36137.62342	30	AM
2019/7/21 10:14	267262.1353	36139.00947	30	AM
2019/7/21 10:15	267263.7456	36139.45086	30	AM
2019/7/21 10:16	267265.0874	36139.52178	30	AM
2019/7/21 10:17	267262.9259	36138.55272	30	AM
2019/7/21 10:18	267262.3767	36138.90266	30	AM
2019/7/21 10:19	267261.2239	36136.03862	30	AM
2019/7/21 10:20	267260.1208	36136.20497	30	AM
2019/7/21 10:21	267261.2874	36137.41782	30	AM
2019/7/21 10:22	267259.817	36137.88136	30	AM
2019/7/21 10:23	267262.0697	36137.51661	30	AM
2019/7/21 10:24	267260.5009	36137.26547	30	AM
2019/7/21 10:25	267261.3423	36136.75505	30	AM
2019/7/21 10:26	267261.25	36136.90067	30	AM
2019/7/21 10:27	267258.9884	36139.71148	30	AM
2019/7/21 10:28	267257.9289	36140.47952	30	AM
2019/7/21 10:29	267258.5626	36140.42959	30	AM
2019/7/21 10:30	267259.6193	36139.8731	30	AM
2019/7/21 10:31	267259.3436	36139.11734	30	AM
2019/7/21 10:32	267252.3742	36130.05477	30	AM
2019/7/21 10:33	267250.1092	36127.38563	30	AM
2019/7/21 10:34	267249.3798	36126.91166	30	AM
2019/7/21 10:35	267250.1078	36127.95045	30	AM
2019/7/21 10:36	267249.8884	36127.35913	30	AM
2019/7/21 10:37	267249.8927	36124.89081	30	AM
2019/7/21 10:38	267247.5097	36113.47068	30	AM
2019/7/21 10:39	267243.232	36109.37737	30	AM
2019/7/21 10:40	267242.0204	36108.88433	30	AM
2019/7/21 10:41	267242.6131	36108.6029	30	AM
2019/7/21 10:42	267243.6534	36108.61227	30	AM
2019/7/21 10:43	267241.6158	36103.27161	30	AM
2019/7/21 10:44	267222.4583	36099.38712	30	AM
2019/7/21 10:45	267201.3201	36110.25728	30	AM
2019/7/21 10:46	267180.3278	36110.97431	30	AM
2019/7/21 10:47	267158.9597	36107.22522	30	AM
2019/7/21 10:48	267139.4041	36096.64188	30	AM
2019/7/21 10:49	267117.0429	36091.68741	30	AM
2019/7/21 10:50	267117.3968	36090.66092	30	AM
2019/7/21 10:51	267117.9861	36090.15275	30	AM
2019/7/21 10:52	267118.4343	36091.26423	30	AM
2019/7/21 10:53	267118.7219	36090.97328	30	AM
2019/7/21 10:54	267118.4104	36092.20622	30	AM
2019/7/21 10:55	267118.4761	36092.32529	30	AM
2019/7/21 10:56	267119.1187	36092.76278	30	AM
2019/7/21 10:57	267118.8888	36091.93588	30	AM
2019/7/21 10:58	267119.1036	36091.80686	30	AM
2019/7/21 10:59	267118.5058	36092.21136	30	AM
2019/7/21 11:00	267118.766	36092.40044	30	AM
2019/7/21 11:01	267112.4325	36088.57264	30	AM
2019/7/21 11:02	267104.8158	36079.20161	30	AM
2019/7/21 11:03	267087.2262	36070.48559	30	AM
2019/7/21 11:04	267070.9553	36062.37686	30	AM
2019/7/21 11:05	267059.4394	36058.47273	30	AM
2019/7/21 11:06	267050.9954	36056.13963	30	AM
2019/7/21 11:07	267026.6069	36045.60705	30	AM
2019/7/21 11:08	267000.9521	36037.36646	30	AM
2019/7/21 11:09	266968.3704	36027.1254	30	AM
2019/7/21 11:10	266954.6871	36025.36591	30	AM
2019/7/21 11:11	266953.0037	36028.04842	30	AM
2019/7/21 11:12	266952.8578	36029.65295	30	AM
2019/7/21 11:13	266945.4833	36017.25958	30	AM
2019/7/21 11:14	266944.2061	36015.44263	30	AM
2019/7/21 11:15	266944.036	36016.58051	30	AM
2019/7/21 11:16	266944.002	36015.34358	30	AM
2019/7/21 11:17	266942.7756	36015.27131	30	AM
2019/7/21 11:18	266942.9567	36014.92139	30	AM
2019/7/21 11:19	266943.2937	36014.98658	30	AM
2019/7/21 11:20	266943.7261	36015.52707	30	AM
2019/7/21 11:21	266943.9378	36015.76686	30	AM
2019/7/21 11:22	266941.5194	36015.28246	30	AM
2019/7/21 11:23	266941.948	36015.41453	30	AM
2019/7/21 11:24	266941.8513	36015.71375	30	AM
2019/7/21 11:25	266934.3279	36015.24589	30	AM
2019/7/21 11:26	266931.5916	36011.58792	30	AM
2019/7/21 11:27	266931.2446	36010.0823	30	AM
2019/7/21 11:28	266930.7588	36009.97511	30	AM
2019/7/21 11:29	266928.425	36005.61416	30	AM
2019/7/21 11:30	266923.944	35999.11324	30	AM
2019/7/21 11:31	266922.3025	35997.85455	30	AM
2019/7/21 11:32	266918.0159	35992.77001	30	AM
2019/7/21 11:33	266916.5529	35987.2505	30	AM
2019/7/21 11:34	266917.7679	35986.18759	30	AM
2019/7/21 11:35	266923.272	35974.03607	30	AM
2019/7/21 11:36	266930.5611	35930.40866	30	AM
2019/7/21 11:37	266920.6951	35903.33262	30	AM
2019/7/21 11:38	266914.562	35893.63907	30	AM
2019/7/21 11:39	266904.9217	35878.86184	30	AM
2019/7/21 11:40	266898.8974	35871.71878	30	AM
2019/7/21 11:41	266889.3208	35859.74087	30	AM
2019/7/21 11:42	266883.8363	35847.43922	30	AM
2019/7/21 11:43	266878.7363	35827.17562	30	AM
2019/7/21 11:44	266881.0145	35814.61739	30	AM
2019/7/21 11:45	266881.3067	35814.0598	30	AM
2019/7/21 11:46	266881.965	35814.58146	30	AM
2019/7/21 11:47	266881.8488	35814.10902	30	AM
2019/7/21 11:48	266880.9663	35815.06456	30	AM
2019/7/21 11:49	266881.3568	35815.44534	30	AM
2019/7/21 11:50	266882.6553	35816.24724	30	AM
2019/7/21 11:51	266880.7349	35812.90567	30	AM
2019/7/21 11:52	266870.2806	35802.22593	30	AM
2019/7/21 11:53	266845.6166	35790.36785	30	AM
2019/7/21 11:54	266823.2996	35780.69115	30	AM
2019/7/21 11:55	266806.6194	35752.69641	30	AM
2019/7/21 11:56	266797.0319	35743.70204	30	AM
2019/7/21 11:57	266794.1819	35742.46226	30	AM
2019/7/21 11:58	266794.7497	35742.21119	30	AM
2019/7/21 11:59	266794.376	35742.10291	30	AM
2019/7/21 12:00	266792.715	35741.2504	30	AM
2019/7/21 12:01	266787.6451	35739.40724	30	AM
2019/7/21 12:02	266788.2184	35739.40066	30	AM
2019/7/21 12:03	266787.3868	35740.0232	30	AM
2019/7/21 12:04	266786.7835	35739.06693	30	AM
2019/7/21 12:05	266785.5454	35739.62664	30	AM
2019/7/21 12:06	266785.6611	35738.74127	30	AM
2019/7/21 12:07	266785.0069	35739.08671	30	AM
2019/7/21 12:08	266783.5688	35745.75415	30	AM
2019/7/21 12:09	266779.8265	35746.18674	30	AM
2019/7/21 12:10	266782.2146	35747.26472	30	AM
2019/7/21 12:11	266780.1303	35746.82292	30	AM
2019/7/21 12:12	266781.0763	35747.18421	30	AM
2019/7/21 12:13	266779.9699	35744.90562	30	AM
2019/7/21 12:14	266779.5451	35745.81801	30	AM
2019/7/21 12:15	266778.0391	35744.03316	30	AM
2019/7/21 12:16	266779.6993	35745.83549	30	AM
2019/7/21 12:17	266778.9756	35744.91523	30	AM
2019/7/21 12:18	266776.5585	35744.32325	30	AM
2019/7/21 12:19	266777.8898	35743.51649	30	AM
2019/7/21 12:20	266783.2984	35741.73509	30	AM
2019/7/21 12:21	266781.7403	35740.29973	30	AM
2019/7/21 12:22	266772.4584	35726.86384	30	AM
2019/7/21 12:23	266771.5653	35725.72753	30	AM
2019/7/21 12:24	266757.1533	35714.74099	30	AM
2019/7/21 12:25	266729.2413	35703.00903	30	AM
2019/7/21 12:26	266706.4843	35683.0965	30	AM
2019/7/21 12:27	266674.2311	35686.75879	30	AM
2019/7/21 12:28	266645.9114	35683.97874	30	AM
2019/7/21 12:29	266631.7048	35676.13568	30	AM
2019/7/21 12:30	266624.294	35667.53999	30	AM
2019/7/21 12:31	266622.1002	35664.50873	30	AM
2019/7/21 12:32	266616.0155	35659.02582	30	AM
2019/7/21 12:33	266608.8044	35651.54897	30	AM
2019/7/21 12:34	266609.1607	35650.78396	30	AM
2019/7/21 12:35	266607.4232	35646.06382	30	AM
2019/7/21 12:36	266592.3578	35632.35194	30	AM
2019/7/21 12:37	266588.2136	35630.48653	30	AM
2019/7/21 12:38	266588.2263	35629.87912	30	AM
2019/7/21 12:39	266587.0748	35627.63758	30	AM
2019/7/21 12:40	266581.9321	35613.37709	30	AM
2019/7/21 12:41	266573.6453	35593.60066	30	AM
2019/7/21 12:42	266569.9739	35579.77583	30	AM
2019/7/21 12:43	266567.5724	35574.57477	30	AM
2019/7/21 12:44	266566.3084	35572.97734	30	AM
2019/7/21 12:45	266567.1022	35573.14862	30	AM
2019/7/21 12:46	266567.0202	35573.97862	30	AM
2019/7/21 12:47	266566.7528	35572.57059	30	AM
2019/7/21 12:48	266567.0297	35572.48924	30	AM
2019/7/21 12:49	266567.1521	35572.21473	30	AM
2019/7/21 12:50	266566.8148	35572.34532	30	AM
2019/7/21 12:51	266565.2162	35572.3945	30	AM
2019/7/21 12:52	266565.5619	35572.44807	30	AM
2019/7/21 12:53	266566.0678	35572.12297	30	AM
2019/7/21 12:54	266566.2552	35572.20109	30	AM
2019/7/21 12:55	266566.8859	35573.35383	30	AM
2019/7/21 12:56	266567.0461	35572.92392	30	AM
2019/7/21 12:57	266566.0158	35573.24728	30	AM
2019/7/21 12:58	266566.0071	35573.07271	30	AM
2019/7/21 12:59	266552.9059	35572.72423	30	AM
2019/7/21 13:00	266533.2081	35571.03861	30	AM
2019/7/21 13:01	266524.5588	35570.3963	30	AM
2019/7/21 13:02	266513.1037	35576.12097	30	AM
2019/7/21 13:03	266512.1757	35575.78935	30	AM
2019/7/21 13:04	266496.5108	35567.74214	30	AM
2019/7/21 13:05	266487.2295	35562.75978	30	AM
2019/7/21 13:06	266475.1817	35548.74837	30	AM
2019/7/21 13:07	266455.3044	35532.50961	30	AM
2019/7/21 13:08	266446.0088	35511.22706	30	AM
2019/7/21 13:09	266441.3897	35491.60198	30	AM
2019/7/21 13:10	266438.209	35481.72651	30	AM
2019/7/21 13:11	266436.033	35463.3408	30	AM
2019/7/21 13:12	266427.6602	35430.0197	30	AM
2019/7/21 13:13	266423.732	35412.85999	30	AM
2019/7/21 13:14	266422.0897	35393.16844	30	AM
2019/7/21 13:15	266413.7818	35356.81435	30	AM
2019/7/21 13:16	266401.9688	35334.90964	30	AM
2019/7/21 13:17	266394.5201	35300.12541	30	AM
2019/7/21 13:18	266386.9471	35283.51227	30	AM
2019/7/21 13:19	266384.0882	35281.03457	30	AM
2019/7/21 13:20	266379.6387	35265.09825	30	AM
2019/7/21 13:21	266370.437	35256.87122	30	AM
2019/7/21 13:22	266347.8162	35242.00093	30	AM
2019/7/21 13:23	266344.7025	35236.70519	30	AM
2019/7/21 13:24	266346.2443	35236.58524	30	AM
2019/7/21 13:25	266344.7372	35236.95644	30	AM
2019/7/21 13:26	266343.81	35237.62486	30	AM
2019/7/21 13:27	266344.3128	35238.01667	30	AM
2019/7/21 13:28	266344.8123	35237.60881	30	AM
2019/7/21 13:29	266344.3965	35237.99195	30	AM
2019/7/21 13:30	266345.0845	35238.16417	30	AM
2019/7/21 13:31	266343.7532	35239.99735	30	AM
2019/7/21 13:32	266343.2138	35238.84975	30	AM
2019/7/21 13:33	266339.6917	35224.56641	30	AM
2019/7/21 13:34	266339.1674	35213.79477	30	AM
2019/7/21 13:35	266336.3854	35202.59027	30	AM
2019/7/21 13:36	266336.4665	35198.9038	30	AM
2019/7/21 13:37	266337.6946	35192.04494	30	AM
2019/7/21 13:38	266334.807	35187.5806	30	AM
2019/7/21 13:39	266334.5357	35189.65873	30	AM
2019/7/21 13:40	266335.0078	35188.95113	30	AM
2019/7/21 13:41	266334.3455	35186.08334	30	AM
2019/7/21 13:42	266333.5217	35182.33672	30	AM
2019/7/21 13:43	266343.2917	35179.6699	30	AM
2019/7/21 13:44	266340.8498	35171.0351	30	AM
2019/7/21 13:45	266343.2686	35151.43525	30	AM
2019/7/21 13:46	266344.136	35145.88773	30	AM
2019/7/21 13:47	266344.7526	35144.45081	30	AM
2019/7/21 13:48	266343.3889	35143.72699	30	AM
2019/7/21 13:49	266343.0513	35143.55175	30	AM
2019/7/21 13:50	266341.5954	35143.10668	30	AM
2019/7/21 13:51	266343.5448	35143.71092	30	AM
2019/7/21 13:52	266343.7235	35144.44401	30	AM
2019/7/21 13:53	266343.2742	35144.264	30	AM
2019/7/21 13:54	266342.822	35143.76176	30	AM
2019/7/21 13:55	266345.9922	35146.22982	30	AM
2019/7/21 13:56	266349.9156	35147.26594	30	AM
2019/7/21 13:57	266349.4604	35145.55553	30	AM
2019/7/21 13:58	266356.3348	35141.49475	30	AM
2019/7/21 13:59	266364.5208	35141.97953	30	AM
2019/7/21 14:00	266369.4471	35140.87604	30	AM
2019/7/21 14:01	266368.2014	35141.39556	30	AM
2019/7/21 14:02	266367.7154	35145.37688	30	AM
2019/7/21 14:03	266367.9804	35144.54882	30	AM
2019/7/21 14:04	266368.2171	35143.78259	30	AM
2019/7/21 14:05	266368.1237	35146.53317	30	AM
2019/7/21 14:06	266371.4814	35149.19161	30	AM
2019/7/21 14:07	266368.6269	35143.31502	30	AM
2019/7/21 14:08	266367.438	35142.80242	30	AM
2019/7/21 14:09	266366.7483	35143.27411	30	AM
2019/7/21 14:10	266365.9784	35143.48681	30	AM
2019/7/21 14:11	266366.7847	35146.42726	30	AM
2019/7/21 14:12	266365.5001	35143.3387	30	AM
2019/7/21 14:13	266363.9645	35144.56672	30	AM
2019/7/21 14:14	266363.0569	35144.36137	30	AM
2019/7/21 14:15	266366.8193	35144.08151	30	AM
2019/7/21 14:16	266369.532	35144.98441	30	AM
2019/7/21 14:17	266368.0613	35144.56829	30	AM
2019/7/21 14:18	266368.5029	35144.89522	30	AM
2019/7/21 14:19	266368.8224	35143.49029	30	AM
2019/7/21 14:20	266368.6257	35142.56917	30	AM
2019/7/21 14:21	266369.5109	35142.8479	30	AM
2019/7/21 14:22	266380.3634	35146.72571	30	AM
2019/7/21 14:23	266383.491	35146.61957	30	AM
2019/7/21 14:24	266389.3863	35146.79817	30	AM
2019/7/21 14:25	266388.7822	35148.46381	30	AM
2019/7/21 14:26	266387.9486	35149.12411	30	AM
2019/7/21 14:27	266387.7947	35149.17189	30	AM
2019/7/21 14:28	266389.0811	35149.93295	30	AM
2019/7/21 14:29	266387.7736	35145.94223	30	AM
2019/7/21 14:30	266387.8745	35145.2972	30	AM
2019/7/21 14:31	266387.685	35144.59656	30	AM
2019/7/21 14:32	266386.8878	35144.77829	30	AM
2019/7/21 14:33	266386.1819	35143.8853	30	AM
2019/7/21 14:34	266389.2025	35143.43398	30	AM
2019/7/21 14:35	266387.1989	35143.98593	30	AM
2019/7/21 14:36	266387.4444	35145.50069	30	AM
2019/7/21 14:37	266386.6786	35145.14167	30	AM
2019/7/21 14:38	266387.335	35145.16219	30	AM
2019/7/21 14:39	266387.6532	35145.08415	30	AM
2019/7/21 14:40	266387.2795	35145.2352	30	AM
2019/7/21 14:41	266387.2988	35145.09288	30	AM
2019/7/21 14:42	266387.6754	35144.69795	30	AM
2019/7/21 14:43	266387.2678	35145.45807	30	AM
2019/7/21 14:44	266387.3266	35145.26726	30	AM
2019/7/21 14:45	266387.0054	35145.22567	30	AM
2019/7/21 14:46	266385.7256	35145.29708	30	AM
2019/7/21 14:47	266385.6722	35144.6589	30	AM
2019/7/21 14:48	266387.3995	35144.4258	30	AM
2019/7/21 14:49	266386.4227	35145.54635	30	AM
2019/7/21 14:50	266386.1125	35143.94799	30	AM
2019/7/21 14:51	266386.7939	35144.94367	30	AM
2019/7/21 14:52	266386.9504	35144.78824	30	AM
2019/7/21 14:53	266386.7812	35145.38627	30	AM
2019/7/21 14:54	266386.5094	35145.77805	30	AM
2019/7/21 14:55	266387.3791	35145.87152	30	AM
2019/7/21 14:56	266386.5731	35145.87998	30	AM
2019/7/21 14:57	266387.165	35145.3908	30	AM
2019/7/21 14:58	266383.996	35145.37338	30	AM
2019/7/21 14:59	266379.0972	35142.53202	30	AM
2019/7/21 15:00	266378.0945	35137.86433	30	AM
2019/7/22 4:00	266316.2299	35248.30975	30	AM
2019/7/22 4:01	266314.9165	35248.32569	30	AM
2019/7/22 4:02	266316.2838	35248.83751	30	AM
2019/7/22 4:03	266316.6965	35250.26976	30	AM
2019/7/22 4:04	266316.565	35250.08526	30	AM
2019/7/22 4:05	266316.8839	35250.13939	30	AM
2019/7/22 4:06	266306.8681	35263.11206	30	AM
2019/7/22 4:07	266303.1436	35268.9758	30	AM
2019/7/22 4:08	266303.098	35268.5957	30	AM
2019/7/22 4:09	266290.4382	35271.9297	30	AM
2019/7/22 4:10	266273.5372	35278.48483	30	AM
2019/7/22 4:11	266266.5095	35280.49319	30	AM
2019/7/22 4:12	266263.3967	35283.50908	30	AM
2019/7/22 4:13	266241.6458	35297.84277	30	AM
2019/7/22 4:14	266233.1467	35309.83832	30	AM
2019/7/22 4:15	266229.2851	35322.38871	30	AM
[truncated: 1,306 more rows]
