# Supplementary material for: Estimating individual exposure to predation risk in group-living baboons, Papio anubis
Source: PLoS One. 2023 Nov 8;18(11):e0287357. doi: 10.1371/journal.pone.0287357 (PMC10631679; doi:10.1371/journal.pone.0287357)
Supplement: S1 Data — (ZIP) [file pone.0287357.s006.zip › S6 Data/31.csv]

Unnamed: 0	x	y	id	agesex
2019-07-19 04:00:00	265479.12443347514	35305.57064478624	31	AM
2019-07-19 04:01:00	265546.8677078745	35302.911449288644	31	AM
2019-07-19 04:02:00	265586.44552166667	35327.913780550705	31	AM
2019-07-19 04:03:00	265600.0261904896	35334.209046331074	31	AM
2019-07-19 04:04:00	265606.3499436321	35342.64601183234	31	AM
2019-07-19 04:05:00	265618.3027572024	35339.31821280667	31	AM
2019-07-19 04:06:00	265648.5501294424	35337.451077098296	31	AM
2019-07-19 04:07:00	265689.618381941	35354.23357025486	31	AM
2019-07-19 04:08:00	265738.2151387846	35370.963219042	31	AM
2019-07-19 04:09:00	265784.0757703265	35395.38594947306	31	AM
2019-07-19 04:10:00	265833.41111389064	35408.72438582256	31	AM
2019-07-19 04:11:00	265882.7903452666	35410.236361626085	31	AM
2019-07-19 04:12:00	265898.2846648138	35409.09818900528	31	AM
2019-07-19 04:13:00	265897.3764525761	35407.399296622585	31	AM
2019-07-19 04:14:00	265896.9018796948	35406.29242124094	31	AM
2019-07-19 04:15:00	265898.1863148902	35405.585035539225	31	AM
2019-07-19 04:16:00	265898.6153484492	35407.19663192865	31	AM
2019-07-19 04:17:00	265906.38710480294	35405.29466045314	31	AM
2019-07-19 04:18:00	265927.5798141143	35399.31247591848	31	AM
2019-07-19 04:19:00	265954.11450948816	35392.58759105066	31	AM
2019-07-19 04:20:00	265967.7005214776	35386.16565581294	31	AM
2019-07-19 04:21:00	265973.8633311179	35383.59190309568	31	AM
2019-07-19 04:22:00	265990.0212191186	35378.53080644382	31	AM
2019-07-19 04:23:00	266006.5724969107	35371.45698735447	31	AM
2019-07-19 04:24:00	266013.81201336446	35373.40927829516	31	AM
2019-07-19 04:25:00	266035.4380827793	35382.66899005087	31	AM
2019-07-19 04:26:00	266043.94290911587	35385.63921628488	31	AM
2019-07-19 04:27:00	266053.628669141	35387.91809081636	31	AM
2019-07-19 04:28:00	266066.5162641899	35391.1259438515	31	AM
2019-07-19 04:29:00	266076.32029386994	35403.634464893	31	AM
2019-07-19 04:30:00	266077.585689032	35407.75903426055	31	AM
2019-07-19 04:31:00	266077.77886668546	35407.69926795603	31	AM
2019-07-19 04:32:00	266078.3325250278	35407.135437665704	31	AM
2019-07-19 04:33:00	266078.3179180484	35407.67455249945	31	AM
2019-07-19 04:34:00	266078.59782224306	35406.72706651671	31	AM
2019-07-19 04:35:00	266078.07192168507	35406.90377364852	31	AM
2019-07-19 04:36:00	266078.0503841505	35406.85437450182	31	AM
2019-07-19 04:37:00	266078.64664465626	35406.79821238185	31	AM
2019-07-19 04:38:00	266077.9511113149	35406.917992726005	31	AM
2019-07-19 04:39:00	266078.58766462223	35407.02905146347	31	AM
2019-07-19 04:40:00	266078.428906763	35406.548105409536	31	AM
2019-07-19 04:41:00	266079.2292175524	35406.058329897554	31	AM
2019-07-19 04:42:00	266080.4048395597	35405.753722043635	31	AM
2019-07-19 04:43:00	266080.16669811244	35405.69221950758	31	AM
2019-07-19 04:44:00	266080.27828593354	35405.9535930838	31	AM
2019-07-19 04:45:00	266080.1162997737	35405.17588888742	31	AM
2019-07-19 04:46:00	266076.8118112193	35395.96796348143	31	AM
2019-07-19 04:47:00	266082.0008876542	35383.50448304427	31	AM
2019-07-19 04:48:00	266082.1648048593	35382.83842308666	31	AM
2019-07-19 04:49:00	266103.4550296513	35371.93431001238	31	AM
2019-07-19 04:50:00	266156.78733749443	35331.937012324575	31	AM
2019-07-19 04:51:00	266170.8775162108	35316.466323941226	31	AM
2019-07-19 04:52:00	266172.8721242757	35314.5701477591	31	AM
2019-07-19 04:53:00	266187.9022014005	35298.5092688785	31	AM
2019-07-19 04:54:00	266198.2857317649	35260.775572149	31	AM
2019-07-19 04:55:00	266227.8165811207	35237.58180358403	31	AM
2019-07-19 04:56:00	266265.0078966448	35236.520871238965	31	AM
2019-07-19 04:57:00	266279.6851489728	35242.12683557851	31	AM
2019-07-19 04:58:00	266283.12761680776	35245.4840971142	31	AM
2019-07-19 04:59:00	266283.8299080145	35245.46696324009	31	AM
2019-07-19 05:00:00	266284.50594969664	35245.599951132055	31	AM
2019-07-19 05:01:00	266285.2411438659	35246.13088885495	31	AM
2019-07-19 05:02:00	266289.29817018314	35247.24975130985	31	AM
2019-07-19 05:03:00	266300.9021821122	35250.03315225647	31	AM
2019-07-19 05:04:00	266304.256415766	35258.442491864174	31	AM
2019-07-19 05:05:00	266310.0662594683	35268.690504386854	31	AM
2019-07-19 05:06:00	266311.1766441181	35268.95701982893	31	AM
2019-07-19 05:07:00	266311.2151982072	35269.37545756724	31	AM
2019-07-19 05:08:00	266310.3766051617	35269.867092225235	31	AM
2019-07-19 05:09:00	266312.9180805471	35267.78130376794	31	AM
2019-07-19 05:10:00	266314.08002036106	35267.31499851724	31	AM
2019-07-19 05:11:00	266311.7873254304	35268.6370629	31	AM
2019-07-19 05:12:00	266311.84917474346	35268.88646419196	31	AM
2019-07-19 05:13:00	266312.3433870683	35268.93797894077	31	AM
2019-07-19 05:14:00	266312.43057407264	35269.67108689327	31	AM
2019-07-19 05:15:00	266311.0044871524	35269.261218266794	31	AM
2019-07-19 05:16:00	266310.84784608387	35268.93067610639	31	AM
2019-07-19 05:17:00	266310.705631763	35268.91711385176	31	AM
2019-07-19 05:18:00	266310.2522372554	35269.72628077214	31	AM
2019-07-19 05:19:00	266310.2722481643	35269.570323865344	31	AM
2019-07-19 05:20:00	266310.2775932983	35269.39040556574	31	AM
2019-07-19 05:21:00	266310.48374447075	35269.24749891731	31	AM
2019-07-19 05:22:00	266310.3207068088	35269.67833803678	31	AM
2019-07-19 05:23:00	266310.6711690992	35270.0980118954	31	AM
2019-07-19 05:24:00	266310.96868824534	35269.21166272979	31	AM
2019-07-19 05:25:00	266310.89018226264	35269.413982038335	31	AM
2019-07-19 05:26:00	266311.2194728642	35269.66838455284	31	AM
2019-07-19 05:27:00	266310.85054253903	35269.69002777559	31	AM
2019-07-19 05:28:00	266311.6498583538	35268.87396964391	31	AM
2019-07-19 05:29:00	266311.6157677097	35269.149566992055	31	AM
2019-07-19 05:30:00	266311.6920564083	35269.22291930293	31	AM
2019-07-19 05:31:00	266310.9108652663	35269.73388872008	31	AM
2019-07-19 05:32:00	266310.9516804149	35269.67194168131	31	AM
2019-07-19 05:33:00	266311.9665243586	35269.40867318114	31	AM
2019-07-19 05:34:00	266311.5128917139	35268.83491721389	31	AM
2019-07-19 05:35:00	266310.95888421545	35269.50603295096	31	AM
2019-07-19 05:36:00	266311.26076027506	35269.19240663344	31	AM
2019-07-19 05:37:00	266311.918710654	35269.51708192891	31	AM
2019-07-19 05:38:00	266311.0214854826	35269.80262549027	31	AM
2019-07-19 05:39:00	266311.4750249649	35270.05853003625	31	AM
2019-07-19 05:40:00	266311.5638111346	35270.08879702491	31	AM
2019-07-19 05:41:00	266311.40119997	35270.7908022581	31	AM
2019-07-19 05:42:00	266311.5380845347	35271.10588876445	31	AM
2019-07-19 05:43:00	266311.23902791325	35270.00683137514	31	AM
2019-07-19 05:44:00	266311.14101895766	35269.8977212626	31	AM
2019-07-19 05:45:00	266311.7620533446	35270.29392855161	31	AM
2019-07-19 05:46:00	266312.18567371933	35270.905855558725	31	AM
2019-07-19 05:47:00	266313.0917141909	35270.16664601273	31	AM
2019-07-19 05:48:00	266311.39766545896	35269.83978569477	31	AM
2019-07-19 05:49:00	266311.7045057539	35270.20803720111	31	AM
2019-07-19 05:50:00	266311.3583658797	35269.92995228082	31	AM
2019-07-19 05:51:00	266312.1513325627	35269.95373923847	31	AM
2019-07-19 05:52:00	266311.6790410808	35270.01153446584	31	AM
2019-07-19 05:53:00	266312.33404449857	35270.22200935065	31	AM
2019-07-19 05:54:00	266312.3419391012	35270.027252564054	31	AM
2019-07-19 05:55:00	266309.73333108245	35274.16495895836	31	AM
2019-07-19 05:56:00	266309.74417814467	35273.66428545994	31	AM
2019-07-19 05:57:00	266313.5810181087	35272.53828271294	31	AM
2019-07-19 05:58:00	266315.4189735718	35265.98862649582	31	AM
2019-07-19 05:59:00	266318.8195639124	35262.05973947448	31	AM
2019-07-19 06:00:00	266318.56621414016	35262.22723559991	31	AM
2019-07-19 06:01:00	266318.6546169652	35264.37184531308	31	AM
2019-07-19 06:02:00	266312.70555035607	35270.31327622092	31	AM
2019-07-19 06:03:00	266313.605707988	35269.84726183633	31	AM
2019-07-19 06:04:00	266313.97429614543	35269.96774589922	31	AM
2019-07-19 06:05:00	266318.6776084139	35271.54769799602	31	AM
2019-07-19 06:06:00	266319.5328133203	35272.69412694845	31	AM
2019-07-19 06:07:00	266322.6323569505	35274.283972932346	31	AM
2019-07-19 06:08:00	266316.4312430026	35272.90195958862	31	AM
2019-07-19 06:09:00	266317.8899279224	35271.17825423556	31	AM
2019-07-19 06:10:00	266314.3003666486	35269.33343689779	31	AM
2019-07-19 06:11:00	266313.41977753025	35269.04338693829	31	AM
2019-07-19 06:12:00	266314.18338449846	35265.11952450388	31	AM
2019-07-19 06:13:00	266314.388596327	35261.28186343358	31	AM
2019-07-19 06:14:00	266331.4872671764	35256.70431306679	31	AM
2019-07-19 06:15:00	266339.26027170225	35251.00547322275	31	AM
2019-07-19 06:16:00	266350.9429424686	35247.70155618776	31	AM
2019-07-19 06:17:00	266377.1539801047	35234.437259390805	31	AM
2019-07-19 06:18:00	266403.531483446	35217.028775024795	31	AM
2019-07-19 06:19:00	266440.07191812486	35214.08404016874	31	AM
2019-07-19 06:20:00	266477.3291576178	35200.68793580555	31	AM
2019-07-19 06:21:00	266517.5124817582	35207.19966483752	31	AM
2019-07-19 06:22:00	266542.4479607567	35220.9276953337	31	AM
2019-07-19 06:23:00	266551.0253843236	35238.604817894644	31	AM
2019-07-19 06:24:00	266582.53501035774	35266.272500980915	31	AM
2019-07-19 06:25:00	266621.9355948758	35273.53204434212	31	AM
2019-07-19 06:26:00	266644.2761395726	35268.937952526496	31	AM
2019-07-19 06:27:00	266671.3408390146	35268.08981555316	31	AM
2019-07-19 06:28:00	266704.07848331647	35266.950924470686	31	AM
2019-07-19 06:29:00	266710.7046389527	35250.576409298264	31	AM
2019-07-19 06:30:00	266712.9246654741	35242.01755918553	31	AM
2019-07-19 06:31:00	266722.94123103167	35239.51640999999	31	AM
2019-07-19 06:32:00	266723.26508644305	35239.602800001805	31	AM
2019-07-19 06:33:00	266739.5661184585	35242.23669543497	31	AM
2019-07-19 06:34:00	266766.8153233651	35259.17260180289	31	AM
2019-07-19 06:35:00	266799.30328648904	35265.31932738631	31	AM
2019-07-19 06:36:00	266819.50446274295	35267.85299483362	31	AM
2019-07-19 06:37:00	266824.10828137025	35268.48102851343	31	AM
2019-07-19 06:38:00	266833.4141021521	35277.999416562634	31	AM
2019-07-19 06:39:00	266850.3633125303	35298.84435974223	31	AM
2019-07-19 06:40:00	266879.3622201531	35305.89096198771	31	AM
2019-07-19 06:41:00	266891.5360245803	35309.01950034526	31	AM
2019-07-19 06:42:00	266895.8659566161	35309.95802802932	31	AM
2019-07-19 06:43:00	266896.8187643115	35310.14862658081	31	AM
2019-07-19 06:44:00	266896.17503214977	35310.37254745678	31	AM
2019-07-19 06:45:00	266899.1817313665	35310.02168729402	31	AM
2019-07-19 06:46:00	266903.4870025929	35314.55448693752	31	AM
2019-07-19 06:47:00	266903.48860023625	35314.19834024477	31	AM
2019-07-19 06:48:00	266903.3234367081	35314.21238380167	31	AM
2019-07-19 06:49:00	266904.22283924645	35315.01205813432	31	AM
2019-07-19 06:50:00	266904.0026552714	35316.33316404197	31	AM
2019-07-19 06:51:00	266904.07864045893	35317.326298509804	31	AM
2019-07-19 06:52:00	266902.7282810454	35320.58682457826	31	AM
2019-07-19 06:53:00	266905.9479060417	35326.92970272191	31	AM
2019-07-19 06:54:00	266912.21055726084	35336.33459777016	31	AM
2019-07-19 06:55:00	266915.4809228706	35340.324908232295	31	AM
2019-07-19 06:56:00	266937.5004516308	35349.762166187065	31	AM
2019-07-19 06:57:00	266948.0763156003	35352.5971970889	31	AM
2019-07-19 06:58:00	266964.2089757473	35372.894120657766	31	AM
2019-07-19 06:59:00	266975.8263723833	35380.23932306356	31	AM
2019-07-19 07:00:00	266995.86511587515	35387.45548872041	31	AM
2019-07-19 07:01:00	267016.5192577135	35396.57484456652	31	AM
2019-07-19 07:02:00	267040.5668556392	35398.13406545914	31	AM
2019-07-19 07:03:00	267053.65685977606	35402.33675545463	31	AM
2019-07-19 07:04:00	267067.7419719172	35416.69238136861	31	AM
2019-07-19 07:05:00	267071.87164446764	35422.84332396721	31	AM
2019-07-19 07:06:00	267098.5332327891	35439.45009647258	31	AM
2019-07-19 07:07:00	267137.1488134574	35462.21831500351	31	AM
2019-07-19 07:08:00	267165.33202611184	35499.517254689934	31	AM
2019-07-19 07:09:00	267207.9189415826	35525.12909855481	31	AM
2019-07-19 07:10:00	267243.16497530305	35515.908733780976	31	AM
2019-07-19 07:11:00	267245.848155901	35512.61180946038	31	AM
2019-07-19 07:12:00	267246.71204955096	35512.7076740336	31	AM
2019-07-19 07:13:00	267250.2869072296	35503.80164228285	31	AM
2019-07-19 07:14:00	267254.70076373767	35495.76570989215	31	AM
2019-07-19 07:15:00	267255.1784636112	35494.94363836542	31	AM
2019-07-19 07:16:00	267256.3976063306	35495.80375876312	31	AM
2019-07-19 07:17:00	267256.891929647	35495.88858546872	31	AM
2019-07-19 07:18:00	267256.5403362068	35495.59692208442	31	AM
2019-07-19 07:19:00	267255.7173310093	35495.57544703095	31	AM
2019-07-19 07:20:00	267255.6439566001	35495.23129852019	31	AM
2019-07-19 07:21:00	267269.5761329868	35486.86105520406	31	AM
2019-07-19 07:22:00	267296.4238724277	35484.61896441085	31	AM
2019-07-19 07:23:00	267312.13853513665	35489.842537969314	31	AM
2019-07-19 07:24:00	267313.3725278595	35490.78417420011	31	AM
2019-07-19 07:25:00	267314.0828907303	35490.0215036153	31	AM
2019-07-19 07:26:00	267315.3402797121	35490.443201576345	31	AM
2019-07-19 07:27:00	267315.278686677	35492.35371737229	31	AM
2019-07-19 07:28:00	267316.07043216855	35493.56614620143	31	AM
2019-07-19 07:29:00	267330.3402030272	35489.87789712151	31	AM
2019-07-19 07:30:00	267336.7593987346	35494.38259939569	31	AM
2019-07-19 07:31:00	267337.0142560935	35495.56619642234	31	AM
2019-07-19 07:32:00	267336.77595789573	35495.406206510284	31	AM
2019-07-19 07:33:00	267336.8972342993	35495.96801348542	31	AM
2019-07-19 07:34:00	267337.2050145503	35498.20351421621	31	AM
2019-07-19 07:35:00	267338.3383279846	35515.33716109149	31	AM
2019-07-19 07:36:00	267337.46200245863	35517.06313433095	31	AM
2019-07-19 07:37:00	267337.85966070375	35516.87207642002	31	AM
2019-07-19 07:38:00	267338.1680261856	35516.53964776168	31	AM
2019-07-19 07:39:00	267337.5651183285	35516.73830560967	31	AM
2019-07-19 07:40:00	267337.71017566224	35517.32281905254	31	AM
2019-07-19 07:41:00	267336.82983978675	35517.0962386977	31	AM
2019-07-19 07:42:00	267337.8997301541	35520.42338423548	31	AM
2019-07-19 07:43:00	267341.5955167545	35524.7953644938	31	AM
2019-07-19 07:44:00	267342.4564243936	35523.904824672485	31	AM
2019-07-19 07:45:00	267342.28824486193	35523.68825922756	31	AM
2019-07-19 07:46:00	267341.450893626	35523.99866924585	31	AM
2019-07-19 07:47:00	267341.4008121524	35524.6414801801	31	AM
2019-07-19 07:48:00	267341.28605947853	35523.419696119774	31	AM
2019-07-19 07:49:00	267341.9783693364	35523.896442839265	31	AM
2019-07-19 07:50:00	267343.014625909	35523.91906400719	31	AM
2019-07-19 07:51:00	267341.90231410484	35524.05499105741	31	AM
2019-07-19 07:52:00	267342.2812614778	35524.9307143033	31	AM
2019-07-19 07:53:00	267342.4302497663	35524.77325719887	31	AM
2019-07-19 07:54:00	267342.63761203934	35524.20710569849	31	AM
2019-07-19 07:55:00	267341.32237866335	35524.96759422885	31	AM
2019-07-19 07:56:00	267342.8306197941	35524.230846103696	31	AM
2019-07-19 07:57:00	267342.5196573598	35523.66185121555	31	AM
2019-07-19 07:58:00	267343.0732701832	35522.75602091804	31	AM
2019-07-19 07:59:00	267348.2202322056	35525.17006318513	31	AM
2019-07-19 08:00:00	267350.16329407983	35525.51555050396	31	AM
2019-07-19 08:01:00	267349.14141556947	35525.909447979546	31	AM
2019-07-19 08:02:00	267348.5841664088	35525.23063668742	31	AM
2019-07-19 08:03:00	267352.3664789094	35523.47826139003	31	AM
2019-07-19 08:04:00	267368.56659982266	35503.23161962055	31	AM
2019-07-19 08:05:00	267370.9607959344	35498.85304849245	31	AM
2019-07-19 08:06:00	267371.31279862404	35499.55549730818	31	AM
2019-07-19 08:07:00	267371.3776821724	35499.61633820341	31	AM
2019-07-19 08:08:00	267372.03597895114	35497.62401643764	31	AM
2019-07-19 08:09:00	267376.3398237482	35487.053987352265	31	AM
2019-07-19 08:10:00	267377.0903595531	35486.39831998102	31	AM
2019-07-19 08:11:00	267390.2302023027	35473.97423565921	31	AM
2019-07-19 08:12:00	267411.7585225546	35461.08980178048	31	AM
2019-07-19 08:13:00	267418.6834582297	35459.42545455862	31	AM
2019-07-19 08:14:00	267419.2151767566	35460.048313208456	31	AM
2019-07-19 08:15:00	267419.63887030823	35460.06155819845	31	AM
2019-07-19 08:16:00	267419.48944584327	35461.317911063335	31	AM
2019-07-19 08:17:00	267419.8073359014	35462.18830068145	31	AM
2019-07-19 08:18:00	267420.0863573318	35459.92804825811	31	AM
2019-07-19 08:19:00	267420.3558899027	35460.27547454139	31	AM
2019-07-19 08:20:00	267419.7634889362	35460.1248051944	31	AM
2019-07-19 08:21:00	267419.41808421595	35461.741723801715	31	AM
2019-07-19 08:22:00	267420.4606000561	35460.4872600747	31	AM
2019-07-19 08:23:00	267420.17109732993	35459.58571116536	31	AM
2019-07-19 08:24:00	267419.8678443869	35460.30933969423	31	AM
2019-07-19 08:25:00	267419.5579665472	35459.704920131895	31	AM
2019-07-19 08:26:00	267420.4490189181	35460.11895068158	31	AM
2019-07-19 08:27:00	267418.66004700656	35459.28738851988	31	AM
2019-07-19 08:28:00	267418.4777240414	35459.786066047	31	AM
2019-07-19 08:29:00	267420.8448028357	35459.96083093757	31	AM
2019-07-19 08:30:00	267420.5367691918	35460.88634110124	31	AM
2019-07-19 08:31:00	267421.70505588106	35461.19431940749	31	AM
2019-07-19 08:32:00	267421.0119982216	35459.77946538959	31	AM
2019-07-19 08:33:00	267419.7783629453	35459.258806166355	31	AM
2019-07-19 08:34:00	267420.00919492304	35459.20876846694	31	AM
2019-07-19 08:35:00	267420.2787357092	35460.50536255058	31	AM
2019-07-19 08:36:00	267421.1168471481	35460.670913286085	31	AM
2019-07-19 08:37:00	267421.52421997586	35459.88701549594	31	AM
2019-07-19 08:38:00	267420.5643849388	35459.8029679906	31	AM
2019-07-19 08:39:00	267419.7094017588	35460.6247469182	31	AM
2019-07-19 08:40:00	267420.62788449804	35460.86530771208	31	AM
2019-07-19 08:41:00	267419.1599663877	35459.53038121311	31	AM
2019-07-19 08:42:00	267419.53741115966	35459.01125207702	31	AM
2019-07-19 08:43:00	267420.6925106494	35460.33793945498	31	AM
2019-07-19 08:44:00	267420.8566475526	35461.496810595	31	AM
2019-07-19 08:45:00	267421.8988719627	35461.54176114906	31	AM
2019-07-19 08:46:00	267421.6235304824	35460.011424867094	31	AM
2019-07-19 08:47:00	267420.95518793544	35459.667213793095	31	AM
2019-07-19 08:48:00	267421.21204904665	35460.66868176245	31	AM
2019-07-19 08:49:00	267422.17433775275	35462.77199152089	31	AM
2019-07-19 08:50:00	267421.4945739738	35461.76429547554	31	AM
2019-07-19 08:51:00	267420.515443531	35460.96469004906	31	AM
2019-07-19 08:52:00	267420.7565490179	35460.23963073423	31	AM
2019-07-19 08:53:00	267420.610926385	35461.42957658886	31	AM
2019-07-19 08:54:00	267420.7008189864	35460.87358813182	31	AM
2019-07-19 08:55:00	267421.53183383343	35460.82088149288	31	AM
2019-07-19 08:56:00	267420.6275533493	35461.06126143434	31	AM
2019-07-19 08:57:00	267420.74775520887	35461.59910416096	31	AM
2019-07-19 08:58:00	267420.6214295608	35461.26319333754	31	AM
2019-07-19 08:59:00	267420.5553766864	35461.12892903297	31	AM
2019-07-19 09:00:00	267421.8052703652	35462.11046983605	31	AM
2019-07-19 09:01:00	267420.4803767516	35461.911652923045	31	AM
2019-07-19 09:02:00	267423.0399421969	35462.162017336224	31	AM
2019-07-19 09:03:00	267421.707889076	35463.25450512117	31	AM
2019-07-19 09:04:00	267422.1846765376	35462.50912025985	31	AM
2019-07-19 09:05:00	267421.8183527992	35461.651460018875	31	AM
2019-07-19 09:06:00	267421.44147127453	35462.710755874046	31	AM
2019-07-19 09:07:00	267421.35498806235	35462.1101962199	31	AM
2019-07-19 09:08:00	267418.8144705014	35460.300306513935	31	AM
2019-07-19 09:09:00	267419.7725837956	35459.22301097463	31	AM
2019-07-19 09:10:00	267419.2819319131	35458.41533229959	31	AM
2019-07-19 09:11:00	267420.4965087128	35460.027876920074	31	AM
2019-07-19 09:12:00	267420.94713530503	35458.476655638944	31	AM
2019-07-19 09:13:00	267422.73776761594	35460.09470349243	31	AM
2019-07-19 09:14:00	267425.13406775723	35457.83752134148	31	AM
2019-07-19 09:15:00	267426.48914974945	35434.787866098646	31	AM
2019-07-19 09:16:00	267435.5237181083	35414.96395195508	31	AM
2019-07-19 09:17:00	267438.3188741268	35411.10587896863	31	AM
2019-07-19 09:18:00	267449.8355110655	35403.513323723375	31	AM
2019-07-19 09:19:00	267460.90877638594	35393.081837248625	31	AM
2019-07-19 09:20:00	267486.6312068416	35362.93771933091	31	AM
2019-07-19 09:21:00	267491.94731563306	35340.12048860751	31	AM
2019-07-19 09:22:00	267517.00004274887	35322.99001162143	31	AM
2019-07-19 09:23:00	267533.14904262935	35317.77377461049	31	AM
2019-07-19 09:24:00	267534.959394247	35310.50526717916	31	AM
2019-07-19 09:25:00	267539.17754559894	35293.78861269786	31	AM
2019-07-19 09:26:00	267542.0965845715	35287.230849089654	31	AM
2019-07-19 09:27:00	267542.33529901045	35273.34705165715	31	AM
2019-07-19 09:28:00	267545.012084394	35261.39186933611	31	AM
2019-07-19 09:29:00	267552.944011912	35248.029106496724	31	AM
2019-07-19 09:30:00	267567.1471144394	35237.763276992366	31	AM
2019-07-19 09:31:00	267579.7539731287	35219.80489390078	31	AM
2019-07-19 09:32:00	267585.79051690915	35206.071615048146	31	AM
2019-07-19 09:33:00	267576.42780583474	35199.526318441065	31	AM
2019-07-19 09:34:00	267568.2171737258	35198.424337492834	31	AM
2019-07-19 09:35:00	267568.41090446216	35197.4375258972	31	AM
2019-07-19 09:36:00	267568.9177326498	35193.82380504544	31	AM
2019-07-19 09:37:00	267560.03973559005	35168.78650650848	31	AM
2019-07-19 09:38:00	267553.1978581498	35156.28760627278	31	AM
2019-07-19 09:39:00	267551.9303281202	35154.34547129301	31	AM
2019-07-19 09:40:00	267558.88007684506	35151.73732454587	31	AM
2019-07-19 09:41:00	267562.6154666553	35134.23523574092	31	AM
2019-07-19 09:42:00	267565.83200273174	35111.68083779046	31	AM
2019-07-19 09:43:00	267564.0722091775	35106.45257169122	31	AM
2019-07-19 09:44:00	267562.9672073922	35095.123807374526	31	AM
2019-07-19 09:45:00	267563.87619915983	35087.88661709518	31	AM
2019-07-19 09:46:00	267564.0640159234	35087.93745703199	31	AM
2019-07-19 09:47:00	267565.95063432393	35079.74721580299	31	AM
2019-07-19 09:48:00	267572.3070178909	35067.36307358543	31	AM
2019-07-19 09:49:00	267571.45832870674	35061.17723298428	31	AM
2019-07-19 09:50:00	267571.31254960346	35059.344666047095	31	AM
2019-07-19 09:51:00	267572.38896948035	35049.51451529446	31	AM
2019-07-19 09:52:00	267577.79975263047	35035.83834167083	31	AM
2019-07-19 09:53:00	267581.2822438891	35028.0052152689	31	AM
2019-07-19 09:54:00	267579.16904750664	35010.5422770938	31	AM
2019-07-19 09:55:00	267579.2965796376	35008.84660100032	31	AM
2019-07-19 09:56:00	267579.7671209308	35009.32892412596	31	AM
2019-07-19 09:57:00	267579.61784023786	35008.95787767693	31	AM
2019-07-19 09:58:00	267580.5278788154	35008.72641008612	31	AM
2019-07-19 09:59:00	267579.80250657524	35009.03083913741	31	AM
2019-07-19 10:00:00	267579.14014125423	35008.87225578023	31	AM
2019-07-19 10:01:00	267580.25761037954	35009.34246648553	31	AM
2019-07-19 10:02:00	267580.6610564814	35008.40225096443	31	AM
2019-07-19 10:03:00	267580.4566635442	35008.9766957299	31	AM
2019-07-19 10:04:00	267580.59558671294	35008.59987668572	31	AM
2019-07-19 10:05:00	267580.6422303003	35008.91324537401	31	AM
2019-07-19 10:06:00	267579.6665426912	35009.358070115064	31	AM
2019-07-19 10:07:00	267579.5601971299	35009.22226103982	31	AM
2019-07-19 10:08:00	267579.68972465594	35009.03959232202	31	AM
2019-07-19 10:09:00	267579.8278625122	35009.61224254675	31	AM
2019-07-19 10:10:00	267579.9711783189	35008.93126153346	31	AM
2019-07-19 10:11:00	267579.6196227979	35007.67302716761	31	AM
2019-07-19 10:12:00	267579.5546921011	35008.70423848697	31	AM
2019-07-19 10:13:00	267579.85614833335	35008.155581775114	31	AM
2019-07-19 10:14:00	267579.8400073327	35008.17752149237	31	AM
2019-07-19 10:15:00	267579.69235061365	35008.51380623198	31	AM
2019-07-19 10:16:00	267580.22954650345	35009.13711732303	31	AM
2019-07-19 10:17:00	267582.001465762	35015.61391659388	31	AM
2019-07-19 10:18:00	267581.6725191662	35017.882840153616	31	AM
2019-07-19 10:19:00	267579.8232332028	35011.505231451774	31	AM
2019-07-19 10:20:00	267578.329654704	35011.3346491113	31	AM
2019-07-19 10:21:00	267580.5379590289	35008.11323056309	31	AM
2019-07-19 10:22:00	267580.32654825784	35007.98296660492	31	AM
2019-07-19 10:23:00	267579.0759183715	35008.81088348124	31	AM
2019-07-19 10:24:00	267580.209553442	35008.055726380466	31	AM
2019-07-19 10:25:00	267580.296282058	35008.77432266333	31	AM
2019-07-19 10:26:00	267580.4062958142	35008.60102085562	31	AM
2019-07-19 10:27:00	267580.4931949272	35007.91747044927	31	AM
2019-07-19 10:28:00	267580.5106972185	35008.204484379865	31	AM
2019-07-19 10:29:00	267580.6831591981	35008.49533823791	31	AM
2019-07-19 10:30:00	267580.26079407206	35008.564366494786	31	AM
2019-07-19 10:31:00	267580.01140607666	35008.71778765229	31	AM
2019-07-19 10:32:00	267580.5324202982	35008.7863977975	31	AM
2019-07-19 10:33:00	267580.1310910984	35008.64937338466	31	AM
2019-07-19 10:34:00	267580.0436722959	35008.595563699804	31	AM
2019-07-19 10:35:00	267580.5312114103	35008.70312008034	31	AM
2019-07-19 10:36:00	267580.7075627746	35009.09124426098	31	AM
2019-07-19 10:37:00	267580.4925655655	35008.478233005146	31	AM
2019-07-19 10:38:00	267580.16261492536	35008.526780902146	31	AM
2019-07-19 10:39:00	267580.67509350186	35008.069514348615	31	AM
2019-07-19 10:40:00	267580.85784802004	35008.78563862598	31	AM
2019-07-19 10:41:00	267580.1727246348	35008.85639449602	31	AM
2019-07-19 10:42:00	267579.81887084624	35009.19600452529	31	AM
2019-07-19 10:43:00	267580.2247962107	35008.58704757234	31	AM
2019-07-19 10:44:00	267579.28218244016	35008.31257077444	31	AM
2019-07-19 10:45:00	267580.07365546434	35009.11613396026	31	AM
2019-07-19 10:46:00	267577.7076765362	35015.43836832217	31	AM
2019-07-19 10:47:00	267576.37131662207	35018.19341531827	31	AM
2019-07-19 10:48:00	267576.3835942499	35022.023077459286	31	AM
2019-07-19 10:49:00	267576.4103353173	35022.14223837994	31	AM
2019-07-19 10:50:00	267576.3037345849	35022.6439508522	31	AM
2019-07-19 10:51:00	267576.56604259345	35022.1404653063	31	AM
2019-07-19 10:52:00	267576.85297719244	35022.28253366482	31	AM
2019-07-19 10:53:00	267576.6262506017	35022.53862768851	31	AM
2019-07-19 10:54:00	267576.63643414783	35022.4228600829	31	AM
2019-07-19 10:55:00	267576.5481285651	35022.5731150215	31	AM
2019-07-19 10:56:00	267576.389866446	35022.757855648175	31	AM
2019-07-19 10:57:00	267576.49776750425	35023.15158425787	31	AM
2019-07-19 10:58:00	267576.27817739063	35022.81222097887	31	AM
2019-07-19 10:59:00	267576.3536097497	35022.41701819564	31	AM
2019-07-19 11:00:00	267576.3028194293	35022.70717967536	31	AM
2019-07-19 11:01:00	267576.1646162445	35022.97302588417	31	AM
2019-07-19 11:02:00	267575.95881979883	35023.028922392856	31	AM
2019-07-19 11:03:00	267575.9956642276	35023.266916109205	31	AM
2019-07-19 11:04:00	267575.7797559429	35023.13016116794	31	AM
2019-07-19 11:05:00	267576.2758293908	35023.226102365625	31	AM
2019-07-19 11:06:00	267576.04428818496	35023.45602107399	31	AM
2019-07-19 11:07:00	267575.67801108566	35023.81647969421	31	AM
2019-07-19 11:08:00	267575.3761586091	35023.319559738506	31	AM
2019-07-19 11:09:00	267575.9187622208	35023.16589512556	31	AM
2019-07-19 11:10:00	267575.927166423	35023.429499709026	31	AM
2019-07-19 11:11:00	267574.9267657401	35023.72040558273	31	AM
2019-07-19 11:12:00	267575.0892534663	35023.32367303859	31	AM
2019-07-19 11:13:00	267575.1553336001	35023.39223422231	31	AM
2019-07-19 11:14:00	267575.3037840768	35023.32694792617	31	AM
2019-07-19 11:15:00	267575.6019503965	35022.68581874169	31	AM
2019-07-19 11:16:00	267575.5019613608	35023.21943773646	31	AM
2019-07-19 11:17:00	267575.4620751538	35023.47319767069	31	AM
2019-07-19 11:18:00	267575.00629999355	35022.40567628264	31	AM
2019-07-19 11:19:00	267575.1933376031	35022.27383545118	31	AM
2019-07-19 11:20:00	267575.2239708938	35022.33668923623	31	AM
2019-07-19 11:21:00	267576.0472814257	35022.732117078194	31	AM
2019-07-19 11:22:00	267577.57619312254	35023.26528908219	31	AM
2019-07-19 11:23:00	267575.57850793266	35022.734239287165	31	AM
2019-07-19 11:24:00	267575.0760516197	35022.1347792016	31	AM
2019-07-19 11:25:00	267575.01356518455	35021.621676564115	31	AM
2019-07-19 11:26:00	267574.63606072485	35022.36556476155	31	AM
2019-07-19 11:27:00	267574.4901681797	35023.152357517	31	AM
2019-07-19 11:28:00	267574.88520603435	35021.92881296223	31	AM
2019-07-19 11:29:00	267575.01037910266	35022.38761013449	31	AM
2019-07-19 11:30:00	267578.749384473	35023.054351962244	31	AM
2019-07-19 11:31:00	267577.1699584675	35043.51291372957	31	AM
2019-07-19 11:32:00	267564.80380001414	35064.34970599625	31	AM
2019-07-19 11:33:00	267544.88255373866	35091.811918943786	31	AM
2019-07-19 11:34:00	267539.9084641312	35123.041241159415	31	AM
2019-07-19 11:35:00	267533.5936992246	35130.14274512369	31	AM
2019-07-19 11:36:00	267536.0653036752	35146.93747162806	31	AM
2019-07-19 11:37:00	267542.4124143576	35160.294761079	31	AM
2019-07-19 11:38:00	267546.3678751424	35164.97030007256	31	AM
2019-07-19 11:39:00	267552.07873963984	35180.68063364745	31	AM
2019-07-19 11:40:00	267547.5394187921	35197.86997537013	31	AM
2019-07-19 11:41:00	267537.5692637957	35211.88547265715	31	AM
2019-07-19 11:42:00	267532.920602124	35222.72953993285	31	AM
2019-07-19 11:43:00	267536.2473202299	35231.062143995245	31	AM
2019-07-19 11:44:00	267536.6266812972	35238.56341864376	31	AM
2019-07-19 11:45:00	267530.2500704754	35260.95189571283	31	AM
2019-07-19 11:46:00	267526.37364371505	35294.28945701157	31	AM
2019-07-19 11:47:00	267500.4860560753	35335.747494632094	31	AM
2019-07-19 11:48:00	267470.056715068	35375.662592912704	31	AM
2019-07-19 11:49:00	267429.59625221585	35401.146518851856	31	AM
2019-07-19 11:50:00	267391.64123858087	35410.68993934525	31	AM
2019-07-19 11:51:00	267360.2415776734	35422.770815509386	31	AM
2019-07-19 11:52:00	267329.1028707471	35425.01211042613	31	AM
2019-07-19 11:53:00	267311.42065744125	35424.15429628947	31	AM
2019-07-19 11:54:00	267310.7972981939	35423.260372860146	31	AM
2019-07-19 11:55:00	267293.5311489048	35423.29449681767	31	AM
2019-07-19 11:56:00	267280.9572757054	35423.711091334204	31	AM
2019-07-19 11:57:00	267271.9312940707	35424.01949158274	31	AM
2019-07-19 11:58:00	267261.45623336785	35430.40337815647	31	AM
2019-07-19 11:59:00	267254.20940563444	35430.74505702702	31	AM
2019-07-19 12:00:00	267249.73236210825	35430.996698147304	31	AM
2019-07-19 12:01:00	267249.7287906313	35430.77401567094	31	AM
2019-07-19 12:02:00	267249.0646520353	35430.1177150845	31	AM
2019-07-19 12:03:00	267249.0258413078	35430.906515590614	31	AM
2019-07-19 12:04:00	267250.2562882881	35431.16489396961	31	AM
2019-07-19 12:05:00	267244.0283318044	35442.57278134663	31	AM
2019-07-19 12:06:00	267221.9287243977	35462.993400814135	31	AM
2019-07-19 12:07:00	267198.3397159068	35469.0581954179	31	AM
2019-07-19 12:08:00	267195.4310843862	35466.147869823995	31	AM
2019-07-19 12:09:00	267195.71624788275	35465.79185010973	31	AM
2019-07-19 12:10:00	267193.5878702083	35466.88542412167	31	AM
2019-07-19 12:11:00	267181.8349327136	35468.80939175627	31	AM
2019-07-19 12:12:00	267178.1415452172	35470.73982289107	31	AM
2019-07-19 12:13:00	267178.1458384567	35469.75389727594	31	AM
2019-07-19 12:14:00	267177.57792146417	35470.653666778766	31	AM
2019-07-19 12:15:00	267169.46835432533	35470.27344951104	31	AM
2019-07-19 12:16:00	267151.3186627024	35478.465487578185	31	AM
2019-07-19 12:17:00	267126.12747558794	35477.5091195629	31	AM
2019-07-19 12:18:00	267111.6071504767	35477.54508651661	31	AM
2019-07-19 12:19:00	267101.2110344792	35476.09202870595	31	AM
2019-07-19 12:20:00	267085.30405259266	35481.56595783942	31	AM
2019-07-19 12:21:00	267076.7623192066	35490.42545490043	31	AM
2019-07-19 12:22:00	267068.4972569369	35492.79795080021	31	AM
2019-07-19 12:23:00	267060.1775769723	35496.55177534767	31	AM
2019-07-19 12:24:00	267058.5346206725	35498.43841595293	31	AM
2019-07-19 12:25:00	267059.3656670416	35497.62493507655	31	AM
2019-07-19 12:26:00	267059.43789658067	35498.72156254772	31	AM
2019-07-19 12:27:00	267058.84147415473	35498.1038504901	31	AM
2019-07-19 12:28:00	267055.3989917127	35497.19531178839	31	AM
2019-07-19 12:29:00	267034.1027440176	35498.95441002889	31	AM
2019-07-19 12:30:00	267020.1835959041	35500.33889297083	31	AM
2019-07-19 12:31:00	267015.88221575815	35498.49931665922	31	AM
2019-07-19 12:32:00	267009.28766599525	35496.11902620829	31	AM
2019-07-19 12:33:00	266997.57031043695	35494.9854775975	31	AM
2019-07-19 12:34:00	266986.82524413645	35499.61849985214	31	AM
2019-07-19 12:35:00	266985.7526197788	35499.75808105991	31	AM
2019-07-19 12:36:00	266984.6188488051	35499.45451979045	31	AM
2019-07-19 12:37:00	266969.7748041866	35501.93491443639	31	AM
2019-07-19 12:38:00	266956.23118897923	35505.6659794002	31	AM
2019-07-19 12:39:00	266941.89908506296	35513.22522604913	31	AM
2019-07-19 12:40:00	266941.23009630817	35513.022447722	31	AM
2019-07-19 12:41:00	266939.5194210645	35513.6180001023	31	AM
2019-07-19 12:42:00	266938.0307789737	35514.67733326609	31	AM
2019-07-19 12:43:00	266934.9351212296	35514.700272843715	31	AM
2019-07-19 12:44:00	266910.29753910383	35525.76060627588	31	AM
2019-07-19 12:45:00	266878.1791811781	35548.40755910855	31	AM
2019-07-19 12:46:00	266846.4779416635	35569.83815475937	31	AM
2019-07-19 12:47:00	266825.15375900816	35600.140795603016	31	AM
2019-07-19 12:48:00	266800.3795711574	35635.509841716186	31	AM
2019-07-19 12:49:00	266782.24353261344	35643.86646177234	31	AM
2019-07-19 12:50:00	266781.8081033079	35644.15040199948	31	AM
2019-07-19 12:51:00	266782.49267486046	35643.984538649784	31	AM
2019-07-19 12:52:00	266781.1252797747	35643.79255249636	31	AM
2019-07-19 12:53:00	266782.21162793937	35643.60374818822	31	AM
2019-07-19 12:54:00	266770.78187555907	35637.96250324485	31	AM
2019-07-19 12:55:00	266759.44157858274	35630.606155811976	31	AM
2019-07-19 12:56:00	266759.75227535446	35630.71870001802	31	AM
2019-07-19 12:57:00	266760.2051905669	35630.29904689579	31	AM
2019-07-19 12:58:00	266749.19317180273	35625.743114069046	31	AM
2019-07-19 12:59:00	266722.85418232315	35603.248796612475	31	AM
2019-07-19 13:00:00	266718.95311217324	35594.29394606905	31	AM
2019-07-19 13:01:00	266718.5543360974	35594.46970498458	31	AM
2019-07-19 13:02:00	266719.12030893454	35594.23971545456	31	AM
2019-07-19 13:03:00	266718.9180784489	35594.49322585527	31	AM
2019-07-19 13:04:00	266719.345307472	35594.605217339034	31	AM
2019-07-19 13:05:00	266720.20660527126	35594.699238518566	31	AM
2019-07-19 13:06:00	266721.5441689764	35594.91880734586	31	AM
2019-07-19 13:07:00	266718.66438054934	35593.54410633405	31	AM
2019-07-19 13:08:00	266697.74264312314	35574.733516789616	31	AM
2019-07-19 13:09:00	266684.65808875486	35556.58611756152	31	AM
2019-07-19 13:10:00	266683.8073256479	35550.905371229295	31	AM
2019-07-19 13:11:00	266675.30742692336	35526.72055393018	31	AM
2019-07-19 13:12:00	266673.7904983701	35514.08668526409	31	AM
2019-07-19 13:13:00	266666.0728548157	35508.1919364925	31	AM
2019-07-19 13:14:00	266660.5441340648	35501.40010366978	31	AM
2019-07-19 13:15:00	266661.8444459441	35497.09023749808	31	AM
2019-07-19 13:16:00	266665.4259921504	35493.152422489824	31	AM
2019-07-19 13:17:00	266651.9787565137	35487.349358521504	31	AM
2019-07-19 13:18:00	266634.1792040894	35477.52007145443	31	AM
2019-07-19 13:19:00	266632.7547273592	35474.088485989734	31	AM
2019-07-19 13:20:00	266630.74477626773	35473.52997584578	31	AM
2019-07-19 13:21:00	266615.4745296704	35474.719524649016	31	AM
2019-07-19 13:22:00	266601.9942209935	35467.81998605967	31	AM
2019-07-19 13:23:00	266586.7086022549	35460.7313345984	31	AM
2019-07-19 13:24:00	266585.3476763561	35457.10361171905	31	AM
2019-07-19 13:25:00	266575.2741708355	35436.22480394414	31	AM
2019-07-19 13:26:00	266567.5101226382	35423.04545044029	31	AM
2019-07-19 13:27:00	266567.78991629014	35420.930263070535	31	AM
2019-07-19 13:28:00	266569.63256527024	35421.932885948154	31	AM
2019-07-19 13:29:00	266570.6472333969	35423.324269394456	31	AM
2019-07-19 13:30:00	266570.60896547005	35424.04357629339	31	AM
2019-07-19 13:31:00	266570.4184682353	35423.59621936462	31	AM
2019-07-19 13:32:00	266557.1269711724	35411.13175845224	31	AM
2019-07-19 13:33:00	266545.01295970374	35400.508267006735	31	AM
2019-07-19 13:34:00	266542.6195172762	35397.73995257589	31	AM
2019-07-19 13:35:00	266542.0826822958	35394.354084083025	31	AM
2019-07-19 13:36:00	266542.15762789804	35389.122613642976	31	AM
2019-07-19 13:37:00	266538.4840367379	35386.839968592714	31	AM
2019-07-19 13:38:00	266527.89349849644	35385.88263888039	31	AM
2019-07-19 13:39:00	266513.8080317962	35381.84402354701	31	AM
2019-07-19 13:40:00	266497.72451559885	35367.80936199474	31	AM
2019-07-19 13:41:00	266494.94897493074	35364.68737377852	31	AM
2019-07-19 13:42:00	266482.07501655456	35354.49003742687	31	AM
2019-07-19 13:43:00	266477.8495336797	35346.33288029035	31	AM
2019-07-19 13:44:00	266475.6029939748	35341.37216397678	31	AM
2019-07-19 13:45:00	266467.6776812283	35326.39532064814	31	AM
2019-07-19 13:46:00	266454.7816830863	35309.14601017686	31	AM
2019-07-19 13:47:00	266440.307145443	35290.12457831023	31	AM
2019-07-19 13:48:00	266429.5478209277	35276.006416611584	31	AM
2019-07-19 13:49:00	266416.3138407486	35256.29768653403	31	AM
2019-07-19 13:50:00	266406.64129457244	35240.22096547706	31	AM
2019-07-19 13:51:00	266392.1378819128	35225.865505274065	31	AM
2019-07-19 13:52:00	266387.1266329328	35220.80816005544	31	AM
2019-07-19 13:53:00	266373.7524021488	35205.271366850815	31	AM
2019-07-19 13:54:00	266368.5656851343	35186.63541927937	31	AM
2019-07-19 13:55:00	266377.984487318	35178.02325484376	31	AM
2019-07-19 13:56:00	266386.602191	35180.2800939666	31	AM
2019-07-19 13:57:00	266387.2633711068	35180.97474187084	31	AM
2019-07-19 13:58:00	266387.0978586671	35181.100680668555	31	AM
2019-07-19 13:59:00	266388.69762211904	35180.96373950695	31	AM
2019-07-19 14:00:00	266388.2957839518	35181.1070732187	31	AM
2019-07-19 14:01:00	266385.8942714003	35181.54168565679	31	AM
2019-07-19 14:02:00	266386.1718502518	35181.29590219858	31	AM
2019-07-19 14:03:00	266386.5830044388	35180.53557445616	31	AM
2019-07-19 14:04:00	266385.8863036169	35181.60159820724	31	AM
2019-07-19 14:05:00	266386.6354320478	35181.77250816862	31	AM
2019-07-19 14:06:00	266386.43236678664	35180.68206903051	31	AM
2019-07-19 14:07:00	266387.6179510196	35181.59896384834	31	AM
2019-07-19 14:08:00	266386.6797997371	35181.15255314195	31	AM
2019-07-19 14:09:00	266386.1985308898	35181.99666711676	31	AM
2019-07-19 14:10:00	266386.3094575252	35179.923407931325	31	AM
2019-07-19 14:11:00	266385.3313567089	35179.48081155861	31	AM
2019-07-19 14:12:00	266385.8146859081	35179.892793087856	31	AM
2019-07-19 14:13:00	266386.15838113823	35181.27527919378	31	AM
2019-07-19 14:14:00	266385.6401514653	35180.031490370915	31	AM
2019-07-19 14:15:00	266385.84174528864	35179.68432587028	31	AM
2019-07-19 14:16:00	266386.3864621371	35180.672123405995	31	AM
2019-07-19 14:17:00	266385.9426288843	35179.879411002286	31	AM
2019-07-19 14:18:00	266386.2553194181	35181.712622725376	31	AM
2019-07-19 14:19:00	266385.0398734077	35182.724224735735	31	AM
2019-07-19 14:20:00	266386.533829351	35183.08789243919	31	AM
2019-07-19 14:21:00	266385.2960381622	35183.40439208587	31	AM
2019-07-19 14:22:00	266384.7403767723	35181.19090105618	31	AM
2019-07-19 14:23:00	266387.9019116637	35178.93948380548	31	AM
2019-07-19 14:24:00	266388.1237337826	35176.46381753529	31	AM
2019-07-19 14:25:00	266386.895232624	35176.363881005505	31	AM
2019-07-19 14:26:00	266388.0125641682	35177.342977989334	31	AM
2019-07-19 14:27:00	266387.5504636569	35175.49716552509	31	AM
2019-07-19 14:28:00	266387.4131053793	35176.09926471188	31	AM
2019-07-19 14:29:00	266387.50942907645	35177.21726271433	31	AM
2019-07-19 14:30:00	266387.6294777144	35177.10847691254	31	AM
2019-07-19 14:31:00	266387.42581706546	35176.722507625986	31	AM
2019-07-19 14:32:00	266387.67601707764	35177.10590228789	31	AM
2019-07-19 14:33:00	266387.7619426943	35176.00111166605	31	AM
2019-07-19 14:34:00	266388.30212877895	35175.80652168168	31	AM
2019-07-19 14:35:00	266389.863622877	35176.8040435623	31	AM
2019-07-19 14:36:00	266389.51045432995	35176.76319163934	31	AM
2019-07-19 14:37:00	266390.0976510096	35176.609562730526	31	AM
2019-07-19 14:38:00	266389.3348371213	35176.47915739831	31	AM
2019-07-19 14:39:00	266389.9366264971	35176.237732188994	31	AM
2019-07-19 14:40:00	266389.4353910567	35177.23972921372	31	AM
2019-07-19 14:41:00	266381.9365501011	35175.19809936474	31	AM
2019-07-19 14:42:00	266381.4062678596	35175.75865561144	31	AM
2019-07-19 14:43:00	266380.7857072588	35175.66749893311	31	AM
2019-07-19 14:44:00	266381.0275127802	35175.63674852983	31	AM
2019-07-19 14:45:00	266380.75684871746	35175.3651099073	31	AM
2019-07-19 14:46:00	266377.7318572569	35175.73917542024	31	AM
2019-07-19 14:47:00	266378.9081073035	35175.583106249134	31	AM
2019-07-19 14:48:00	266380.02755131404	35175.62053588301	31	AM
2019-07-19 14:49:00	266379.3208202086	35176.098870766924	31	AM
2019-07-19 14:50:00	266379.64742938493	35176.03483788005	31	AM
2019-07-19 14:51:00	266380.1663033693	35175.89003407845	31	AM
2019-07-19 14:52:00	266380.03635576955	35176.46846781123	31	AM
2019-07-19 14:53:00	266381.317669816	35177.55951699399	31	AM
2019-07-19 14:54:00	266378.5287030108	35177.49606976317	31	AM
2019-07-19 14:55:00	266382.6159404552	35178.395867496896	31	AM
2019-07-19 14:56:00	266389.02514751605	35177.67308663675	31	AM
2019-07-19 14:57:00	266389.25824363355	35176.95189403946	31	AM
2019-07-19 14:58:00	266390.7644331351	35176.8095748837	31	AM
2019-07-19 14:59:00	266390.7193673309	35177.870837000526	31	AM
2019-07-19 15:00:00	266390.44005633367	35177.81227328749	31	AM
2019-07-20 04:00:00	266277.6647292627	35237.573645436234	31	AM
2019-07-20 04:01:00	266277.3759051881	35237.27838934468	31	AM
2019-07-20 04:02:00	266277.92357679195	35237.38814517638	31	AM
2019-07-20 04:03:00	266277.6398554483	35237.544340218075	31	AM
2019-07-20 04:04:00	266278.47775550664	35238.4658765567	31	AM
2019-07-20 04:05:00	266285.3267348305	35246.318162271404	31	AM
2019-07-20 04:06:00	266289.75967576914	35243.55041537267	31	AM
2019-07-20 04:07:00	266287.76321297995	35243.52268072643	31	AM
2019-07-20 04:08:00	266289.6995584272	35240.76527557804	31	AM
2019-07-20 04:09:00	266292.4989201988	35241.058360663046	31	AM
2019-07-20 04:10:00	266292.0218113744	35240.24440623055	31	AM
2019-07-20 04:11:00	266288.77925067506	35241.739320205816	31	AM
2019-07-20 04:12:00	266292.9929777596	35247.631321919376	31	AM
2019-07-20 04:13:00	266293.828448539	35245.74091463607	31	AM
2019-07-20 04:14:00	266292.4472096472	35255.03440030678	31	AM
2019-07-20 04:15:00	266292.915357426	35254.67760416832	31	AM
2019-07-20 04:16:00	266293.28229722707	35253.995281729614	31	AM
2019-07-20 04:17:00	266293.0272923311	35253.003208226706	31	AM
2019-07-20 04:18:00	266292.4458448804	35251.9826283771	31	AM
2019-07-20 04:19:00	266302.97592386004	35246.69283173742	31	AM
2019-07-20 04:20:00	266308.74802089704	35246.57201714268	31	AM
2019-07-20 04:21:00	266307.7690718836	35241.345285729614	31	AM
2019-07-20 04:22:00	266303.0088295936	35226.03792303957	31	AM
2019-07-20 04:23:00	266298.512711933	35203.933723286755	31	AM
2019-07-20 04:24:00	266298.638301524	35203.69479123578	31	AM
2019-07-20 04:25:00	266298.39114805055	35203.8924555701	31	AM
2019-07-20 04:26:00	266298.2635444712	35203.35475765709	31	AM
2019-07-20 04:27:00	266300.4191619886	35207.468634574325	31	AM
2019-07-20 04:28:00	266299.9225681666	35210.30280060047	31	AM
2019-07-20 04:29:00	266298.0169384042	35218.08202779236	31	AM
2019-07-20 04:30:00	266298.14441431843	35225.27869060413	31	AM
2019-07-20 04:31:00	266297.30735451845	35227.56856590671	31	AM
2019-07-20 04:32:00	266300.00497277174	35250.39575047022	31	AM
2019-07-20 04:33:00	266302.8540561813	35259.72026395648	31	AM
2019-07-20 04:34:00	266302.0117975156	35271.0906139795	31	AM
2019-07-20 04:35:00	266299.56408125884	35284.28719341476	31	AM
2019-07-20 04:36:00	266300.7640444956	35296.829900515375	31	AM
2019-07-20 04:37:00	266302.48806903535	35305.97989361375	31	AM
2019-07-20 04:38:00	266301.27425284457	35309.94772174117	31	AM
2019-07-20 04:39:00	266299.1287631376	35312.724894734136	31	AM
2019-07-20 04:40:00	266297.6218808396	35320.15877016484	31	AM
2019-07-20 04:41:00	266295.7130670671	35327.77043299326	31	AM
2019-07-20 04:42:00	266285.7181813058	35336.569986259696	31	AM
2019-07-20 04:43:00	266283.2206769276	35347.670615995296	31	AM
2019-07-20 04:44:00	266289.99401868955	35362.24105157193	31	AM
2019-07-20 04:45:00	266290.116601862	35363.6359380501	31	AM
2019-07-20 04:46:00	266289.6006304711	35363.35934714502	31	AM
2019-07-20 04:47:00	266290.4923191198	35370.480826871855	31	AM
2019-07-20 04:48:00	266288.086826652	35381.39340982896	31	AM
2019-07-20 04:49:00	266291.48416617943	35387.30306900837	31	AM
2019-07-20 04:50:00	266295.33797198697	35387.46781855334	31	AM
2019-07-20 04:51:00	266294.8048286343	35387.91368037118	31	AM
2019-07-20 04:52:00	266295.0870549875	35389.2235375866	31	AM
2019-07-20 04:53:00	266296.5751300665	35395.08989846915	31	AM
2019-07-20 04:54:00	266297.07968369726	35409.387684022826	31	AM
2019-07-20 04:55:00	266300.4591476174	35427.67992739296	31	AM
2019-07-20 04:56:00	266299.3301940963	35435.5095072784	31	AM
2019-07-20 04:57:00	266299.8085779675	35436.202348569976	31	AM
2019-07-20 04:58:00	266298.74043666007	35437.41000382446	31	AM
2019-07-20 04:59:00	266298.5368674108	35437.47309032567	31	AM
2019-07-20 05:00:00	266301.85490300943	35435.83711738943	31	AM
2019-07-20 05:01:00	266300.8508146137	35437.17896003457	31	AM
2019-07-20 05:02:00	266300.88042427594	35437.67796616498	31	AM
2019-07-20 05:03:00	266323.9712905742	35441.168344586426	31	AM
2019-07-20 05:04:00	266382.5027659074	35465.78821707925	31	AM
2019-07-20 05:05:00	266411.0941018989	35517.75803730153	31	AM
2019-07-20 05:06:00	266438.535214776	35554.67087687843	31	AM
2019-07-20 05:07:00	266454.4801767337	35563.07097920641	31	AM
2019-07-20 05:08:00	266467.3607087226	35569.97946811499	31	AM
2019-07-20 05:09:00	266482.93740995514	35597.89971925188	31	AM
2019-07-20 05:10:00	266488.4334781938	35626.32400353207	31	AM
2019-07-20 05:11:00	266487.0239328724	35631.435891358145	31	AM
2019-07-20 05:12:00	266486.7884853693	35635.30304984273	31	AM
2019-07-20 05:13:00	266488.57383455284	35644.619471127284	31	AM
2019-07-20 05:14:00	266496.017550392	35685.501867095285	31	AM
2019-07-20 05:15:00	266495.8577153048	35712.23874843276	31	AM
2019-07-20 05:16:00	266495.2372684186	35728.169459147066	31	AM
2019-07-20 05:17:00	266500.5840398666	35732.70720378802	31	AM
2019-07-20 05:18:00	266520.70355638803	35747.90695556056	31	AM
2019-07-20 05:19:00	266526.79488993966	35748.91662396506	31	AM
2019-07-20 05:20:00	266527.05488030176	35749.422771098354	31	AM
2019-07-20 05:21:00	266532.5690794735	35759.86916719017	31	AM
2019-07-20 05:22:00	266539.2463451459	35777.30314264194	31	AM
2019-07-20 05:23:00	266542.5005165971	35786.35878206436	31	AM
2019-07-20 05:24:00	266540.9374071187	35788.32381341149	31	AM
2019-07-20 05:25:00	266541.0829454061	35788.53245749749	31	AM
2019-07-20 05:26:00	266540.084525161	35788.546858283946	31	AM
2019-07-20 05:27:00	266539.1041651334	35787.948874006564	31	AM
2019-07-20 05:28:00	266541.4671566009	35795.09990038597	31	AM
2019-07-20 05:29:00	266542.443313524	35815.74148364497	31	AM
2019-07-20 05:30:00	266557.94865080586	35846.62629062943	31	AM
2019-07-20 05:31:00	266579.11753530195	35886.45562431299	31	AM
2019-07-20 05:32:00	266603.43353774294	35936.308210750154	31	AM
2019-07-20 05:33:00	266606.5395783862	35981.77124013596	31	AM
2019-07-20 05:34:00	266620.0908747686	35999.44484438197	31	AM
2019-07-20 05:35:00	266658.67078606616	36019.27490878125	31	AM
2019-07-20 05:36:00	266670.1567203796	36029.95194761388	31	AM
2019-07-20 05:37:00	266672.0296116387	36031.80455373362	31	AM
2019-07-20 05:38:00	266674.1483598525	36031.696088916135	31	AM
2019-07-20 05:39:00	266676.4561830269	36042.13539320989	31	AM
2019-07-20 05:40:00	266675.9543295924	36041.03166369952	31	AM
2019-07-20 05:41:00	266677.8888749354	36041.30039883885	31	AM
2019-07-20 05:42:00	266694.81011869584	36038.76808657924	31	AM
2019-07-20 05:43:00	266718.56394077	36032.11414777853	31	AM
2019-07-20 05:44:00	266732.864041647	36038.48181125394	31	AM
2019-07-20 05:45:00	266734.40374285687	36039.09313409583	31	AM
2019-07-20 05:46:00	266734.3060930194	36040.71019324865	31	AM
2019-07-20 05:47:00	266734.839384717	36041.284672998365	31	AM
2019-07-20 05:48:00	266731.89308588026	36035.80777907199	31	AM
2019-07-20 05:49:00	266735.66910838604	36040.789363527816	31	AM
2019-07-20 05:50:00	266735.00825658435	36040.36330177659	31	AM
2019-07-20 05:51:00	266737.50890281814	36040.13290816422	31	AM
2019-07-20 05:52:00	266740.6478250621	36036.65042309039	31	AM
2019-07-20 05:53:00	266772.050092911	36033.31321742552	31	AM
2019-07-20 05:54:00	266803.5398975304	36026.15608334298	31	AM
2019-07-20 05:55:00	266819.6927929739	36033.27123063233	31	AM
2019-07-20 05:56:00	266817.4018638955	36029.982697453954	31	AM
2019-07-20 05:57:00	266815.8517201847	36015.74066034528	31	AM
2019-07-20 05:58:00	266804.75653655187	36015.32820072419	31	AM
2019-07-20 05:59:00	266773.8598313645	36034.01149267364	31	AM
2019-07-20 06:00:00	266772.4812757451	36035.47987050294	31	AM
2019-07-20 06:01:00	266752.9357625371	36038.08019516323	31	AM
2019-07-20 06:02:00	266728.11553180043	36022.99668426281	31	AM
2019-07-20 06:03:00	266728.47543525987	36022.6205850871	31	AM
2019-07-20 06:04:00	266728.57108110184	36021.86289260762	31	AM
2019-07-20 06:05:00	266728.9390572268	36021.720689182934	31	AM
2019-07-20 06:06:00	266730.61655786325	36019.23874228443	31	AM
2019-07-20 06:07:00	266728.2482696505	36019.65879492106	31	AM
2019-07-20 06:08:00	266720.3280187541	36016.71707024601	31	AM
2019-07-20 06:09:00	266703.2650693804	36020.506430362046	31	AM
2019-07-20 06:10:00	266690.87183676567	36031.24078861961	31	AM
2019-07-20 06:11:00	266685.3414919774	36032.778974786976	31	AM
2019-07-20 06:12:00	266678.452357412	36028.21741562348	31	AM
2019-07-20 06:13:00	266672.80214642815	36036.97976715816	31	AM
2019-07-20 06:14:00	266655.4969798999	36068.24226363926	31	AM
2019-07-20 06:15:00	266632.51604580885	36104.92557704307	31	AM
2019-07-20 06:16:00	266640.8072650301	36145.15867830816	31	AM
2019-07-20 06:17:00	266636.67743887403	36150.98687289062	31	AM
2019-07-20 06:18:00	266634.790426946	36149.83408673019	31	AM
2019-07-20 06:19:00	266634.8928078661	36152.21519879844	31	AM
2019-07-20 06:20:00	266635.1558290216	36151.58414442367	31	AM
2019-07-20 06:21:00	266634.3338690983	36155.90914166747	31	AM
2019-07-20 06:22:00	266635.22890130186	36185.99673360398	31	AM
2019-07-20 06:23:00	266652.53945034574	36226.74299150063	31	AM
2019-07-20 06:24:00	266671.81595068105	36258.18237416226	31	AM
2019-07-20 06:25:00	266675.5728874667	36268.16310040148	31	AM
2019-07-20 06:26:00	266675.9484314087	36269.59774784604	31	AM
2019-07-20 06:27:00	266676.5425046349	36281.25774555912	31	AM
2019-07-20 06:28:00	266679.3675745441	36303.29917691128	31	AM
2019-07-20 06:29:00	266676.9656222408	36316.63509396536	31	AM
2019-07-20 06:30:00	266669.89320735313	36328.37338605693	31	AM
2019-07-20 06:31:00	266666.66615541955	36328.36184671995	31	AM
2019-07-20 06:32:00	266666.7530348742	36328.52465160914	31	AM
2019-07-20 06:33:00	266653.0885714745	36340.01970837839	31	AM
2019-07-20 06:34:00	266650.0234171875	36343.03248440183	31	AM
2019-07-20 06:35:00	266649.4617238434	36342.426120298594	31	AM
2019-07-20 06:36:00	266649.77539779566	36342.63196338679	31	AM
2019-07-20 06:37:00	266650.2864337153	36342.38299568787	31	AM
2019-07-20 06:38:00	266649.905584145	36342.198365920965	31	AM
2019-07-20 06:39:00	266649.4294646095	36341.693371411246	31	AM
2019-07-20 06:40:00	266661.926059328	36346.05502179772	31	AM
2019-07-20 06:41:00	266671.0414088582	36350.553240812354	31	AM
2019-07-20 06:42:00	266692.1170664077	36363.15091941898	31	AM
2019-07-20 06:43:00	266694.8924786212	36369.61794035411	31	AM
2019-07-20 06:44:00	266695.3182335288	36369.77878060527	31	AM
2019-07-20 06:45:00	266697.57685922494	36370.56724933291	31	AM
2019-07-20 06:46:00	266698.4312824488	36373.026952294895	31	AM
2019-07-20 06:47:00	266699.02047649137	36379.98256711898	31	AM
2019-07-20 06:48:00	266699.9198435958	36385.49620144029	31	AM
2019-07-20 06:49:00	266704.6819164408	36392.9580611709	31	AM
2019-07-20 06:50:00	266705.913569955	36394.52119817374	31	AM
2019-07-20 06:51:00	266705.7294562851	36395.31814294466	31	AM
2019-07-20 06:52:00	266704.86857302656	36396.31284351819	31	AM
2019-07-20 06:53:00	266705.3048982837	36397.31980659246	31	AM
2019-07-20 06:54:00	266704.4490354656	36397.47815107356	31	AM
2019-07-20 06:55:00	266705.3187727781	36397.11039231971	31	AM
2019-07-20 06:56:00	266704.2749199683	36397.28204886846	31	AM
2019-07-20 06:57:00	266705.8431012792	36397.41628813243	31	AM
2019-07-20 06:58:00	266704.7319185057	36395.99193458838	31	AM
2019-07-20 06:59:00	266703.84743754053	36396.01068583568	31	AM
2019-07-20 07:00:00	266702.558293551	36396.35591192417	31	AM
2019-07-20 07:01:00	266702.6093930671	36395.78204769188	31	AM
2019-07-20 07:02:00	266704.38807882	36395.30183421834	31	AM
2019-07-20 07:03:00	266707.3341427824	36395.19503452219	31	AM
2019-07-20 07:04:00	266722.913306661	36404.37581112304	31	AM
2019-07-20 07:05:00	266725.0431557254	36404.995855039	31	AM
2019-07-20 07:06:00	266729.7194323966	36420.12244370356	31	AM
2019-07-20 07:07:00	266741.07477518043	36442.4656808155	31	AM
2019-07-20 07:08:00	266748.2524631981	36451.29649767394	31	AM
2019-07-20 07:09:00	266769.39366096695	36464.06208057546	31	AM
2019-07-20 07:10:00	266782.1176837182	36473.30409786603	31	AM
2019-07-20 07:11:00	266804.9511037876	36487.45445718448	31	AM
2019-07-20 07:12:00	266812.9868857441	36489.10722387605	31	AM
2019-07-20 07:13:00	266814.09945908084	36488.32372516484	31	AM
2019-07-20 07:14:00	266812.90289553616	36488.85451023605	31	AM
2019-07-20 07:15:00	266812.658866783	36489.51874179467	31	AM
2019-07-20 07:16:00	266812.2411089486	36489.438088495066	31	AM
2019-07-20 07:17:00	266812.8884524817	36489.62837625092	31	AM
2019-07-20 07:18:00	266812.8566215158	36489.16900550808	31	AM
2019-07-20 07:19:00	266811.708884455	36489.5296336797	31	AM
2019-07-20 07:20:00	266813.4054210072	36488.47355614451	31	AM
2019-07-20 07:21:00	266813.0831605824	36488.91143359346	31	AM
2019-07-20 07:22:00	266817.2671768116	36492.969553645824	31	AM
2019-07-20 07:23:00	266836.2408725026	36517.56307720947	31	AM
2019-07-20 07:24:00	266855.4106859945	36543.72234555738	31	AM
2019-07-20 07:25:00	266870.2216739007	36564.97242659461	31	AM
2019-07-20 07:26:00	266880.5162896971	36590.15692168375	31	AM
2019-07-20 07:27:00	266903.85658872064	36612.53041005802	31	AM
2019-07-20 07:28:00	266928.13484820054	36626.7620512712	31	AM
2019-07-20 07:29:00	266933.7393770352	36629.01485113979	31	AM
2019-07-20 07:30:00	266939.9951864749	36632.09644345713	31	AM
2019-07-20 07:31:00	266940.6229660822	36633.67555785843	31	AM
2019-07-20 07:32:00	266945.7914509293	36632.31292480596	31	AM
2019-07-20 07:33:00	266949.37413537333	36630.85735058743	31	AM
2019-07-20 07:34:00	266957.17549112387	36641.13822697466	31	AM
2019-07-20 07:35:00	266969.80094298493	36658.18430804775	31	AM
2019-07-20 07:36:00	266978.1356950061	36677.42273681895	31	AM
2019-07-20 07:37:00	266980.2802244326	36692.17986157359	31	AM
2019-07-20 07:38:00	266962.25356363424	36695.75951864292	31	AM
2019-07-20 07:39:00	266938.4587005542	36694.93299500995	31	AM
2019-07-20 07:40:00	266922.48898964893	36685.29480201716	31	AM
2019-07-20 07:41:00	266922.98362367885	36684.71771075546	31	AM
2019-07-20 07:42:00	266922.78093469	36685.03786591117	31	AM
2019-07-20 07:43:00	266916.1433105045	36679.357976290885	31	AM
2019-07-20 07:44:00	266901.1750031036	36668.91658048691	31	AM
2019-07-20 07:45:00	266900.9615579206	36668.78334727637	31	AM
2019-07-20 07:46:00	266900.7698957281	36668.98155416695	31	AM
2019-07-20 07:47:00	266899.1048407589	36667.95678743322	31	AM
2019-07-20 07:48:00	266900.5063521607	36668.01013403796	31	AM
2019-07-20 07:49:00	266898.9396936061	36668.0467806791	31	AM
2019-07-20 07:50:00	266899.5379811861	36668.8183045789	31	AM
2019-07-20 07:51:00	266899.4669760814	36668.28170359771	31	AM
2019-07-20 07:52:00	266900.3186919455	36667.82657033346	31	AM
2019-07-20 07:53:00	266900.3995313849	36668.35653296295	31	AM
2019-07-20 07:54:00	266899.855489156	36668.72662002543	31	AM
2019-07-20 07:55:00	266899.4595699536	36667.48535300248	31	AM
2019-07-20 07:56:00	266900.3630689771	36668.32370614744	31	AM
2019-07-20 07:57:00	266900.7416342313	36667.852472888095	31	AM
2019-07-20 07:58:00	266901.93144629063	36668.13002267275	31	AM
2019-07-20 07:59:00	266901.69719744136	36668.78540369988	31	AM
2019-07-20 08:00:00	266899.6746090217	36667.25783097813	31	AM
2019-07-20 08:01:00	266900.91932036483	36668.25927538407	31	AM
2019-07-20 08:02:00	266899.91730954807	36667.954772106175	31	AM
2019-07-20 08:03:00	266900.21295620874	36668.0385846043	31	AM
2019-07-20 08:04:00	266902.3380194871	36666.22200961792	31	AM
2019-07-20 08:05:00	266900.71039619204	36668.44310734816	31	AM
2019-07-20 08:06:00	266900.2944779182	36669.16175570706	31	AM
2019-07-20 08:07:00	266900.14532916486	36668.55678083628	31	AM
2019-07-20 08:08:00	266902.0747185725	36669.02846929283	31	AM
2019-07-20 08:09:00	266900.282784154	36669.151250760144	31	AM
2019-07-20 08:10:00	266901.0550958285	36670.27622486135	31	AM
2019-07-20 08:11:00	266901.1696910493	36670.12327633778	31	AM
2019-07-20 08:12:00	266901.83071121114	36669.17175371238	31	AM
2019-07-20 08:13:00	266901.68575046293	36669.064129374856	31	AM
2019-07-20 08:14:00	266901.75295440666	36669.177484731605	31	AM
2019-07-20 08:15:00	266901.85274553247	36668.936898903085	31	AM
2019-07-20 08:16:00	266900.8262568615	36666.96669754825	31	AM
2019-07-20 08:17:00	266910.7384441498	36677.43792090265	31	AM
2019-07-20 08:18:00	266917.38699907623	36657.98450815408	31	AM
2019-07-20 08:19:00	266917.88054840337	36656.66562995157	31	AM
2019-07-20 08:20:00	266917.6587918846	36656.72024172298	31	AM
2019-07-20 08:21:00	266917.78087890043	36656.6038968799	31	AM
2019-07-20 08:22:00	266918.8034244864	36656.60349624778	31	AM
2019-07-20 08:23:00	266917.8360772234	36655.232389959056	31	AM
2019-07-20 08:24:00	266916.8690808642	36655.52035041553	31	AM
2019-07-20 08:25:00	266915.4397091466	36654.62749676447	31	AM
2019-07-20 08:26:00	266916.2425278716	36655.35494493588	31	AM
2019-07-20 08:27:00	266917.9096155633	36656.33989368023	31	AM
2019-07-20 08:28:00	266922.2661501033	36646.898144933286	31	AM
2019-07-20 08:29:00	266925.8913696506	36640.3516225416	31	AM
2019-07-20 08:30:00	266925.1586888121	36640.29905599086	31	AM
2019-07-20 08:31:00	266926.1791491426	36640.09127256207	31	AM
2019-07-20 08:32:00	266934.13245103665	36633.47876368796	31	AM
2019-07-20 08:33:00	266959.7395618801	36609.10701156329	31	AM
2019-07-20 08:34:00	266973.3000690123	36571.282228720935	31	AM
2019-07-20 08:35:00	266991.7553890261	36540.26154108539	31	AM
2019-07-20 08:36:00	267003.1087586052	36531.27456807295	31	AM
2019-07-20 08:37:00	267004.0673560583	36532.521799370326	31	AM
2019-07-20 08:38:00	267003.3896005218	36532.43769850447	31	AM
2019-07-20 08:39:00	267007.36227569805	36531.05012098842	31	AM
2019-07-20 08:40:00	267016.4814829329	36526.976797376825	31	AM
2019-07-20 08:41:00	267018.6345064996	36526.62406881197	31	AM
2019-07-20 08:42:00	267032.25038174685	36517.24028967748	31	AM
2019-07-20 08:43:00	267034.3988941765	36514.854100648496	31	AM
2019-07-20 08:44:00	267051.9939987544	36511.76619264106	31	AM
2019-07-20 08:45:00	267073.77794861165	36497.806101287744	31	AM
2019-07-20 08:46:00	267094.727071265	36486.958227176256	31	AM
2019-07-20 08:47:00	267116.5445914658	36485.26913340779	31	AM
2019-07-20 08:48:00	267118.353464895	36482.75158275013	31	AM
2019-07-20 08:49:00	267123.2002484561	36478.32178184183	31	AM
2019-07-20 08:50:00	267126.1769457633	36476.54521909943	31	AM
2019-07-20 08:51:00	267125.7852463656	36474.180765399615	31	AM
2019-07-20 08:52:00	267124.92606545216	36471.78746852101	31	AM
2019-07-20 08:53:00	267122.74975256826	36471.23469204836	31	AM
2019-07-20 08:54:00	267122.0892049207	36470.486805142566	31	AM
2019-07-20 08:55:00	267119.39825585595	36466.75576528026	31	AM
2019-07-20 08:56:00	267120.4276102515	36456.775167586085	31	AM
2019-07-20 08:57:00	267122.5856402133	36455.52377909888	31	AM
2019-07-20 08:58:00	267120.63929622323	36450.305691693145	31	AM
2019-07-20 08:59:00	267116.0861617033	36442.67034141496	31	AM
2019-07-20 09:00:00	267116.2152949327	36441.64280007409	31	AM
2019-07-20 09:01:00	267118.5598565144	36438.73765355547	31	AM
2019-07-20 09:02:00	267128.09221993724	36418.686221486816	31	AM
2019-07-20 09:03:00	267128.402847354	36408.8045818665	31	AM
2019-07-20 09:04:00	267121.8007350088	36394.12656170689	31	AM
2019-07-20 09:05:00	267122.2343753439	36384.9966367905	31	AM
2019-07-20 09:06:00	267127.0531776957	36379.86542912303	31	AM
2019-07-20 09:07:00	267160.22725765273	36358.25618010801	31	AM
2019-07-20 09:08:00	267178.18814356363	36342.41017644989	31	AM
2019-07-20 09:09:00	267190.32375255914	36331.74280112704	31	AM
2019-07-20 09:10:00	267195.3962887594	36327.71832383648	31	AM
2019-07-20 09:11:00	267196.8342408804	36327.215695009705	31	AM
2019-07-20 09:12:00	267197.8757477826	36328.26179340304	31	AM
2019-07-20 09:13:00	267198.00802833925	36328.08129639623	31	AM
2019-07-20 09:14:00	267198.6223903436	36326.75317909837	31	AM
2019-07-20 09:15:00	267198.1769656466	36327.480311126514	31	AM
2019-07-20 09:16:00	267198.0923329562	36327.44051130641	31	AM
2019-07-20 09:17:00	267197.01985728735	36326.5044706494	31	AM
2019-07-20 09:18:00	267197.50954594987	36326.235784076016	31	AM
2019-07-20 09:19:00	267197.2217731056	36327.415070251394	31	AM
2019-07-20 09:20:00	267196.9088208866	36327.67649618034	31	AM
2019-07-20 09:21:00	267196.9309843817	36327.48536485023	31	AM
2019-07-20 09:22:00	267197.821604382	36326.70818334214	31	AM
2019-07-20 09:23:00	267198.40334259963	36328.2218653989	31	AM
2019-07-20 09:24:00	267191.95098970603	36328.55152677372	31	AM
2019-07-20 09:25:00	267167.77794133086	36328.61428694873	31	AM
2019-07-20 09:26:00	267156.18699543504	36336.56695154054	31	AM
2019-07-20 09:27:00	267149.95866035763	36344.10004062679	31	AM
2019-07-20 09:28:00	267148.9624753983	36344.13490535123	31	AM
2019-07-20 09:29:00	267149.3149639748	36342.70969500782	31	AM
2019-07-20 09:30:00	267149.2951493577	36342.0263488819	31	AM
2019-07-20 09:31:00	267149.22932696826	36342.30526986507	31	AM
2019-07-20 09:32:00	267149.095056886	36342.73333666271	31	AM
2019-07-20 09:33:00	267149.6617777234	36343.42910336472	31	AM
2019-07-20 09:34:00	267147.2756175332	36342.29796707806	31	AM
2019-07-20 09:35:00	267136.06994148664	36342.674680096	31	AM
2019-07-20 09:36:00	267124.88741600147	36342.46742790401	31	AM
2019-07-20 09:37:00	267117.39982574614	36344.23092363228	31	AM
2019-07-20 09:38:00	267111.90909450763	36347.86321433167	31	AM
2019-07-20 09:39:00	267111.00966819614	36357.09480895834	31	AM
2019-07-20 09:40:00	267120.68149185745	36361.33279846035	31	AM
2019-07-20 09:41:00	267128.7868180468	36374.3363239288	31	AM
2019-07-20 09:42:00	267135.8188310249	36377.98774124954	31	AM
2019-07-20 09:43:00	267135.993858234	36378.10918494942	31	AM
2019-07-20 09:44:00	267135.9889331573	36379.40215042846	31	AM
2019-07-20 09:45:00	267126.8228420362	36379.71745171012	31	AM
2019-07-20 09:46:00	267113.6309250653	36372.75085539155	31	AM
2019-07-20 09:47:00	267090.783126469	36360.5878784816	31	AM
2019-07-20 09:48:00	267048.1142918381	36368.33527012683	31	AM
2019-07-20 09:49:00	267023.57143798337	36409.92139083586	31	AM
2019-07-20 09:50:00	266980.42736545193	36438.68944278944	31	AM
2019-07-20 09:51:00	266939.86682458635	36443.99555375456	31	AM
2019-07-20 09:52:00	266901.1682428936	36460.09756302661	31	AM
2019-07-20 09:53:00	266868.8705564029	36480.88546742545	31	AM
2019-07-20 09:54:00	266841.1858962964	36517.83191059264	31	AM
2019-07-20 09:55:00	266808.88470471743	36544.88797783812	31	AM
2019-07-20 09:56:00	266778.66336109914	36572.18362895125	31	AM
2019-07-20 09:57:00	266756.3946886268	36603.01382192426	31	AM
2019-07-20 09:58:00	266724.8755152892	36631.73380124951	31	AM
2019-07-20 09:59:00	266694.7166840221	36643.98005495149	31	AM
2019-07-20 10:00:00	266664.9019085619	36657.94835551476	31	AM
2019-07-20 10:01:00	266630.2244212574	36677.113634441615	31	AM
2019-07-20 10:02:00	266606.8520880148	36690.64303386579	31	AM
2019-07-20 10:03:00	266599.02205395367	36687.87699656026	31	AM
2019-07-20 10:04:00	266579.59220143355	36686.29725683945	31	AM
2019-07-20 10:05:00	266559.48453996214	36706.27617300431	31	AM
2019-07-20 10:06:00	266546.7993820952	36715.907370869405	31	AM
2019-07-20 10:07:00	266537.2548102566	36732.57568133389	31	AM
2019-07-20 10:08:00	266499.3643333285	36747.56790077705	31	AM
2019-07-20 10:09:00	266467.4815838447	36751.78134094952	31	AM
2019-07-20 10:10:00	266457.03090476315	36760.10325094981	31	AM
2019-07-20 10:11:00	266433.7501971731	36775.77204596198	31	AM
2019-07-20 10:12:00	266423.92578720266	36775.93653967477	31	AM
2019-07-20 10:13:00	266418.97510225035	36780.51478685675	31	AM
2019-07-20 10:14:00	266398.5900393508	36785.00506838186	31	AM
2019-07-20 10:15:00	266390.9067890866	36783.18691044693	31	AM
2019-07-20 10:16:00	266380.9498366444	36783.98314602632	31	AM
2019-07-20 10:17:00	266367.1763125296	36787.83770451322	31	AM
2019-07-20 10:18:00	266349.4280801168	36791.9605888241	31	AM
2019-07-20 10:19:00	266341.52556545846	36790.5113196822	31	AM
2019-07-20 10:20:00	266316.2074185637	36785.54096506167	31	AM
2019-07-20 10:21:00	266306.4727341742	36786.1598430889	31	AM
2019-07-20 10:22:00	266295.2325128276	36787.15214890194	31	AM
2019-07-20 10:23:00	266271.79083681054	36799.08218667565	31	AM
2019-07-20 10:24:00	266256.2193063912	36823.40677776616	31	AM
2019-07-20 10:25:00	266267.45737418	36839.29682837068	31	AM
2019-07-20 10:26:00	266268.2286649692	36841.99118300511	31	AM
2019-07-20 10:27:00	266261.0955829645	36839.761987614045	31	AM
2019-07-20 10:28:00	266220.0077930308	36835.2060830534	31	AM
2019-07-20 10:29:00	266201.0624610301	36829.70906883733	31	AM
2019-07-20 10:30:00	266200.2165300083	36830.81099197259	31	AM
2019-07-20 10:31:00	266182.8610040712	36824.64127797358	31	AM
2019-07-20 10:32:00	266152.33230845	36820.6660078459	31	AM
2019-07-20 10:33:00	266129.0071871518	36816.17507287413	31	AM
2019-07-20 10:34:00	266108.9922986181	36798.76569241691	31	AM
2019-07-20 10:35:00	266096.1841456904	36786.07096985981	31	AM
2019-07-20 10:36:00	266091.3654814217	36783.18575931872	31	AM
2019-07-20 10:37:00	266085.5695203898	36782.78420737195	31	AM
2019-07-20 10:38:00	266072.18995635444	36778.77154299549	31	AM
2019-07-20 10:39:00	266046.83102652826	36778.56015868779	31	AM
2019-07-20 10:40:00	266022.2642986633	36774.67725671758	31	AM
2019-07-20 10:41:00	266001.0458918133	36775.49656736823	31	AM
2019-07-20 10:42:00	265971.5358077229	36785.47012029799	31	AM
2019-07-20 10:43:00	265954.1792086934	36786.506227040816	31	AM
2019-07-20 10:44:00	265919.4761039012	36776.867754046114	31	AM
2019-07-20 10:45:00	265891.1894513894	36764.58666113664	31	AM
2019-07-20 10:46:00	265882.394413276	36761.19535455425	31	AM
2019-07-20 10:47:00	265880.7187510544	36760.08615789705	31	AM
2019-07-20 10:48:00	265879.1014461841	36758.50448056696	31	AM
2019-07-20 10:49:00	265867.4221883341	36741.55839217552	31	AM
2019-07-20 10:50:00	265864.88919443265	36738.08390286038	31	AM
2019-07-20 10:51:00	265860.21986195847	36734.94297406711	31	AM
2019-07-20 10:52:00	265854.73286064604	36734.424113973	31	AM
2019-07-20 10:53:00	265851.1108848015	36735.34548864849	31	AM
2019-07-20 10:54:00	265838.22532801697	36726.14514705889	31	AM
2019-07-20 10:55:00	265823.6242458624	36721.24439186436	31	AM
2019-07-20 10:56:00	265818.08709024615	36717.2929986202	31	AM
2019-07-20 10:57:00	265808.0083425692	36713.43659522044	31	AM
2019-07-20 10:58:00	265788.6968317601	36708.51324533936	31	AM
2019-07-20 10:59:00	265786.9878187606	36708.53241197811	31	AM
2019-07-20 11:00:00	265785.5849331039	36709.04020401173	31	AM
2019-07-20 11:01:00	265781.71251062304	36706.02335011723	31	AM
2019-07-20 11:02:00	265771.645526979	36700.17171326049	31	AM
2019-07-20 11:03:00	265772.43029657874	36700.793331754045	31	AM
2019-07-20 11:04:00	265776.2597652939	36695.5640253814	31	AM
2019-07-20 11:05:00	265776.0077352879	36697.257997416	31	AM
2019-07-20 11:06:00	265773.6443957526	36698.30390363119	31	AM
2019-07-20 11:07:00	265773.5078872718	36697.80436591597	31	AM
2019-07-20 11:08:00	265772.86747122626	36698.79239086612	31	AM
2019-07-20 11:09:00	265770.2263546675	36699.14541480599	31	AM
2019-07-20 11:10:00	265738.93168266985	36696.95437745525	31	AM
2019-07-20 11:11:00	265695.87106467976	36684.61278037912	31	AM
2019-07-20 11:12:00	265679.2282395684	36677.25517433384	31	AM
2019-07-20 11:13:00	265658.8096470669	36670.23940278311	31	AM
2019-07-20 11:14:00	265614.9202388189	36666.86569397624	31	AM
2019-07-20 11:15:00	265551.6465066911	36677.62759987092	31	AM
2019-07-20 11:16:00	265494.12106521823	36685.41853799028	31	AM
2019-07-20 11:17:00	265484.7813039788	36684.54176747597	31	AM
2019-07-20 11:18:00	265484.2746956086	36684.67865735142	31	AM
2019-07-20 11:19:00	265484.2908096722	36684.53062706158	31	AM
2019-07-20 11:20:00	265472.1757592708	36684.91829858373	31	AM
2019-07-20 11:21:00	265441.47797358	36691.01274307749	31	AM
2019-07-20 11:22:00	265405.1701827296	36703.81844888081	31	AM
2019-07-20 11:23:00	265368.31332228065	36723.92220991816	31	AM
2019-07-20 11:24:00	265345.43530102033	36746.97378441787	31	AM
2019-07-20 11:25:00	265315.0992352861	36779.40073709722	31	AM
2019-07-20 11:26:00	265292.83461711585	36807.12489136708	31	AM
2019-07-20 11:27:00	265258.8159897762	36844.34650049633	31	AM
2019-07-20 11:28:00	265226.88280890527	36886.17974432775	31	AM
2019-07-20 11:29:00	265207.8316634761	36904.92188338682	31	AM
2019-07-20 11:30:00	265206.08166322386	36905.954208583	31	AM
2019-07-20 11:31:00	265188.6684875767	36922.21401294089	31	AM
2019-07-20 11:32:00	265159.33233641257	36939.799776526444	31	AM
2019-07-20 11:33:00	265146.0338570405	36942.12682464088	31	AM
2019-07-20 11:34:00	265119.9964688288	36955.62390526785	31	AM
2019-07-20 11:35:00	265101.24897356454	36966.779561369	31	AM
2019-07-20 11:36:00	265063.57805676066	36983.95236596043	31	AM
2019-07-20 11:37:00	265022.55192355905	36994.97545409724	31	AM
2019-07-20 11:38:00	264983.35355766374	37008.016225389474	31	AM
2019-07-20 11:39:00	264950.08791085443	37015.443004493136	31	AM
2019-07-20 11:40:00	264918.26439924154	37013.3146152345	31	AM
2019-07-20 11:41:00	264897.0447977319	37011.771996442505	31	AM
2019-07-20 11:42:00	264888.50804167654	37014.44975733455	31	AM
2019-07-20 11:43:00	264877.92524643085	37018.00801268402	31	AM
2019-07-20 11:44:00	264872.6827478284	37014.6111487977	31	AM
2019-07-20 11:45:00	264872.6426683522	37015.50153385936	31	AM
2019-07-20 11:46:00	264871.90665943234	37016.40810670679	31	AM
2019-07-20 11:47:00	264872.4855370679	37015.764993785306	31	AM
2019-07-20 11:48:00	264872.35934008035	37015.75967502937	31	AM
2019-07-20 11:49:00	264872.2093283598	37016.33614774329	31	AM
2019-07-20 11:50:00	264872.1661412405	37015.723216754246	31	AM
2019-07-20 11:51:00	264871.5579707329	37015.58360072971	31	AM
2019-07-20 11:52:00	264871.2589143344	37015.25204731703	31	AM
2019-07-20 11:53:00	264874.6155959315	37015.52064911807	31	AM
2019-07-20 11:54:00	264874.32910128817	37015.725515858925	31	AM
2019-07-20 11:55:00	264873.48976173747	37015.08860748944	31	AM
2019-07-20 11:56:00	264873.90421968454	37015.33498470587	31	AM
2019-07-20 11:57:00	264874.3790026343	37014.77023997384	31	AM
2019-07-20 11:58:00	264873.2786963771	37014.81711580831	31	AM
2019-07-20 11:59:00	264872.9185957376	37015.34736370533	31	AM
2019-07-20 12:00:00	264874.03145066905	37015.83268324096	31	AM
2019-07-20 12:01:00	264874.08019480616	37016.39713083836	31	AM
2019-07-20 12:02:00	264874.24035681575	37015.557414211966	31	AM
2019-07-20 12:03:00	264873.1582512639	37016.52895033722	31	AM
2019-07-20 12:04:00	264873.0740069537	37016.575238581936	31	AM
2019-07-20 12:05:00	264874.60997392365	37016.99010417155	31	AM
2019-07-20 12:06:00	264867.20636018435	37012.68078318068	31	AM
2019-07-20 12:07:00	264844.0395887659	37001.49652481457	31	AM
2019-07-20 12:08:00	264829.88580726937	36992.94052878109	31	AM
2019-07-20 12:09:00	264826.57412210165	36994.79646991123	31	AM
2019-07-20 12:10:00	264828.1871436236	36996.24727053837	31	AM
2019-07-20 12:11:00	264826.9131350965	36994.58477111482	31	AM
2019-07-20 12:12:00	264825.5644844841	36992.74531852308	31	AM
2019-07-20 12:13:00	264824.20762979466	36993.31246546847	31	AM
2019-07-20 12:14:00	264825.4097892684	36991.39485507116	31	AM
2019-07-20 12:15:00	264821.2410583409	36993.98650939339	31	AM
2019-07-20 12:16:00	264820.61204888404	36991.93140480008	31	AM
2019-07-20 12:17:00	264827.6470589263	36990.02710123847	31	AM
2019-07-20 12:18:00	264819.201353866	36989.8137918238	31	AM
2019-07-20 12:19:00	264819.4495440917	36985.63171791628	31	AM
2019-07-20 12:20:00	264819.2367850611	36985.43526920116	31	AM
2019-07-20 12:21:00	264818.9938451768	36985.37577872459	31	AM
2019-07-20 12:22:00	264815.0676624844	36979.31432001	31	AM
2019-07-20 12:23:00	264814.00897932745	36976.160070448095	31	AM
2019-07-20 12:24:00	264814.0230584525	36976.04337829084	31	AM
2019-07-20 12:25:00	264814.4437558646	36975.96254548359	31	AM
2019-07-20 12:26:00	264815.1146332092	36975.95207784532	31	AM
2019-07-20 12:27:00	264814.076797665	36976.535562554505	31	AM
2019-07-20 12:28:00	264813.52389438555	36976.28497509666	31	AM
2019-07-20 12:29:00	264813.2997333792	36976.388439784205	31	AM
2019-07-20 12:30:00	264813.69147473486	36976.2832799317	31	AM
2019-07-20 12:31:00	264813.4676229417	36976.09898511623	31	AM
2019-07-20 12:32:00	264813.66293687565	36977.105662106274	31	AM
2019-07-20 12:33:00	264813.82536282745	36976.670371424254	31	AM
2019-07-20 12:34:00	264813.6893406164	36976.71464303019	31	AM
2019-07-20 12:35:00	264813.0561535982	36975.94275082827	31	AM
2019-07-20 12:36:00	264812.441249794	36975.61751779696	31	AM
2019-07-20 12:37:00	264812.4606576133	36976.11579277469	31	AM
2019-07-20 12:38:00	264810.46149609087	36975.78993603793	31	AM
2019-07-20 12:39:00	264790.64492729417	36969.284865645466	31	AM
2019-07-20 12:40:00	264773.1140025671	36972.33453995976	31	AM
2019-07-20 12:41:00	264746.53636843467	36967.88763966141	31	AM
2019-07-20 12:42:00	264722.1424273165	36953.72630851121	31	AM
2019-07-20 12:43:00	264716.7917295003	36942.56622225115	31	AM
2019-07-20 12:44:00	264715.48317839694	36939.93095036018	31	AM
2019-07-20 12:45:00	264696.57904088	36927.94349680993	31	AM
2019-07-20 12:46:00	264668.5037416039	36905.59771066241	31	AM
2019-07-20 12:47:00	264659.79275454284	36897.01954831436	31	AM
2019-07-20 12:48:00	264659.91633179464	36896.06038421892	31	AM
2019-07-20 12:49:00	264660.969637603	36896.64600039885	31	AM
2019-07-20 12:50:00	264661.6651849761	36896.57469441641	31	AM
2019-07-20 12:51:00	264660.83311247145	36896.94134750847	31	AM
2019-07-20 12:52:00	264660.60378245235	36897.17293183147	31	AM
2019-07-20 12:53:00	264660.3843499628	36896.82807292645	31	AM
2019-07-20 12:54:00	264659.7850193278	36897.295143020136	31	AM
2019-07-20 12:55:00	264659.6681531575	36894.94092147358	31	AM
2019-07-20 12:56:00	264658.3023612364	36869.4697811905	31	AM
2019-07-20 12:57:00	264658.37060295005	36834.64973738881	31	AM
2019-07-20 12:58:00	264659.9138600276	36811.08113149252	31	AM
2019-07-20 12:59:00	264660.0245151326	36808.70897981267	31	AM
2019-07-20 13:00:00	264659.9726148237	36809.01628788779	31	AM
2019-07-20 13:01:00	264659.9921073641	36807.30060493136	31	AM
2019-07-20 13:02:00	264661.14933618874	36805.27645308211	31	AM
2019-07-20 13:03:00	264660.96425818856	36805.03223806615	31	AM
2019-07-20 13:04:00	264661.67270724766	36804.54505149573	31	AM
2019-07-20 13:05:00	264660.7388268344	36803.54021276596	31	AM
2019-07-20 13:06:00	264654.6185287235	36800.18703229861	31	AM
2019-07-20 13:07:00	264651.9320267481	36799.26865755066	31	AM
2019-07-20 13:08:00	264653.1325186672	36801.67610639492	31	AM
2019-07-20 13:09:00	264658.4054724101	36806.875481123054	31	AM
2019-07-20 13:10:00	264659.4310742765	36806.3533856664	31	AM
2019-07-20 13:11:00	264668.42401506106	36811.49960864553	31	AM
2019-07-20 13:12:00	264676.68686027464	36818.30913198693	31	AM
2019-07-20 13:13:00	264677.6096097895	36817.60253109697	31	AM
2019-07-20 13:14:00	264680.23295106256	36818.51390190203	31	AM
2019-07-20 13:15:00	264681.21264899994	36817.40543285236	31	AM
2019-07-20 13:16:00	264682.8412413422	36816.17459301569	31	AM
2019-07-20 13:17:00	264682.41993790504	36816.02776188575	31	AM
2019-07-20 13:18:00	264682.69855544245	36816.30016130361	31	AM
2019-07-20 13:19:00	264683.1274243412	36815.3792752965	31	AM
2019-07-20 13:20:00	264686.9267766306	36815.89406818321	31	AM
2019-07-20 13:21:00	264704.1608267598	36834.67548956118	31	AM
2019-07-20 13:22:00	264712.0815582468	36841.09280187166	31	AM
2019-07-20 13:23:00	264713.42831656086	36842.76376753655	31	AM
2019-07-20 13:24:00	264717.5817526624	36851.03011170913	31	AM
2019-07-20 13:25:00	264721.8170757231	36855.18337453693	31	AM
2019-07-20 13:26:00	264724.63033146533	36852.65303021566	31	AM
2019-07-20 13:27:00	264735.4418272003	36856.24115995297	31	AM
2019-07-20 13:28:00	264740.41491583333	36858.1567075223	31	AM
2019-07-20 13:29:00	264759.6919542355	36868.44479583285	31	AM
2019-07-20 13:30:00	264779.5932482768	36896.46289326414	31	AM
2019-07-20 13:31:00	264796.1979100118	36932.156431409305	31	AM
2019-07-20 13:32:00	264808.6037153434	36942.54001793948	31	AM
2019-07-20 13:33:00	264809.2018518724	36945.15202977008	31	AM
2019-07-20 13:34:00	264816.3877019103	36948.24025712571	31	AM
2019-07-20 13:35:00	264817.23875817	36951.58073799261	31	AM
2019-07-20 13:36:00	264817.52931162936	36965.06278539554	31	AM
2019-07-20 13:37:00	264821.58410108765	36968.532169737584	31	AM
2019-07-20 13:38:00	264821.3279076119	36968.97593848151	31	AM
2019-07-20 13:39:00	264822.2820987172	36968.63930713164	31	AM
2019-07-20 13:40:00	264821.7650611123	36969.47522957282	31	AM
2019-07-20 13:41:00	264818.9429774065	36968.05049691337	31	AM
2019-07-20 13:42:00	264818.078446198	36968.49734608949	31	AM
2019-07-20 13:43:00	264819.95884189464	36963.639185951615	31	AM
2019-07-20 13:44:00	264820.4481685091	36963.43256510941	31	AM
2019-07-20 13:45:00	264820.47437649785	36963.622617102905	31	AM
2019-07-20 13:46:00	264819.54328593897	36963.50760310315	31	AM
2019-07-20 13:47:00	264820.69396971486	36962.99027335189	31	AM
2019-07-20 13:48:00	264822.23814286635	36962.72928004243	31	AM
2019-07-20 13:49:00	264820.6697126433	36961.51737799102	31	AM
2019-07-20 13:50:00	264820.1201623756	36961.32485782222	31	AM
2019-07-20 13:51:00	264821.0104989221	36960.92169242652	31	AM
2019-07-20 13:52:00	264820.87220585183	36960.76208114722	31	AM
2019-07-20 13:53:00	264822.81561438914	36959.86225345464	31	AM
2019-07-20 13:54:00	264822.41433704965	36960.49850749029	31	AM
2019-07-20 13:55:00	264823.55348834087	36959.85859216061	31	AM
2019-07-20 13:56:00	264823.5003739608	36959.68255602372	31	AM
2019-07-20 13:57:00	264823.6505927089	36960.447215946566	31	AM
2019-07-20 13:58:00	264823.1575094139	36960.96934392945	31	AM
2019-07-20 13:59:00	264821.3370115767	36959.53886531842	31	AM
2019-07-20 14:00:00	264823.5120749621	36959.72587411283	31	AM
2019-07-20 14:01:00	264822.9885554981	36960.62484322344	31	AM
2019-07-20 14:02:00	264825.09268672194	36958.90225817349	31	AM
2019-07-20 14:03:00	264824.563892994	36960.30135095328	31	AM
2019-07-20 14:04:00	264825.0135090251	36960.93336633764	31	AM
2019-07-20 14:05:00	264823.63379257044	36960.47538654629	31	AM
2019-07-20 14:06:00	264823.0148174848	36960.20342947612	31	AM
2019-07-20 14:07:00	264822.7407821128	36958.80155994213	31	AM
2019-07-20 14:08:00	264823.7519124164	36960.02925107553	31	AM
2019-07-20 14:09:00	264823.3858519738	36960.4623515517	31	AM
2019-07-20 14:10:00	264822.79722865	36960.66378076696	31	AM
2019-07-20 14:11:00	264822.1233049335	36960.316070549125	31	AM
2019-07-20 14:12:00	264823.3109941359	36960.20188798092	31	AM
2019-07-20 14:13:00	264824.5895800906	36960.65804912562	31	AM
2019-07-20 14:14:00	264821.8325531027	36959.7113037345	31	AM
2019-07-20 14:15:00	264823.38327988214	36958.85856801937	31	AM
2019-07-20 14:16:00	264823.5672395423	36957.35539563328	31	AM
2019-07-20 14:17:00	264823.6804903609	36957.56773439914	31	AM
2019-07-20 14:18:00	264823.76182223466	36957.78561032103	31	AM
2019-07-20 14:19:00	264823.0947133432	36957.19751535756	31	AM
2019-07-20 14:20:00	264823.49709804944	36957.39522881192	31	AM
2019-07-20 14:21:00	264822.9768137408	36957.804766561065	31	AM
2019-07-20 14:22:00	264823.2613793413	36957.258865713695	31	AM
2019-07-20 14:23:00	264823.7150960945	36957.11166237593	31	AM
2019-07-20 14:24:00	264824.6664012399	36957.16233635395	31	AM
2019-07-20 14:25:00	264823.7472057084	36957.99226196528	31	AM
2019-07-20 14:26:00	264822.6229382518	36957.94291561207	31	AM
2019-07-20 14:27:00	264822.9098798856	36957.13951207719	31	AM
2019-07-20 14:28:00	264824.00284505484	36958.4230165435	31	AM
2019-07-20 14:29:00	264823.7166846745	36957.59464068681	31	AM
2019-07-20 14:30:00	264823.96410729014	36958.6503197955	31	AM
2019-07-20 14:31:00	264822.685166128	36959.07421520418	31	AM
2019-07-20 14:32:00	264822.2341381278	36957.91755993844	31	AM
2019-07-20 14:33:00	264822.96898544405	36956.78498277916	31	AM
2019-07-20 14:34:00	264824.6685600454	36956.84545027583	31	AM
2019-07-20 14:35:00	264823.8179816918	36958.3137409263	31	AM
2019-07-20 14:36:00	264823.5728790795	36957.6903456456	31	AM
2019-07-20 14:37:00	264825.2718298004	36959.16380233252	31	AM
2019-07-20 14:38:00	264824.9217331621	36957.88933018851	31	AM
2019-07-20 14:39:00	264823.2657423237	36956.83598193865	31	AM
2019-07-20 14:40:00	264823.3273576103	36958.57026760353	31	AM
2019-07-20 14:41:00	264822.7066280594	36958.61382754585	31	AM
2019-07-20 14:42:00	264821.8665065268	36958.811149561385	31	AM
2019-07-20 14:43:00	264824.0234482222	36959.30195952293	31	AM
2019-07-20 14:44:00	264825.0592672547	36958.834058452114	31	AM
2019-07-20 14:45:00	264825.1054853654	36959.73437969972	31	AM
2019-07-20 14:46:00	264824.04084048833	36959.92061087575	31	AM
2019-07-20 14:47:00	264823.79589078965	36958.28296039887	31	AM
2019-07-20 14:48:00	264822.2948952413	36960.83827734129	31	AM
2019-07-20 14:49:00	264821.9874868058	36959.58388938036	31	AM
2019-07-20 14:50:00	264822.4117630337	36958.02333460071	31	AM
2019-07-20 14:51:00	264822.6108706484	36957.920797048486	31	AM
2019-07-20 14:52:00	264820.6481119891	36957.72784358163	31	AM
2019-07-20 14:53:00	264823.1023096064	36958.00143354104	31	AM
2019-07-20 14:54:00	264822.85169783473	36959.37392108492	31	AM
2019-07-20 14:55:00	264822.1374788822	36963.22702781856	31	AM
2019-07-20 14:56:00	264820.17028039787	36966.651450557	31	AM
2019-07-20 14:57:00	264822.0118927606	36966.0604067293	31	AM
2019-07-20 14:58:00	264821.1252062117	36972.21249216733	31	AM
2019-07-20 14:59:00	264824.9132275286	36977.00385729693	31	AM
2019-07-20 15:00:00	264826.1979079243	36977.37816569935	31	AM
2019-07-21 04:00:00	264830.4930131415	37003.19097434891	31	AM
2019-07-21 04:01:00	264828.02500194527	37013.740349432	31	AM
2019-07-21 04:02:00	264829.6716986339	37019.88967678463	31	AM
2019-07-21 04:03:00	264830.10604969267	37022.88478808456	31	AM
2019-07-21 04:04:00	264832.95792267966	37023.89400425688	31	AM
2019-07-21 04:05:00	264835.0395925055	37025.59172315263	31	AM
2019-07-21 04:06:00	264834.27159250906	37027.89119877542	31	AM
2019-07-21 04:07:00	264834.808476007	37033.89070984951	31	AM
2019-07-21 04:08:00	264841.43353904475	37039.75747145384	31	AM
2019-07-21 04:09:00	264849.33260743425	37047.27143115052	31	AM
2019-07-21 04:10:00	264855.0769662138	37051.83484138016	31	AM
2019-07-21 04:11:00	264855.7491522484	37059.51410696106	31	AM
2019-07-21 04:12:00	264852.4842687017	37063.24609731579	31	AM
2019-07-21 04:13:00	264854.73312679015	37078.60396181079	31	AM
2019-07-21 04:14:00	264860.7324668387	37086.46600014389	31	AM
2019-07-21 04:15:00	264861.5462819104	37086.63965986207	31	AM
2019-07-21 04:16:00	264860.58649969805	37086.0046212287	31	AM
2019-07-21 04:17:00	264860.9449743152	37087.39946700637	31	AM
2019-07-21 04:18:00	264861.2086675173	37085.592296062736	31	AM
2019-07-21 04:19:00	264860.6319125892	37085.751139860535	31	AM
2019-07-21 04:20:00	264860.6936692478	37085.55572299218	31	AM
2019-07-21 04:21:00	264860.89102723886	37085.94575008675	31	AM
2019-07-21 04:22:00	264860.79181948886	37086.3102175324	31	AM
2019-07-21 04:23:00	264860.79539064894	37085.65948611895	31	AM
2019-07-21 04:24:00	264861.1149965197	37084.9548583378	31	AM
2019-07-21 04:25:00	264860.5924931672	37094.31424745116	31	AM
2019-07-21 04:26:00	264870.2173898533	37123.4440694418	31	AM
2019-07-21 04:27:00	264877.7100166268	37146.32604574705	31	AM
2019-07-21 04:28:00	264876.6052619311	37166.9902066361	31	AM
2019-07-21 04:29:00	264877.9687803852	37199.79023547525	31	AM
2019-07-21 04:30:00	264871.2582687753	37226.12286622093	31	AM
2019-07-21 04:31:00	264877.0555860548	37245.44111915675	31	AM
2019-07-21 04:32:00	264874.12785057834	37266.01387340378	31	AM
2019-07-21 04:33:00	264871.9582013422	37270.24888583227	31	AM
2019-07-21 04:34:00	264872.07766420144	37270.00921408748	31	AM
2019-07-21 04:35:00	264872.3670026834	37268.37218598746	31	AM
2019-07-21 04:36:00	264879.7565905434	37267.89018520197	31	AM
2019-07-21 04:37:00	264880.7580273396	37269.76713208011	31	AM
2019-07-21 04:38:00	264889.23774322314	37277.07338363896	31	AM
2019-07-21 04:39:00	264889.71010597784	37275.69287900008	31	AM
2019-07-21 04:40:00	264890.61750856217	37276.90182969254	31	AM
2019-07-21 04:41:00	264889.27679916244	37276.603853727815	31	AM
2019-07-21 04:42:00	264889.7780038295	37276.3620714069	31	AM
2019-07-21 04:43:00	264891.5744000546	37281.31847856442	31	AM
2019-07-21 04:44:00	264903.1762457035	37286.44345923303	31	AM
2019-07-21 04:45:00	264905.4630892945	37293.75308112734	31	AM
2019-07-21 04:46:00	264906.53502979863	37292.98413852529	31	AM
2019-07-21 04:47:00	264907.0072964682	37293.65670330611	31	AM
2019-07-21 04:48:00	264904.9775601802	37295.24876055086	31	AM
2019-07-21 04:49:00	264913.10303837294	37303.5888818852	31	AM
2019-07-21 04:50:00	264912.936238838	37304.62197573159	31	AM
2019-07-21 04:51:00	264913.26611124683	37304.19625635156	31	AM
2019-07-21 04:52:00	264913.95282069006	37303.59920494654	31	AM
2019-07-21 04:53:00	264913.9122037025	37303.65859405042	31	AM
2019-07-21 04:54:00	264913.2205676131	37303.84601472374	31	AM
2019-07-21 04:55:00	264912.78352453094	37303.85790755362	31	AM
2019-07-21 04:56:00	264920.383080282	37306.29419240772	31	AM
2019-07-21 04:57:00	264934.2928570501	37307.30598015514	31	AM
2019-07-21 04:58:00	264939.483226586	37306.50757035887	31	AM
2019-07-21 04:59:00	264953.1309034875	37302.129967325614	31	AM
2019-07-21 05:00:00	264959.2405694524	37299.27022077477	31	AM
2019-07-21 05:01:00	264961.4769732726	37302.48522774601	31	AM
2019-07-21 05:02:00	264956.8808345168	37312.67135252372	31	AM
2019-07-21 05:03:00	264957.45956350345	37318.18879284002	31	AM
2019-07-21 05:04:00	264956.62863535265	37317.831163789655	31	AM
2019-07-21 05:05:00	264957.69027425774	37321.756145668565	31	AM
2019-07-21 05:06:00	264960.4563597172	37328.528485674266	31	AM
2019-07-21 05:07:00	264964.55368930206	37334.74363658235	31	AM
2019-07-21 05:08:00	264967.27459671925	37334.15093326512	31	AM
2019-07-21 05:09:00	264969.6169906194	37336.76846448895	31	AM
2019-07-21 05:10:00	264969.682946481	37348.21392853797	31	AM
2019-07-21 05:11:00	264971.48355091293	37352.89013078725	31	AM
2019-07-21 05:12:00	264970.7602632006	37352.54575121405	31	AM
2019-07-21 05:13:00	264971.0808529609	37352.95860950228	31	AM
2019-07-21 05:14:00	264970.7095904346	37352.50483811584	31	AM
2019-07-21 05:15:00	264968.0784507825	37356.96392601995	31	AM
2019-07-21 05:16:00	264965.36393801554	37360.35365926571	31	AM
2019-07-21 05:17:00	264965.13523429167	37361.7539772461	31	AM
2019-07-21 05:18:00	264965.71258782584	37361.79108898843	31	AM
2019-07-21 05:19:00	264965.9723387588	37362.351250429776	31	AM
2019-07-21 05:20:00	264972.7938557857	37366.99299490086	31	AM
2019-07-21 05:21:00	264973.9719383241	37366.177574759065	31	AM
2019-07-21 05:22:00	264985.055085851	37344.49283417101	31	AM
2019-07-21 05:23:00	265006.9986764235	37316.7265217199	31	AM
2019-07-21 05:24:00	265008.76672509447	37288.55063104198	31	AM
2019-07-21 05:25:00	265010.0764235311	37271.65293293608	31	AM
2019-07-21 05:26:00	265006.8115874537	37265.29768539725	31	AM
2019-07-21 05:27:00	265005.0131131958	37263.58663671684	31	AM
2019-07-21 05:28:00	265011.95540334657	37255.21596880111	31	AM
2019-07-21 05:29:00	265014.43783585564	37254.76895251824	31	AM
2019-07-21 05:30:00	265017.0741509816	37253.62822100226	31	AM
2019-07-21 05:31:00	265020.22346739686	37247.59270871769	31	AM
2019-07-21 05:32:00	265022.8464980132	37229.67531202004	31	AM
2019-07-21 05:33:00	265021.91475915565	37225.70421716495	31	AM
2019-07-21 05:34:00	265019.2655042825	37203.93593529533	31	AM
2019-07-21 05:35:00	265023.6590839813	37184.73199662768	31	AM
2019-07-21 05:36:00	265023.07490814454	37183.22517210005	31	AM
2019-07-21 05:37:00	265024.5833998296	37184.41915133232	31	AM
2019-07-21 05:38:00	265025.0659165939	37184.43655952504	31	AM
2019-07-21 05:39:00	265024.17122643074	37183.57992779677	31	AM
2019-07-21 05:40:00	265032.9121550122	37176.808417619584	31	AM
2019-07-21 05:41:00	265038.3231761523	37162.25983777732	31	AM
2019-07-21 05:42:00	265038.5136926915	37162.76637052053	31	AM
2019-07-21 05:43:00	265037.469318673	37163.14099644553	31	AM
2019-07-21 05:44:00	265043.4854017782	37153.18094707963	31	AM
2019-07-21 05:45:00	265058.48327053664	37145.7639936185	31	AM
2019-07-21 05:46:00	265068.3330060353	37141.36178906108	31	AM
2019-07-21 05:47:00	265099.8909873481	37128.33540044927	31	AM
2019-07-21 05:48:00	265125.07389986987	37120.661676739	31	AM
2019-07-21 05:49:00	265128.2955017704	37121.06469180238	31	AM
2019-07-21 05:50:00	265127.959060656	37120.58311763882	31	AM
2019-07-21 05:51:00	265133.8654008705	37120.35340170439	31	AM
2019-07-21 05:52:00	265156.72467813897	37120.5989897148	31	AM
2019-07-21 05:53:00	265170.57968901907	37122.465971317855	31	AM
2019-07-21 05:54:00	265187.70921182004	37125.69545959744	31	AM
2019-07-21 05:55:00	265218.8278469495	37143.3708836527	31	AM
2019-07-21 05:56:00	265252.74988000846	37161.93312221283	31	AM
2019-07-21 05:57:00	265284.5264182139	37168.56037816512	31	AM
2019-07-21 05:58:00	265292.59181299864	37169.496939702505	31	AM
2019-07-21 05:59:00	265314.85547239456	37164.28759047554	31	AM
2019-07-21 06:00:00	265326.86729884613	37161.97260516612	31	AM
2019-07-21 06:01:00	265348.3994931072	37156.37353231465	31	AM
2019-07-21 06:02:00	265352.85063187487	37156.20979722155	31	AM
2019-07-21 06:03:00	265381.3978437081	37152.50683357921	31	AM
2019-07-21 06:04:00	265401.7970481717	37142.56581531704	31	AM
2019-07-21 06:05:00	265404.3493177082	37140.691433567365	31	AM
2019-07-21 06:06:00	265416.3912949139	37127.61582883666	31	AM
2019-07-21 06:07:00	265435.24460151966	37115.0833054789	31	AM
2019-07-21 06:08:00	265447.43402303965	37110.186758014905	31	AM
2019-07-21 06:09:00	265461.0216626678	37090.00461455517	31	AM
2019-07-21 06:10:00	265465.1763659007	37065.42849307667	31	AM
2019-07-21 06:11:00	265469.0799029744	37062.05603225237	31	AM
2019-07-21 06:12:00	265481.9634659999	37050.570394284005	31	AM
2019-07-21 06:13:00	265501.4851475332	37042.79782764016	31	AM
2019-07-21 06:14:00	265530.65126421826	37034.8229938034	31	AM
2019-07-21 06:15:00	265559.214484628	37023.680003812864	31	AM
2019-07-21 06:16:00	265564.5706886945	37006.190860852206	31	AM
2019-07-21 06:17:00	265579.737731932	36992.52655689923	31	AM
2019-07-21 06:18:00	265585.2513513596	36986.46254323668	31	AM
2019-07-21 06:19:00	265587.7975834129	36982.92751659663	31	AM
2019-07-21 06:20:00	265587.52016030747	36983.36252682272	31	AM
2019-07-21 06:21:00	265588.2788056324	36983.31019516542	31	AM
2019-07-21 06:22:00	265588.656435742	36984.04471769658	31	AM
2019-07-21 06:23:00	265585.70396561926	36984.64649122774	31	AM
2019-07-21 06:24:00	265585.117564974	36984.81621189521	31	AM
2019-07-21 06:25:00	265584.8880052038	36984.83653880318	31	AM
2019-07-21 06:26:00	265584.5563032284	36983.65460792939	31	AM
2019-07-21 06:27:00	265585.0512028768	36984.30578263666	31	AM
2019-07-21 06:28:00	265586.5718395304	36985.09149131955	31	AM
2019-07-21 06:29:00	265585.63372781844	36985.10090977934	31	AM
2019-07-21 06:30:00	265584.88618695765	36984.14691509513	31	AM
2019-07-21 06:31:00	265585.2150282754	36984.10573620768	31	AM
2019-07-21 06:32:00	265586.11011184606	36983.35619313266	31	AM
2019-07-21 06:33:00	265587.9764523804	36983.50080338598	31	AM
2019-07-21 06:34:00	265585.2173089865	36982.62675839394	31	AM
2019-07-21 06:35:00	265585.70290584804	36981.43801579405	31	AM
2019-07-21 06:36:00	265584.86478410097	36981.26860085407	31	AM
2019-07-21 06:37:00	265582.6195597305	36980.11897182484	31	AM
2019-07-21 06:38:00	265580.9569159005	36980.02365504225	31	AM
2019-07-21 06:39:00	265582.96077800443	36981.54165157331	31	AM
2019-07-21 06:40:00	265584.5165090832	36982.41841779495	31	AM
2019-07-21 06:41:00	265586.9923291122	36982.32147551014	31	AM
2019-07-21 06:42:00	265606.1928596536	36956.83186743377	31	AM
2019-07-21 06:43:00	265635.2075827173	36930.91543771494	31	AM
2019-07-21 06:44:00	265672.72429955594	36918.66911262065	31	AM
2019-07-21 06:45:00	265709.6218652645	36901.87354924002	31	AM
2019-07-21 06:46:00	265733.51190036937	36899.174830173	31	AM
2019-07-21 06:47:00	265763.8433266726	36889.37849302722	31	AM
2019-07-21 06:48:00	265808.0267291239	36885.728654524806	31	AM
2019-07-21 06:49:00	265843.15291701665	36875.08645862814	31	AM
2019-07-21 06:50:00	265879.95938820427	36861.15230088676	31	AM
2019-07-21 06:51:00	265926.4701900321	36859.07239065101	31	AM
2019-07-21 06:52:00	265960.78473149776	36848.05432738565	31	AM
2019-07-21 06:53:00	265973.8511371737	36841.1978952115	31	AM
2019-07-21 06:54:00	265976.07921729726	36842.04465438213	31	AM
2019-07-21 06:55:00	265980.3135304557	36843.373776378845	31	AM
2019-07-21 06:56:00	266001.2049454741	36831.25585327335	31	AM
2019-07-21 06:57:00	266022.29136464174	36828.51756680687	31	AM
2019-07-21 06:58:00	266037.3229196582	36820.96224939377	31	AM
2019-07-21 06:59:00	266036.98154571257	36820.5370459006	31	AM
2019-07-21 07:00:00	266037.6421112716	36820.92697205535	31	AM
2019-07-21 07:01:00	266044.72768570686	36816.64133309046	31	AM
2019-07-21 07:02:00	266056.3809574889	36806.13987930883	31	AM
2019-07-21 07:03:00	266060.69419409736	36793.788621065774	31	AM
2019-07-21 07:04:00	266081.91109778814	36776.36860689533	31	AM
2019-07-21 07:05:00	266096.09224802174	36759.75990808359	31	AM
2019-07-21 07:06:00	266116.5062344261	36738.40290515182	31	AM
2019-07-21 07:07:00	266128.3732429597	36727.26246129417	31	AM
2019-07-21 07:08:00	266129.7380070257	36723.78456680174	31	AM
2019-07-21 07:09:00	266129.68769556464	36722.8219457058	31	AM
2019-07-21 07:10:00	266157.2245409415	36708.83341489304	31	AM
2019-07-21 07:11:00	266201.92572251795	36694.72824169239	31	AM
2019-07-21 07:12:00	266226.3882447862	36681.67959492005	31	AM
2019-07-21 07:13:00	266267.0546295877	36680.344994465326	31	AM
2019-07-21 07:14:00	266285.6525854556	36677.676760874456	31	AM
2019-07-21 07:15:00	266335.23151580227	36675.82358869152	31	AM
2019-07-21 07:16:00	266370.5449154553	36679.26712661265	31	AM
2019-07-21 07:17:00	266385.5193651791	36671.18039842149	31	AM
2019-07-21 07:18:00	266393.6717912386	36671.45628744303	31	AM
2019-07-21 07:19:00	266395.2614659145	36671.41760731205	31	AM
2019-07-21 07:20:00	266402.4349243012	36674.17751877707	31	AM
2019-07-21 07:21:00	266400.35139889794	36678.49173169262	31	AM
2019-07-21 07:22:00	266400.1839679704	36680.06567328503	31	AM
2019-07-21 07:23:00	266402.38344141195	36685.18749865748	31	AM
2019-07-21 07:24:00	266399.3903313566	36687.49424346338	31	AM
2019-07-21 07:25:00	266396.6299160198	36689.69144028641	31	AM
2019-07-21 07:26:00	266412.339720808	36679.39467339186	31	AM
2019-07-21 07:27:00	266429.62349225645	36675.50103769755	31	AM
2019-07-21 07:28:00	266444.1660509168	36669.8486315203	31	AM
2019-07-21 07:29:00	266457.8568046436	36670.141819984405	31	AM
2019-07-21 07:30:00	266461.9446944335	36669.13422651528	31	AM
2019-07-21 07:31:00	266475.58949483786	36662.99406139983	31	AM
2019-07-21 07:32:00	266500.45002145256	36657.673313550215	31	AM
2019-07-21 07:33:00	266521.6999199956	36644.594597041054	31	AM
2019-07-21 07:34:00	266535.61899470654	36624.38177386907	31	AM
2019-07-21 07:35:00	266536.71479173313	36622.36761462088	31	AM
2019-07-21 07:36:00	266536.7364351784	36622.91620934449	31	AM
2019-07-21 07:37:00	266535.80961873574	36621.90732198396	31	AM
2019-07-21 07:38:00	266536.6783688496	36623.01226338128	31	AM
2019-07-21 07:39:00	266534.8396469188	36622.17611237637	31	AM
2019-07-21 07:40:00	266538.0519918359	36622.808828664216	31	AM
2019-07-21 07:41:00	266536.8019564856	36623.846934018606	31	AM
2019-07-21 07:42:00	266536.7064065657	36622.206758419015	31	AM
2019-07-21 07:43:00	266535.01442604105	36618.49091113104	31	AM
2019-07-21 07:44:00	266536.9365455684	36588.96513308437	31	AM
2019-07-21 07:45:00	266537.0149887668	36579.91838952468	31	AM
2019-07-21 07:46:00	266536.6862690259	36578.7716726403	31	AM
2019-07-21 07:47:00	266540.44490731496	36575.63191687327	31	AM
2019-07-21 07:48:00	266557.9351566799	36552.10960826421	31	AM
2019-07-21 07:49:00	266563.78884029726	36539.43805227361	31	AM
2019-07-21 07:50:00	266565.7872256642	36529.15545051736	31	AM
2019-07-21 07:51:00	266565.77580342325	36528.67303218301	31	AM
2019-07-21 07:52:00	266565.1202766756	36529.2827866952	31	AM
2019-07-21 07:53:00	266569.0568625312	36517.23286648922	31	AM
2019-07-21 07:54:00	266572.4555141461	36496.682169201325	31	AM
2019-07-21 07:55:00	266573.5294297309	36491.2221272412	31	AM
2019-07-21 07:56:00	266587.7249524652	36481.66950900086	31	AM
2019-07-21 07:57:00	266599.68646978954	36472.06818021661	31	AM
2019-07-21 07:58:00	266600.2411688889	36470.304287702245	31	AM
2019-07-21 07:59:00	266602.3181707591	36466.71786275057	31	AM
2019-07-21 08:00:00	266605.1741912055	36460.26237329	31	AM
2019-07-21 08:01:00	266604.49836390704	36461.41059198437	31	AM
2019-07-21 08:02:00	266604.9397178386	36459.85705662592	31	AM
2019-07-21 08:03:00	266606.74506844283	36459.09497896988	31	AM
2019-07-21 08:04:00	266617.01718236133	36453.19648130726	31	AM
2019-07-21 08:05:00	266617.244558715	36453.38851682073	31	AM
2019-07-21 08:06:00	266619.5609380446	36454.98755645202	31	AM
2019-07-21 08:07:00	266639.0210030316	36472.26174472012	31	AM
2019-07-21 08:08:00	266672.9560997264	36480.52505483245	31	AM
2019-07-21 08:09:00	266696.7664310509	36488.51343188563	31	AM
2019-07-21 08:10:00	266707.9447563781	36486.97872450974	31	AM
2019-07-21 08:11:00	266722.4672792206	36491.28806184544	31	AM
2019-07-21 08:12:00	266722.8893497577	36492.45872237189	31	AM
2019-07-21 08:13:00	266729.6660818111	36491.982431922566	31	AM
2019-07-21 08:14:00	266738.3267222616	36491.90447395141	31	AM
2019-07-21 08:15:00	266749.1707061568	36497.07737633611	31	AM
2019-07-21 08:16:00	266751.0499399997	36498.18984652912	31	AM
2019-07-21 08:17:00	266750.8791080255	36497.723868647314	31	AM
2019-07-21 08:18:00	266752.91421727114	36498.77989763112	31	AM
2019-07-21 08:19:00	266753.8804114891	36499.96316278876	31	AM
2019-07-21 08:20:00	266753.1660300757	36499.56790205336	31	AM
2019-07-21 08:21:00	266752.2261957519	36499.300805779625	31	AM
2019-07-21 08:22:00	266752.48678837373	36498.6008083302	31	AM
2019-07-21 08:23:00	266753.1163651571	36498.14166671786	31	AM
2019-07-21 08:24:00	266752.69832976075	36498.70791720394	31	AM
2019-07-21 08:25:00	266753.36798775604	36498.90773460803	31	AM
2019-07-21 08:26:00	266750.5877223564	36496.7257238807	31	AM
2019-07-21 08:27:00	266752.1849950359	36498.4111851129	31	AM
2019-07-21 08:28:00	266752.0887568888	36497.90058100437	31	AM
2019-07-21 08:29:00	266768.41992306005	36508.99409348587	31	AM
2019-07-21 08:30:00	266806.9280328083	36522.413181988726	31	AM
2019-07-21 08:31:00	266840.4342405369	36516.68546868072	31	AM
2019-07-21 08:32:00	266847.5098796571	36512.41243133786	31	AM
2019-07-21 08:33:00	266848.0789982147	36513.029484503466	31	AM
2019-07-21 08:34:00	266847.0657120472	36512.93955538936	31	AM
2019-07-21 08:35:00	266847.42789193656	36515.23747188763	31	AM
2019-07-21 08:36:00	266845.40871784365	36518.46109697059	31	AM
2019-07-21 08:37:00	266845.3616357605	36517.842827731794	31	AM
2019-07-21 08:38:00	266845.8026570074	36517.86345280756	31	AM
2019-07-21 08:39:00	266845.4563188586	36518.01959063706	31	AM
2019-07-21 08:40:00	266845.80004178424	36519.035789207526	31	AM
2019-07-21 08:41:00	266846.3198680308	36518.23342832161	31	AM
2019-07-21 08:42:00	266847.517275781	36517.56696815478	31	AM
2019-07-21 08:43:00	266847.1475888607	36518.39326169012	31	AM
2019-07-21 08:44:00	266846.9730023923	36517.72340390486	31	AM
2019-07-21 08:45:00	266848.47606237495	36517.06572768084	31	AM
2019-07-21 08:46:00	266848.4372303434	36515.967986208976	31	AM
2019-07-21 08:47:00	266848.3325791458	36516.92418416109	31	AM
2019-07-21 08:48:00	266848.6609132925	36517.12818025875	31	AM
2019-07-21 08:49:00	266856.70632161456	36516.03776764339	31	AM
2019-07-21 08:50:00	266887.33747690555	36510.13166950445	31	AM
2019-07-21 08:51:00	266891.22533793736	36507.29624196472	31	AM
2019-07-21 08:52:00	266891.6421630261	36508.56777013397	31	AM
2019-07-21 08:53:00	266891.2731960545	36508.07488736453	31	AM
2019-07-21 08:54:00	266891.54174527305	36507.26483736902	31	AM
2019-07-21 08:55:00	266890.79643647285	36508.05360427974	31	AM
2019-07-21 08:56:00	266890.8383008531	36507.68952240423	31	AM
2019-07-21 08:57:00	266891.81614676426	36507.80692581216	31	AM
2019-07-21 08:58:00	266890.1849555173	36507.19765449572	31	AM
2019-07-21 08:59:00	266891.6809058977	36507.14904203579	31	AM
2019-07-21 09:00:00	266891.3133911054	36505.95330078281	31	AM
2019-07-21 09:01:00	266892.97657187114	36508.65538629688	31	AM
2019-07-21 09:02:00	266894.49125104136	36506.77497552948	31	AM
2019-07-21 09:03:00	266895.16321695887	36503.15935820672	31	AM
2019-07-21 09:04:00	266892.8309962433	36505.62890996489	31	AM
2019-07-21 09:05:00	266892.4582063236	36506.70129885787	31	AM
2019-07-21 09:06:00	266892.66281624767	36511.5984249116	31	AM
2019-07-21 09:07:00	266892.6276694696	36513.00258420485	31	AM
2019-07-21 09:08:00	266892.3550855432	36512.279104058085	31	AM
2019-07-21 09:09:00	266891.9829608198	36512.1046117438	31	AM
2019-07-21 09:10:00	266892.31798780645	36513.24653231798	31	AM
2019-07-21 09:11:00	266891.18789348874	36512.783706391136	31	AM
2019-07-21 09:12:00	266902.0932598129	36508.98509477699	31	AM
2019-07-21 09:13:00	266927.0941843782	36501.73486762914	31	AM
2019-07-21 09:14:00	266946.27077771496	36497.59956881492	31	AM
2019-07-21 09:15:00	266972.0352173826	36488.797774319406	31	AM
2019-07-21 09:16:00	266979.77450552984	36482.852632367314	31	AM
2019-07-21 09:17:00	266979.42590064433	36479.79965520461	31	AM
2019-07-21 09:18:00	267002.99212399905	36475.31945774976	31	AM
2019-07-21 09:19:00	267035.5579289886	36483.29318669832	31	AM
2019-07-21 09:20:00	267069.74398701155	36493.33724383297	31	AM
2019-07-21 09:21:00	267084.5819033788	36488.36098133432	31	AM
2019-07-21 09:22:00	267089.47890498245	36486.2219689123	31	AM
2019-07-21 09:23:00	267094.3247471088	36486.13652145805	31	AM
2019-07-21 09:24:00	267120.1581840689	36484.30574701585	31	AM
2019-07-21 09:25:00	267124.47852379124	36479.21261517505	31	AM
2019-07-21 09:26:00	267126.4279042284	36478.56977844088	31	AM
2019-07-21 09:27:00	267136.8207539522	36474.2095984694	31	AM
2019-07-21 09:28:00	267140.64677329216	36473.83513574859	31	AM
2019-07-21 09:29:00	267154.09657226765	36476.03443952689	31	AM
2019-07-21 09:30:00	267165.28167728736	36458.51015520859	31	AM
2019-07-21 09:31:00	267176.1677437501	36438.88187342006	31	AM
2019-07-21 09:32:00	267178.4563672902	36437.3729345625	31	AM
2019-07-21 09:33:00	267186.1570972918	36432.7374446029	31	AM
2019-07-21 09:34:00	267191.4791381296	36432.4735637703	31	AM
2019-07-21 09:35:00	267196.66442930856	36432.51302987059	31	AM
2019-07-21 09:36:00	267198.4915740616	36433.04852393549	31	AM
2019-07-21 09:37:00	267205.4629541052	36427.23388417872	31	AM
2019-07-21 09:38:00	267221.02315405576	36408.18253591048	31	AM
2019-07-21 09:39:00	267225.4884485358	36404.93776042532	31	AM
2019-07-21 09:40:00	267225.1558960794	36404.08341229205	31	AM
2019-07-21 09:41:00	267227.76327506703	36396.04562262191	31	AM
2019-07-21 09:42:00	267225.8582547914	36369.27831696929	31	AM
2019-07-21 09:43:00	267230.49375765136	36362.63979977075	31	AM
2019-07-21 09:44:00	267248.62187400163	36358.86144714136	31	AM
2019-07-21 09:45:00	267240.661542166	36355.8355079035	31	AM
2019-07-21 09:46:00	267240.07484123565	36356.32247385432	31	AM
2019-07-21 09:47:00	267239.29944455856	36355.12129585016	31	AM
2019-07-21 09:48:00	267238.6088307209	36353.10825279012	31	AM
2019-07-21 09:49:00	267239.25983449444	36350.40365820593	31	AM
2019-07-21 09:50:00	267242.438120079	36325.81640548007	31	AM
2019-07-21 09:51:00	267238.41241017444	36317.285605063895	31	AM
2019-07-21 09:52:00	267248.34160837776	36303.7072250377	31	AM
2019-07-21 09:53:00	267258.99169159046	36289.685172762256	31	AM
2019-07-21 09:54:00	267258.6881892139	36286.64177627479	31	AM
2019-07-21 09:55:00	267257.2126781016	36284.13616142682	31	AM
2019-07-21 09:56:00	267256.81397951924	36283.78489198441	31	AM
2019-07-21 09:57:00	267258.87906387006	36278.236736093495	31	AM
2019-07-21 09:58:00	267260.277586403	36255.11739332975	31	AM
2019-07-21 09:59:00	267267.14174460626	36233.489514058936	31	AM
2019-07-21 10:00:00	267270.20972067484	36229.803909268274	31	AM
2019-07-21 10:01:00	267271.81625817844	36215.63185416375	31	AM
2019-07-21 10:02:00	267278.84567232704	36177.3191120145	31	AM
2019-07-21 10:03:00	267281.2207321974	36173.81190999816	31	AM
2019-07-21 10:04:00	267279.87351093907	36175.12045439504	31	AM
2019-07-21 10:05:00	267280.0538809513	36175.94644600868	31	AM
2019-07-21 10:06:00	267284.8321007176	36168.411275095285	31	AM
2019-07-21 10:07:00	267280.13089124515	36134.04696939293	31	AM
2019-07-21 10:08:00	267272.2169766188	36111.49272807326	31	AM
2019-07-21 10:09:00	267271.65794010827	36110.262003668286	31	AM
2019-07-21 10:10:00	267276.7347282095	36100.78603652777	31	AM
2019-07-21 10:11:00	267278.5650934023	36098.96676932777	31	AM
2019-07-21 10:12:00	267278.8509360012	36098.31432930006	31	AM
2019-07-21 10:13:00	267279.71588174417	36099.00874393391	31	AM
2019-07-21 10:14:00	267278.998798764	36099.02322327381	31	AM
2019-07-21 10:15:00	267278.2146266342	36099.41515800628	31	AM
2019-07-21 10:16:00	267277.162994977	36101.43242911254	31	AM
2019-07-21 10:17:00	267279.37172762235	36098.57893376185	31	AM
2019-07-21 10:18:00	267278.28421247506	36098.491413924894	31	AM
2019-07-21 10:19:00	267278.2484373896	36098.69235237022	31	AM
2019-07-21 10:20:00	267280.32592446706	36097.42752969224	31	AM
2019-07-21 10:21:00	267279.8141769607	36096.92586163648	31	AM
2019-07-21 10:22:00	267280.8113457973	36094.48535641666	31	AM
2019-07-21 10:23:00	267281.3064590258	36094.42110300728	31	AM
2019-07-21 10:24:00	267280.843142598	36094.78674631041	31	AM
2019-07-21 10:25:00	267281.7223349044	36095.27414375865	31	AM
2019-07-21 10:26:00	267282.1335503626	36095.13414390317	31	AM
2019-07-21 10:27:00	267282.6077698351	36094.54655254761	31	AM
2019-07-21 10:28:00	267281.4558989771	36079.41830587117	31	AM
2019-07-21 10:29:00	267272.9839449017	36066.71020712584	31	AM
2019-07-21 10:30:00	267272.0537610448	36063.74970958102	31	AM
2019-07-21 10:31:00	267273.43045643804	36060.490654314286	31	AM
2019-07-21 10:32:00	267267.2689045215	36039.3615490845	31	AM
2019-07-21 10:33:00	267262.577640833	36029.556536174285	31	AM
2019-07-21 10:34:00	267261.9301909956	35997.5415375691	31	AM
2019-07-21 10:35:00	267264.3674933979	35973.78121513165	31	AM
2019-07-21 10:36:00	267264.3763233567	35970.71950376578	31	AM
2019-07-21 10:37:00	267261.84322441753	35969.23866938752	31	AM
2019-07-21 10:38:00	267261.99479483103	35969.00600040205	31	AM
2019-07-21 10:39:00	267262.87589420663	35969.74152029332	31	AM
2019-07-21 10:40:00	267263.1933227378	35970.16230361425	31	AM
2019-07-21 10:41:00	267262.6667502996	35969.76294712238	31	AM
2019-07-21 10:42:00	267261.3218674151	35970.62009740686	31	AM
2019-07-21 10:43:00	267261.4358014681	35969.770022831886	31	AM
2019-07-21 10:44:00	267262.190767179	35969.9022227656	31	AM
2019-07-21 10:45:00	267262.6493686927	35970.066375006994	31	AM
2019-07-21 10:46:00	267262.5825522017	35970.02878341623	31	AM
2019-07-21 10:47:00	267262.35283347487	35970.16856104086	31	AM
2019-07-21 10:48:00	267263.29273225984	35969.86696970837	31	AM
2019-07-21 10:49:00	267262.98095108144	35969.83200965096	31	AM
2019-07-21 10:50:00	267262.1395705205	35970.01486535418	31	AM
2019-07-21 10:51:00	267261.7481673148	35969.93973559362	31	AM
2019-07-21 10:52:00	267262.2930407638	35969.09921482942	31	AM
2019-07-21 10:53:00	267262.19242649205	35968.95415979382	31	AM
2019-07-21 10:54:00	267262.70103504014	35970.429146186376	31	AM
2019-07-21 10:55:00	267261.492652236	35969.8633372779	31	AM
2019-07-21 10:56:00	267261.99296222447	35970.908762292755	31	AM
2019-07-21 10:57:00	267262.0089566559	35971.075587032195	31	AM
2019-07-21 10:58:00	267262.41449467366	35971.299107876	31	AM
2019-07-21 10:59:00	267261.5042062767	35957.76926474284	31	AM
2019-07-21 11:00:00	267257.5473710881	35949.27365149136	31	AM
2019-07-21 11:01:00	267255.47780629515	35944.89212455357	31	AM
2019-07-21 11:02:00	267244.544311089	35923.06793150929	31	AM
2019-07-21 11:03:00	267234.00572838204	35903.92230504448	31	AM
2019-07-21 11:04:00	267226.7573254452	35899.29999367493	31	AM
2019-07-21 11:05:00	267217.024320985	35889.90580647546	31	AM
2019-07-21 11:06:00	267207.2129151311	35879.195812328675	31	AM
2019-07-21 11:07:00	267190.6292851104	35867.36753307425	31	AM
2019-07-21 11:08:00	267172.2421422463	35856.210070944224	31	AM
2019-07-21 11:09:00	267160.3364728793	35839.21266273556	31	AM
2019-07-21 11:10:00	267143.8398636304	35821.060177131745	31	AM
2019-07-21 11:11:00	267111.56512368	35804.05755535162	31	AM
2019-07-21 11:12:00	267092.370261184	35786.26804449929	31	AM
2019-07-21 11:13:00	267085.6057151842	35781.90794236329	31	AM
2019-07-21 11:14:00	267081.0722778141	35779.670430030674	31	AM
2019-07-21 11:15:00	267079.9967927859	35771.33532379309	31	AM
2019-07-21 11:16:00	267078.806273896	35764.0231470244	31	AM
2019-07-21 11:17:00	267075.18509693485	35761.5400887385	31	AM
2019-07-21 11:18:00	267074.8271043572	35761.49721120312	31	AM
2019-07-21 11:19:00	267073.4380266828	35760.540585651455	31	AM
2019-07-21 11:20:00	267072.6690915117	35760.16524243139	31	AM
2019-07-21 11:21:00	267074.6669535296	35760.61996736794	31	AM
2019-07-21 11:22:00	267076.98944564705	35761.32090438005	31	AM
2019-07-21 11:23:00	267076.14405787486	35763.523417586985	31	AM
2019-07-21 11:24:00	267071.2722394536	35770.10370059607	31	AM
2019-07-21 11:25:00	267064.2634966428	35774.871456757355	31	AM
2019-07-21 11:26:00	267063.87363822066	35775.98956293293	31	AM
2019-07-21 11:27:00	267059.52423723944	35779.76557152403	31	AM
2019-07-21 11:28:00	267046.3736164489	35785.80673077923	31	AM
2019-07-21 11:29:00	267027.6574028513	35794.31201512776	31	AM
2019-07-21 11:30:00	267005.3388923219	35800.11303075082	31	AM
2019-07-21 11:31:00	266982.96304739395	35788.89757106026	31	AM
2019-07-21 11:32:00	266970.1083685157	35765.01132946699	31	AM
2019-07-21 11:33:00	266958.4794837321	35744.89828608109	31	AM
2019-07-21 11:34:00	266948.22007949144	35731.49459151087	31	AM
2019-07-21 11:35:00	266948.27456279873	35736.5200770705	31	AM
2019-07-21 11:36:00	266946.5805629676	35740.62071407742	31	AM
2019-07-21 11:37:00	266939.2348834253	35740.66850141687	31	AM
2019-07-21 11:38:00	266932.96813368413	35741.17746810047	31	AM
2019-07-21 11:39:00	266914.6129901605	35743.120887033336	31	AM
2019-07-21 11:40:00	266907.08341308584	35741.15497099885	31	AM
2019-07-21 11:41:00	266899.98082683433	35753.44440769221	31	AM
2019-07-21 11:42:00	266892.9031090788	35759.4391554357	31	AM
2019-07-21 11:43:00	266889.40704009746	35760.70445471739	31	AM
2019-07-21 11:44:00	266884.5378589176	35761.94773217601	31	AM
2019-07-21 11:45:00	266884.98606755235	35762.10543538882	31	AM
2019-07-21 11:46:00	266885.63769527874	35762.375728840176	31	AM
2019-07-21 11:47:00	266874.23823846155	35760.53172413613	31	AM
2019-07-21 11:48:00	266851.85699505435	35758.30895334259	31	AM
2019-07-21 11:49:00	266837.51245880075	35753.25820988541	31	AM
2019-07-21 11:50:00	266832.1546466219	35749.92928889586	31	AM
2019-07-21 11:51:00	266826.8486137998	35748.595296837026	31	AM
2019-07-21 11:52:00	266814.198885405	35749.382093338056	31	AM
2019-07-21 11:53:00	266811.4934828191	35749.31518292815	31	AM
2019-07-21 11:54:00	266788.8296483385	35750.960678756615	31	AM
2019-07-21 11:55:00	266771.8484067658	35754.121022045714	31	AM
2019-07-21 11:56:00	266770.5980471668	35754.510239493495	31	AM
2019-07-21 11:57:00	266769.8654645454	35754.039215358054	31	AM
2019-07-21 11:58:00	266768.8476993237	35752.932273937804	31	AM
2019-07-21 11:59:00	266769.03799122304	35753.281560686526	31	AM
2019-07-21 12:00:00	266768.5186498876	35752.8567620893	31	AM
2019-07-21 12:01:00	266770.1764542254	35754.73042957093	31	AM
2019-07-21 12:02:00	266772.0571558326	35759.3750635813	31	AM
2019-07-21 12:03:00	266772.27945734176	35761.05805019989	31	AM
2019-07-21 12:04:00	266773.6325520981	35760.417252637846	31	AM
2019-07-21 12:05:00	266774.7377525761	35760.637982705586	31	AM
2019-07-21 12:06:00	266774.4745188955	35762.04400516426	31	AM
2019-07-21 12:07:00	266774.61414959765	35762.40399412641	31	AM
2019-07-21 12:08:00	266775.8669143186	35762.87786025955	31	AM
2019-07-21 12:09:00	266775.4262507237	35762.41285914315	31	AM
2019-07-21 12:10:00	266776.46045915014	35762.26535721069	31	AM
2019-07-21 12:11:00	266776.33901086333	35761.883796611524	31	AM
2019-07-21 12:12:00	266776.4904745089	35762.02976333447	31	AM
2019-07-21 12:13:00	266776.88981249166	35761.880733427264	31	AM
2019-07-21 12:14:00	266777.71250964864	35761.976605165706	31	AM
2019-07-21 12:15:00	266777.39199503494	35762.790720784964	31	AM
2019-07-21 12:16:00	266776.7905333678	35763.7088626879	31	AM
2019-07-21 12:17:00	266772.87390856	35761.25543147907	31	AM
2019-07-21 12:18:00	266750.67166172405	35738.875605445704	31	AM
2019-07-21 12:19:00	266712.9079074108	35712.729102347235	31	AM
2019-07-21 12:20:00	266668.9786299698	35710.07812335357	31	AM
2019-07-21 12:21:00	266641.2899067576	35715.76651659798	31	AM
2019-07-21 12:22:00	266624.50449940003	35720.12817174944	31	AM
2019-07-21 12:23:00	266607.10310924443	35724.2956594834	31	AM
2019-07-21 12:24:00	266591.4561820768	35728.39918845808	31	AM
2019-07-21 12:25:00	266584.91746104864	35729.40316970189	31	AM
2019-07-21 12:26:00	266583.7933906439	35729.35768518538	31	AM
2019-07-21 12:27:00	266581.8585851761	35730.53123151471	31	AM
2019-07-21 12:28:00	266573.2614723908	35737.25408398876	31	AM
2019-07-21 12:29:00	266563.93242749164	35745.76151044559	31	AM
2019-07-21 12:30:00	266562.8170943012	35748.48390635561	31	AM
2019-07-21 12:31:00	266560.1126545458	35749.032088184635	31	AM
2019-07-21 12:32:00	266550.99966888234	35742.95150490387	31	AM
2019-07-21 12:33:00	266550.29268890613	35742.44913698336	31	AM
2019-07-21 12:34:00	266542.58586948947	35729.71810097503	31	AM
2019-07-21 12:35:00	266535.8564476386	35709.525100702216	31	AM
2019-07-21 12:36:00	266528.37324859545	35695.86788627575	31	AM
2019-07-21 12:37:00	266525.5840408337	35690.80018553717	31	AM
2019-07-21 12:38:00	266526.3449517352	35690.94860755283	31	AM
2019-07-21 12:39:00	266525.699421855	35690.557384411666	31	AM
2019-07-21 12:40:00	266524.94453151774	35690.80640072406	31	AM
2019-07-21 12:41:00	266524.6459095958	35690.69585762266	31	AM
2019-07-21 12:42:00	266525.50434806244	35690.41861575045	31	AM
2019-07-21 12:43:00	266524.4520563753	35690.176608525755	31	AM
2019-07-21 12:44:00	266524.5762580974	35690.41088053652	31	AM
2019-07-21 12:45:00	266525.3053864123	35690.706282140105	31	AM
2019-07-21 12:46:00	266523.924927369	35690.687342322824	31	AM
2019-07-21 12:47:00	266524.17942367546	35691.90375723274	31	AM
2019-07-21 12:48:00	266525.6156676394	35691.1788157839	31	AM
2019-07-21 12:49:00	266525.45850989537	35690.4197312532	31	AM
2019-07-21 12:50:00	266525.2718715722	35690.68982957527	31	AM
2019-07-21 12:51:00	266525.61238119274	35690.54099600325	31	AM
2019-07-21 12:52:00	266525.0774789544	35690.25464016504	31	AM
2019-07-21 12:53:00	266520.2467631224	35686.39516367216	31	AM
2019-07-21 12:54:00	266502.40319527045	35668.41838826615	31	AM
2019-07-21 12:55:00	266480.80765883013	35640.12462017541	31	AM
2019-07-21 12:56:00	266458.90645813744	35606.35283993402	31	AM
2019-07-21 12:57:00	266453.08994342724	35568.248304685905	31	AM
2019-07-21 12:58:00	266423.1858062807	35542.78549430783	31	AM
2019-07-21 12:59:00	266402.74914049346	35499.204055302376	31	AM
2019-07-21 13:00:00	266385.3317938495	35469.57732649884	31	AM
2019-07-21 13:01:00	266365.86386836827	35439.96817375307	31	AM
2019-07-21 13:02:00	266352.9279054013	35426.11849460653	31	AM
2019-07-21 13:03:00	266347.5368804132	35421.15749838971	31	AM
2019-07-21 13:04:00	266335.3493316633	35392.645150077	31	AM
2019-07-21 13:05:00	266339.53089468315	35366.62432533756	31	AM
2019-07-21 13:06:00	266345.28012228746	35351.78532840256	31	AM
2019-07-21 13:07:00	266345.2838775835	35337.47564492635	31	AM
2019-07-21 13:08:00	266348.4092440124	35332.02827188529	31	AM
2019-07-21 13:09:00	266349.1745346453	35329.99390856396	31	AM
2019-07-21 13:10:00	266349.4344562955	35327.80037761464	31	AM
2019-07-21 13:11:00	266352.9647832628	35313.3810283915	31	AM
2019-07-21 13:12:00	266351.3598429789	35303.202026347564	31	AM
2019-07-21 13:13:00	266345.5123729412	35285.00098563059	31	AM
2019-07-21 13:14:00	266347.6265222523	35285.03229520446	31	AM
2019-07-21 13:15:00	266348.42418184195	35285.2260251438	31	AM
2019-07-21 13:16:00	266348.00419234874	35285.12748823685	31	AM
2019-07-21 13:17:00	266347.56245280185	35284.847195188144	31	AM
2019-07-21 13:18:00	266347.60485539987	35282.5609849274	31	AM
2019-07-21 13:19:00	266343.3432927182	35254.92502846369	31	AM
2019-07-21 13:20:00	266343.939442779	35238.85863524272	31	AM
2019-07-21 13:21:00	266343.5874294707	35240.84387914402	31	AM
2019-07-21 13:22:00	266344.20819379645	35239.91614685334	31	AM
2019-07-21 13:23:00	266344.16692608903	35239.578810568164	31	AM
2019-07-21 13:24:00	266343.59944941	35239.723449876314	31	AM
2019-07-21 13:25:00	266343.4863964712	35240.46599993985	31	AM
2019-07-21 13:26:00	266343.336771866	35241.14846217763	31	AM
2019-07-21 13:27:00	266342.48738140945	35242.12251076778	31	AM
2019-07-21 13:28:00	266343.3673800352	35241.38480876601	31	AM
2019-07-21 13:29:00	266342.49964110524	35241.26790169291	31	AM
2019-07-21 13:30:00	266341.6780325431	35241.060685143144	31	AM
2019-07-21 13:31:00	266342.77459758695	35240.90340276133	31	AM
2019-07-21 13:32:00	266344.44725523493	35240.99007091158	31	AM
2019-07-21 13:33:00	266337.0023674012	35230.35011411978	31	AM
2019-07-21 13:34:00	266335.17180801806	35218.55890687217	31	AM
2019-07-21 13:35:00	266343.1619892193	35213.996304994536	31	AM
2019-07-21 13:36:00	266345.29107441363	35210.85211371356	31	AM
2019-07-21 13:37:00	266340.7432315038	35209.94552745331	31	AM
2019-07-21 13:38:00	266340.3343391308	35206.016927479446	31	AM
2019-07-21 13:39:00	266341.619754335	35206.42129500447	31	AM
2019-07-21 13:40:00	266341.5001704067	35206.98945945128	31	AM
2019-07-21 13:41:00	266339.2340200928	35205.05525828265	31	AM
2019-07-21 13:42:00	266334.0770896605	35200.696256916344	31	AM
2019-07-21 13:43:00	266332.71186382713	35200.90300662901	31	AM
2019-07-21 13:44:00	266333.5085244423	35201.62804337502	31	AM
2019-07-21 13:45:00	266337.25326572	35202.98661411012	31	AM
2019-07-21 13:46:00	266336.52526910667	35195.87671561966	31	AM
2019-07-21 13:47:00	266336.60586013406	35182.44190002528	31	AM
2019-07-21 13:48:00	266341.13590039726	35177.02926848037	31	AM
2019-07-21 13:49:00	266340.0488513196	35166.492721427014	31	AM
2019-07-21 13:50:00	266342.5800436689	35149.427726199385	31	AM
2019-07-21 13:51:00	266341.77382758725	35144.60349220409	31	AM
2019-07-21 13:52:00	266342.5822427781	35143.81379378634	31	AM
2019-07-21 13:53:00	266342.1798671353	35144.54773856675	31	AM
2019-07-21 13:54:00	266341.74232284067	35144.81991537434	31	AM
2019-07-21 13:55:00	266341.6194580964	35144.76961515939	31	AM
2019-07-21 13:56:00	266341.5128101326	35144.650754791386	31	AM
2019-07-21 13:57:00	266342.30776107573	35145.60196084134	31	AM
2019-07-21 13:58:00	266340.77768845466	35150.36952402928	31	AM
2019-07-21 13:59:00	266342.8582539101	35152.286619876904	31	AM
2019-07-21 14:00:00	266342.3076052161	35152.137415339166	31	AM
2019-07-21 14:01:00	266342.72810327547	35152.91174791517	31	AM
2019-07-21 14:02:00	266342.5998142532	35152.65277438131	31	AM
2019-07-21 14:03:00	266343.25615867024	35152.38221213637	31	AM
2019-07-21 14:04:00	266344.3708047134	35152.61591467684	31	AM
2019-07-21 14:05:00	266344.7009058948	35152.38413045975	31	AM
2019-07-21 14:06:00	266345.181336919	35152.198401017326	31	AM
2019-07-21 14:07:00	266342.285871675	35152.03621634869	31	AM
2019-07-21 14:08:00	266342.1622220685	35151.77668884696	31	AM
2019-07-21 14:09:00	266342.5708444504	35151.64572338876	31	AM
2019-07-21 14:10:00	266341.5296325179	35152.0498270405	31	AM
2019-07-21 14:11:00	266342.3548783872	35151.86085618358	31	AM
2019-07-21 14:12:00	266343.024516194	35152.197364848114	31	AM
2019-07-21 14:13:00	266342.7542785284	35152.0401766124	31	AM
2019-07-21 14:14:00	266342.8999980922	35151.317344487135	31	AM
2019-07-21 14:15:00	266343.44561368536	35151.356313914795	31	AM
2019-07-21 14:16:00	266343.2182477017	35152.12414193257	31	AM
2019-07-21 14:17:00	266342.9764448742	35152.16843302949	31	AM
2019-07-21 14:18:00	266342.4470966329	35152.728569737024	31	AM
2019-07-21 14:19:00	266342.2174132687	35152.139092751764	31	AM
2019-07-21 14:20:00	266341.6281055495	35152.616288037905	31	AM
2019-07-21 14:21:00	266341.6478146772	35152.80099408066	31	AM
2019-07-21 14:22:00	266341.615375178	35152.983682971586	31	AM
2019-07-21 14:23:00	266346.34225944063	35150.93561098608	31	AM
2019-07-21 14:24:00	266349.1116814858	35150.019055658035	31	AM
2019-07-21 14:25:00	266349.4979990753	35149.71555123663	31	AM
2019-07-21 14:26:00	266347.64864613325	35158.94363881796	31	AM
2019-07-21 14:27:00	266351.2386177304	35172.80303060231	31	AM
2019-07-21 14:28:00	266369.0608626587	35163.634875185366	31	AM
2019-07-21 14:29:00	266368.8254480464	35163.152317422595	31	AM
2019-07-21 14:30:00	266370.61445867823	35163.20946807384	31	AM
2019-07-21 14:31:00	266370.3204854186	35164.0567606445	31	AM
2019-07-21 14:32:00	266368.85065584333	35163.91142992701	31	AM
2019-07-21 14:33:00	266369.5155955003	35163.9291757996	31	AM
2019-07-21 14:34:00	266369.7656018209	35164.071620805444	31	AM
2019-07-21 14:35:00	266369.7377015628	35163.76119567131	31	AM
2019-07-21 14:36:00	266370.0377273847	35162.561809910345	31	AM
2019-07-21 14:37:00	266370.72431692755	35163.18197887409	31	AM
2019-07-21 14:38:00	266369.0351009315	35163.802078000626	31	AM
2019-07-21 14:39:00	266367.5369219118	35163.87519753518	31	AM
2019-07-21 14:40:00	266368.2710342133	35161.827015955576	31	AM
2019-07-21 14:41:00	266368.27935330936	35162.52013769822	31	AM
2019-07-21 14:42:00	266369.1977260964	35163.16680467399	31	AM
2019-07-21 14:43:00	266371.03171926417	35163.57788154223	31	AM
2019-07-21 14:44:00	266369.80144164467	35165.09581398505	31	AM
2019-07-21 14:45:00	266371.0793464756	35149.55797598275	31	AM
2019-07-21 14:46:00	266390.9395240427	35139.82292923903	31	AM
2019-07-21 14:47:00	266389.9676386061	35141.65492639354	31	AM
2019-07-21 14:48:00	266388.6069791996	35142.661337818565	31	AM
2019-07-21 14:49:00	266388.3449975782	35142.94896351909	31	AM
2019-07-21 14:50:00	266389.7792224951	35143.22721174907	31	AM
2019-07-21 14:51:00	266387.81857627304	35146.039368378595	31	AM
2019-07-21 14:52:00	266386.51964902814	35146.71985185787	31	AM
2019-07-21 14:53:00	266386.1300362531	35144.506729180845	31	AM
2019-07-21 14:54:00	266390.4576430693	35144.74438722561	31	AM
2019-07-21 14:55:00	266385.10167948954	35143.330103199725	31	AM
2019-07-21 14:56:00	266390.7674676508	35142.49410307335	31	AM
2019-07-21 14:57:00	266391.67284846667	35142.11524875678	31	AM
2019-07-21 14:58:00	266391.2452305052	35142.83242337741	31	AM
2019-07-21 14:59:00	266391.72223524755	35142.22492180098	31	AM
2019-07-21 15:00:00	266391.9693378093	35141.77692218837	31	AM
2019-07-22 04:00:00	266290.8404044612	35218.3979765533	31	AM
2019-07-22 04:01:00	266290.26945730567	35220.63765683047	31	AM
2019-07-22 04:02:00	266289.8380091133	35218.039821075865	31	AM
2019-07-22 04:03:00	266274.7034880101	35248.27818891471	31	AM
2019-07-22 04:04:00	266270.4378826686	35250.53303225666	31	AM
2019-07-22 04:05:00	266284.3338616065	35239.87157633099	31	AM
2019-07-22 04:06:00	266285.03112073714	35240.027202668505	31	AM
2019-07-22 04:07:00	266285.1654216344	35239.410606324964	31	AM
2019-07-22 04:08:00	266283.4020928264	35240.032880748855	31	AM
2019-07-22 04:09:00	266265.20051501377	35260.10363364421	31	AM
2019-07-22 04:10:00	266266.83237733896	35266.71304760214	31	AM
2019-07-22 04:11:00	266257.42925824324	35284.378196424135	31	AM
2019-07-22 04:12:00	266250.7259124338	35291.75875380715	31	AM
2019-07-22 04:13:00	266236.2508712075	35301.26174827895	31	AM
2019-07-22 04:14:00	266235.0191851315	35302.837037667574	31	AM
2019-07-22 04:15:00	266234.8881985623	35302.498076886	31	AM
[truncated: 1,306 more rows]
