# Supplementary material for: Estimating individual exposure to predation risk in group-living baboons, Papio anubis
Source: PLoS One. 2023 Nov 8;18(11):e0287357. doi: 10.1371/journal.pone.0287357 (PMC10631679; doi:10.1371/journal.pone.0287357)
Supplement: S1 Data — (ZIP) [file pone.0287357.s006.zip › S6 Data/32.csv]

Unnamed: 0	x	y	id	agesex
2019-07-19 04:00:00	265484.1517368416	35304.14870407021	32	AF
2019-07-19 04:01:00	265552.23998607474	35303.204189901975	32	AF
2019-07-19 04:02:00	265593.2793617043	35320.58533134191	32	AF
2019-07-19 04:03:00	265599.56646285014	35326.76245473248	32	AF
2019-07-19 04:04:00	265601.0282493054	35327.47316276798	32	AF
2019-07-19 04:05:00	265605.16846933006	35328.7684237256	32	AF
2019-07-19 04:06:00	265640.80964676914	35333.19502331383	32	AF
2019-07-19 04:07:00	265689.8143637579	35353.72002177403	32	AF
2019-07-19 04:08:00	265738.4503539028	35370.46563167185	32	AF
2019-07-19 04:09:00	265788.3139237562	35396.11986042356	32	AF
2019-07-19 04:10:00	265840.65151993406	35419.327904206846	32	AF
2019-07-19 04:11:00	265866.8624636989	35434.6619795945	32	AF
2019-07-19 04:12:00	265883.96147631924	35421.63397858066	32	AF
2019-07-19 04:13:00	265898.5609088712	35410.48548901092	32	AF
2019-07-19 04:14:00	265900.366427091	35410.47571704247	32	AF
2019-07-19 04:15:00	265904.448287026	35411.379444764105	32	AF
2019-07-19 04:16:00	265918.2034342155	35409.81358776535	32	AF
2019-07-19 04:17:00	265933.5109198544	35411.63119068469	32	AF
2019-07-19 04:18:00	265935.970997319	35406.265417817216	32	AF
2019-07-19 04:19:00	265952.5231403062	35399.77650940019	32	AF
2019-07-19 04:20:00	265977.77231068624	35387.616572704486	32	AF
2019-07-19 04:21:00	265993.5122920295	35386.28774436562	32	AF
2019-07-19 04:22:00	265999.26196983363	35384.48536257433	32	AF
2019-07-19 04:23:00	266006.93559755967	35381.92567956176	32	AF
2019-07-19 04:24:00	266019.3877033358	35380.92841951108	32	AF
2019-07-19 04:25:00	266030.50849952595	35380.6524806092	32	AF
2019-07-19 04:26:00	266042.81943425804	35386.707153582895	32	AF
2019-07-19 04:27:00	266053.62096559326	35388.36124977039	32	AF
2019-07-19 04:28:00	266063.0443626663	35390.8805593476	32	AF
2019-07-19 04:29:00	266074.3440482639	35395.52346860873	32	AF
2019-07-19 04:30:00	266077.8204797153	35406.098252206546	32	AF
2019-07-19 04:31:00	266072.5217832945	35407.0754277044	32	AF
2019-07-19 04:32:00	266056.87081087026	35406.21665540475	32	AF
2019-07-19 04:33:00	266063.18074363365	35398.92501735653	32	AF
2019-07-19 04:34:00	266065.0675447093	35405.251605078665	32	AF
2019-07-19 04:35:00	266071.5359026267	35399.47356431249	32	AF
2019-07-19 04:36:00	266071.2523101394	35408.404791385976	32	AF
2019-07-19 04:37:00	266070.0217642181	35431.22912172941	32	AF
2019-07-19 04:38:00	266070.8867448634	35429.357876426395	32	AF
2019-07-19 04:39:00	266073.31137180666	35426.69327336811	32	AF
2019-07-19 04:40:00	266079.8809843456	35425.08999662238	32	AF
2019-07-19 04:41:00	266085.9054885933	35425.92530309658	32	AF
2019-07-19 04:42:00	266089.38661065046	35415.93511568332	32	AF
2019-07-19 04:43:00	266094.87474313163	35402.08385029416	32	AF
2019-07-19 04:44:00	266097.6425197482	35399.46858125971	32	AF
2019-07-19 04:45:00	266102.7717123444	35403.6701376846	32	AF
2019-07-19 04:46:00	266100.4509577362	35395.13468693047	32	AF
2019-07-19 04:47:00	266098.0238941911	35377.75969561036	32	AF
2019-07-19 04:48:00	266090.21023307444	35376.16434472877	32	AF
2019-07-19 04:49:00	266103.6351812834	35368.076924464185	32	AF
2019-07-19 04:50:00	266151.7046320259	35335.75052964712	32	AF
2019-07-19 04:51:00	266170.1889691063	35315.355069499215	32	AF
2019-07-19 04:52:00	266173.1411842622	35311.68754402557	32	AF
2019-07-19 04:53:00	266187.240398864	35285.68808209722	32	AF
2019-07-19 04:54:00	266201.94630394614	35254.34923246639	32	AF
2019-07-19 04:55:00	266215.37261698616	35243.85856754545	32	AF
2019-07-19 04:56:00	266228.8440585695	35238.988098492	32	AF
2019-07-19 04:57:00	266249.10788352176	35230.16396407221	32	AF
2019-07-19 04:58:00	266254.7961194831	35231.96013361535	32	AF
2019-07-19 04:59:00	266260.7788752018	35237.41173412161	32	AF
2019-07-19 05:00:00	266262.50019545824	35235.87231641705	32	AF
2019-07-19 05:01:00	266268.9656852364	35228.76869091819	32	AF
2019-07-19 05:02:00	266268.0852276517	35226.64488821909	32	AF
2019-07-19 05:03:00	266260.46072607936	35219.83339986039	32	AF
2019-07-19 05:04:00	266258.8211084899	35217.02175620292	32	AF
2019-07-19 05:05:00	266264.0269207786	35209.22692333487	32	AF
2019-07-19 05:06:00	266269.76732979366	35223.89712058867	32	AF
2019-07-19 05:07:00	266267.69594710134	35228.80028779484	32	AF
2019-07-19 05:08:00	266276.3095486507	35232.684818088295	32	AF
2019-07-19 05:09:00	266284.8475419265	35237.103769392554	32	AF
2019-07-19 05:10:00	266284.7358423814	35237.202599170385	32	AF
2019-07-19 05:11:00	266295.1618731068	35244.95885081589	32	AF
2019-07-19 05:12:00	266307.63266745576	35261.978577297064	32	AF
2019-07-19 05:13:00	266310.436752909	35269.05339700892	32	AF
2019-07-19 05:14:00	266310.03039031714	35269.34492367997	32	AF
2019-07-19 05:15:00	266311.1289124126	35268.7736098761	32	AF
2019-07-19 05:16:00	266311.4010816528	35269.3015081155	32	AF
2019-07-19 05:17:00	266312.9784260704	35268.846416036715	32	AF
2019-07-19 05:18:00	266313.33807065425	35268.79196194135	32	AF
2019-07-19 05:19:00	266313.1521195487	35268.796424077045	32	AF
2019-07-19 05:20:00	266313.6102962028	35268.686278776986	32	AF
2019-07-19 05:21:00	266313.3372040581	35268.18289814014	32	AF
2019-07-19 05:22:00	266313.2426900048	35267.55118882706	32	AF
2019-07-19 05:23:00	266313.4121521658	35268.05273782136	32	AF
2019-07-19 05:24:00	266313.35303104983	35268.440788526954	32	AF
2019-07-19 05:25:00	266313.75668951456	35267.629788359	32	AF
2019-07-19 05:26:00	266313.9809525302	35268.02847304408	32	AF
2019-07-19 05:27:00	266313.3962684909	35268.42658541691	32	AF
2019-07-19 05:28:00	266314.3784073828	35268.64722601833	32	AF
2019-07-19 05:29:00	266314.6014118479	35267.42536574055	32	AF
2019-07-19 05:30:00	266314.26036615926	35267.67982645232	32	AF
2019-07-19 05:31:00	266314.47705522506	35268.24939715655	32	AF
2019-07-19 05:32:00	266313.3659806348	35268.2394850794	32	AF
2019-07-19 05:33:00	266311.8596330907	35268.299519040986	32	AF
2019-07-19 05:34:00	266312.0591010958	35269.05509373715	32	AF
2019-07-19 05:35:00	266311.94667175104	35269.21512501162	32	AF
2019-07-19 05:36:00	266311.16855171893	35269.31556550353	32	AF
2019-07-19 05:37:00	266312.3222115564	35268.84341612567	32	AF
2019-07-19 05:38:00	266310.2045782211	35269.89901839195	32	AF
2019-07-19 05:39:00	266308.20597165363	35270.38553449233	32	AF
2019-07-19 05:40:00	266309.35678785515	35269.962604828856	32	AF
2019-07-19 05:41:00	266310.81036146823	35270.13098060465	32	AF
2019-07-19 05:42:00	266310.6527031987	35269.64029596541	32	AF
2019-07-19 05:43:00	266311.20770036353	35269.271868603624	32	AF
2019-07-19 05:44:00	266311.1326288133	35269.70656094391	32	AF
2019-07-19 05:45:00	266311.005115249	35269.61091377477	32	AF
2019-07-19 05:46:00	266310.45884245314	35269.989478135765	32	AF
2019-07-19 05:47:00	266310.0148662225	35269.66199405822	32	AF
2019-07-19 05:48:00	266310.354382207	35269.186692649	32	AF
2019-07-19 05:49:00	266311.3226238821	35269.5118576576	32	AF
2019-07-19 05:50:00	266310.4062758179	35271.576852664795	32	AF
2019-07-19 05:51:00	266311.09164556325	35271.67312336261	32	AF
2019-07-19 05:52:00	266311.49162677897	35271.03061196518	32	AF
2019-07-19 05:53:00	266312.0886370053	35270.104543295885	32	AF
2019-07-19 05:54:00	266310.8794022822	35270.15419353431	32	AF
2019-07-19 05:55:00	266311.6125130219	35270.47940651297	32	AF
2019-07-19 05:56:00	266312.1588159044	35270.24831526715	32	AF
2019-07-19 05:57:00	266312.0191510009	35268.8090061199	32	AF
2019-07-19 05:58:00	266311.7932180117	35269.13613322687	32	AF
2019-07-19 05:59:00	266311.4987540321	35270.489568502206	32	AF
2019-07-19 06:00:00	266311.7630929545	35269.931881831224	32	AF
2019-07-19 06:01:00	266312.2870467355	35269.31165045782	32	AF
2019-07-19 06:02:00	266313.93720991275	35268.29540831267	32	AF
2019-07-19 06:03:00	266313.9484764083	35268.03106045106	32	AF
2019-07-19 06:04:00	266314.34360258793	35268.15135476244	32	AF
2019-07-19 06:05:00	266315.69828366186	35267.86147803032	32	AF
2019-07-19 06:06:00	266315.1195467149	35268.30125034015	32	AF
2019-07-19 06:07:00	266315.0626934933	35267.98032357027	32	AF
2019-07-19 06:08:00	266315.5742937323	35267.75403229579	32	AF
2019-07-19 06:09:00	266314.5550292685	35268.39685436538	32	AF
2019-07-19 06:10:00	266314.8371842586	35267.84063880282	32	AF
2019-07-19 06:11:00	266316.3483603414	35267.7975632717	32	AF
2019-07-19 06:12:00	266317.07200477447	35268.114667165646	32	AF
2019-07-19 06:13:00	266315.46127526154	35265.93608048182	32	AF
2019-07-19 06:14:00	266328.4232348742	35257.15989249246	32	AF
2019-07-19 06:15:00	266339.37521159893	35251.32601942532	32	AF
2019-07-19 06:16:00	266348.45789148647	35247.051270742806	32	AF
2019-07-19 06:17:00	266375.14655045985	35235.3370698182	32	AF
2019-07-19 06:18:00	266402.4511257288	35217.487636240985	32	AF
2019-07-19 06:19:00	266429.97434792004	35216.21652818613	32	AF
2019-07-19 06:20:00	266468.9687260368	35201.49447124956	32	AF
2019-07-19 06:21:00	266506.3489444962	35204.238340912976	32	AF
2019-07-19 06:22:00	266533.2413988477	35210.4425848794	32	AF
2019-07-19 06:23:00	266539.8469262366	35225.7966747492	32	AF
2019-07-19 06:24:00	266564.4792349426	35255.00475138503	32	AF
2019-07-19 06:25:00	266611.31624360423	35273.22709622117	32	AF
2019-07-19 06:26:00	266636.0889209736	35267.29474547502	32	AF
2019-07-19 06:27:00	266664.64313666336	35271.22792678967	32	AF
2019-07-19 06:28:00	266694.9013143376	35283.19618418852	32	AF
2019-07-19 06:29:00	266717.410849423	35289.21622906988	32	AF
2019-07-19 06:30:00	266728.2911769991	35282.51542995586	32	AF
2019-07-19 06:31:00	266740.5173678138	35256.84788681543	32	AF
2019-07-19 06:32:00	266740.4827522353	35248.16396065056	32	AF
2019-07-19 06:33:00	266741.5532946854	35255.10897205619	32	AF
2019-07-19 06:34:00	266754.5991970032	35264.16445756114	32	AF
2019-07-19 06:35:00	266768.3532302642	35261.91767815024	32	AF
2019-07-19 06:36:00	266788.4658037365	35262.49222933026	32	AF
2019-07-19 06:37:00	266817.86220809224	35270.32054719961	32	AF
2019-07-19 06:38:00	266838.8244645441	35275.0413036469	32	AF
2019-07-19 06:39:00	266846.1743723511	35295.09111231005	32	AF
2019-07-19 06:40:00	266839.9882893918	35300.80214575056	32	AF
2019-07-19 06:41:00	266834.2369303454	35304.24680454521	32	AF
2019-07-19 06:42:00	266834.0662615566	35305.476761434446	32	AF
2019-07-19 06:43:00	266835.9479196269	35305.76892688396	32	AF
2019-07-19 06:44:00	266834.7667889467	35305.289328377	32	AF
2019-07-19 06:45:00	266839.3459198977	35301.3392614774	32	AF
2019-07-19 06:46:00	266844.33906693035	35296.41210392731	32	AF
2019-07-19 06:47:00	266845.76528509206	35295.66670771946	32	AF
2019-07-19 06:48:00	266843.00139793835	35298.20287902178	32	AF
2019-07-19 06:49:00	266833.8807281226	35302.97474097864	32	AF
2019-07-19 06:50:00	266843.1571875292	35303.18852947276	32	AF
2019-07-19 06:51:00	266881.889016287	35309.2183514154	32	AF
2019-07-19 06:52:00	266905.2568698735	35319.05259399395	32	AF
2019-07-19 06:53:00	266910.0299231535	35318.62111300733	32	AF
2019-07-19 06:54:00	266910.4906704423	35323.0259141333	32	AF
2019-07-19 06:55:00	266912.52686971583	35335.83533847717	32	AF
2019-07-19 06:56:00	266930.5561334942	35346.57430335041	32	AF
2019-07-19 06:57:00	266942.628788582	35352.56273055415	32	AF
2019-07-19 06:58:00	266952.9188416821	35372.59570248067	32	AF
2019-07-19 06:59:00	266958.2315805608	35377.808695364416	32	AF
2019-07-19 07:00:00	266987.5702127951	35384.587181857074	32	AF
2019-07-19 07:01:00	267014.61192696	35390.510979626546	32	AF
2019-07-19 07:02:00	267034.6486683253	35399.75949893322	32	AF
2019-07-19 07:03:00	267042.2817566587	35404.28000038592	32	AF
2019-07-19 07:04:00	267059.1850187358	35411.91986343229	32	AF
2019-07-19 07:05:00	267072.6869825404	35419.625492495485	32	AF
2019-07-19 07:06:00	267077.0307779133	35424.70521604885	32	AF
2019-07-19 07:07:00	267108.0571482984	35438.3015522186	32	AF
2019-07-19 07:08:00	267146.47303208825	35470.52619447978	32	AF
2019-07-19 07:09:00	267176.291081094	35514.054130368095	32	AF
2019-07-19 07:10:00	267196.9674652034	35529.47329595296	32	AF
2019-07-19 07:11:00	267196.22678340843	35530.282046107815	32	AF
2019-07-19 07:12:00	267201.4642632577	35529.534313544784	32	AF
2019-07-19 07:13:00	267219.34796123515	35529.16602634738	32	AF
2019-07-19 07:14:00	267228.90311987925	35532.00254378255	32	AF
2019-07-19 07:15:00	267228.4574738542	35533.47883316738	32	AF
2019-07-19 07:16:00	267229.18910319346	35533.838515862866	32	AF
2019-07-19 07:17:00	267228.9566865586	35533.49329384055	32	AF
2019-07-19 07:18:00	267229.2749616864	35533.52124841269	32	AF
2019-07-19 07:19:00	267229.32408779685	35533.26463648215	32	AF
2019-07-19 07:20:00	267232.31950128457	35534.92824844448	32	AF
2019-07-19 07:21:00	267232.7595918614	35545.289933372675	32	AF
2019-07-19 07:22:00	267255.04855756054	35576.51594909088	32	AF
2019-07-19 07:23:00	267290.25199987565	35573.24572494053	32	AF
2019-07-19 07:24:00	267304.200594455	35570.769756363494	32	AF
2019-07-19 07:25:00	267315.0699450684	35562.35073380293	32	AF
2019-07-19 07:26:00	267316.49126887665	35556.76198114653	32	AF
2019-07-19 07:27:00	267319.4007400978	35561.05872695908	32	AF
2019-07-19 07:28:00	267322.10070969746	35560.913098066456	32	AF
2019-07-19 07:29:00	267318.22001552075	35561.1060541989	32	AF
2019-07-19 07:30:00	267327.3482137244	35553.91759842741	32	AF
2019-07-19 07:31:00	267335.8402478567	35552.55358440355	32	AF
2019-07-19 07:32:00	267341.5911751692	35550.730018513554	32	AF
2019-07-19 07:33:00	267350.92802069965	35542.37454187545	32	AF
2019-07-19 07:34:00	267351.8179552641	35541.85839120682	32	AF
2019-07-19 07:35:00	267352.19991030096	35542.01481792687	32	AF
2019-07-19 07:36:00	267352.1673942709	35541.8214516155	32	AF
2019-07-19 07:37:00	267352.4733487252	35541.49676572887	32	AF
2019-07-19 07:38:00	267352.1802585896	35542.11123192296	32	AF
2019-07-19 07:39:00	267352.14577306923	35542.26903427355	32	AF
2019-07-19 07:40:00	267351.3670260914	35542.002453283574	32	AF
2019-07-19 07:41:00	267351.10184316715	35542.05356982948	32	AF
2019-07-19 07:42:00	267351.98374377494	35542.18003108028	32	AF
2019-07-19 07:43:00	267352.2553978723	35542.01111976202	32	AF
2019-07-19 07:44:00	267350.8088431396	35542.20165506557	32	AF
2019-07-19 07:45:00	267350.6774469452	35542.173477898614	32	AF
2019-07-19 07:46:00	267350.81696800486	35542.00311890558	32	AF
2019-07-19 07:47:00	267352.080103442	35541.76403654746	32	AF
2019-07-19 07:48:00	267351.25826386415	35541.94127456969	32	AF
2019-07-19 07:49:00	267352.00316696294	35541.87383787695	32	AF
2019-07-19 07:50:00	267351.2689765817	35541.69259732027	32	AF
2019-07-19 07:51:00	267351.79296641884	35541.26647963904	32	AF
2019-07-19 07:52:00	267356.8364682831	35539.46554866083	32	AF
2019-07-19 07:53:00	267357.51632650604	35539.85547354971	32	AF
2019-07-19 07:54:00	267356.1779448405	35533.601081499335	32	AF
2019-07-19 07:55:00	267357.05640541366	35526.89331165153	32	AF
2019-07-19 07:56:00	267356.7011423379	35527.48972517787	32	AF
2019-07-19 07:57:00	267356.2500772562	35527.876563400714	32	AF
2019-07-19 07:58:00	267356.050882018	35527.54313257604	32	AF
2019-07-19 07:59:00	267356.90135363286	35524.62595783654	32	AF
2019-07-19 08:00:00	267357.9409451023	35519.05645638767	32	AF
2019-07-19 08:01:00	267358.6237915044	35517.72464245938	32	AF
2019-07-19 08:02:00	267359.01568798703	35517.49081881229	32	AF
2019-07-19 08:03:00	267365.2477895526	35509.150727143	32	AF
2019-07-19 08:04:00	267375.04189124855	35502.545287114954	32	AF
2019-07-19 08:05:00	267383.7284338881	35504.01473070458	32	AF
2019-07-19 08:06:00	267385.8814585504	35504.606654322364	32	AF
2019-07-19 08:07:00	267398.14204362006	35497.702554763346	32	AF
2019-07-19 08:08:00	267417.7910747927	35480.662736643106	32	AF
2019-07-19 08:09:00	267425.06087380915	35476.55157061275	32	AF
2019-07-19 08:10:00	267429.124895694	35473.89273898587	32	AF
2019-07-19 08:11:00	267431.9873541349	35473.36752210327	32	AF
2019-07-19 08:12:00	267434.5157332196	35473.574757113405	32	AF
2019-07-19 08:13:00	267432.7874579606	35472.80198726488	32	AF
2019-07-19 08:14:00	267432.2140514856	35472.06253145569	32	AF
2019-07-19 08:15:00	267427.04779734905	35468.90307357299	32	AF
2019-07-19 08:16:00	267417.8539981541	35458.91278941664	32	AF
2019-07-19 08:17:00	267416.8049943941	35456.56764291871	32	AF
2019-07-19 08:18:00	267416.9452551842	35457.29336174702	32	AF
2019-07-19 08:19:00	267415.4235694798	35457.623272741126	32	AF
2019-07-19 08:20:00	267415.122555248	35457.603425453424	32	AF
2019-07-19 08:21:00	267414.61704017635	35459.44029468343	32	AF
2019-07-19 08:22:00	267415.36383113207	35456.80389263847	32	AF
2019-07-19 08:23:00	267415.7097440529	35455.85797231669	32	AF
2019-07-19 08:24:00	267418.24277744145	35454.0564137299	32	AF
2019-07-19 08:25:00	267415.7988955841	35458.94399382999	32	AF
2019-07-19 08:26:00	267416.5897076068	35458.31504786418	32	AF
2019-07-19 08:27:00	267417.1225333235	35460.26304656286	32	AF
2019-07-19 08:28:00	267416.43979253457	35461.20479583195	32	AF
2019-07-19 08:29:00	267419.62006036163	35461.15363725376	32	AF
2019-07-19 08:30:00	267420.08412495017	35461.71928263923	32	AF
2019-07-19 08:31:00	267420.469988761	35461.02460989796	32	AF
2019-07-19 08:32:00	267422.2673423571	35462.00622324591	32	AF
2019-07-19 08:33:00	267425.85697438003	35464.56228910688	32	AF
2019-07-19 08:34:00	267425.4161515156	35465.12222035125	32	AF
2019-07-19 08:35:00	267425.6376079692	35465.41582909344	32	AF
2019-07-19 08:36:00	267424.08820885146	35465.44140009225	32	AF
2019-07-19 08:37:00	267424.1611097652	35464.376451774115	32	AF
2019-07-19 08:38:00	267423.961369961	35465.01043856361	32	AF
2019-07-19 08:39:00	267425.59936136234	35466.24039068527	32	AF
2019-07-19 08:40:00	267423.73664154	35465.05214534348	32	AF
2019-07-19 08:41:00	267424.13600760617	35465.95459349223	32	AF
2019-07-19 08:42:00	267426.80124373775	35466.29372177395	32	AF
2019-07-19 08:43:00	267426.01017106994	35465.020158917985	32	AF
2019-07-19 08:44:00	267425.41401463695	35465.56334692334	32	AF
2019-07-19 08:45:00	267424.7702459684	35464.68915273788	32	AF
2019-07-19 08:46:00	267426.23286081903	35464.991725049294	32	AF
2019-07-19 08:47:00	267425.9034920713	35466.07239464605	32	AF
2019-07-19 08:48:00	267425.95525568625	35466.00823367997	32	AF
2019-07-19 08:49:00	267425.9515091244	35466.74577964364	32	AF
2019-07-19 08:50:00	267426.4240970781	35466.33755390316	32	AF
2019-07-19 08:51:00	267426.36428454414	35466.972618156	32	AF
2019-07-19 08:52:00	267425.7060738298	35467.16962791685	32	AF
2019-07-19 08:53:00	267425.1540783792	35465.86110945093	32	AF
2019-07-19 08:54:00	267426.2490708079	35465.30786520886	32	AF
2019-07-19 08:55:00	267426.5584616954	35465.45306211997	32	AF
2019-07-19 08:56:00	267425.941370189	35466.169718543	32	AF
2019-07-19 08:57:00	267425.39127947896	35465.10084196608	32	AF
2019-07-19 08:58:00	267425.6707439062	35465.919071113785	32	AF
2019-07-19 08:59:00	267426.7726731635	35466.61933891207	32	AF
2019-07-19 09:00:00	267425.4553963148	35466.62894364212	32	AF
2019-07-19 09:01:00	267426.2706150899	35466.30016418117	32	AF
2019-07-19 09:02:00	267426.2131989758	35465.94753307435	32	AF
2019-07-19 09:03:00	267425.85047521174	35466.36089790702	32	AF
2019-07-19 09:04:00	267426.174997732	35466.08542735786	32	AF
2019-07-19 09:05:00	267425.95063716325	35466.11091212296	32	AF
2019-07-19 09:06:00	267425.3474962007	35466.075826305765	32	AF
2019-07-19 09:07:00	267425.64475127804	35465.8628526565	32	AF
2019-07-19 09:08:00	267425.84764130285	35465.20619137981	32	AF
2019-07-19 09:09:00	267427.7110153487	35457.782614903575	32	AF
2019-07-19 09:10:00	267434.5693985043	35451.92140825786	32	AF
2019-07-19 09:11:00	267440.27371150244	35445.39275745935	32	AF
2019-07-19 09:12:00	267439.414700561	35442.84645723579	32	AF
2019-07-19 09:13:00	267439.7602038612	35446.25889251928	32	AF
2019-07-19 09:14:00	267440.92200254474	35452.968269993675	32	AF
2019-07-19 09:15:00	267454.2749164087	35438.85743726988	32	AF
2019-07-19 09:16:00	267458.1913169144	35436.68842894092	32	AF
2019-07-19 09:17:00	267462.4988197885	35434.03194562136	32	AF
2019-07-19 09:18:00	267462.4754292771	35433.99526669504	32	AF
2019-07-19 09:19:00	267456.13917834935	35427.7724790668	32	AF
2019-07-19 09:20:00	267449.63486208074	35410.61285832515	32	AF
2019-07-19 09:21:00	267457.0799546971	35395.18169882871	32	AF
2019-07-19 09:22:00	267473.0372981322	35369.2303571657	32	AF
2019-07-19 09:23:00	267493.1000974836	35344.492618188444	32	AF
2019-07-19 09:24:00	267522.8362517532	35322.58475146843	32	AF
2019-07-19 09:25:00	267537.108065636	35308.91081985899	32	AF
2019-07-19 09:26:00	267540.8627362333	35289.8524251086	32	AF
2019-07-19 09:27:00	267547.2679568645	35266.71847151941	32	AF
2019-07-19 09:28:00	267553.7896640676	35245.118205097155	32	AF
2019-07-19 09:29:00	267554.9684410674	35242.25405860961	32	AF
2019-07-19 09:30:00	267562.91965330136	35240.7074919905	32	AF
2019-07-19 09:31:00	267575.6000847925	35229.5698596295	32	AF
2019-07-19 09:32:00	267580.3526610133	35213.43600804239	32	AF
2019-07-19 09:33:00	267577.93580415007	35206.752880445005	32	AF
2019-07-19 09:34:00	267567.70030143	35201.00852116676	32	AF
2019-07-19 09:35:00	267567.41949926905	35199.07558816085	32	AF
2019-07-19 09:36:00	267566.965188642	35192.60202579105	32	AF
2019-07-19 09:37:00	267570.27860439534	35185.34924811217	32	AF
2019-07-19 09:38:00	267563.2955045685	35164.01162429912	32	AF
2019-07-19 09:39:00	267556.0270868173	35157.543680199655	32	AF
2019-07-19 09:40:00	267559.4556374061	35152.80157563773	32	AF
2019-07-19 09:41:00	267573.5326027672	35142.785744902496	32	AF
2019-07-19 09:42:00	267576.5688226702	35134.29387504527	32	AF
2019-07-19 09:43:00	267567.1878139925	35113.3552932772	32	AF
2019-07-19 09:44:00	267562.54979909974	35103.19614325096	32	AF
2019-07-19 09:45:00	267557.0688965066	35094.945266924384	32	AF
2019-07-19 09:46:00	267549.14552185574	35097.426425595455	32	AF
2019-07-19 09:47:00	267549.57567453315	35098.24259660036	32	AF
2019-07-19 09:48:00	267547.4515527619	35099.26961554778	32	AF
2019-07-19 09:49:00	267540.1974480085	35086.478062736256	32	AF
2019-07-19 09:50:00	267540.2785326912	35082.73409916598	32	AF
2019-07-19 09:51:00	267544.5862967882	35074.912232492075	32	AF
2019-07-19 09:52:00	267543.61055286595	35071.40019775521	32	AF
2019-07-19 09:53:00	267546.5811094497	35065.80579831716	32	AF
2019-07-19 09:54:00	267547.3577421515	35061.11897929087	32	AF
2019-07-19 09:55:00	267549.72916893585	35056.20248022278	32	AF
2019-07-19 09:56:00	267549.1421412789	35055.85589423871	32	AF
2019-07-19 09:57:00	267549.1317722889	35055.972214922665	32	AF
2019-07-19 09:58:00	267551.91181263776	35056.262174057614	32	AF
2019-07-19 09:59:00	267552.1734586303	35055.23719044234	32	AF
2019-07-19 10:00:00	267553.2292810212	35055.53597705134	32	AF
2019-07-19 10:01:00	267553.6051406203	35049.398113993426	32	AF
2019-07-19 10:02:00	267555.11314324115	35047.47422114133	32	AF
2019-07-19 10:03:00	267560.5818628212	35045.9373811023	32	AF
2019-07-19 10:04:00	267569.4692703262	35050.55275428036	32	AF
2019-07-19 10:05:00	267574.5843905276	35044.98815548172	32	AF
2019-07-19 10:06:00	267576.2344974563	35044.65932874187	32	AF
2019-07-19 10:07:00	267581.48179331864	35047.59148948342	32	AF
2019-07-19 10:08:00	267580.2400250919	35052.83695169704	32	AF
2019-07-19 10:09:00	267578.05145598383	35056.370085858456	32	AF
2019-07-19 10:10:00	267574.7486432872	35053.34370402989	32	AF
2019-07-19 10:11:00	267574.18440302083	35051.11440919726	32	AF
2019-07-19 10:12:00	267575.56385468296	35049.467236942495	32	AF
2019-07-19 10:13:00	267575.9374862659	35048.81323555772	32	AF
2019-07-19 10:14:00	267573.3256968802	35043.60530576411	32	AF
2019-07-19 10:15:00	267571.84592696	35033.68571265917	32	AF
2019-07-19 10:16:00	267578.1414672334	35032.467246237145	32	AF
2019-07-19 10:17:00	267582.3814050745	35028.79525950814	32	AF
2019-07-19 10:18:00	267582.7419255518	35025.732192619194	32	AF
2019-07-19 10:19:00	267580.25993094564	35011.64948172936	32	AF
2019-07-19 10:20:00	267580.70126982004	35009.95973193677	32	AF
2019-07-19 10:21:00	267580.60670383857	35010.35479171299	32	AF
2019-07-19 10:22:00	267580.13023057434	35009.90509797588	32	AF
2019-07-19 10:23:00	267580.1004439182	35010.36005521843	32	AF
2019-07-19 10:24:00	267579.32828625955	35008.71018297613	32	AF
2019-07-19 10:25:00	267578.69165950606	35009.18996402727	32	AF
2019-07-19 10:26:00	267579.02018709783	35010.3683837948	32	AF
2019-07-19 10:27:00	267579.4667529469	35010.67356095902	32	AF
2019-07-19 10:28:00	267579.1155636514	35010.312140866234	32	AF
2019-07-19 10:29:00	267579.4578764345	35010.82896140942	32	AF
2019-07-19 10:30:00	267579.3883316805	35011.065115023484	32	AF
2019-07-19 10:31:00	267579.55917177	35010.65951436563	32	AF
2019-07-19 10:32:00	267579.2528484472	35011.014633143415	32	AF
2019-07-19 10:33:00	267579.339150208	35011.05074640773	32	AF
2019-07-19 10:34:00	267579.54949560924	35010.54542795574	32	AF
2019-07-19 10:35:00	267579.5909224017	35010.756673307806	32	AF
2019-07-19 10:36:00	267579.3130851106	35010.633958804414	32	AF
2019-07-19 10:37:00	267579.36521457706	35010.542699977945	32	AF
2019-07-19 10:38:00	267579.2156809594	35010.75859230034	32	AF
2019-07-19 10:39:00	267579.480341807	35010.87983473774	32	AF
2019-07-19 10:40:00	267578.98689344426	35010.91772385388	32	AF
2019-07-19 10:41:00	267578.8988809159	35010.68031159826	32	AF
2019-07-19 10:42:00	267579.1748741472	35010.86127792927	32	AF
2019-07-19 10:43:00	267579.1590504969	35010.61610884952	32	AF
2019-07-19 10:44:00	267578.9883247173	35010.652826912505	32	AF
2019-07-19 10:45:00	267579.1765927504	35011.101472668815	32	AF
2019-07-19 10:46:00	267578.89887230063	35010.6375447084	32	AF
2019-07-19 10:47:00	267579.4823059409	35010.49640703767	32	AF
2019-07-19 10:48:00	267578.78272001195	35010.7393238151	32	AF
2019-07-19 10:49:00	267578.84640625893	35010.931705759634	32	AF
2019-07-19 10:50:00	267578.85925720964	35011.12863458419	32	AF
2019-07-19 10:51:00	267579.15337455005	35010.99843125771	32	AF
2019-07-19 10:52:00	267579.258975134	35011.027351372264	32	AF
2019-07-19 10:53:00	267578.6645711345	35011.06341742659	32	AF
2019-07-19 10:54:00	267578.4442051443	35011.572240361245	32	AF
2019-07-19 10:55:00	267576.9146051883	35011.307283170725	32	AF
2019-07-19 10:56:00	267577.82506413915	35011.33567246378	32	AF
2019-07-19 10:57:00	267577.82338333887	35011.283135887694	32	AF
2019-07-19 10:58:00	267576.8985034352	35012.44521756307	32	AF
2019-07-19 10:59:00	267578.262486714	35012.31443001657	32	AF
2019-07-19 11:00:00	267578.51186249004	35012.10036097819	32	AF
2019-07-19 11:01:00	267577.5517818323	35012.635877906425	32	AF
2019-07-19 11:02:00	267577.985747671	35012.11613587251	32	AF
2019-07-19 11:03:00	267577.7626020079	35011.72372085627	32	AF
2019-07-19 11:04:00	267577.51436013315	35012.03917669524	32	AF
2019-07-19 11:05:00	267579.1376472718	35014.9163978498	32	AF
2019-07-19 11:06:00	267588.16220078804	35015.86890808734	32	AF
2019-07-19 11:07:00	267589.40865088644	35018.5749651881	32	AF
2019-07-19 11:08:00	267595.36203233374	35015.967922855154	32	AF
2019-07-19 11:09:00	267584.6850610489	35015.2651576242	32	AF
2019-07-19 11:10:00	267582.1418323444	35015.033032871084	32	AF
2019-07-19 11:11:00	267583.5022257282	35015.50651271355	32	AF
2019-07-19 11:12:00	267587.540543611	35004.062053661924	32	AF
2019-07-19 11:13:00	267585.05498445506	34998.99578379793	32	AF
2019-07-19 11:14:00	267583.1538967438	35004.470328654585	32	AF
2019-07-19 11:15:00	267585.2472425479	35004.513226946154	32	AF
2019-07-19 11:16:00	267585.2926543334	35006.08195157591	32	AF
2019-07-19 11:17:00	267583.4685547028	35004.970011140926	32	AF
2019-07-19 11:18:00	267583.5689813092	35004.18802044093	32	AF
2019-07-19 11:19:00	267582.84982981795	35004.035163046	32	AF
2019-07-19 11:20:00	267578.142576221	35003.89343196892	32	AF
2019-07-19 11:21:00	267573.7132146027	35008.75260625708	32	AF
2019-07-19 11:22:00	267570.5868866953	35011.24403891867	32	AF
2019-07-19 11:23:00	267571.34167005384	35016.92616917574	32	AF
2019-07-19 11:24:00	267569.35605746857	35019.20777751643	32	AF
2019-07-19 11:25:00	267570.123010131	35019.89244629417	32	AF
2019-07-19 11:26:00	267559.0744638093	35023.19455388418	32	AF
2019-07-19 11:27:00	267539.3022444268	35029.60914048579	32	AF
2019-07-19 11:28:00	267544.07528557995	35035.72771612808	32	AF
2019-07-19 11:29:00	267547.9561815688	35036.92569725496	32	AF
2019-07-19 11:30:00	267549.35225695954	35040.41018068629	32	AF
2019-07-19 11:31:00	267547.04458332044	35051.492987669626	32	AF
2019-07-19 11:32:00	267540.7460565969	35080.2183155079	32	AF
2019-07-19 11:33:00	267542.4489137636	35096.65778956632	32	AF
2019-07-19 11:34:00	267545.8394584776	35118.733120504745	32	AF
2019-07-19 11:35:00	267543.3731133574	35131.62175630153	32	AF
2019-07-19 11:36:00	267544.5268051218	35149.6968060282	32	AF
2019-07-19 11:37:00	267547.5570437921	35156.59198689969	32	AF
2019-07-19 11:38:00	267552.69429125	35157.6792914171	32	AF
2019-07-19 11:39:00	267554.6268472126	35167.42477596404	32	AF
2019-07-19 11:40:00	267554.90648168034	35171.8422449728	32	AF
2019-07-19 11:41:00	267554.3781217407	35193.76554868674	32	AF
2019-07-19 11:42:00	267554.4052153428	35222.15649588504	32	AF
2019-07-19 11:43:00	267555.88001701405	35243.21483848732	32	AF
2019-07-19 11:44:00	267558.4627698139	35244.42976253002	32	AF
2019-07-19 11:45:00	267558.91263538686	35245.35736119447	32	AF
2019-07-19 11:46:00	267548.1517524106	35253.32487890656	32	AF
2019-07-19 11:47:00	267532.56672167464	35281.36782965248	32	AF
2019-07-19 11:48:00	267510.1046524915	35323.00726689327	32	AF
2019-07-19 11:49:00	267475.19087635964	35367.95852561558	32	AF
2019-07-19 11:50:00	267422.4975673659	35403.40276220897	32	AF
2019-07-19 11:51:00	267378.84099514136	35409.434427100314	32	AF
2019-07-19 11:52:00	267367.3219652606	35412.591391162634	32	AF
2019-07-19 11:53:00	267363.93244857824	35413.97500327434	32	AF
2019-07-19 11:54:00	267338.9924059817	35414.962439688825	32	AF
2019-07-19 11:55:00	267310.7752111929	35408.69251356794	32	AF
2019-07-19 11:56:00	267282.1401642965	35410.08404145549	32	AF
2019-07-19 11:57:00	267269.4316815162	35418.37605225948	32	AF
2019-07-19 11:58:00	267258.7216083275	35425.27459628852	32	AF
2019-07-19 11:59:00	267253.5931990867	35425.71050205884	32	AF
2019-07-19 12:00:00	267254.4235597766	35425.176482773866	32	AF
2019-07-19 12:01:00	267251.0498544608	35425.842087257435	32	AF
2019-07-19 12:02:00	267248.29610955867	35426.09718595753	32	AF
2019-07-19 12:03:00	267248.9911971564	35426.651577493576	32	AF
2019-07-19 12:04:00	267245.8835053761	35430.42492264968	32	AF
2019-07-19 12:05:00	267244.07671352307	35435.943890296134	32	AF
2019-07-19 12:06:00	267226.3786723566	35461.2130189361	32	AF
2019-07-19 12:07:00	267205.75952805084	35469.759753218845	32	AF
2019-07-19 12:08:00	267200.6293041272	35473.12630555518	32	AF
2019-07-19 12:09:00	267193.55928250775	35469.567768001005	32	AF
2019-07-19 12:10:00	267196.0255365644	35467.25065729013	32	AF
2019-07-19 12:11:00	267187.6435254827	35468.52708503176	32	AF
2019-07-19 12:12:00	267183.885257642	35468.088938685854	32	AF
2019-07-19 12:13:00	267180.1326901054	35471.024590530054	32	AF
2019-07-19 12:14:00	267175.042812181	35471.13144258249	32	AF
2019-07-19 12:15:00	267163.8921002877	35470.43009480541	32	AF
2019-07-19 12:16:00	267147.52363102866	35474.3084633432	32	AF
2019-07-19 12:17:00	267127.56918456656	35472.67025450777	32	AF
2019-07-19 12:18:00	267109.5243140792	35476.2838857441	32	AF
2019-07-19 12:19:00	267096.5362923533	35472.54830019265	32	AF
2019-07-19 12:20:00	267081.4400475685	35477.78211238446	32	AF
2019-07-19 12:21:00	267075.2979168417	35478.68104708279	32	AF
2019-07-19 12:22:00	267069.84759223834	35483.998913535856	32	AF
2019-07-19 12:23:00	267070.26194617164	35484.67996723475	32	AF
2019-07-19 12:24:00	267069.51279581204	35484.85653447633	32	AF
2019-07-19 12:25:00	267059.5164820582	35490.0715480167	32	AF
2019-07-19 12:26:00	267049.40932454536	35495.937122856536	32	AF
2019-07-19 12:27:00	267044.8514230355	35507.4468095205	32	AF
2019-07-19 12:28:00	267040.91343324963	35514.786584791385	32	AF
2019-07-19 12:29:00	267037.6919655465	35503.99133577599	32	AF
2019-07-19 12:30:00	267020.9861666977	35503.65667595219	32	AF
2019-07-19 12:31:00	267015.3751210508	35507.12250746301	32	AF
2019-07-19 12:32:00	267011.9961304706	35506.46676242065	32	AF
2019-07-19 12:33:00	267000.602916856	35510.59722070703	32	AF
2019-07-19 12:34:00	266993.3579493801	35516.417602486414	32	AF
2019-07-19 12:35:00	266987.3490096333	35517.11840641926	32	AF
2019-07-19 12:36:00	266972.2998603217	35515.783176419856	32	AF
2019-07-19 12:37:00	266965.2111681978	35507.197854452024	32	AF
2019-07-19 12:38:00	266953.16392241325	35508.3920851202	32	AF
2019-07-19 12:39:00	266941.561266516	35514.65388908472	32	AF
2019-07-19 12:40:00	266932.62203224195	35513.706597211785	32	AF
2019-07-19 12:41:00	266928.6616487897	35512.29812377687	32	AF
2019-07-19 12:42:00	266928.4479755972	35513.76570421874	32	AF
2019-07-19 12:43:00	266925.1007785519	35514.31351348523	32	AF
2019-07-19 12:44:00	266909.1176626262	35523.25031103666	32	AF
2019-07-19 12:45:00	266891.6945220304	35537.09381996557	32	AF
2019-07-19 12:46:00	266877.4412422678	35548.960917016615	32	AF
2019-07-19 12:47:00	266845.77088125143	35570.74341358665	32	AF
2019-07-19 12:48:00	266821.8975128395	35607.09609241562	32	AF
2019-07-19 12:49:00	266803.4007516691	35633.383953808785	32	AF
2019-07-19 12:50:00	266797.6559793887	35639.944168629285	32	AF
2019-07-19 12:51:00	266782.83751238434	35642.32355618328	32	AF
2019-07-19 12:52:00	266780.5349012328	35642.65934613252	32	AF
2019-07-19 12:53:00	266778.6249573214	35642.89477383065	32	AF
2019-07-19 12:54:00	266767.18881326023	35635.052499525045	32	AF
2019-07-19 12:55:00	266749.2006821544	35625.04962206621	32	AF
2019-07-19 12:56:00	266745.65792346315	35624.90269380608	32	AF
2019-07-19 12:57:00	266744.97954657255	35624.83539177452	32	AF
2019-07-19 12:58:00	266745.17445816187	35624.76398453542	32	AF
2019-07-19 12:59:00	266741.3264964973	35617.77290837272	32	AF
2019-07-19 13:00:00	266721.96663179336	35604.54268414215	32	AF
2019-07-19 13:01:00	266721.1211079579	35590.906235186536	32	AF
2019-07-19 13:02:00	266720.5762679353	35590.11976427701	32	AF
2019-07-19 13:03:00	266717.0245174096	35585.955863093404	32	AF
2019-07-19 13:04:00	266710.10795977595	35571.61684706461	32	AF
2019-07-19 13:05:00	266704.5370946409	35571.96897682246	32	AF
2019-07-19 13:06:00	266704.5328294338	35573.79081962256	32	AF
2019-07-19 13:07:00	266704.2266680578	35574.01596286554	32	AF
2019-07-19 13:08:00	266700.0907685053	35571.038599560954	32	AF
2019-07-19 13:09:00	266683.1531717115	35557.26830400569	32	AF
2019-07-19 13:10:00	266679.0753390925	35548.7736018139	32	AF
2019-07-19 13:11:00	266675.0685181411	35537.245553222805	32	AF
2019-07-19 13:12:00	266675.1804533105	35524.7339370415	32	AF
2019-07-19 13:13:00	266670.20141695224	35519.72899396696	32	AF
2019-07-19 13:14:00	266658.3354064164	35508.88627722432	32	AF
2019-07-19 13:15:00	266661.8196248279	35497.53247356743	32	AF
2019-07-19 13:16:00	266663.19477664266	35492.33569618768	32	AF
2019-07-19 13:17:00	266651.4304108093	35483.03976172002	32	AF
2019-07-19 13:18:00	266637.53124563355	35470.70042455943	32	AF
2019-07-19 13:19:00	266630.7032349006	35470.95308066721	32	AF
2019-07-19 13:20:00	266625.71228598896	35469.398449214044	32	AF
2019-07-19 13:21:00	266621.37074151944	35467.22356128074	32	AF
2019-07-19 13:22:00	266609.09638640896	35467.83200571363	32	AF
2019-07-19 13:23:00	266591.42572410486	35463.93109819658	32	AF
2019-07-19 13:24:00	266592.58972429147	35461.40520225942	32	AF
2019-07-19 13:25:00	266592.3982319321	35458.81856715986	32	AF
2019-07-19 13:26:00	266580.3169149308	35446.922929659	32	AF
2019-07-19 13:27:00	266576.1115396596	35442.7117809643	32	AF
2019-07-19 13:28:00	266571.74147371534	35446.26105836364	32	AF
2019-07-19 13:29:00	266561.7051558852	35452.915063977016	32	AF
2019-07-19 13:30:00	266563.9795045191	35454.108391164555	32	AF
2019-07-19 13:31:00	266562.6188935385	35450.80564552525	32	AF
2019-07-19 13:32:00	266560.4884078666	35451.609625013334	32	AF
2019-07-19 13:33:00	266555.3357182508	35446.01268449919	32	AF
2019-07-19 13:34:00	266546.09395250294	35450.29232292725	32	AF
2019-07-19 13:35:00	266542.4069573564	35442.72384618765	32	AF
2019-07-19 13:36:00	266541.2822230107	35431.28423317489	32	AF
2019-07-19 13:37:00	266533.3616940793	35430.62480777593	32	AF
2019-07-19 13:38:00	266521.2776927126	35428.293154399165	32	AF
2019-07-19 13:39:00	266518.21686083183	35419.88690171922	32	AF
2019-07-19 13:40:00	266510.84678584366	35403.92686017885	32	AF
2019-07-19 13:41:00	266502.0251794821	35393.79745763733	32	AF
2019-07-19 13:42:00	266486.74818756094	35378.40569561355	32	AF
2019-07-19 13:43:00	266472.93750952574	35358.6771882655	32	AF
2019-07-19 13:44:00	266469.2004842362	35345.11965465199	32	AF
2019-07-19 13:45:00	266469.3585510032	35338.52684255957	32	AF
2019-07-19 13:46:00	266464.1352792681	35321.66584782181	32	AF
2019-07-19 13:47:00	266451.5334020652	35304.2962864686	32	AF
2019-07-19 13:48:00	266439.5594746264	35292.10971759609	32	AF
2019-07-19 13:49:00	266430.20260281337	35280.81500945615	32	AF
2019-07-19 13:50:00	266422.9631830015	35265.76188706992	32	AF
2019-07-19 13:51:00	266422.8249386695	35260.44375679485	32	AF
2019-07-19 13:52:00	266423.2904746066	35259.94419386198	32	AF
2019-07-19 13:53:00	266423.369872931	35259.79596727736	32	AF
2019-07-19 13:54:00	266410.99782954383	35246.47466976999	32	AF
2019-07-19 13:55:00	266393.1922513778	35226.282970826884	32	AF
2019-07-19 13:56:00	266372.49050529726	35205.2096003956	32	AF
2019-07-19 13:57:00	266367.8447018332	35184.37075807257	32	AF
2019-07-19 13:58:00	266368.08111833554	35182.48084254474	32	AF
2019-07-19 13:59:00	266369.55324418	35178.40659942479	32	AF
2019-07-19 14:00:00	266370.92908640375	35177.22966873827	32	AF
2019-07-19 14:01:00	266368.4913088	35174.55168504852	32	AF
2019-07-19 14:02:00	266365.89280578645	35171.81253271977	32	AF
2019-07-19 14:03:00	266367.1564656379	35171.09739993448	32	AF
2019-07-19 14:04:00	266368.8586693067	35170.462735118366	32	AF
2019-07-19 14:05:00	266369.92135132995	35171.60267011196	32	AF
2019-07-19 14:06:00	266362.76595102745	35161.758454424664	32	AF
2019-07-19 14:07:00	266356.92617573024	35155.77389419955	32	AF
2019-07-19 14:08:00	266357.8541448753	35154.26837403883	32	AF
2019-07-19 14:09:00	266359.9290838228	35153.15784854822	32	AF
2019-07-19 14:10:00	266363.6372135048	35154.54810713947	32	AF
2019-07-19 14:11:00	266365.15011489525	35154.49289300456	32	AF
2019-07-19 14:12:00	266365.1422368872	35153.16895508485	32	AF
2019-07-19 14:13:00	266364.0819101504	35148.09572822994	32	AF
2019-07-19 14:14:00	266364.3846750921	35145.763564346846	32	AF
2019-07-19 14:15:00	266364.11689581064	35145.83164073752	32	AF
2019-07-19 14:16:00	266364.1216653225	35144.64521888466	32	AF
2019-07-19 14:17:00	266365.1042318224	35141.49333522425	32	AF
2019-07-19 14:18:00	266365.475933699	35141.412149483025	32	AF
2019-07-19 14:19:00	266365.210449278	35140.90120924407	32	AF
2019-07-19 14:20:00	266365.37911882263	35139.87291895618	32	AF
2019-07-19 14:21:00	266364.8956949311	35140.855556567054	32	AF
2019-07-19 14:22:00	266364.8071636804	35139.89718392488	32	AF
2019-07-19 14:23:00	266364.11953881	35136.922054401104	32	AF
2019-07-19 14:24:00	266363.6111170885	35136.35198995253	32	AF
2019-07-19 14:25:00	266363.6669617408	35136.27732035884	32	AF
2019-07-19 14:26:00	266365.16554765654	35135.466466925885	32	AF
2019-07-19 14:27:00	266366.47854193463	35135.515603573105	32	AF
2019-07-19 14:28:00	266368.4001324927	35135.57115910163	32	AF
2019-07-19 14:29:00	266369.0043676968	35135.864232768094	32	AF
2019-07-19 14:30:00	266367.2229097804	35135.53130565719	32	AF
2019-07-19 14:31:00	266365.19898408395	35135.62333461123	32	AF
2019-07-19 14:32:00	266360.68805453234	35137.368304846845	32	AF
2019-07-19 14:33:00	266357.7776507676	35142.230346417186	32	AF
2019-07-19 14:34:00	266357.40486800787	35138.819922867864	32	AF
2019-07-19 14:35:00	266358.7805560227	35136.8822156792	32	AF
2019-07-19 14:36:00	266359.5019929763	35139.12310681911	32	AF
2019-07-19 14:37:00	266361.8884611619	35141.36439689213	32	AF
2019-07-19 14:38:00	266363.22823390976	35141.68321943658	32	AF
2019-07-19 14:39:00	266367.2570613283	35145.59799494164	32	AF
2019-07-19 14:40:00	266367.74016280443	35147.59412910298	32	AF
2019-07-19 14:41:00	266368.76738050586	35145.90553801556	32	AF
2019-07-19 14:42:00	266380.4612928826	35145.457792232366	32	AF
2019-07-19 14:43:00	266382.4979606308	35145.96947845856	32	AF
2019-07-19 14:44:00	266382.93101110903	35146.41457472812	32	AF
2019-07-19 14:45:00	266382.7307482268	35146.31027824684	32	AF
2019-07-19 14:46:00	266382.20721972	35146.46492313371	32	AF
2019-07-19 14:47:00	266382.1259611482	35146.412341934	32	AF
2019-07-19 14:48:00	266382.1212708938	35146.16274473504	32	AF
2019-07-19 14:49:00	266382.2176399342	35146.421540364485	32	AF
2019-07-19 14:50:00	266383.1956127604	35147.14764638359	32	AF
2019-07-19 14:51:00	266382.9202445167	35147.31324086731	32	AF
2019-07-19 14:52:00	266382.74051500147	35146.88376211842	32	AF
2019-07-19 14:53:00	266383.28903233056	35147.503959169575	32	AF
2019-07-19 14:54:00	266383.2628723695	35147.53806762975	32	AF
2019-07-19 14:55:00	266382.78833316744	35146.58032657929	32	AF
2019-07-19 14:56:00	266383.4343590418	35146.67439368735	32	AF
2019-07-19 14:57:00	266392.0834382317	35140.70753511849	32	AF
2019-07-19 14:58:00	266401.07814035856	35136.006662929765	32	AF
2019-07-19 14:59:00	266403.5569142544	35134.95264870737	32	AF
2019-07-19 15:00:00	266404.10499221325	35135.2377133378	32	AF
2019-07-20 04:00:00	266280.10369179776	35246.051010667514	32	AF
2019-07-20 04:01:00	266280.0043156569	35247.42787710437	32	AF
2019-07-20 04:02:00	266280.2849854988	35247.77862160846	32	AF
2019-07-20 04:03:00	266280.8977458258	35248.552361971495	32	AF
2019-07-20 04:04:00	266280.86104679736	35247.86790971772	32	AF
2019-07-20 04:05:00	266280.6370152115	35248.60403074785	32	AF
2019-07-20 04:06:00	266280.2498138157	35249.123399535565	32	AF
2019-07-20 04:07:00	266282.5212212491	35248.62005285637	32	AF
2019-07-20 04:08:00	266287.35345108854	35249.896184732694	32	AF
2019-07-20 04:09:00	266288.2471601233	35255.11728909051	32	AF
2019-07-20 04:10:00	266282.5798215765	35261.144935059274	32	AF
2019-07-20 04:11:00	266281.2132665711	35262.36168297105	32	AF
2019-07-20 04:12:00	266285.8234418362	35262.238524003405	32	AF
2019-07-20 04:13:00	266288.186304131	35266.10460330665	32	AF
2019-07-20 04:14:00	266284.36957116064	35269.36748804446	32	AF
2019-07-20 04:15:00	266282.9627427321	35269.66290574754	32	AF
2019-07-20 04:16:00	266282.9873643092	35273.00279875579	32	AF
2019-07-20 04:17:00	266291.4061113337	35271.66686271925	32	AF
2019-07-20 04:18:00	266292.2995461981	35276.242542140724	32	AF
2019-07-20 04:19:00	266296.8315710896	35271.47233610193	32	AF
2019-07-20 04:20:00	266295.34645141696	35264.60850207829	32	AF
2019-07-20 04:21:00	266276.5510509092	35230.2512769091	32	AF
2019-07-20 04:22:00	266267.9093600485	35191.429255960065	32	AF
2019-07-20 04:23:00	266267.46648894297	35185.59217424273	32	AF
2019-07-20 04:24:00	266273.33835907764	35183.29979900178	32	AF
2019-07-20 04:25:00	266273.6356898194	35183.447764647055	32	AF
2019-07-20 04:26:00	266280.0667453793	35192.242491219506	32	AF
2019-07-20 04:27:00	266278.8005375953	35205.96291338997	32	AF
2019-07-20 04:28:00	266278.58889238315	35210.110823093295	32	AF
2019-07-20 04:29:00	266281.3759371305	35218.26293946798	32	AF
2019-07-20 04:30:00	266284.1237138343	35235.88634181586	32	AF
2019-07-20 04:31:00	266285.1830324173	35238.729223701994	32	AF
2019-07-20 04:32:00	266288.1755462944	35246.11812373463	32	AF
2019-07-20 04:33:00	266294.7055553622	35264.19036221344	32	AF
2019-07-20 04:34:00	266295.7491328008	35265.375280222106	32	AF
2019-07-20 04:35:00	266299.8321347304	35281.01655337704	32	AF
2019-07-20 04:36:00	266300.5827672113	35292.64307543132	32	AF
2019-07-20 04:37:00	266303.42930052726	35293.99732546141	32	AF
2019-07-20 04:38:00	266302.09078341525	35307.09874279222	32	AF
2019-07-20 04:39:00	266300.5575057993	35312.50763298714	32	AF
2019-07-20 04:40:00	266307.9577479442	35317.146915958234	32	AF
2019-07-20 04:41:00	266309.973743794	35319.11545455454	32	AF
2019-07-20 04:42:00	266311.75566413737	35319.891720773696	32	AF
2019-07-20 04:43:00	266312.3464607523	35319.43756718605	32	AF
2019-07-20 04:44:00	266309.2486233271	35318.84093403627	32	AF
2019-07-20 04:45:00	266309.8906323957	35322.88912438056	32	AF
2019-07-20 04:46:00	266310.2909322718	35324.71512849158	32	AF
2019-07-20 04:47:00	266309.819566882	35325.67195669937	32	AF
2019-07-20 04:48:00	266310.15279890574	35326.23173343111	32	AF
2019-07-20 04:49:00	266309.55951978813	35325.43549982558	32	AF
2019-07-20 04:50:00	266309.678908509	35325.73023732757	32	AF
2019-07-20 04:51:00	266309.82759210345	35325.89334908232	32	AF
2019-07-20 04:52:00	266310.2261355845	35325.481448939754	32	AF
2019-07-20 04:53:00	266310.4983905496	35325.51992065165	32	AF
2019-07-20 04:54:00	266310.4698374356	35325.64878112674	32	AF
2019-07-20 04:55:00	266310.8262648016	35325.28942689384	32	AF
2019-07-20 04:56:00	266310.4520900148	35325.07511431531	32	AF
2019-07-20 04:57:00	266306.7539066037	35328.15013174841	32	AF
2019-07-20 04:58:00	266289.15476548683	35351.07861300991	32	AF
2019-07-20 04:59:00	266265.22981556243	35375.32790976022	32	AF
2019-07-20 05:00:00	266249.08256400964	35392.336715351936	32	AF
2019-07-20 05:01:00	266244.7833429323	35397.51003315962	32	AF
2019-07-20 05:02:00	266257.3990027346	35392.34717874063	32	AF
2019-07-20 05:03:00	266282.5709467458	35396.579664240395	32	AF
2019-07-20 05:04:00	266314.3151247129	35413.88226730409	32	AF
2019-07-20 05:05:00	266366.17929111986	35447.801878349535	32	AF
2019-07-20 05:06:00	266398.90953804593	35484.54084322497	32	AF
2019-07-20 05:07:00	266415.49528470705	35521.730322460404	32	AF
2019-07-20 05:08:00	266441.4662470165	35571.676492691644	32	AF
2019-07-20 05:09:00	266460.0397389775	35621.37899868317	32	AF
2019-07-20 05:10:00	266460.23528781347	35684.14623014532	32	AF
2019-07-20 05:11:00	266456.9669480275	35699.950848024484	32	AF
2019-07-20 05:12:00	266453.43690451	35723.66320736058	32	AF
2019-07-20 05:13:00	266451.4051215682	35740.690694138495	32	AF
2019-07-20 05:14:00	266456.05473012826	35740.854699986055	32	AF
2019-07-20 05:15:00	266468.7534982574	35751.83899774867	32	AF
2019-07-20 05:16:00	266472.4457433257	35782.92793609716	32	AF
2019-07-20 05:17:00	266474.22652460384	35803.31312675179	32	AF
2019-07-20 05:18:00	266474.9352446508	35804.15062659145	32	AF
2019-07-20 05:19:00	266475.5364064434	35804.4707028691	32	AF
2019-07-20 05:20:00	266472.7734890046	35810.777035203915	32	AF
2019-07-20 05:21:00	266496.0213774728	35832.39913226094	32	AF
2019-07-20 05:22:00	266500.7386657333	35840.53847847521	32	AF
2019-07-20 05:23:00	266501.9241738792	35841.52851378258	32	AF
2019-07-20 05:24:00	266501.92818740883	35841.19430235743	32	AF
2019-07-20 05:25:00	266503.1256000484	35842.31632348611	32	AF
2019-07-20 05:26:00	266504.39413475624	35842.75847953054	32	AF
2019-07-20 05:27:00	266502.3984608288	35840.357848899715	32	AF
2019-07-20 05:28:00	266502.6839550729	35838.910711356	32	AF
2019-07-20 05:29:00	266500.80471366603	35839.55223937321	32	AF
2019-07-20 05:30:00	266505.0688796999	35839.94603044564	32	AF
2019-07-20 05:31:00	266504.24327821034	35840.16999170925	32	AF
2019-07-20 05:32:00	266500.76367129735	35839.20641773482	32	AF
2019-07-20 05:33:00	266500.99922034744	35838.74460028244	32	AF
2019-07-20 05:34:00	266504.57305710256	35840.180799514674	32	AF
2019-07-20 05:35:00	266506.29013075813	35842.36986414475	32	AF
2019-07-20 05:36:00	266502.9562689107	35846.40006918429	32	AF
2019-07-20 05:37:00	266499.486213614	35856.80795506544	32	AF
2019-07-20 05:38:00	266493.1874246303	35874.713769147886	32	AF
2019-07-20 05:39:00	266496.15960970573	35890.46473982833	32	AF
2019-07-20 05:40:00	266510.5786332861	35914.47329435326	32	AF
2019-07-20 05:41:00	266534.2694405275	35916.11067224942	32	AF
2019-07-20 05:42:00	266536.9102765987	35901.03193857254	32	AF
2019-07-20 05:43:00	266532.59537205205	35906.532652612084	32	AF
2019-07-20 05:44:00	266528.7887624836	35905.72510658614	32	AF
2019-07-20 05:45:00	266533.54696950177	35918.76275386723	32	AF
2019-07-20 05:46:00	266542.05810945743	35941.33024356311	32	AF
2019-07-20 05:47:00	266561.79251176555	35968.818965406135	32	AF
2019-07-20 05:48:00	266575.13763631333	35979.69139619966	32	AF
2019-07-20 05:49:00	266570.971727575	35996.65146174919	32	AF
2019-07-20 05:50:00	266565.40068271017	36012.670855663186	32	AF
2019-07-20 05:51:00	266562.155042662	36017.43978651977	32	AF
2019-07-20 05:52:00	266555.669934244	36024.57679759944	32	AF
2019-07-20 05:53:00	266540.07802224526	36030.83013085941	32	AF
2019-07-20 05:54:00	266529.81276427937	36034.11298845583	32	AF
2019-07-20 05:55:00	266519.0285477785	36042.38054002593	32	AF
2019-07-20 05:56:00	266526.09784409765	36052.07375397754	32	AF
2019-07-20 05:57:00	266517.5802189404	36065.2526054531	32	AF
2019-07-20 05:58:00	266515.66939832544	36079.091865116425	32	AF
2019-07-20 05:59:00	266515.759596334	36082.67949444749	32	AF
2019-07-20 06:00:00	266507.34164847	36094.16662856214	32	AF
2019-07-20 06:01:00	266499.4194945464	36107.06165789448	32	AF
2019-07-20 06:02:00	266497.94214031554	36105.53377766779	32	AF
2019-07-20 06:03:00	266498.8539769596	36105.91498930513	32	AF
2019-07-20 06:04:00	266500.8105976989	36106.13228789112	32	AF
2019-07-20 06:05:00	266525.3449590102	36112.6569003804	32	AF
2019-07-20 06:06:00	266564.1313599952	36129.05700920583	32	AF
2019-07-20 06:07:00	266576.7497722113	36139.10096598337	32	AF
2019-07-20 06:08:00	266595.2130733436	36159.081713305975	32	AF
2019-07-20 06:09:00	266604.09654375736	36170.89580687256	32	AF
2019-07-20 06:10:00	266611.1946992584	36182.16432995908	32	AF
2019-07-20 06:11:00	266614.9588646436	36185.0117969748	32	AF
2019-07-20 06:12:00	266627.40020483884	36191.37781117444	32	AF
2019-07-20 06:13:00	266629.2974419075	36195.16193652506	32	AF
2019-07-20 06:14:00	266636.6279459472	36207.07989614447	32	AF
2019-07-20 06:15:00	266646.3426653939	36214.86996027748	32	AF
2019-07-20 06:16:00	266656.3794538359	36218.64298058055	32	AF
2019-07-20 06:17:00	266656.6866863343	36218.21985359948	32	AF
2019-07-20 06:18:00	266660.0887876576	36221.971956558285	32	AF
2019-07-20 06:19:00	266655.7102968934	36229.50394143474	32	AF
2019-07-20 06:20:00	266662.17636223906	36225.43123218007	32	AF
2019-07-20 06:21:00	266663.23968185426	36226.05223893492	32	AF
2019-07-20 06:22:00	266662.2760555681	36226.49338432375	32	AF
2019-07-20 06:23:00	266666.1367256067	36236.45086293141	32	AF
2019-07-20 06:24:00	266672.4618730744	36255.12992037099	32	AF
2019-07-20 06:25:00	266671.49795870605	36266.59908321111	32	AF
2019-07-20 06:26:00	266674.3620886327	36279.32907376565	32	AF
2019-07-20 06:27:00	266675.23803537333	36282.262671222365	32	AF
2019-07-20 06:28:00	266673.8838690561	36305.98506961055	32	AF
2019-07-20 06:29:00	266668.4225781649	36322.63349952783	32	AF
2019-07-20 06:30:00	266665.99064830225	36339.02653550846	32	AF
2019-07-20 06:31:00	266662.0424351433	36348.78730011863	32	AF
2019-07-20 06:32:00	266654.3120958544	36347.94500991721	32	AF
2019-07-20 06:33:00	266632.73493229103	36340.34565648308	32	AF
2019-07-20 06:34:00	266630.73756877845	36340.525071021664	32	AF
2019-07-20 06:35:00	266630.05796679546	36344.91197794371	32	AF
2019-07-20 06:36:00	266639.86521136825	36344.34454477707	32	AF
2019-07-20 06:37:00	266662.3574505419	36345.66007272294	32	AF
2019-07-20 06:38:00	266665.2768760139	36345.06993719294	32	AF
2019-07-20 06:39:00	266663.5944766667	36348.06288266384	32	AF
2019-07-20 06:40:00	266664.8729649352	36346.41700187391	32	AF
2019-07-20 06:41:00	266677.14329100854	36354.09941796561	32	AF
2019-07-20 06:42:00	266693.9378844033	36384.77889742593	32	AF
2019-07-20 06:43:00	266697.64120587165	36390.39849160288	32	AF
2019-07-20 06:44:00	266720.6626320138	36392.2184446226	32	AF
2019-07-20 06:45:00	266736.683268656	36388.08151879097	32	AF
2019-07-20 06:46:00	266730.89743168326	36380.09200426839	32	AF
2019-07-20 06:47:00	266720.0485843147	36368.54605940866	32	AF
2019-07-20 06:48:00	266736.2988920035	36372.84590115615	32	AF
2019-07-20 06:49:00	266759.906565379	36395.88521790477	32	AF
2019-07-20 06:50:00	266762.4691121603	36391.73387481263	32	AF
2019-07-20 06:51:00	266757.5074368214	36389.95160332652	32	AF
2019-07-20 06:52:00	266753.8621731741	36396.552880685646	32	AF
2019-07-20 06:53:00	266769.58690946124	36390.229078988974	32	AF
2019-07-20 06:54:00	266774.84840654064	36389.886021094186	32	AF
2019-07-20 06:55:00	266776.0627659544	36388.63501287342	32	AF
2019-07-20 06:56:00	266776.53045345447	36388.756210929714	32	AF
2019-07-20 06:57:00	266776.924814557	36388.77161271017	32	AF
2019-07-20 06:58:00	266777.1501803728	36388.85734949613	32	AF
2019-07-20 06:59:00	266789.27775443584	36387.802517997945	32	AF
2019-07-20 07:00:00	266809.8637027921	36403.28891003664	32	AF
2019-07-20 07:01:00	266813.4575152079	36408.83976430457	32	AF
2019-07-20 07:02:00	266825.2231989279	36433.97935647978	32	AF
2019-07-20 07:03:00	266828.0708405485	36463.5794964902	32	AF
2019-07-20 07:04:00	266827.3430219521	36465.454189956254	32	AF
2019-07-20 07:05:00	266823.0696359317	36465.29803109923	32	AF
2019-07-20 07:06:00	266823.11833686894	36464.79145216144	32	AF
2019-07-20 07:07:00	266823.0312863841	36466.49090886583	32	AF
2019-07-20 07:08:00	266826.78350319125	36465.47919376524	32	AF
2019-07-20 07:09:00	266832.8362254416	36468.25280251489	32	AF
2019-07-20 07:10:00	266845.0286476656	36484.98101004401	32	AF
2019-07-20 07:11:00	266867.2791569014	36491.22197558079	32	AF
2019-07-20 07:12:00	266866.065526895	36510.90282511215	32	AF
2019-07-20 07:13:00	266866.4298534623	36533.94977413088	32	AF
2019-07-20 07:14:00	266867.997591326	36542.548942427165	32	AF
2019-07-20 07:15:00	266876.0649930829	36551.59192244335	32	AF
2019-07-20 07:16:00	266878.064171174	36560.90937520532	32	AF
2019-07-20 07:17:00	266882.8403445024	36573.62603890277	32	AF
2019-07-20 07:18:00	266884.56581446115	36580.407756856606	32	AF
2019-07-20 07:19:00	266892.7331767411	36593.52316986979	32	AF
2019-07-20 07:20:00	266899.20435454254	36604.08121187166	32	AF
2019-07-20 07:21:00	266899.9679141313	36603.59770906499	32	AF
2019-07-20 07:22:00	266899.6766405279	36612.76346314732	32	AF
2019-07-20 07:23:00	266888.7930011823	36642.10462070796	32	AF
2019-07-20 07:24:00	266888.5505870774	36641.88420038485	32	AF
2019-07-20 07:25:00	266889.2703691552	36642.37033918253	32	AF
2019-07-20 07:26:00	266888.6284040344	36642.16290720626	32	AF
2019-07-20 07:27:00	266889.748428656	36642.395861461446	32	AF
2019-07-20 07:28:00	266901.1119634801	36640.23667150676	32	AF
2019-07-20 07:29:00	266923.3062633683	36638.70397838648	32	AF
2019-07-20 07:30:00	266930.846287462	36644.42192468787	32	AF
2019-07-20 07:31:00	266926.9755901116	36645.91258504506	32	AF
2019-07-20 07:32:00	266925.18763981335	36646.44552352691	32	AF
2019-07-20 07:33:00	266925.4246915746	36645.88065334341	32	AF
2019-07-20 07:34:00	266926.40752588573	36645.893902395255	32	AF
2019-07-20 07:35:00	266929.5611552893	36645.34260975696	32	AF
2019-07-20 07:36:00	266934.4635046164	36650.057193693225	32	AF
2019-07-20 07:37:00	266934.8535008493	36653.128043597775	32	AF
2019-07-20 07:38:00	266939.3854846043	36666.86194472977	32	AF
2019-07-20 07:39:00	266932.0273513289	36665.63689782797	32	AF
2019-07-20 07:40:00	266911.73586188775	36658.56298697464	32	AF
2019-07-20 07:41:00	266904.3632110484	36666.01935930038	32	AF
2019-07-20 07:42:00	266903.09868520166	36666.9730373244	32	AF
2019-07-20 07:43:00	266901.8803274921	36665.97748625625	32	AF
2019-07-20 07:44:00	266894.6723309048	36668.27995306705	32	AF
2019-07-20 07:45:00	266892.33777246583	36670.21326021195	32	AF
2019-07-20 07:46:00	266892.21376475977	36672.65377413156	32	AF
2019-07-20 07:47:00	266873.95181922265	36681.68278083117	32	AF
2019-07-20 07:48:00	266860.72580692667	36685.6164643539	32	AF
2019-07-20 07:49:00	266860.60158179834	36681.77021947663	32	AF
2019-07-20 07:50:00	266862.857808999	36680.63457104842	32	AF
2019-07-20 07:51:00	266869.2180888753	36681.01775934738	32	AF
2019-07-20 07:52:00	266874.282716005	36687.85444076861	32	AF
2019-07-20 07:53:00	266895.35477543867	36687.88518827987	32	AF
2019-07-20 07:54:00	266903.994073974	36686.976218238495	32	AF
2019-07-20 07:55:00	266911.0017047614	36687.593566622	32	AF
2019-07-20 07:56:00	266918.4887439468	36687.59659016028	32	AF
2019-07-20 07:57:00	266921.144095001	36684.4340310488	32	AF
2019-07-20 07:58:00	266922.2913087644	36683.03022676325	32	AF
2019-07-20 07:59:00	266922.09529495134	36684.042105588414	32	AF
2019-07-20 08:00:00	266923.53428301	36685.80022743232	32	AF
2019-07-20 08:01:00	266922.90470112447	36685.35315003828	32	AF
2019-07-20 08:02:00	266923.62816359743	36684.815459259786	32	AF
2019-07-20 08:03:00	266920.62083337177	36682.152924943	32	AF
2019-07-20 08:04:00	266919.88204115006	36683.037363932846	32	AF
2019-07-20 08:05:00	266920.067453719	36682.246502839975	32	AF
2019-07-20 08:06:00	266919.9714577267	36682.00485242785	32	AF
2019-07-20 08:07:00	266920.09007519967	36682.15543371895	32	AF
2019-07-20 08:08:00	266920.1375888981	36682.18012532279	32	AF
2019-07-20 08:09:00	266920.0408747116	36681.17567301112	32	AF
2019-07-20 08:10:00	266919.63747826417	36681.43272940782	32	AF
2019-07-20 08:11:00	266920.0815864588	36680.628356688685	32	AF
2019-07-20 08:12:00	266920.47616366093	36681.66666465416	32	AF
2019-07-20 08:13:00	266919.52612064645	36681.38722081079	32	AF
2019-07-20 08:14:00	266916.5117099817	36681.2210304633	32	AF
2019-07-20 08:15:00	266915.2887059748	36681.06994556265	32	AF
2019-07-20 08:16:00	266917.9950280516	36681.11398320693	32	AF
2019-07-20 08:17:00	266919.8318196024	36680.93393092331	32	AF
2019-07-20 08:18:00	266921.5525730232	36672.23593246324	32	AF
2019-07-20 08:19:00	266922.09815576614	36665.1134433121	32	AF
2019-07-20 08:20:00	266923.45043440163	36661.403299557045	32	AF
2019-07-20 08:21:00	266923.2713574567	36661.43983690612	32	AF
2019-07-20 08:22:00	266923.24602647824	36661.88170705228	32	AF
2019-07-20 08:23:00	266923.28969029407	36655.98813962816	32	AF
2019-07-20 08:24:00	266925.6294924904	36646.38293858296	32	AF
2019-07-20 08:25:00	266925.4305849962	36646.54483182189	32	AF
2019-07-20 08:26:00	266925.6450654988	36646.30864596736	32	AF
2019-07-20 08:27:00	266929.7814594811	36648.073939990405	32	AF
2019-07-20 08:28:00	266933.80344590946	36649.41232501899	32	AF
2019-07-20 08:29:00	266939.84295632906	36632.71475475975	32	AF
2019-07-20 08:30:00	266959.2089975072	36602.11858272454	32	AF
2019-07-20 08:31:00	266971.12711737363	36588.890173433625	32	AF
2019-07-20 08:32:00	266969.5427157124	36576.957396769096	32	AF
2019-07-20 08:33:00	266967.62445873616	36571.19346768209	32	AF
2019-07-20 08:34:00	266973.69689206604	36563.61836463343	32	AF
2019-07-20 08:35:00	266972.12883612834	36543.91213647976	32	AF
2019-07-20 08:36:00	266985.3407638849	36528.55246672768	32	AF
2019-07-20 08:37:00	266986.99757315713	36525.68119559956	32	AF
2019-07-20 08:38:00	266988.2155240365	36520.34741002663	32	AF
2019-07-20 08:39:00	266992.666850017	36506.278882015766	32	AF
2019-07-20 08:40:00	266997.7108332896	36505.90416129169	32	AF
2019-07-20 08:41:00	267001.10499796376	36504.58614816617	32	AF
2019-07-20 08:42:00	267010.6641547941	36504.28107928589	32	AF
2019-07-20 08:43:00	267012.826205826	36505.37708228025	32	AF
2019-07-20 08:44:00	267032.4726445444	36505.49055514505	32	AF
2019-07-20 08:45:00	267057.11753211234	36497.87338965125	32	AF
2019-07-20 08:46:00	267076.4734280241	36491.31195252354	32	AF
2019-07-20 08:47:00	267099.8837830212	36484.33747853164	32	AF
2019-07-20 08:48:00	267115.2265509768	36478.84200874321	32	AF
2019-07-20 08:49:00	267125.14788163657	36486.13612064696	32	AF
2019-07-20 08:50:00	267133.93372806214	36479.68843735374	32	AF
2019-07-20 08:51:00	267141.22705739434	36481.66413997506	32	AF
2019-07-20 08:52:00	267151.82831802504	36484.39162477289	32	AF
2019-07-20 08:53:00	267175.12318718457	36468.2206811261	32	AF
2019-07-20 08:54:00	267190.64962472144	36459.11075124058	32	AF
2019-07-20 08:55:00	267189.9383647558	36460.313169237095	32	AF
2019-07-20 08:56:00	267190.2051411146	36460.7809692848	32	AF
2019-07-20 08:57:00	267191.4291800868	36459.68443930732	32	AF
2019-07-20 08:58:00	267191.3253422671	36431.82490197423	32	AF
2019-07-20 08:59:00	267194.4592628079	36402.81753475117	32	AF
2019-07-20 09:00:00	267205.4784910626	36367.70998018342	32	AF
2019-07-20 09:01:00	267211.4509166813	36349.58695642038	32	AF
2019-07-20 09:02:00	267214.7549291065	36348.46823950405	32	AF
2019-07-20 09:03:00	267214.7566545037	36348.73166163868	32	AF
2019-07-20 09:04:00	267214.1676763141	36349.92496133202	32	AF
2019-07-20 09:05:00	267215.8908119353	36345.56887945359	32	AF
2019-07-20 09:06:00	267213.68169357744	36346.56238415227	32	AF
2019-07-20 09:07:00	267206.7504598433	36342.93712185333	32	AF
2019-07-20 09:08:00	267199.2867845081	36330.38804950261	32	AF
2019-07-20 09:09:00	267199.6895536451	36329.7936515284	32	AF
2019-07-20 09:10:00	267200.0826139011	36328.91868941656	32	AF
2019-07-20 09:11:00	267199.3033426948	36328.276407956495	32	AF
2019-07-20 09:12:00	267199.77015346347	36328.29900222137	32	AF
2019-07-20 09:13:00	267197.7817114087	36325.85358930328	32	AF
2019-07-20 09:14:00	267192.32522716234	36319.31930916536	32	AF
2019-07-20 09:15:00	267194.91842133994	36309.10132759122	32	AF
2019-07-20 09:16:00	267190.6659501215	36292.67213587427	32	AF
2019-07-20 09:17:00	267192.53124045365	36287.48385198896	32	AF
2019-07-20 09:18:00	267191.9807501501	36284.53120149963	32	AF
2019-07-20 09:19:00	267191.0153201753	36274.55692518755	32	AF
2019-07-20 09:20:00	267198.0975778663	36255.80414871299	32	AF
2019-07-20 09:21:00	267199.52128653415	36240.421192871305	32	AF
2019-07-20 09:22:00	267198.9844440512	36238.83431797609	32	AF
2019-07-20 09:23:00	267206.64807771496	36234.95769697449	32	AF
2019-07-20 09:24:00	267217.6987932952	36226.06575585144	32	AF
2019-07-20 09:25:00	267221.2845031198	36227.54839475704	32	AF
2019-07-20 09:26:00	267224.2662990124	36228.85161212383	32	AF
2019-07-20 09:27:00	267213.73743373307	36228.853994706034	32	AF
2019-07-20 09:28:00	267215.3553149009	36227.95094176816	32	AF
2019-07-20 09:29:00	267215.7272059265	36227.6433717854	32	AF
2019-07-20 09:30:00	267209.10387274786	36227.93528763736	32	AF
2019-07-20 09:31:00	267206.84138233954	36227.51472642448	32	AF
2019-07-20 09:32:00	267203.0139822636	36223.94227017948	32	AF
2019-07-20 09:33:00	267202.2049585161	36224.44015829916	32	AF
2019-07-20 09:34:00	267203.1888456388	36218.83471271548	32	AF
2019-07-20 09:35:00	267204.2562168151	36217.54558146224	32	AF
2019-07-20 09:36:00	267204.42788137926	36217.561398910526	32	AF
2019-07-20 09:37:00	267205.39723428886	36217.00725352184	32	AF
2019-07-20 09:38:00	267205.023359736	36216.446936584776	32	AF
2019-07-20 09:39:00	267204.79102238495	36215.59846597979	32	AF
2019-07-20 09:40:00	267196.6617319915	36222.85654075522	32	AF
2019-07-20 09:41:00	267190.8956982237	36226.072642160296	32	AF
2019-07-20 09:42:00	267185.367141701	36231.64530298048	32	AF
2019-07-20 09:43:00	267164.0112452845	36230.18904874094	32	AF
2019-07-20 09:44:00	267164.83702270227	36228.15965613233	32	AF
2019-07-20 09:45:00	267165.5388668258	36230.73640532944	32	AF
2019-07-20 09:46:00	267164.13129897084	36236.33014294847	32	AF
2019-07-20 09:47:00	267164.92606543604	36235.768188709575	32	AF
2019-07-20 09:48:00	267165.67278790625	36233.96749753728	32	AF
2019-07-20 09:49:00	267161.3901834879	36235.84147582458	32	AF
2019-07-20 09:50:00	267162.7249036988	36237.76386840816	32	AF
2019-07-20 09:51:00	267168.7133513055	36255.40215907044	32	AF
2019-07-20 09:52:00	267168.216093128	36271.840273319	32	AF
2019-07-20 09:53:00	267165.8091888009	36283.690552144806	32	AF
2019-07-20 09:54:00	267164.84806568513	36284.55180761498	32	AF
2019-07-20 09:55:00	267155.0087720559	36296.78393713416	32	AF
2019-07-20 09:56:00	267117.0869624735	36339.031480367696	32	AF
2019-07-20 09:57:00	267086.8329525366	36359.192880085735	32	AF
2019-07-20 09:58:00	267043.79446344025	36383.459471717295	32	AF
2019-07-20 09:59:00	267000.6981694586	36429.41874568743	32	AF
2019-07-20 10:00:00	266952.5008098201	36450.51339713844	32	AF
2019-07-20 10:01:00	266917.8481520892	36473.2163508204	32	AF
2019-07-20 10:02:00	266870.12774056033	36501.46224540046	32	AF
2019-07-20 10:03:00	266841.16773031594	36508.24729635884	32	AF
2019-07-20 10:04:00	266793.94663396163	36509.762760356	32	AF
2019-07-20 10:05:00	266749.6015717266	36497.5952958309	32	AF
2019-07-20 10:06:00	266725.45455038914	36482.41712939183	32	AF
2019-07-20 10:07:00	266693.7890721047	36468.684682421495	32	AF
2019-07-20 10:08:00	266685.4253610273	36459.08559618016	32	AF
2019-07-20 10:09:00	266674.56990158145	36455.83702841907	32	AF
2019-07-20 10:10:00	266647.1952648005	36444.0967657684	32	AF
2019-07-20 10:11:00	266596.07882382267	36435.23777298712	32	AF
2019-07-20 10:12:00	266562.6561135593	36440.26054807931	32	AF
2019-07-20 10:13:00	266536.4296733873	36454.20539739668	32	AF
2019-07-20 10:14:00	266529.2020298308	36466.39961380697	32	AF
2019-07-20 10:15:00	266519.0264434828	36453.9491426372	32	AF
2019-07-20 10:16:00	266495.43743416894	36445.71959199747	32	AF
2019-07-20 10:17:00	266477.2099435282	36454.70730230641	32	AF
2019-07-20 10:18:00	266450.01289363194	36456.266109279735	32	AF
2019-07-20 10:19:00	266447.3903978294	36455.9927309728	32	AF
2019-07-20 10:20:00	266445.70182714163	36456.11807027309	32	AF
2019-07-20 10:21:00	266444.00071301765	36453.96292646501	32	AF
2019-07-20 10:22:00	266444.3777892327	36452.97145967895	32	AF
2019-07-20 10:23:00	266445.3149749892	36452.55808689728	32	AF
2019-07-20 10:24:00	266445.06249702285	36453.45189302925	32	AF
2019-07-20 10:25:00	266445.5535287651	36452.50353808695	32	AF
2019-07-20 10:26:00	266446.8521281892	36452.06213575065	32	AF
2019-07-20 10:27:00	266444.99240383937	36455.47966168104	32	AF
2019-07-20 10:28:00	266444.48806030484	36453.143426832896	32	AF
2019-07-20 10:29:00	266442.9099742532	36453.57364327904	32	AF
2019-07-20 10:30:00	266443.25936918985	36456.843046286354	32	AF
2019-07-20 10:31:00	266434.66440884507	36482.438800639015	32	AF
2019-07-20 10:32:00	266421.46998217824	36492.89041668644	32	AF
2019-07-20 10:33:00	266403.6067983268	36497.55783705192	32	AF
2019-07-20 10:34:00	266390.1252656524	36501.79813659446	32	AF
2019-07-20 10:35:00	266382.01238895225	36510.41540995209	32	AF
2019-07-20 10:36:00	266376.168045851	36515.50096240307	32	AF
2019-07-20 10:37:00	266365.97294703336	36517.05121421678	32	AF
2019-07-20 10:38:00	266365.9079175762	36521.083141861	32	AF
2019-07-20 10:39:00	266360.43716119614	36520.959867079706	32	AF
2019-07-20 10:40:00	266345.75809702964	36531.45549459682	32	AF
2019-07-20 10:41:00	266314.1114478567	36540.726881144605	32	AF
2019-07-20 10:42:00	266300.3504479887	36545.66804373996	32	AF
2019-07-20 10:43:00	266285.2503388411	36554.59907668093	32	AF
2019-07-20 10:44:00	266242.9220634034	36571.65629867744	32	AF
2019-07-20 10:45:00	266189.7336277839	36587.99597695442	32	AF
2019-07-20 10:46:00	266154.8863357342	36597.41546903856	32	AF
2019-07-20 10:47:00	266130.0514584009	36604.04062227527	32	AF
2019-07-20 10:48:00	266099.9929289092	36608.41754853512	32	AF
2019-07-20 10:49:00	266067.82857279055	36614.38339628177	32	AF
2019-07-20 10:50:00	266011.563229171	36623.17570927925	32	AF
2019-07-20 10:51:00	265956.03390257765	36636.43281706702	32	AF
2019-07-20 10:52:00	265910.8155994562	36650.41755497609	32	AF
2019-07-20 10:53:00	265897.1777705227	36653.7559329356	32	AF
2019-07-20 10:54:00	265890.9729703553	36652.4945093287	32	AF
2019-07-20 10:55:00	265863.8964706872	36654.962147327366	32	AF
2019-07-20 10:56:00	265853.3858200648	36653.7178606054	32	AF
2019-07-20 10:57:00	265854.2030282077	36651.54208395858	32	AF
2019-07-20 10:58:00	265855.63591907354	36648.137537824536	32	AF
2019-07-20 10:59:00	265835.34066304244	36656.3700054068	32	AF
2019-07-20 11:00:00	265813.8134122407	36665.00670528866	32	AF
2019-07-20 11:01:00	265798.28134091827	36671.79729357993	32	AF
2019-07-20 11:02:00	265776.16620728467	36688.46872278868	32	AF
2019-07-20 11:03:00	265750.28022920626	36696.33014871207	32	AF
2019-07-20 11:04:00	265746.98002137605	36698.86665965069	32	AF
2019-07-20 11:05:00	265743.6444591992	36700.96223217928	32	AF
2019-07-20 11:06:00	265728.6325612655	36699.0612555068	32	AF
2019-07-20 11:07:00	265721.54657736776	36702.79468704327	32	AF
2019-07-20 11:08:00	265721.24449210503	36696.88382405511	32	AF
2019-07-20 11:09:00	265730.0926989873	36683.23122942576	32	AF
2019-07-20 11:10:00	265730.1392623528	36684.02112509636	32	AF
2019-07-20 11:11:00	265729.72963632684	36684.66677802242	32	AF
2019-07-20 11:12:00	265716.67296642024	36686.81253236774	32	AF
2019-07-20 11:13:00	265671.90805157466	36674.080701773535	32	AF
2019-07-20 11:14:00	265621.7923190176	36666.87602971727	32	AF
2019-07-20 11:15:00	265559.41511734127	36677.56271673484	32	AF
2019-07-20 11:16:00	265498.19029500394	36686.2171638525	32	AF
2019-07-20 11:17:00	265481.63990883203	36686.01735921063	32	AF
2019-07-20 11:18:00	265481.43243467447	36685.45469699421	32	AF
2019-07-20 11:19:00	265480.63300667494	36686.313811739405	32	AF
2019-07-20 11:20:00	265472.7048433653	36685.74754182583	32	AF
2019-07-20 11:21:00	265448.28344375634	36690.18341169274	32	AF
2019-07-20 11:22:00	265431.2491482869	36693.03181195492	32	AF
2019-07-20 11:23:00	265406.2357401543	36707.05527371741	32	AF
2019-07-20 11:24:00	265395.73968002613	36712.578012429534	32	AF
2019-07-20 11:25:00	265379.1820091165	36710.46363316095	32	AF
2019-07-20 11:26:00	265370.8233329265	36716.18039921424	32	AF
2019-07-20 11:27:00	265351.5352683573	36735.2803607734	32	AF
2019-07-20 11:28:00	265332.0607486144	36757.23859723424	32	AF
2019-07-20 11:29:00	265299.7759935371	36788.33116487756	32	AF
2019-07-20 11:30:00	265282.75134431606	36810.30455962113	32	AF
2019-07-20 11:31:00	265253.6990394618	36849.98737207227	32	AF
2019-07-20 11:32:00	265209.5994550776	36885.60461400251	32	AF
2019-07-20 11:33:00	265180.90249438764	36893.030003717045	32	AF
2019-07-20 11:34:00	265150.3955157438	36916.730477065285	32	AF
2019-07-20 11:35:00	265108.6497446956	36943.23722421262	32	AF
2019-07-20 11:36:00	265090.121799974	36951.71853408677	32	AF
2019-07-20 11:37:00	265049.75925077946	36964.08263611289	32	AF
2019-07-20 11:38:00	265016.7853531899	36965.49368067947	32	AF
2019-07-20 11:39:00	264974.07965913374	36968.37437346135	32	AF
2019-07-20 11:40:00	264929.86670717294	36968.03566057653	32	AF
2019-07-20 11:41:00	264915.720370014	36969.023279442576	32	AF
2019-07-20 11:42:00	264914.7233999755	36969.7783781156	32	AF
2019-07-20 11:43:00	264915.99850716384	36968.78910411424	32	AF
2019-07-20 11:44:00	264904.10514197894	36971.53302676704	32	AF
2019-07-20 11:45:00	264901.38590246905	36991.80506444147	32	AF
2019-07-20 11:46:00	264900.8775225133	36998.37275908757	32	AF
2019-07-20 11:47:00	264876.7779030284	37011.63110028706	32	AF
2019-07-20 11:48:00	264874.09007184976	37014.00435729385	32	AF
2019-07-20 11:49:00	264874.59509445843	37014.25348014593	32	AF
2019-07-20 11:50:00	264873.862627148	37014.37088007135	32	AF
2019-07-20 11:51:00	264873.70474618423	37014.60023671063	32	AF
2019-07-20 11:52:00	264874.1375599794	37013.907382677055	32	AF
2019-07-20 11:53:00	264874.5547437469	37013.884987295765	32	AF
2019-07-20 11:54:00	264874.854631396	37013.79523203171	32	AF
2019-07-20 11:55:00	264875.0416758427	37013.72081716666	32	AF
2019-07-20 11:56:00	264873.1587428771	37013.64269275218	32	AF
2019-07-20 11:57:00	264873.27058740566	37013.35730577923	32	AF
2019-07-20 11:58:00	264873.62796802324	37013.12274455569	32	AF
2019-07-20 11:59:00	264873.559455654	37014.69428291534	32	AF
2019-07-20 12:00:00	264874.05677087593	37013.6248023487	32	AF
2019-07-20 12:01:00	264874.3755265456	37013.27945934	32	AF
2019-07-20 12:02:00	264873.76850908296	37013.37987268216	32	AF
2019-07-20 12:03:00	264873.5229480268	37014.0745298025	32	AF
2019-07-20 12:04:00	264873.0772514413	37013.54574592272	32	AF
2019-07-20 12:05:00	264855.0927137028	37009.42771214338	32	AF
2019-07-20 12:06:00	264836.3983592745	37006.34104542724	32	AF
2019-07-20 12:07:00	264823.51494339114	36994.60061901421	32	AF
2019-07-20 12:08:00	264815.3847739736	36984.26072767648	32	AF
2019-07-20 12:09:00	264815.5867680137	36983.77328127199	32	AF
2019-07-20 12:10:00	264815.0215480233	36984.92923362145	32	AF
2019-07-20 12:11:00	264823.92640491034	36991.27387683479	32	AF
2019-07-20 12:12:00	264826.3665070996	36991.475654158494	32	AF
2019-07-20 12:13:00	264826.2959797943	36993.28381120725	32	AF
2019-07-20 12:14:00	264824.95633188216	36993.60780603831	32	AF
2019-07-20 12:15:00	264824.62960548565	36992.27360179797	32	AF
2019-07-20 12:16:00	264817.8486964581	36979.7083995994	32	AF
2019-07-20 12:17:00	264816.1951913065	36972.09981377076	32	AF
2019-07-20 12:18:00	264816.58472036896	36972.92503355748	32	AF
2019-07-20 12:19:00	264812.50609000225	36975.95208640568	32	AF
2019-07-20 12:20:00	264809.74440913403	36974.07791252229	32	AF
2019-07-20 12:21:00	264809.00439332414	36973.61518652799	32	AF
2019-07-20 12:22:00	264808.510573979	36973.68423712835	32	AF
2019-07-20 12:23:00	264807.9267734605	36983.35628773706	32	AF
2019-07-20 12:24:00	264808.482648107	36981.89266883841	32	AF
2019-07-20 12:25:00	264803.51101152005	36978.95770812714	32	AF
2019-07-20 12:26:00	264803.52089634014	36980.04698889718	32	AF
2019-07-20 12:27:00	264804.3322177695	36977.25715130796	32	AF
2019-07-20 12:28:00	264807.9719435695	36974.21710438452	32	AF
2019-07-20 12:29:00	264810.0297279352	36973.58270576455	32	AF
2019-07-20 12:30:00	264807.2816273409	36970.73576644033	32	AF
2019-07-20 12:31:00	264808.86387501867	36970.87753868514	32	AF
2019-07-20 12:32:00	264804.73716622364	36972.98491470469	32	AF
2019-07-20 12:33:00	264797.9892208787	36975.612702465725	32	AF
2019-07-20 12:34:00	264798.27944787894	36977.227300539125	32	AF
2019-07-20 12:35:00	264786.65908929403	36969.73404595356	32	AF
2019-07-20 12:36:00	264785.4052978445	36966.2950277971	32	AF
2019-07-20 12:37:00	264780.3936113976	36961.80495704086	32	AF
2019-07-20 12:38:00	264778.4601622424	36964.14284301249	32	AF
2019-07-20 12:39:00	264769.30106505775	36969.04944601424	32	AF
2019-07-20 12:40:00	264754.7418287847	36969.33646873272	32	AF
2019-07-20 12:41:00	264745.1444471439	36965.91104417582	32	AF
2019-07-20 12:42:00	264713.97667703824	36948.814584625165	32	AF
2019-07-20 12:43:00	264690.555258446	36937.59036343473	32	AF
2019-07-20 12:44:00	264657.5956523956	36934.15871857475	32	AF
2019-07-20 12:45:00	264645.6575143903	36930.72900163297	32	AF
2019-07-20 12:46:00	264645.09685881535	36916.874441290725	32	AF
2019-07-20 12:47:00	264640.276968836	36906.77900122014	32	AF
2019-07-20 12:48:00	264611.2664902031	36904.812583325904	32	AF
2019-07-20 12:49:00	264597.08155759645	36900.88820121955	32	AF
2019-07-20 12:50:00	264607.6624693194	36893.54298197015	32	AF
2019-07-20 12:51:00	264627.7189352364	36894.49043412886	32	AF
2019-07-20 12:52:00	264649.3642686664	36898.48731847064	32	AF
2019-07-20 12:53:00	264652.55906353466	36898.46045490533	32	AF
2019-07-20 12:54:00	264653.3697296664	36898.6573434854	32	AF
2019-07-20 12:55:00	264653.14363561803	36898.40281416021	32	AF
2019-07-20 12:56:00	264657.73210775794	36881.75416432876	32	AF
2019-07-20 12:57:00	264657.9870654867	36854.82101855134	32	AF
2019-07-20 12:58:00	264658.3074393335	36837.80238787472	32	AF
2019-07-20 12:59:00	264657.2554087556	36809.47072975688	32	AF
2019-07-20 13:00:00	264657.6836823383	36809.19098618773	32	AF
2019-07-20 13:01:00	264657.77360083896	36808.77619475855	32	AF
2019-07-20 13:02:00	264656.9445816853	36805.2089634062	32	AF
2019-07-20 13:03:00	264658.17745836434	36804.59022768413	32	AF
2019-07-20 13:04:00	264659.1029599974	36804.60090547439	32	AF
2019-07-20 13:05:00	264658.7156071288	36804.40300396535	32	AF
2019-07-20 13:06:00	264654.7753230519	36801.81179944259	32	AF
2019-07-20 13:07:00	264653.88148697163	36803.15154422999	32	AF
2019-07-20 13:08:00	264658.8451682067	36807.113926899976	32	AF
2019-07-20 13:09:00	264659.10783401725	36806.55973499303	32	AF
2019-07-20 13:10:00	264659.05240115843	36807.68755841639	32	AF
2019-07-20 13:11:00	264662.62016258965	36809.13960180696	32	AF
2019-07-20 13:12:00	264674.4514814759	36818.12637431191	32	AF
2019-07-20 13:13:00	264679.2670668647	36823.75665606088	32	AF
2019-07-20 13:14:00	264681.23733296606	36825.19890289379	32	AF
2019-07-20 13:15:00	264681.2503062497	36825.11742043778	32	AF
2019-07-20 13:16:00	264681.0748621103	36823.06645618748	32	AF
2019-07-20 13:17:00	264679.4340174237	36826.00874057787	32	AF
2019-07-20 13:18:00	264676.70449946803	36836.51541120712	32	AF
2019-07-20 13:19:00	264675.33570529305	36837.66582190226	32	AF
2019-07-20 13:20:00	264678.113771591	36841.515969813154	32	AF
2019-07-20 13:21:00	264685.96327009256	36858.4410413495	32	AF
2019-07-20 13:22:00	264695.2862312532	36878.53391609866	32	AF
2019-07-20 13:23:00	264696.4291271517	36881.49735514239	32	AF
2019-07-20 13:24:00	264700.08281045844	36899.347252660125	32	AF
2019-07-20 13:25:00	264723.5472600031	36904.95379191859	32	AF
2019-07-20 13:26:00	264731.0595709478	36903.286643318	32	AF
2019-07-20 13:27:00	264741.4864172529	36907.16519286134	32	AF
2019-07-20 13:28:00	264742.9979957728	36912.39541858697	32	AF
2019-07-20 13:29:00	264742.6358473981	36921.530433670414	32	AF
2019-07-20 13:30:00	264741.3596987532	36921.13547653981	32	AF
2019-07-20 13:31:00	264741.0364240929	36922.043620074335	32	AF
2019-07-20 13:32:00	264752.483511523	36923.77896066961	32	AF
2019-07-20 13:33:00	264766.9946343826	36931.89633629835	32	AF
2019-07-20 13:34:00	264783.16482771846	36927.77629446984	32	AF
2019-07-20 13:35:00	264793.1388740922	36920.54458463917	32	AF
2019-07-20 13:36:00	264793.9098427164	36915.64439681586	32	AF
2019-07-20 13:37:00	264798.61977734044	36937.42498736505	32	AF
2019-07-20 13:38:00	264804.2199089303	36945.20398012634	32	AF
2019-07-20 13:39:00	264813.7354323208	36965.81959242348	32	AF
2019-07-20 13:40:00	264819.40903016	36975.20732931775	32	AF
2019-07-20 13:41:00	264819.86178474216	36974.90103812572	32	AF
2019-07-20 13:42:00	264820.6206837329	36975.14936911678	32	AF
2019-07-20 13:43:00	264820.00630261627	36974.66578534358	32	AF
2019-07-20 13:44:00	264820.69758189	36974.52609512733	32	AF
2019-07-20 13:45:00	264820.5924489301	36975.02715578551	32	AF
2019-07-20 13:46:00	264820.9834950473	36975.14081123415	32	AF
2019-07-20 13:47:00	264821.04683650594	36977.99571763382	32	AF
2019-07-20 13:48:00	264821.91187266074	36986.78979854755	32	AF
2019-07-20 13:49:00	264821.72499368165	36986.80034634117	32	AF
2019-07-20 13:50:00	264821.6777155239	36987.01069188558	32	AF
2019-07-20 13:51:00	264821.8033018539	36986.7654886512	32	AF
2019-07-20 13:52:00	264821.51638618746	36986.73937373111	32	AF
2019-07-20 13:53:00	264821.85367087944	36986.25779718423	32	AF
2019-07-20 13:54:00	264822.33603787114	36986.43853379452	32	AF
2019-07-20 13:55:00	264821.9948536929	36986.90960362848	32	AF
2019-07-20 13:56:00	264821.21395001386	36987.03088514215	32	AF
2019-07-20 13:57:00	264821.7849260438	36986.75074516795	32	AF
2019-07-20 13:58:00	264822.1038177769	36987.036592489945	32	AF
2019-07-20 13:59:00	264822.9320032251	36985.85993712973	32	AF
2019-07-20 14:00:00	264821.1044679684	36982.77479752503	32	AF
2019-07-20 14:01:00	264820.86517896364	36982.433077125104	32	AF
2019-07-20 14:02:00	264817.7700270672	36973.91130959211	32	AF
2019-07-20 14:03:00	264817.4834503291	36968.4071460902	32	AF
2019-07-20 14:04:00	264820.63177337305	36960.280813329504	32	AF
2019-07-20 14:05:00	264821.6015738273	36958.314217842446	32	AF
2019-07-20 14:06:00	264823.0506516188	36958.55650142073	32	AF
2019-07-20 14:07:00	264822.2734064751	36958.43113108312	32	AF
2019-07-20 14:08:00	264821.660127728	36958.75810318626	32	AF
2019-07-20 14:09:00	264821.8588425216	36958.55491444071	32	AF
2019-07-20 14:10:00	264822.79766305926	36958.37036942828	32	AF
2019-07-20 14:11:00	264818.31599647115	36963.3473044966	32	AF
2019-07-20 14:12:00	264816.44168129214	36964.51109655268	32	AF
2019-07-20 14:13:00	264816.3175978134	36963.116384077344	32	AF
2019-07-20 14:14:00	264816.2726036942	36962.72964213694	32	AF
2019-07-20 14:15:00	264816.6237404122	36963.66271086094	32	AF
2019-07-20 14:16:00	264815.8077162295	36964.43528367484	32	AF
2019-07-20 14:17:00	264815.9926156712	36964.71212707599	32	AF
2019-07-20 14:18:00	264817.8431837448	36963.58281224269	32	AF
2019-07-20 14:19:00	264816.1651664705	36965.385679309344	32	AF
2019-07-20 14:20:00	264813.9828902588	36965.314623874125	32	AF
2019-07-20 14:21:00	264813.4030162232	36965.5097304647	32	AF
2019-07-20 14:22:00	264816.00263306784	36970.72889626837	32	AF
2019-07-20 14:23:00	264822.9512424329	36973.50747735808	32	AF
2019-07-20 14:24:00	264824.379347687	36973.74165423352	32	AF
2019-07-20 14:25:00	264822.6915464851	36974.06074658883	32	AF
2019-07-20 14:26:00	264818.9359299893	36974.10745646761	32	AF
2019-07-20 14:27:00	264821.57389020495	36974.54931179608	32	AF
2019-07-20 14:28:00	264821.87865449925	36974.72750586627	32	AF
2019-07-20 14:29:00	264818.454765357	36973.477475662825	32	AF
2019-07-20 14:30:00	264820.9409083922	36974.73065722397	32	AF
2019-07-20 14:31:00	264826.5910794934	36977.02027130576	32	AF
2019-07-20 14:32:00	264819.66590196866	36971.01789490625	32	AF
2019-07-20 14:33:00	264815.8868012216	36968.00967753993	32	AF
2019-07-20 14:34:00	264814.7761030737	36969.78624583153	32	AF
2019-07-20 14:35:00	264814.4117312768	36967.71818005372	32	AF
2019-07-20 14:36:00	264814.20042828104	36965.48048576184	32	AF
2019-07-20 14:37:00	264814.1804360123	36964.85335515641	32	AF
2019-07-20 14:38:00	264817.540041263	36964.04189156499	32	AF
2019-07-20 14:39:00	264817.7444005654	36964.253252744944	32	AF
2019-07-20 14:40:00	264817.334447751	36964.18848850047	32	AF
2019-07-20 14:41:00	264819.1099405344	36966.04333436443	32	AF
2019-07-20 14:42:00	264818.2990625463	36967.44525308669	32	AF
2019-07-20 14:43:00	264815.2814711599	36969.05318924784	32	AF
2019-07-20 14:44:00	264816.222053773	36968.43304126435	32	AF
2019-07-20 14:45:00	264814.9683251843	36968.73342153392	32	AF
2019-07-20 14:46:00	264815.7449231494	36968.43848990967	32	AF
2019-07-20 14:47:00	264815.96454384085	36968.796068069256	32	AF
2019-07-20 14:48:00	264815.9498371467	36968.74449581133	32	AF
2019-07-20 14:49:00	264816.50261425896	36969.11044141989	32	AF
2019-07-20 14:50:00	264816.5275423999	36967.665371236784	32	AF
2019-07-20 14:51:00	264816.32308894064	36967.07312116565	32	AF
2019-07-20 14:52:00	264813.7431906288	36966.51401107284	32	AF
2019-07-20 14:53:00	264812.87023639755	36965.765028973256	32	AF
2019-07-20 14:54:00	264813.341943473	36966.42819359288	32	AF
2019-07-20 14:55:00	264813.4462381437	36967.27872978811	32	AF
2019-07-20 14:56:00	264813.1091356289	36967.74482147574	32	AF
2019-07-20 14:57:00	264811.6030843302	36970.09054175799	32	AF
2019-07-20 14:58:00	264815.4079191192	36971.87550655541	32	AF
2019-07-20 14:59:00	264818.8326437622	36975.35529648945	32	AF
2019-07-20 15:00:00	264818.8929247124	36975.20080407553	32	AF
2019-07-21 04:00:00	264838.392939024	37004.35210799962	32	AF
2019-07-21 04:01:00	264837.4208873511	37003.26856500086	32	AF
2019-07-21 04:02:00	264835.4787884189	37001.11972854056	32	AF
2019-07-21 04:03:00	264838.37935445074	37006.76442317326	32	AF
2019-07-21 04:04:00	264842.0053959389	37007.402021715934	32	AF
2019-07-21 04:05:00	264842.3923063691	37008.99318694427	32	AF
2019-07-21 04:06:00	264853.578091365	37005.39802968069	32	AF
2019-07-21 04:07:00	264856.6377582507	37007.18226634202	32	AF
2019-07-21 04:08:00	264861.7177214289	37027.96067876617	32	AF
2019-07-21 04:09:00	264865.5233462933	37045.030151970575	32	AF
2019-07-21 04:10:00	264859.73096872366	37050.66770726087	32	AF
2019-07-21 04:11:00	264857.81155914854	37056.22479922007	32	AF
2019-07-21 04:12:00	264865.0247855336	37064.92238718007	32	AF
2019-07-21 04:13:00	264877.19387399155	37081.71801215431	32	AF
2019-07-21 04:14:00	264878.701296881	37086.59595409904	32	AF
2019-07-21 04:15:00	264871.40328931727	37101.24726346324	32	AF
2019-07-21 04:16:00	264871.4171364904	37106.93110657018	32	AF
2019-07-21 04:17:00	264865.2966542768	37113.87607465298	32	AF
2019-07-21 04:18:00	264852.5497626896	37115.67358542314	32	AF
2019-07-21 04:19:00	264855.6568583326	37121.98205825362	32	AF
2019-07-21 04:20:00	264856.7569937113	37128.01444399791	32	AF
2019-07-21 04:21:00	264862.0763590894	37144.44230730509	32	AF
2019-07-21 04:22:00	264867.84053681657	37152.15581349426	32	AF
2019-07-21 04:23:00	264869.0696365093	37152.10706549013	32	AF
2019-07-21 04:24:00	264867.9886552047	37160.845892514815	32	AF
2019-07-21 04:25:00	264870.1394272536	37184.28610784237	32	AF
2019-07-21 04:26:00	264872.9132181745	37194.94790354231	32	AF
2019-07-21 04:27:00	264865.20153334737	37203.98093751864	32	AF
2019-07-21 04:28:00	264870.7918332453	37214.44284509424	32	AF
2019-07-21 04:29:00	264869.22344075306	37218.78166494803	32	AF
2019-07-21 04:30:00	264866.7108124442	37222.91462526818	32	AF
2019-07-21 04:31:00	264865.4822148019	37230.41820272946	32	AF
2019-07-21 04:32:00	264865.9854030887	37237.61521122491	32	AF
2019-07-21 04:33:00	264869.84319311776	37247.47137685026	32	AF
2019-07-21 04:34:00	264873.16379943944	37260.24470133595	32	AF
2019-07-21 04:35:00	264866.7801447606	37271.45686500608	32	AF
2019-07-21 04:36:00	264870.6903596574	37271.35798371829	32	AF
2019-07-21 04:37:00	264869.9008796414	37279.84696345532	32	AF
2019-07-21 04:38:00	264869.43529743806	37290.30686784219	32	AF
2019-07-21 04:39:00	264870.5700597031	37292.53975196742	32	AF
2019-07-21 04:40:00	264878.98811716307	37292.79305525823	32	AF
2019-07-21 04:41:00	264888.05422784976	37282.79011470614	32	AF
2019-07-21 04:42:00	264889.3962953186	37282.50464492905	32	AF
2019-07-21 04:43:00	264896.2698386071	37281.44373464112	32	AF
2019-07-21 04:44:00	264896.73587181314	37273.8422625282	32	AF
2019-07-21 04:45:00	264897.8737420979	37269.945181357856	32	AF
2019-07-21 04:46:00	264904.1372838017	37277.231701829536	32	AF
2019-07-21 04:47:00	264904.45526629064	37278.6963551622	32	AF
2019-07-21 04:48:00	264904.9431321344	37285.40319745303	32	AF
2019-07-21 04:49:00	264907.5438043239	37294.46658958774	32	AF
2019-07-21 04:50:00	264913.3071599669	37300.93872396627	32	AF
2019-07-21 04:51:00	264914.80222587293	37301.01748255311	32	AF
2019-07-21 04:52:00	264915.21377863747	37300.689016016426	32	AF
2019-07-21 04:53:00	264915.87448018545	37301.69452559648	32	AF
2019-07-21 04:54:00	264915.09773215465	37299.58267760588	32	AF
2019-07-21 04:55:00	264915.9077726958	37301.17743653455	32	AF
2019-07-21 04:56:00	264926.35961977934	37307.40835361609	32	AF
2019-07-21 04:57:00	264934.5793219675	37310.38555010364	32	AF
2019-07-21 04:58:00	264940.5066952466	37303.86903296756	32	AF
2019-07-21 04:59:00	264950.77884798875	37300.468258248606	32	AF
2019-07-21 05:00:00	264963.111746247	37292.13807753956	32	AF
2019-07-21 05:01:00	264973.9118228176	37287.79802211464	32	AF
2019-07-21 05:02:00	264978.2268760359	37287.17007656931	32	AF
2019-07-21 05:03:00	264975.1758844957	37280.21456153798	32	AF
2019-07-21 05:04:00	264970.6291971651	37271.72341361482	32	AF
2019-07-21 05:05:00	264969.00213431864	37269.969756836406	32	AF
2019-07-21 05:06:00	264969.9103747797	37270.83615555917	32	AF
2019-07-21 05:07:00	264972.5265579201	37277.83932572029	32	AF
2019-07-21 05:08:00	264973.30462382035	37279.18504400091	32	AF
2019-07-21 05:09:00	264981.543133649	37294.4444468578	32	AF
2019-07-21 05:10:00	264981.48713628814	37300.77005200458	32	AF
2019-07-21 05:11:00	264987.4738977727	37290.72902095711	32	AF
2019-07-21 05:12:00	264992.9989912769	37274.23337987029	32	AF
2019-07-21 05:13:00	264994.3318528446	37273.43322734712	32	AF
2019-07-21 05:14:00	264994.72800759325	37271.432468863546	32	AF
2019-07-21 05:15:00	264994.2807619321	37271.46390412413	32	AF
2019-07-21 05:16:00	264994.64014040935	37271.88744598613	32	AF
2019-07-21 05:17:00	264995.34386843146	37272.7492803872	32	AF
2019-07-21 05:18:00	264995.3734845358	37273.68514181702	32	AF
2019-07-21 05:19:00	264995.3421028025	37274.87678119294	32	AF
2019-07-21 05:20:00	264994.59268734854	37274.71269426312	32	AF
2019-07-21 05:21:00	265000.5444008646	37285.44550097783	32	AF
2019-07-21 05:22:00	265003.41380671284	37287.72648950595	32	AF
2019-07-21 05:23:00	265005.0281291802	37292.761157764246	32	AF
2019-07-21 05:24:00	265007.2157635748	37290.87129032121	32	AF
2019-07-21 05:25:00	265006.9411281739	37276.444866547565	32	AF
2019-07-21 05:26:00	264998.38502446725	37268.58450117832	32	AF
2019-07-21 05:27:00	264995.3986153448	37268.60158643496	32	AF
2019-07-21 05:28:00	264995.95302624337	37256.8444189974	32	AF
2019-07-21 05:29:00	264996.7843969599	37247.25730648968	32	AF
2019-07-21 05:30:00	264998.9856762378	37244.25554416647	32	AF
2019-07-21 05:31:00	264998.0200534192	37246.64041200392	32	AF
2019-07-21 05:32:00	264998.9960032096	37243.096209990326	32	AF
2019-07-21 05:33:00	264997.00416387926	37240.58036216458	32	AF
2019-07-21 05:34:00	264995.37718135776	37214.93991967341	32	AF
2019-07-21 05:35:00	264995.3741630534	37192.30578769979	32	AF
2019-07-21 05:36:00	264993.4129317954	37185.5549939111	32	AF
2019-07-21 05:37:00	264999.9460633769	37179.966150028886	32	AF
2019-07-21 05:38:00	265004.21019053383	37172.29288047019	32	AF
2019-07-21 05:39:00	265017.9245897018	37156.35089947043	32	AF
2019-07-21 05:40:00	265027.85384329926	37151.49353313696	32	AF
2019-07-21 05:41:00	265040.2669970579	37150.69616149258	32	AF
2019-07-21 05:42:00	265045.17224408186	37145.860700025056	32	AF
2019-07-21 05:43:00	265048.5075582362	37130.56377053236	32	AF
2019-07-21 05:44:00	265061.0833224627	37114.343648577946	32	AF
2019-07-21 05:45:00	265074.1084318331	37116.12383725608	32	AF
2019-07-21 05:46:00	265089.8539325965	37112.6490809779	32	AF
2019-07-21 05:47:00	265109.2852515268	37095.31151284351	32	AF
2019-07-21 05:48:00	265119.92497183854	37085.578320481385	32	AF
2019-07-21 05:49:00	265128.5425277766	37088.4549729892	32	AF
2019-07-21 05:50:00	265136.0307631374	37090.21678007511	32	AF
2019-07-21 05:51:00	265139.5935211948	37088.30235062866	32	AF
2019-07-21 05:52:00	265143.7938635406	37084.80141524127	32	AF
2019-07-21 05:53:00	265147.6710125256	37089.36205378163	32	AF
2019-07-21 05:54:00	265153.7257474778	37104.586528756045	32	AF
2019-07-21 05:55:00	265186.5158259671	37123.53651198701	32	AF
2019-07-21 05:56:00	265231.4940043825	37149.4809482732	32	AF
2019-07-21 05:57:00	265269.59722443135	37167.34141165427	32	AF
2019-07-21 05:58:00	265294.36926559394	37167.55524504781	32	AF
2019-07-21 05:59:00	265314.41317185096	37164.7162822574	32	AF
2019-07-21 06:00:00	265320.1665819153	37162.3340726321	32	AF
2019-07-21 06:01:00	265333.3414110948	37157.38711383018	32	AF
2019-07-21 06:02:00	265358.13825193903	37154.62884133933	32	AF
2019-07-21 06:03:00	265375.78658210684	37155.00293448335	32	AF
2019-07-21 06:04:00	265396.8335420914	37145.4127730289	32	AF
2019-07-21 06:05:00	265417.2531308458	37129.316017033074	32	AF
2019-07-21 06:06:00	265429.36039897456	37126.41333248392	32	AF
2019-07-21 06:07:00	265431.7856945767	37122.65001364749	32	AF
2019-07-21 06:08:00	265439.50154401164	37110.26054526792	32	AF
2019-07-21 06:09:00	265449.27921719244	37093.43198637336	32	AF
2019-07-21 06:10:00	265462.59636971215	37070.4040786878	32	AF
2019-07-21 06:11:00	265468.5529479421	37060.778837859216	32	AF
2019-07-21 06:12:00	265479.7428975502	37052.7569871568	32	AF
2019-07-21 06:13:00	265491.5597140608	37045.47274070487	32	AF
2019-07-21 06:14:00	265502.29688585846	37040.23289903891	32	AF
2019-07-21 06:15:00	265546.395610448	37030.47023929658	32	AF
2019-07-21 06:16:00	265577.1615339649	37013.46469606079	32	AF
2019-07-21 06:17:00	265586.8204205101	37001.05952631845	32	AF
2019-07-21 06:18:00	265591.2831993453	36986.22309750876	32	AF
2019-07-21 06:19:00	265590.3590785691	36982.87230470769	32	AF
2019-07-21 06:20:00	265589.2703938267	36982.5715075881	32	AF
2019-07-21 06:21:00	265589.5422359858	36980.68120456344	32	AF
2019-07-21 06:22:00	265589.1283043148	36982.878099123234	32	AF
2019-07-21 06:23:00	265587.74056282925	36982.18047745055	32	AF
2019-07-21 06:24:00	265583.9581721881	36979.32011421106	32	AF
2019-07-21 06:25:00	265583.5010916742	36981.94395459751	32	AF
2019-07-21 06:26:00	265582.994755676	36983.34690728793	32	AF
2019-07-21 06:27:00	265584.677100963	36982.58474746012	32	AF
2019-07-21 06:28:00	265585.4821946832	36982.04676104326	32	AF
2019-07-21 06:29:00	265586.1265757113	36979.65091176889	32	AF
2019-07-21 06:30:00	265587.48966035	36979.60250594024	32	AF
2019-07-21 06:31:00	265587.2478792321	36980.61349034293	32	AF
2019-07-21 06:32:00	265587.938944962	36983.88965557153	32	AF
2019-07-21 06:33:00	265587.23942047363	36982.70632891722	32	AF
2019-07-21 06:34:00	265586.88625985256	36982.70953852953	32	AF
2019-07-21 06:35:00	265586.4951831417	36982.94316838149	32	AF
2019-07-21 06:36:00	265586.8734118903	36982.85010068778	32	AF
2019-07-21 06:37:00	265587.5674239683	36983.08489735828	32	AF
2019-07-21 06:38:00	265588.7218780925	36982.8638076584	32	AF
2019-07-21 06:39:00	265588.97824334924	36983.22451028065	32	AF
2019-07-21 06:40:00	265589.9244599689	36982.93249353644	32	AF
2019-07-21 06:41:00	265590.395375332	36983.3773944853	32	AF
2019-07-21 06:42:00	265597.94279341394	36968.72167902371	32	AF
2019-07-21 06:43:00	265625.28309001937	36935.36020990278	32	AF
2019-07-21 06:44:00	265663.5555100159	36922.12542221807	32	AF
2019-07-21 06:45:00	265702.77193282964	36905.60609868006	32	AF
2019-07-21 06:46:00	265724.6628971065	36883.868040131565	32	AF
2019-07-21 06:47:00	265748.7522132339	36873.21234326602	32	AF
2019-07-21 06:48:00	265795.8457843866	36872.05050556511	32	AF
2019-07-21 06:49:00	265852.7507788344	36864.57231063801	32	AF
2019-07-21 06:50:00	265900.1256877668	36855.70235005673	32	AF
2019-07-21 06:51:00	265923.9831819989	36853.686638235136	32	AF
2019-07-21 06:52:00	265958.04016816855	36850.04292380459	32	AF
2019-07-21 06:53:00	265960.7123574074	36849.8039305562	32	AF
2019-07-21 06:54:00	265961.8389831872	36849.76653733609	32	AF
2019-07-21 06:55:00	265965.4661250503	36844.239112340336	32	AF
2019-07-21 06:56:00	265979.14886515285	36819.211982051005	32	AF
2019-07-21 06:57:00	265996.1212370436	36789.05890113727	32	AF
2019-07-21 06:58:00	266015.96340399113	36766.59484599521	32	AF
2019-07-21 06:59:00	266021.41307660297	36762.65467140031	32	AF
2019-07-21 07:00:00	266019.91475250275	36754.203107123816	32	AF
2019-07-21 07:01:00	266023.0503052952	36741.72891392603	32	AF
2019-07-21 07:02:00	266026.7923977205	36733.3525956509	32	AF
2019-07-21 07:03:00	266027.9089465811	36727.68901213018	32	AF
2019-07-21 07:04:00	266033.1949192536	36707.081066140585	32	AF
2019-07-21 07:05:00	266025.6923476777	36689.19027060967	32	AF
2019-07-21 07:06:00	266023.51630482194	36689.56255029784	32	AF
2019-07-21 07:07:00	266024.7291504263	36689.03857774168	32	AF
2019-07-21 07:08:00	266024.63245751045	36689.01389649914	32	AF
2019-07-21 07:09:00	266028.649526257	36688.006112220144	32	AF
2019-07-21 07:10:00	266055.83052023506	36669.18279443962	32	AF
2019-07-21 07:11:00	266068.19156000466	36659.81911497831	32	AF
2019-07-21 07:12:00	266067.4699563141	36660.38611880339	32	AF
2019-07-21 07:13:00	266069.5404620333	36658.513867990376	32	AF
2019-07-21 07:14:00	266093.87624117703	36640.19067950743	32	AF
2019-07-21 07:15:00	266120.46370518405	36631.62329252414	32	AF
2019-07-21 07:16:00	266135.4477951937	36638.25733348505	32	AF
2019-07-21 07:17:00	266143.8952326209	36639.9332344726	32	AF
2019-07-21 07:18:00	266148.46821578726	36637.96847356697	32	AF
2019-07-21 07:19:00	266151.91680666467	36638.32167791527	32	AF
2019-07-21 07:20:00	266158.2176307061	36632.99987531076	32	AF
2019-07-21 07:21:00	266182.802615688	36627.68009510673	32	AF
2019-07-21 07:22:00	266205.3486262763	36628.50706394256	32	AF
2019-07-21 07:23:00	266211.1093311895	36626.319921094415	32	AF
2019-07-21 07:24:00	266212.78203763155	36620.5083846987	32	AF
2019-07-21 07:25:00	266220.5932509311	36615.821505610285	32	AF
2019-07-21 07:26:00	266226.9028533045	36612.28475479663	32	AF
2019-07-21 07:27:00	266234.1914170588	36605.82860578394	32	AF
2019-07-21 07:28:00	266230.3850048854	36594.59951282732	32	AF
2019-07-21 07:29:00	266227.449424912	36589.03892036141	32	AF
2019-07-21 07:30:00	266218.1237811018	36581.02627951852	32	AF
2019-07-21 07:31:00	266208.281424213	36573.937479614266	32	AF
2019-07-21 07:32:00	266208.3785456816	36562.52321991706	32	AF
2019-07-21 07:33:00	266206.75927166955	36549.85653534419	32	AF
2019-07-21 07:34:00	266208.2699587542	36543.12019248074	32	AF
2019-07-21 07:35:00	266222.6688410755	36532.31774785438	32	AF
2019-07-21 07:36:00	266249.1373935811	36507.80499667421	32	AF
2019-07-21 07:37:00	266261.7722072452	36494.25728552926	32	AF
2019-07-21 07:38:00	266270.0986188276	36487.04759232132	32	AF
2019-07-21 07:39:00	266291.04280832346	36485.80918915242	32	AF
2019-07-21 07:40:00	266307.13498267287	36481.02305431492	32	AF
2019-07-21 07:41:00	266305.2262465667	36472.04474001235	32	AF
2019-07-21 07:42:00	266317.6192738514	36475.33151291991	32	AF
2019-07-21 07:43:00	266333.66978898	36475.93043823545	32	AF
2019-07-21 07:44:00	266347.77846805606	36489.94102311226	32	AF
2019-07-21 07:45:00	266357.03895654023	36498.80902159109	32	AF
2019-07-21 07:46:00	266388.7064081309	36497.83841592905	32	AF
2019-07-21 07:47:00	266435.637050565	36466.66783152176	32	AF
2019-07-21 07:48:00	266446.0479442961	36454.402333219485	32	AF
2019-07-21 07:49:00	266447.26710391446	36456.33201742038	32	AF
2019-07-21 07:50:00	266450.0202530609	36456.84364889441	32	AF
2019-07-21 07:51:00	266446.0565697595	36455.70378068547	32	AF
2019-07-21 07:52:00	266447.6813993153	36455.18055577768	32	AF
2019-07-21 07:53:00	266449.92722733686	36457.487388170935	32	AF
2019-07-21 07:54:00	266447.1470743522	36456.7430511826	32	AF
2019-07-21 07:55:00	266444.67532579333	36454.09385090545	32	AF
2019-07-21 07:56:00	266443.1011002338	36450.82802419544	32	AF
2019-07-21 07:57:00	266440.6922000826	36448.75856383829	32	AF
2019-07-21 07:58:00	266444.33034083224	36454.13761249232	32	AF
2019-07-21 07:59:00	266445.53466475965	36454.57387876576	32	AF
2019-07-21 08:00:00	266446.55097999907	36453.17506740949	32	AF
2019-07-21 08:01:00	266449.66467235243	36454.05778068692	32	AF
2019-07-21 08:02:00	266449.3071665073	36455.55414777352	32	AF
2019-07-21 08:03:00	266450.0902738335	36457.113694074105	32	AF
2019-07-21 08:04:00	266462.5428121775	36462.80666063214	32	AF
2019-07-21 08:05:00	266472.68271588825	36462.6697696462	32	AF
2019-07-21 08:06:00	266475.4599135101	36460.84107224958	32	AF
2019-07-21 08:07:00	266492.605337559	36454.27162744451	32	AF
2019-07-21 08:08:00	266494.9787015368	36455.513183971336	32	AF
2019-07-21 08:09:00	266496.70638806844	36454.44623102906	32	AF
2019-07-21 08:10:00	266495.32838070387	36462.77338877381	32	AF
2019-07-21 08:11:00	266494.194509686	36464.65593584142	32	AF
2019-07-21 08:12:00	266499.0020621032	36465.08572787259	32	AF
2019-07-21 08:13:00	266517.9491956251	36455.9317752571	32	AF
2019-07-21 08:14:00	266537.22238722973	36443.22789835776	32	AF
2019-07-21 08:15:00	266557.4227197744	36451.58683237075	32	AF
2019-07-21 08:16:00	266570.48242745333	36464.13015400254	32	AF
2019-07-21 08:17:00	266593.94560554955	36474.133273109306	32	AF
2019-07-21 08:18:00	266602.44824958674	36469.23879038328	32	AF
2019-07-21 08:19:00	266610.3149319225	36464.570447518745	32	AF
2019-07-21 08:20:00	266632.5310041145	36467.52554713511	32	AF
2019-07-21 08:21:00	266659.37779513863	36466.65772844709	32	AF
2019-07-21 08:22:00	266687.4635272062	36457.911283436886	32	AF
2019-07-21 08:23:00	266716.67079405946	36454.821662139046	32	AF
2019-07-21 08:24:00	266728.5285088039	36449.848227169154	32	AF
2019-07-21 08:25:00	266732.54726983124	36449.95061218757	32	AF
2019-07-21 08:26:00	266738.7294816328	36448.966404904895	32	AF
2019-07-21 08:27:00	266754.03453954315	36459.01418862925	32	AF
2019-07-21 08:28:00	266765.88601431175	36455.266254786366	32	AF
2019-07-21 08:29:00	266768.79344386485	36456.76820559445	32	AF
2019-07-21 08:30:00	266772.08816630783	36457.3275397617	32	AF
2019-07-21 08:31:00	266774.4945049658	36456.06890650149	32	AF
2019-07-21 08:32:00	266773.690708148	36459.36195739992	32	AF
2019-07-21 08:33:00	266775.0161591772	36459.54012037774	32	AF
2019-07-21 08:34:00	266775.7123915215	36455.70752634815	32	AF
2019-07-21 08:35:00	266780.61043777195	36453.35013116994	32	AF
2019-07-21 08:36:00	266779.75789954595	36450.63619384449	32	AF
2019-07-21 08:37:00	266775.76592682174	36455.24500370197	32	AF
2019-07-21 08:38:00	266775.87419830536	36454.73509395344	32	AF
2019-07-21 08:39:00	266777.73543741874	36454.9996000781	32	AF
2019-07-21 08:40:00	266778.0473191638	36455.50831533526	32	AF
2019-07-21 08:41:00	266777.5543017678	36455.83654592505	32	AF
2019-07-21 08:42:00	266780.4103068307	36454.60546931399	32	AF
2019-07-21 08:43:00	266799.5674148998	36440.17857839868	32	AF
2019-07-21 08:44:00	266800.38620031485	36434.345048266456	32	AF
2019-07-21 08:45:00	266807.1106069612	36426.172090242086	32	AF
2019-07-21 08:46:00	266811.8624315249	36425.50506745339	32	AF
2019-07-21 08:47:00	266825.6282075011	36420.20698190575	32	AF
2019-07-21 08:48:00	266852.89049722604	36416.75186491262	32	AF
2019-07-21 08:49:00	266854.96895115793	36415.66418586125	32	AF
2019-07-21 08:50:00	266855.19110468094	36415.73160789707	32	AF
2019-07-21 08:51:00	266862.5077232521	36421.61846875893	32	AF
2019-07-21 08:52:00	266865.8652835764	36426.29426759768	32	AF
2019-07-21 08:53:00	266884.51800154074	36436.273543531184	32	AF
2019-07-21 08:54:00	266885.0785618816	36435.9078779703	32	AF
2019-07-21 08:55:00	266865.94418107084	36434.31643206596	32	AF
2019-07-21 08:56:00	266853.4215390507	36446.33790294304	32	AF
2019-07-21 08:57:00	266850.7156687407	36449.33069253367	32	AF
2019-07-21 08:58:00	266846.6344383698	36453.08159672461	32	AF
2019-07-21 08:59:00	266845.7310168971	36452.9979117336	32	AF
2019-07-21 09:00:00	266846.00647923467	36452.438035654	32	AF
2019-07-21 09:01:00	266850.4806458352	36460.42308263133	32	AF
2019-07-21 09:02:00	266855.4060707748	36464.47956902826	32	AF
2019-07-21 09:03:00	266857.0986549483	36465.89421596718	32	AF
2019-07-21 09:04:00	266864.9410432245	36473.63967245277	32	AF
2019-07-21 09:05:00	266865.2863640123	36473.43203200307	32	AF
2019-07-21 09:06:00	266865.73784846603	36473.28077749408	32	AF
2019-07-21 09:07:00	266865.70025344205	36473.650020057525	32	AF
2019-07-21 09:08:00	266865.5287369979	36473.45778869488	32	AF
2019-07-21 09:09:00	266866.032476119	36473.75349341871	32	AF
2019-07-21 09:10:00	266866.4334352224	36473.43603037304	32	AF
2019-07-21 09:11:00	266865.83133881475	36473.96281882339	32	AF
2019-07-21 09:12:00	266865.5177218711	36474.02629808356	32	AF
2019-07-21 09:13:00	266865.5202708638	36473.79292207685	32	AF
2019-07-21 09:14:00	266865.6259049537	36473.97834669802	32	AF
2019-07-21 09:15:00	266865.4499059091	36473.64988841771	32	AF
2019-07-21 09:16:00	266865.6841547392	36473.87215412736	32	AF
2019-07-21 09:17:00	266865.8350879802	36474.14125994127	32	AF
2019-07-21 09:18:00	266879.81905640976	36480.00724283436	32	AF
2019-07-21 09:19:00	266925.40782960766	36491.216186022015	32	AF
2019-07-21 09:20:00	266996.66650644905	36493.46495096183	32	AF
2019-07-21 09:21:00	267046.2082122454	36490.7853924782	32	AF
2019-07-21 09:22:00	267073.9260897105	36496.272540688165	32	AF
2019-07-21 09:23:00	267083.8617280685	36489.52800882135	32	AF
2019-07-21 09:24:00	267091.1233240075	36487.08618025082	32	AF
2019-07-21 09:25:00	267089.6810824541	36486.6071981806	32	AF
2019-07-21 09:26:00	267097.0891350441	36485.46624312526	32	AF
2019-07-21 09:27:00	267124.50236354006	36483.14975566377	32	AF
2019-07-21 09:28:00	267140.14751600154	36474.49057126794	32	AF
2019-07-21 09:29:00	267156.70501255046	36473.05992569488	32	AF
2019-07-21 09:30:00	267163.1119717838	36461.60071108537	32	AF
2019-07-21 09:31:00	267174.32581121294	36437.74248310811	32	AF
2019-07-21 09:32:00	267175.36186541466	36428.72709404694	32	AF
2019-07-21 09:33:00	267171.8725808713	36412.74716547723	32	AF
2019-07-21 09:34:00	267174.71600696014	36409.96689851109	32	AF
2019-07-21 09:35:00	267174.4255580106	36397.64047991628	32	AF
2019-07-21 09:36:00	267178.0357937561	36392.92705811877	32	AF
2019-07-21 09:37:00	267198.30097323854	36385.241893531726	32	AF
2019-07-21 09:38:00	267205.769719106	36380.49169306672	32	AF
2019-07-21 09:39:00	267207.4520301955	36380.50887685608	32	AF
2019-07-21 09:40:00	267206.95356591407	36381.4074567236	32	AF
2019-07-21 09:41:00	267205.6837570784	36381.94710312614	32	AF
2019-07-21 09:42:00	267204.70181810844	36380.886982731055	32	AF
2019-07-21 09:43:00	267207.054511659	36376.395365637705	32	AF
2019-07-21 09:44:00	267219.8757276798	36332.09404953483	32	AF
2019-07-21 09:45:00	267222.84561456845	36283.57686870424	32	AF
2019-07-21 09:46:00	267218.1809317771	36270.49649363399	32	AF
2019-07-21 09:47:00	267219.3801868384	36268.01907617303	32	AF
2019-07-21 09:48:00	267219.1750294831	36267.58002013056	32	AF
2019-07-21 09:49:00	267222.7505038213	36255.60267495077	32	AF
2019-07-21 09:50:00	267225.8423424747	36231.1105594118	32	AF
2019-07-21 09:51:00	267225.7874639221	36229.58699719655	32	AF
2019-07-21 09:52:00	267224.57476185367	36230.03170141539	32	AF
2019-07-21 09:53:00	267220.19633005926	36232.31087277098	32	AF
2019-07-21 09:54:00	267224.8576741757	36237.41668244254	32	AF
2019-07-21 09:55:00	267242.0716100963	36242.43083406879	32	AF
2019-07-21 09:56:00	267272.9793406436	36243.51737429577	32	AF
2019-07-21 09:57:00	267276.08956753067	36241.96453824575	32	AF
2019-07-21 09:58:00	267263.2115994744	36236.44955077317	32	AF
2019-07-21 09:59:00	267261.9704630046	36235.65843660343	32	AF
2019-07-21 10:00:00	267264.2081058613	36231.538517874615	32	AF
2019-07-21 10:01:00	267266.0279028773	36226.413103533465	32	AF
2019-07-21 10:02:00	267270.0547124777	36192.20735175334	32	AF
2019-07-21 10:03:00	267263.3920103577	36151.14913144677	32	AF
2019-07-21 10:04:00	267262.9693191979	36130.93813915185	32	AF
2019-07-21 10:05:00	267266.203680149	36132.20462164542	32	AF
2019-07-21 10:06:00	267273.53382207383	36137.21623222484	32	AF
2019-07-21 10:07:00	267277.30220169056	36138.99212021276	32	AF
2019-07-21 10:08:00	267277.6893357147	36137.28062356873	32	AF
2019-07-21 10:09:00	267277.2358707561	36136.8300869994	32	AF
2019-07-21 10:10:00	267276.74893969786	36136.97426131675	32	AF
2019-07-21 10:11:00	267275.1751018788	36136.38764923015	32	AF
2019-07-21 10:12:00	267273.4811243465	36138.14052589625	32	AF
2019-07-21 10:13:00	267272.6282944289	36135.02811615149	32	AF
2019-07-21 10:14:00	267274.2737405203	36131.984990865625	32	AF
2019-07-21 10:15:00	267274.24634409015	36131.36825410027	32	AF
2019-07-21 10:16:00	267273.800452692	36132.53153471421	32	AF
2019-07-21 10:17:00	267266.0293501773	36133.08912311259	32	AF
2019-07-21 10:18:00	267263.2140208702	36138.58600230533	32	AF
2019-07-21 10:19:00	267261.6885363346	36142.05744950623	32	AF
2019-07-21 10:20:00	267263.38729071425	36144.52854735674	32	AF
2019-07-21 10:21:00	267263.8411209208	36139.60343066884	32	AF
2019-07-21 10:22:00	267263.4104352627	36141.60103281245	32	AF
2019-07-21 10:23:00	267263.51294467744	36137.47805433226	32	AF
2019-07-21 10:24:00	267265.0151743502	36130.164958338566	32	AF
2019-07-21 10:25:00	267266.38214679324	36122.10420604408	32	AF
2019-07-21 10:26:00	267269.1525993171	36114.2263274479	32	AF
2019-07-21 10:27:00	267270.8892783961	36111.19898140685	32	AF
2019-07-21 10:28:00	267272.1659124023	36105.10516020306	32	AF
2019-07-21 10:29:00	267270.20062634366	36100.65817294467	32	AF
2019-07-21 10:30:00	267269.56117842195	36100.05293213254	32	AF
2019-07-21 10:31:00	267269.5845225665	36098.08140687956	32	AF
2019-07-21 10:32:00	267268.590665474	36099.234322180535	32	AF
2019-07-21 10:33:00	267265.7702426413	36108.49651035983	32	AF
2019-07-21 10:34:00	267265.60484221415	36103.75565681534	32	AF
2019-07-21 10:35:00	267265.28994081035	36103.04031914871	32	AF
2019-07-21 10:36:00	267264.0485167693	36101.75664659342	32	AF
2019-07-21 10:37:00	267255.1347277248	36100.74555025044	32	AF
2019-07-21 10:38:00	267252.2010543628	36097.92814879934	32	AF
2019-07-21 10:39:00	267246.12940855016	36098.65552856198	32	AF
2019-07-21 10:40:00	267239.151716207	36098.269127740976	32	AF
2019-07-21 10:41:00	267222.295293216	36099.01681665488	32	AF
2019-07-21 10:42:00	267211.6727298311	36100.01169966891	32	AF
2019-07-21 10:43:00	267209.7341504053	36087.74409629209	32	AF
2019-07-21 10:44:00	267209.25870581245	36063.40845671093	32	AF
2019-07-21 10:45:00	267205.92360229825	36050.66735360964	32	AF
2019-07-21 10:46:00	267198.6155927664	36047.68181919018	32	AF
2019-07-21 10:47:00	267184.93924067693	36047.44151556154	32	AF
2019-07-21 10:48:00	267179.9141571009	36048.55652912135	32	AF
2019-07-21 10:49:00	267175.7976612268	36049.61955430643	32	AF
2019-07-21 10:50:00	267159.2979442043	36056.44806319306	32	AF
2019-07-21 10:51:00	267136.8395863583	36073.50454081938	32	AF
2019-07-21 10:52:00	267119.0936150787	36093.377526640485	32	AF
2019-07-21 10:53:00	267117.4698275969	36090.22622859328	32	AF
2019-07-21 10:54:00	267117.18681839	36092.01033527511	32	AF
2019-07-21 10:55:00	267111.94845296186	36092.889439372775	32	AF
2019-07-21 10:56:00	267102.9280117192	36095.753572360016	32	AF
2019-07-21 10:57:00	267094.43625596084	36095.793129524944	32	AF
2019-07-21 10:58:00	267079.3414922675	36097.25606423248	32	AF
2019-07-21 10:59:00	267068.348381071	36092.317102847126	32	AF
2019-07-21 11:00:00	267062.0271339816	36081.10669475885	32	AF
2019-07-21 11:01:00	267059.8298602617	36068.97545624374	32	AF
2019-07-21 11:02:00	267076.187540898	36073.967130855024	32	AF
2019-07-21 11:03:00	267080.26850483456	36069.8038715275	32	AF
2019-07-21 11:04:00	267061.99056105164	36063.59207676118	32	AF
2019-07-21 11:05:00	267047.6846984979	36056.152483979735	32	AF
2019-07-21 11:06:00	267025.78321943094	36052.21749438808	32	AF
2019-07-21 11:07:00	266998.22230765835	36035.87220810554	32	AF
2019-07-21 11:08:00	266968.88652839215	36028.02377095651	32	AF
2019-07-21 11:09:00	266956.1079620578	36024.555322659005	32	AF
2019-07-21 11:10:00	266957.8227101619	36025.43844257965	32	AF
2019-07-21 11:11:00	266957.9372469644	36028.28021521568	32	AF
2019-07-21 11:12:00	266958.5647564146	36026.79927583296	32	AF
2019-07-21 11:13:00	266959.4029579058	36025.60070264336	32	AF
2019-07-21 11:14:00	266955.71088194	36023.1093677639	32	AF
2019-07-21 11:15:00	266942.2674958632	36008.97728335787	32	AF
2019-07-21 11:16:00	266941.7321490428	36011.905462760245	32	AF
2019-07-21 11:17:00	266934.7992684688	36015.10194695788	32	AF
2019-07-21 11:18:00	266932.79848962324	36015.37790213619	32	AF
2019-07-21 11:19:00	266934.71960739815	36013.557691155285	32	AF
2019-07-21 11:20:00	266937.7448914804	36013.35502506009	32	AF
2019-07-21 11:21:00	266940.7906866811	36016.30015708461	32	AF
2019-07-21 11:22:00	266941.34747184406	36016.51664174301	32	AF
2019-07-21 11:23:00	266943.5194669718	36015.4604710972	32	AF
2019-07-21 11:24:00	266948.40444307216	36005.405881554165	32	AF
2019-07-21 11:25:00	266944.92499019473	36004.4526410967	32	AF
2019-07-21 11:26:00	266943.04790553893	36000.262966243696	32	AF
2019-07-21 11:27:00	266939.1498755172	35995.28307362565	32	AF
2019-07-21 11:28:00	266939.15373070136	35995.08085104096	32	AF
2019-07-21 11:29:00	266939.2774710218	35994.88063130404	32	AF
2019-07-21 11:30:00	266938.2874155868	35993.16185957494	32	AF
2019-07-21 11:31:00	266945.3577341472	35976.607700229535	32	AF
2019-07-21 11:32:00	266953.96128964826	35946.50639312083	32	AF
2019-07-21 11:33:00	266950.48091659974	35929.47845634451	32	AF
2019-07-21 11:34:00	266947.1249423674	35916.02705638849	32	AF
2019-07-21 11:35:00	266947.4828770553	35890.09578808086	32	AF
2019-07-21 11:36:00	266943.9042470504	35867.253210430375	32	AF
2019-07-21 11:37:00	266943.38698422926	35861.625026345566	32	AF
2019-07-21 11:38:00	266932.439677207	35861.92647653517	32	AF
2019-07-21 11:39:00	266927.6681850297	35861.72155524334	32	AF
2019-07-21 11:40:00	266924.1746859724	35860.15206361525	32	AF
2019-07-21 11:41:00	266907.3569268274	35851.50793382032	32	AF
2019-07-21 11:42:00	266892.2315763647	35837.089530715995	32	AF
2019-07-21 11:43:00	266886.9562101256	35830.26481972748	32	AF
2019-07-21 11:44:00	266886.06938619755	35822.95067308505	32	AF
2019-07-21 11:45:00	266888.67518462264	35816.765035415	32	AF
2019-07-21 11:46:00	266888.8868230813	35814.444509852794	32	AF
2019-07-21 11:47:00	266884.82667392824	35812.519909463495	32	AF
2019-07-21 11:48:00	266875.30473242793	35803.49526147999	32	AF
2019-07-21 11:49:00	266864.5952744704	35799.91499509918	32	AF
2019-07-21 11:50:00	266860.5819361648	35797.31035128355	32	AF
2019-07-21 11:51:00	266852.35314945626	35781.69766765634	32	AF
2019-07-21 11:52:00	266845.4474359236	35754.758028502656	32	AF
2019-07-21 11:53:00	266846.4189786839	35746.81236941181	32	AF
2019-07-21 11:54:00	266846.3463001306	35747.14622565424	32	AF
2019-07-21 11:55:00	266847.1408003266	35747.29814290664	32	AF
2019-07-21 11:56:00	266846.95183058345	35747.060197884945	32	AF
2019-07-21 11:57:00	266845.66929320944	35751.59285056644	32	AF
2019-07-21 11:58:00	266846.3704268917	35751.64948285456	32	AF
2019-07-21 11:59:00	266846.0625873895	35751.83388721028	32	AF
2019-07-21 12:00:00	266846.36748614075	35751.33047071477	32	AF
2019-07-21 12:01:00	266846.588787897	35752.22458119361	32	AF
2019-07-21 12:02:00	266844.06243779254	35755.59485298241	32	AF
2019-07-21 12:03:00	266845.0057866002	35755.92901931865	32	AF
2019-07-21 12:04:00	266843.2769875667	35756.13163125962	32	AF
2019-07-21 12:05:00	266845.29689116066	35755.46814039922	32	AF
2019-07-21 12:06:00	266839.5867318429	35748.97001382714	32	AF
2019-07-21 12:07:00	266829.70038356393	35736.70048370362	32	AF
2019-07-21 12:08:00	266821.49715749064	35732.98918241035	32	AF
2019-07-21 12:09:00	266821.890180238	35732.28005141336	32	AF
2019-07-21 12:10:00	266813.6860113257	35729.032073556744	32	AF
2019-07-21 12:11:00	266791.6679151668	35722.18816674306	32	AF
2019-07-21 12:12:00	266783.9430072626	35716.1625500402	32	AF
2019-07-21 12:13:00	266782.2548967693	35715.81191307598	32	AF
2019-07-21 12:14:00	266782.2493701494	35716.009712001745	32	AF
2019-07-21 12:15:00	266781.7435290428	35716.255727072734	32	AF
2019-07-21 12:16:00	266779.3968964529	35724.499751822936	32	AF
2019-07-21 12:17:00	266778.4742707956	35727.0658487729	32	AF
2019-07-21 12:18:00	266778.200958444	35727.81407926887	32	AF
2019-07-21 12:19:00	266778.93682414986	35728.00748541935	32	AF
2019-07-21 12:20:00	266774.04359286313	35726.03401929845	32	AF
2019-07-21 12:21:00	266759.5795769485	35717.71803765825	32	AF
2019-07-21 12:22:00	266740.1767239494	35714.58882462025	32	AF
2019-07-21 12:23:00	266737.98416242434	35709.5289335033	32	AF
2019-07-21 12:24:00	266736.56817006075	35708.55885474885	32	AF
2019-07-21 12:25:00	266733.33688757214	35706.0637289052	32	AF
2019-07-21 12:26:00	266715.72685067524	35691.01757583715	32	AF
2019-07-21 12:27:00	266691.0955268249	35682.092257070755	32	AF
2019-07-21 12:28:00	266661.71073048894	35688.41144051658	32	AF
2019-07-21 12:29:00	266636.1526141681	35677.704835290824	32	AF
2019-07-21 12:30:00	266624.0838181176	35666.2759648728	32	AF
2019-07-21 12:31:00	266622.0183905546	35662.17517033832	32	AF
2019-07-21 12:32:00	266619.2231117552	35657.351540423944	32	AF
2019-07-21 12:33:00	266619.9627607692	35653.38547421137	32	AF
2019-07-21 12:34:00	266617.9852965748	35650.40514262317	32	AF
2019-07-21 12:35:00	266609.4667557781	35646.445351129914	32	AF
2019-07-21 12:36:00	266603.49809288135	35635.51699714759	32	AF
2019-07-21 12:37:00	266586.12550386455	35624.56481374897	32	AF
2019-07-21 12:38:00	266580.2587519918	35620.0795274473	32	AF
2019-07-21 12:39:00	266581.35131131497	35618.770033402354	32	AF
2019-07-21 12:40:00	266581.3146695967	35616.300501617035	32	AF
2019-07-21 12:41:00	266573.3266499243	35608.70931915023	32	AF
2019-07-21 12:42:00	266568.05066013854	35606.31691970575	32	AF
2019-07-21 12:43:00	266564.7206984514	35604.07425454222	32	AF
2019-07-21 12:44:00	266558.00347280805	35598.89243570028	32	AF
2019-07-21 12:45:00	266561.9957949623	35588.618098726074	32	AF
2019-07-21 12:46:00	266567.6149750489	35572.310495452424	32	AF
2019-07-21 12:47:00	266566.56376597885	35571.91677455867	32	AF
2019-07-21 12:48:00	266567.8099509443	35571.97366413136	32	AF
2019-07-21 12:49:00	266568.1399975172	35571.48140547399	32	AF
2019-07-21 12:50:00	266567.84528423	35572.32869787937	32	AF
2019-07-21 12:51:00	266567.71127711504	35572.08826648602	32	AF
2019-07-21 12:52:00	266567.71964473755	35572.3215344031	32	AF
2019-07-21 12:53:00	266567.5660084307	35572.44009733147	32	AF
2019-07-21 12:54:00	266567.70306232315	35572.00170595545	32	AF
2019-07-21 12:55:00	266567.7276175004	35572.28650794979	32	AF
2019-07-21 12:56:00	266567.4319735909	35572.21780948486	32	AF
2019-07-21 12:57:00	266566.9028172005	35572.29314506667	32	AF
2019-07-21 12:58:00	266565.5820307484	35573.653101182324	32	AF
2019-07-21 12:59:00	266551.3800633334	35577.94563930232	32	AF
2019-07-21 13:00:00	266537.1933949985	35576.93358963076	32	AF
2019-07-21 13:01:00	266530.9403686623	35575.95822030163	32	AF
2019-07-21 13:02:00	266514.6000546393	35577.132699953974	32	AF
2019-07-21 13:03:00	266509.16370128345	35573.73899053793	32	AF
2019-07-21 13:04:00	266494.6427359635	35568.200311165696	32	AF
2019-07-21 13:05:00	266487.61276822473	35560.131667124486	32	AF
2019-07-21 13:06:00	266478.5780395415	35554.194050136044	32	AF
2019-07-21 13:07:00	266456.7008770386	35533.47877522284	32	AF
2019-07-21 13:08:00	266445.9478900927	35510.583316422664	32	AF
2019-07-21 13:09:00	266441.52868782624	35493.50896469923	32	AF
2019-07-21 13:10:00	266436.84959451266	35472.47179341865	32	AF
2019-07-21 13:11:00	266431.2026050455	35450.97322908834	32	AF
2019-07-21 13:12:00	266422.83850273123	35436.58212959575	32	AF
2019-07-21 13:13:00	266420.2896113855	35406.97541375459	32	AF
2019-07-21 13:14:00	266418.1699167635	35388.88293489122	32	AF
2019-07-21 13:15:00	266413.9149123036	35365.250514813386	32	AF
2019-07-21 13:16:00	266401.64976239606	35330.108969748006	32	AF
2019-07-21 13:17:00	266394.38460657897	35296.27275918904	32	AF
2019-07-21 13:18:00	266387.26137449493	35282.29149621925	32	AF
2019-07-21 13:19:00	266383.5962365238	35277.23778933717	32	AF
2019-07-21 13:20:00	266376.8351593226	35266.33003326832	32	AF
2019-07-21 13:21:00	266366.3244258846	35256.35027775166	32	AF
2019-07-21 13:22:00	266344.6675748725	35242.073215827084	32	AF
2019-07-21 13:23:00	266343.6529141148	35237.07758737016	32	AF
2019-07-21 13:24:00	266343.2533370991	35234.24065518645	32	AF
2019-07-21 13:25:00	266342.7659056161	35235.203753828166	32	AF
2019-07-21 13:26:00	266345.20742940216	35233.87857916389	32	AF
2019-07-21 13:27:00	266345.75466002506	35234.55739686956	32	AF
2019-07-21 13:28:00	266346.6895013612	35235.81496745233	32	AF
2019-07-21 13:29:00	266345.52917046624	35234.51393826818	32	AF
2019-07-21 13:30:00	266346.56425329024	35235.908085369825	32	AF
2019-07-21 13:31:00	266345.1891926187	35236.36553221647	32	AF
2019-07-21 13:32:00	266342.8274806469	35233.582827606704	32	AF
2019-07-21 13:33:00	266335.1591209133	35206.38279294736	32	AF
2019-07-21 13:34:00	266330.2608704131	35199.826678732104	32	AF
2019-07-21 13:35:00	266334.21311428945	35193.12718172258	32	AF
2019-07-21 13:36:00	266338.3586313624	35195.92187464897	32	AF
2019-07-21 13:37:00	266334.5163974593	35185.13850215014	32	AF
2019-07-21 13:38:00	266345.09082981385	35178.02114200138	32	AF
2019-07-21 13:39:00	266342.8463407585	35176.74319132328	32	AF
2019-07-21 13:40:00	266343.29059103265	35176.594521783976	32	AF
2019-07-21 13:41:00	266346.79224847414	35176.26365389845	32	AF
2019-07-21 13:42:00	266346.6308554302	35167.44774542903	32	AF
2019-07-21 13:43:00	266345.3709473108	35155.741909607204	32	AF
2019-07-21 13:44:00	266343.1890634987	35151.888006597204	32	AF
2019-07-21 13:45:00	266343.010129864	35145.33286398476	32	AF
2019-07-21 13:46:00	266340.3613278988	35143.47487283343	32	AF
2019-07-21 13:47:00	266332.9042345045	35140.32396696504	32	AF
2019-07-21 13:48:00	266337.74932044913	35138.20840217035	32	AF
2019-07-21 13:49:00	266340.0226882865	35139.133518082745	32	AF
2019-07-21 13:50:00	266339.5470304808	35139.97716087464	32	AF
2019-07-21 13:51:00	266335.5108208582	35137.50536674226	32	AF
2019-07-21 13:52:00	266331.7151856924	35138.339405013954	32	AF
2019-07-21 13:53:00	266335.2304959085	35133.54041750841	32	AF
2019-07-21 13:54:00	266340.7506828064	35130.722979535545	32	AF
2019-07-21 13:55:00	266349.8149228867	35123.91175220542	32	AF
2019-07-21 13:56:00	266358.15568465553	35125.820940014884	32	AF
2019-07-21 13:57:00	266362.59995052754	35134.83727827292	32	AF
2019-07-21 13:58:00	266364.90225088666	35134.761967821665	32	AF
2019-07-21 13:59:00	266363.95131334447	35135.56976049555	32	AF
2019-07-21 14:00:00	266363.7375929926	35137.146256730244	32	AF
2019-07-21 14:01:00	266364.1047312942	35136.20054539451	32	AF
2019-07-21 14:02:00	266365.3045030506	35137.07315782017	32	AF
2019-07-21 14:03:00	266368.4669674024	35142.46136545159	32	AF
2019-07-21 14:04:00	266368.54520348005	35142.98561632914	32	AF
2019-07-21 14:05:00	266369.2234836064	35142.898285008334	32	AF
2019-07-21 14:06:00	266369.3232941876	35141.828347595634	32	AF
2019-07-21 14:07:00	266368.1016854671	35142.17165512524	32	AF
2019-07-21 14:08:00	266367.59400124307	35141.67070918205	32	AF
2019-07-21 14:09:00	266367.455239779	35140.01241207028	32	AF
2019-07-21 14:10:00	266367.3625990966	35139.83601623567	32	AF
2019-07-21 14:11:00	266367.7366201492	35137.6703481617	32	AF
2019-07-21 14:12:00	266369.2395934261	35138.157206866985	32	AF
2019-07-21 14:13:00	266369.48614261666	35139.55188331835	32	AF
2019-07-21 14:14:00	266368.76192136266	35140.04717134509	32	AF
2019-07-21 14:15:00	266369.3767117971	35139.856253107515	32	AF
2019-07-21 14:16:00	266368.98354501027	35140.2447402152	32	AF
2019-07-21 14:17:00	266369.25012610963	35139.14089697156	32	AF
2019-07-21 14:18:00	266369.75240768754	35137.512092306315	32	AF
2019-07-21 14:19:00	266366.0528861238	35139.495803972946	32	AF
2019-07-21 14:20:00	266363.0073392329	35137.76766983745	32	AF
2019-07-21 14:21:00	266362.43908157	35140.46174974828	32	AF
2019-07-21 14:22:00	266361.09917141806	35140.37999019176	32	AF
2019-07-21 14:23:00	266360.86126595695	35139.51197514544	32	AF
2019-07-21 14:24:00	266360.9669080953	35138.82841596058	32	AF
2019-07-21 14:25:00	266360.60791538825	35138.85564334243	32	AF
2019-07-21 14:26:00	266360.1760257084	35140.05186588482	32	AF
2019-07-21 14:27:00	266360.9357697768	35140.84769739969	32	AF
2019-07-21 14:28:00	266361.1848528439	35141.926043648295	32	AF
2019-07-21 14:29:00	266361.24785623536	35141.46314972115	32	AF
2019-07-21 14:30:00	266361.74861578515	35139.914568547385	32	AF
2019-07-21 14:31:00	266362.39017300954	35138.13961176571	32	AF
2019-07-21 14:32:00	266363.6425118057	35137.420426000484	32	AF
2019-07-21 14:33:00	266364.0428140616	35138.35532393735	32	AF
2019-07-21 14:34:00	266365.154358149	35138.06080176291	32	AF
2019-07-21 14:35:00	266367.5354975511	35138.613613671616	32	AF
2019-07-21 14:36:00	266371.6598453089	35137.69917980955	32	AF
2019-07-21 14:37:00	266372.449675152	35132.20951868535	32	AF
2019-07-21 14:38:00	266371.0346672219	35131.521475656664	32	AF
2019-07-21 14:39:00	266369.3793160969	35131.66781036326	32	AF
2019-07-21 14:40:00	266368.4079670583	35134.313858978065	32	AF
2019-07-21 14:41:00	266366.0915826906	35136.3144332453	32	AF
2019-07-21 14:42:00	266366.3736886633	35136.98543775579	32	AF
2019-07-21 14:43:00	266371.43082208483	35140.35742838656	32	AF
2019-07-21 14:44:00	266374.07808594214	35140.12904446803	32	AF
2019-07-21 14:45:00	266373.9988545501	35140.186206384904	32	AF
2019-07-21 14:46:00	266374.0861853482	35142.54280823073	32	AF
2019-07-21 14:47:00	266373.07891790685	35145.60252608084	32	AF
2019-07-21 14:48:00	266374.68764883344	35144.34959972003	32	AF
2019-07-21 14:49:00	266374.7465763166	35142.79086304587	32	AF
2019-07-21 14:50:00	266374.92670716887	35139.02005888604	32	AF
2019-07-21 14:51:00	266373.025330974	35139.70027740632	32	AF
2019-07-21 14:52:00	266376.8378575818	35132.82064024385	32	AF
2019-07-21 14:53:00	266376.53001519217	35132.08536522936	32	AF
2019-07-21 14:54:00	266374.482191528	35133.29671954875	32	AF
2019-07-21 14:55:00	266377.48266887525	35133.33039733912	32	AF
2019-07-21 14:56:00	266374.36225670605	35133.0524916486	32	AF
2019-07-21 14:57:00	266372.1159879594	35140.36484713724	32	AF
2019-07-21 14:58:00	266371.04808499303	35139.10251037135	32	AF
2019-07-21 14:59:00	266373.0597283038	35138.843286298565	32	AF
2019-07-21 15:00:00	266372.1934281819	35139.71263175371	32	AF
2019-07-22 04:00:00	266292.373750359	35217.8632583315	32	AF
2019-07-22 04:01:00	266292.1439557627	35218.55089865926	32	AF
2019-07-22 04:02:00	266289.16205003846	35219.50068025684	32	AF
2019-07-22 04:03:00	266286.5135137199	35221.68548161274	32	AF
2019-07-22 04:04:00	266284.3147687335	35238.158864003846	32	AF
2019-07-22 04:05:00	266283.46066489845	35240.801206882934	32	AF
2019-07-22 04:06:00	266284.1141611548	35240.91573098041	32	AF
2019-07-22 04:07:00	266283.3808736097	35241.54411609277	32	AF
2019-07-22 04:08:00	266282.92753059807	35241.696658896966	32	AF
2019-07-22 04:09:00	266265.27991879906	35257.253330074105	32	AF
2019-07-22 04:10:00	266267.49808332283	35265.93738727616	32	AF
2019-07-22 04:11:00	266259.8412200106	35281.48815161229	32	AF
2019-07-22 04:12:00	266252.3450285693	35291.37997010568	32	AF
2019-07-22 04:13:00	266238.9882328457	35300.56345660996	32	AF
2019-07-22 04:14:00	266236.1904674386	35304.454739371584	32	AF
2019-07-22 04:15:00	266234.4817207984	35307.58373211334	32	AF
[truncated: 1,306 more rows]
