# Supplementary material for: Estimating individual exposure to predation risk in group-living baboons, Papio anubis
Source: PLoS One. 2023 Nov 8;18(11):e0287357. doi: 10.1371/journal.pone.0287357 (PMC10631679; doi:10.1371/journal.pone.0287357)
Supplement: S1 Data — (ZIP) [file pone.0287357.s006.zip › S6 Data/33.csv]

Unnamed: 0	x	y	id	agesex
2019/7/19 4:00	265565.6131	35307.97923	33	AF
2019/7/19 4:01	265596.8175	35324.37173	33	AF
2019/7/19 4:02	265606.7182	35327.49891	33	AF
2019/7/19 4:03	265606.5484	35327.35663	33	AF
2019/7/19 4:04	265601.2291	35326.98554	33	AF
2019/7/19 4:05	265610.3982	35327.29814	33	AF
2019/7/19 4:06	265666.656	35344.70952	33	AF
2019/7/19 4:07	265733.935	35369.92017	33	AF
2019/7/19 4:08	265802.7146	35403.20559	33	AF
2019/7/19 4:09	265859.349	35432.55981	33	AF
2019/7/19 4:10	265865.3078	35436.30858	33	AF
2019/7/19 4:11	265866.6133	35435.77343	33	AF
2019/7/19 4:12	265868.1191	35436.04631	33	AF
2019/7/19 4:13	265875.9858	35429.88602	33	AF
2019/7/19 4:14	265896.8013	35410.84163	33	AF
2019/7/19 4:15	265904.6311	35427.83506	33	AF
2019/7/19 4:16	265920.0704	35435.09532	33	AF
2019/7/19 4:17	265944.6302	35432.52258	33	AF
2019/7/19 4:18	265950.5142	35430.41766	33	AF
2019/7/19 4:19	265960.9419	35420.62642	33	AF
2019/7/19 4:20	265965.9424	35416.57245	33	AF
2019/7/19 4:21	265980.7679	35409.02228	33	AF
2019/7/19 4:22	265990.1194	35414.2489	33	AF
2019/7/19 4:23	265993.6625	35420.23738	33	AF
2019/7/19 4:24	265996.9487	35423.21401	33	AF
2019/7/19 4:25	265999.777	35422.62519	33	AF
2019/7/19 4:26	266001.403	35419.48865	33	AF
2019/7/19 4:27	266002.0575	35419.70162	33	AF
2019/7/19 4:28	266010.1284	35420.29575	33	AF
2019/7/19 4:29	266024.3084	35428.22064	33	AF
2019/7/19 4:30	266033.733	35427.58992	33	AF
2019/7/19 4:31	266044.1266	35422.65462	33	AF
2019/7/19 4:32	266052.5644	35411.73249	33	AF
2019/7/19 4:33	266050.3632	35417.90193	33	AF
2019/7/19 4:34	266045.5016	35428.91329	33	AF
2019/7/19 4:35	266050.4751	35435.76123	33	AF
2019/7/19 4:36	266061.0776	35441.53547	33	AF
2019/7/19 4:37	266063.5082	35450.72496	33	AF
2019/7/19 4:38	266060.6399	35451.20723	33	AF
2019/7/19 4:39	266060.4571	35448.47828	33	AF
2019/7/19 4:40	266065.1287	35447.11208	33	AF
2019/7/19 4:41	266068.0887	35450.76623	33	AF
2019/7/19 4:42	266070.5959	35450.17066	33	AF
2019/7/19 4:43	266063.6215	35450.69526	33	AF
2019/7/19 4:44	266063.0181	35449.97073	33	AF
2019/7/19 4:45	266063.1814	35448.44195	33	AF
2019/7/19 4:46	266067.9991	35441.26676	33	AF
2019/7/19 4:47	266085.2576	35403.22887	33	AF
2019/7/19 4:48	266099.7215	35379.32883	33	AF
2019/7/19 4:49	266161.7709	35338.28667	33	AF
2019/7/19 4:50	266176.6148	35324.15238	33	AF
2019/7/19 4:51	266177.9932	35311.65595	33	AF
2019/7/19 4:52	266178.8992	35297.07785	33	AF
2019/7/19 4:53	266192.3037	35259.82485	33	AF
2019/7/19 4:54	266206.5773	35238.11812	33	AF
2019/7/19 4:55	266212.9171	35238.06227	33	AF
2019/7/19 4:56	266232.9254	35236.49018	33	AF
2019/7/19 4:57	266273.1989	35238.51156	33	AF
2019/7/19 4:58	266277.7682	35239.69687	33	AF
2019/7/19 4:59	266280.4213	35244.04581	33	AF
2019/7/19 5:00	266281.6177	35246.41809	33	AF
2019/7/19 5:01	266284.6537	35235.63535	33	AF
2019/7/19 5:02	266284.0849	35235.03008	33	AF
2019/7/19 5:03	266279.195	35229.12294	33	AF
2019/7/19 5:04	266279.1869	35229.42102	33	AF
2019/7/19 5:05	266279.2104	35228.99482	33	AF
2019/7/19 5:06	266279.1418	35229.67487	33	AF
2019/7/19 5:07	266278.3807	35229.22744	33	AF
2019/7/19 5:08	266278.275	35228.88993	33	AF
2019/7/19 5:09	266279.0537	35228.90489	33	AF
2019/7/19 5:10	266278.8841	35229.13664	33	AF
2019/7/19 5:11	266278.3507	35229.0725	33	AF
2019/7/19 5:12	266278.6918	35228.90773	33	AF
2019/7/19 5:13	266282.5945	35225.82917	33	AF
2019/7/19 5:14	266284.2409	35226.18498	33	AF
2019/7/19 5:15	266283.372	35228.0459	33	AF
2019/7/19 5:16	266285.159	35235.64778	33	AF
2019/7/19 5:17	266284.8957	35235.51031	33	AF
2019/7/19 5:18	266285.3474	35235.81125	33	AF
2019/7/19 5:19	266286.3935	35234.75292	33	AF
2019/7/19 5:20	266286.5432	35235.07788	33	AF
2019/7/19 5:21	266285.7533	35234.88577	33	AF
2019/7/19 5:22	266284.375	35235.00532	33	AF
2019/7/19 5:23	266284.5089	35234.1531	33	AF
2019/7/19 5:24	266285.6799	35235.23401	33	AF
2019/7/19 5:25	266285.0925	35235.1991	33	AF
2019/7/19 5:26	266284.9709	35235.99143	33	AF
2019/7/19 5:27	266285.3978	35235.11683	33	AF
2019/7/19 5:28	266285.5288	35235.31036	33	AF
2019/7/19 5:29	266286.1927	35235.66121	33	AF
2019/7/19 5:30	266286.0802	35235.29992	33	AF
2019/7/19 5:31	266285.7341	35235.55346	33	AF
2019/7/19 5:32	266286.6461	35234.9444	33	AF
2019/7/19 5:33	266286.601	35233.85495	33	AF
2019/7/19 5:34	266286.5653	35235.1588	33	AF
2019/7/19 5:35	266286.4689	35235.38639	33	AF
2019/7/19 5:36	266285.419	35235.57933	33	AF
2019/7/19 5:37	266283.9803	35234.5016	33	AF
2019/7/19 5:38	266284.1081	35233.09837	33	AF
2019/7/19 5:39	266285.2631	35232.62161	33	AF
2019/7/19 5:40	266284.5777	35233.30234	33	AF
2019/7/19 5:41	266284.7441	35232.34207	33	AF
2019/7/19 5:42	266285.2409	35233.11085	33	AF
2019/7/19 5:43	266284.7233	35233.72039	33	AF
2019/7/19 5:44	266284.8583	35233.54524	33	AF
2019/7/19 5:45	266283.4176	35233.14238	33	AF
2019/7/19 5:46	266284.0535	35232.86777	33	AF
2019/7/19 5:47	266283.8553	35232.63486	33	AF
2019/7/19 5:48	266284.4274	35232.78455	33	AF
2019/7/19 5:49	266285.8277	35232.34369	33	AF
2019/7/19 5:50	266284.7731	35232.39792	33	AF
2019/7/19 5:51	266284.9096	35232.23143	33	AF
2019/7/19 5:52	266284.5955	35232.44902	33	AF
2019/7/19 5:53	266284.1621	35232.2384	33	AF
2019/7/19 5:54	266285.6867	35228.87736	33	AF
2019/7/19 5:55	266304.1188	35221.3333	33	AF
2019/7/19 5:56	266315.3241	35221.23111	33	AF
2019/7/19 5:57	266312.5143	35223.60286	33	AF
2019/7/19 5:58	266312.3044	35223.37101	33	AF
2019/7/19 5:59	266315.1788	35223.07321	33	AF
2019/7/19 6:00	266321.9395	35223.68353	33	AF
2019/7/19 6:01	266325.3878	35224.08266	33	AF
2019/7/19 6:02	266330.2042	35220.07107	33	AF
2019/7/19 6:03	266335.0443	35222.26954	33	AF
2019/7/19 6:04	266337.9829	35221.64919	33	AF
2019/7/19 6:05	266339.4889	35222.88249	33	AF
2019/7/19 6:06	266340.4072	35222.96065	33	AF
2019/7/19 6:07	266340.387	35223.31809	33	AF
2019/7/19 6:08	266340.8241	35224.17058	33	AF
2019/7/19 6:09	266336.0394	35222.34078	33	AF
2019/7/19 6:10	266345.9848	35227.13392	33	AF
2019/7/19 6:11	266380.1291	35228.25523	33	AF
2019/7/19 6:12	266399.0745	35228.6913	33	AF
2019/7/19 6:13	266411.8318	35223.76439	33	AF
2019/7/19 6:14	266429.9179	35216.06464	33	AF
2019/7/19 6:15	266457.855	35203.26715	33	AF
2019/7/19 6:16	266464.2756	35195.39852	33	AF
2019/7/19 6:17	266488.72	35180.07719	33	AF
2019/7/19 6:18	266535.7497	35150.98486	33	AF
2019/7/19 6:19	266543.7757	35144.60576	33	AF
2019/7/19 6:20	266544.9051	35143.84863	33	AF
2019/7/19 6:21	266545.0412	35144.18724	33	AF
2019/7/19 6:22	266549.3486	35148.70438	33	AF
2019/7/19 6:23	266574.464	35171.70209	33	AF
2019/7/19 6:24	266584.8788	35193.07212	33	AF
2019/7/19 6:25	266600.7237	35210.52987	33	AF
2019/7/19 6:26	266608.0463	35216.48979	33	AF
2019/7/19 6:27	266619.672	35220.46458	33	AF
2019/7/19 6:28	266628.1215	35221.24687	33	AF
2019/7/19 6:29	266632.7075	35220.10523	33	AF
2019/7/19 6:30	266655.9366	35206.25686	33	AF
2019/7/19 6:31	266685.1138	35191.88413	33	AF
2019/7/19 6:32	266699.3755	35206.57671	33	AF
2019/7/19 6:33	266716.6072	35213.05887	33	AF
2019/7/19 6:34	266747.4487	35225.08516	33	AF
2019/7/19 6:35	266776.9637	35237.64671	33	AF
2019/7/19 6:36	266791.9407	35233.76439	33	AF
2019/7/19 6:37	266793.6915	35231.21552	33	AF
2019/7/19 6:38	266806.8409	35236.50896	33	AF
2019/7/19 6:39	266834.2458	35247.3229	33	AF
2019/7/19 6:40	266840.5325	35251.20605	33	AF
2019/7/19 6:41	266845.436	35256.1417	33	AF
2019/7/19 6:42	266859.0265	35261.99637	33	AF
2019/7/19 6:43	266868.7493	35266.09505	33	AF
2019/7/19 6:44	266897.5327	35278.27578	33	AF
2019/7/19 6:45	266905.8373	35279.70439	33	AF
2019/7/19 6:46	266906.4405	35280.44714	33	AF
2019/7/19 6:47	266917.9378	35284.89812	33	AF
2019/7/19 6:48	266929.5058	35288.33814	33	AF
2019/7/19 6:49	266944.453	35285.05586	33	AF
2019/7/19 6:50	266951.9988	35278.94952	33	AF
2019/7/19 6:51	266953.6956	35283.15583	33	AF
2019/7/19 6:52	266965.8916	35291.37604	33	AF
2019/7/19 6:53	266968.3237	35292.57432	33	AF
2019/7/19 6:54	266996.2668	35302.09259	33	AF
2019/7/19 6:55	267016.8158	35313.59071	33	AF
2019/7/19 6:56	267035.8297	35329.936	33	AF
2019/7/19 6:57	267059.2776	35334.37347	33	AF
2019/7/19 6:58	267066.3741	35340.27769	33	AF
2019/7/19 6:59	267091.8726	35338.38434	33	AF
2019/7/19 7:00	267104.2588	35336.91521	33	AF
2019/7/19 7:01	267108.872	35343.46481	33	AF
2019/7/19 7:02	267113.7576	35385.39041	33	AF
2019/7/19 7:03	267125.7	35414.35598	33	AF
2019/7/19 7:04	267135.9564	35423.23265	33	AF
2019/7/19 7:05	267143.7197	35437.38067	33	AF
2019/7/19 7:06	267149.9594	35464.25993	33	AF
2019/7/19 7:07	267156.7896	35484.98615	33	AF
2019/7/19 7:08	267190.6447	35522.88258	33	AF
2019/7/19 7:09	267221.3203	35530.86229	33	AF
2019/7/19 7:10	267230.7703	35532.84868	33	AF
2019/7/19 7:11	267230.9021	35534.34141	33	AF
2019/7/19 7:12	267230.1978	35534.39575	33	AF
2019/7/19 7:13	267229.9087	35534.13829	33	AF
2019/7/19 7:14	267229.707	35533.43913	33	AF
2019/7/19 7:15	267229.7204	35533.91048	33	AF
2019/7/19 7:16	267229.6191	35533.90866	33	AF
2019/7/19 7:17	267228.5104	35533.68971	33	AF
2019/7/19 7:18	267229.8828	35534.535	33	AF
2019/7/19 7:19	267233.0417	35534.39278	33	AF
2019/7/19 7:20	267234.2916	35534.8377	33	AF
2019/7/19 7:21	267235.2717	35542.28733	33	AF
2019/7/19 7:22	267249.2289	35571.81886	33	AF
2019/7/19 7:23	267289.7732	35571.17384	33	AF
2019/7/19 7:24	267314.1175	35551.14359	33	AF
2019/7/19 7:25	267320.076	35543.45888	33	AF
2019/7/19 7:26	267320.7	35542.0797	33	AF
2019/7/19 7:27	267323.8115	35542.29972	33	AF
2019/7/19 7:28	267324.9485	35541.51936	33	AF
2019/7/19 7:29	267333.5007	35528.42594	33	AF
2019/7/19 7:30	267334.3203	35524.98396	33	AF
2019/7/19 7:31	267341.5323	35516.11608	33	AF
2019/7/19 7:32	267347.5233	35513.12854	33	AF
2019/7/19 7:33	267348.7738	35511.87084	33	AF
2019/7/19 7:34	267352.0066	35511.6918	33	AF
2019/7/19 7:35	267354.8395	35511.56311	33	AF
2019/7/19 7:36	267356.6221	35511.17415	33	AF
2019/7/19 7:37	267361.6747	35510.39797	33	AF
2019/7/19 7:38	267361.8155	35510.84644	33	AF
2019/7/19 7:39	267361.1701	35510.48047	33	AF
2019/7/19 7:40	267357.0387	35510.41108	33	AF
2019/7/19 7:41	267358.1722	35509.95	33	AF
2019/7/19 7:42	267355.6686	35509.42256	33	AF
2019/7/19 7:43	267358.0219	35510.31539	33	AF
2019/7/19 7:44	267357.0926	35511.70035	33	AF
2019/7/19 7:45	267357.8389	35511.35743	33	AF
2019/7/19 7:46	267357.851	35510.43304	33	AF
2019/7/19 7:47	267356.944	35509.79872	33	AF
2019/7/19 7:48	267357.0198	35510.27172	33	AF
2019/7/19 7:49	267357.5545	35511.36051	33	AF
2019/7/19 7:50	267357.5307	35510.29171	33	AF
2019/7/19 7:51	267357.2665	35510.6092	33	AF
2019/7/19 7:52	267357.0289	35511.25997	33	AF
2019/7/19 7:53	267356.1331	35511.43288	33	AF
2019/7/19 7:54	267356.5649	35511.01655	33	AF
2019/7/19 7:55	267364.213	35517.3456	33	AF
2019/7/19 7:56	267369.2067	35519.51635	33	AF
2019/7/19 7:57	267373.7608	35520.28	33	AF
2019/7/19 7:58	267373.3764	35519.45	33	AF
2019/7/19 7:59	267373.9082	35520.00383	33	AF
2019/7/19 8:00	267372.951	35520.05362	33	AF
2019/7/19 8:01	267372.6894	35520.52521	33	AF
2019/7/19 8:02	267375.4983	35515.7799	33	AF
2019/7/19 8:03	267387.8907	35508.1431	33	AF
2019/7/19 8:04	267404.3436	35508.79968	33	AF
2019/7/19 8:05	267422.652	35509.08129	33	AF
2019/7/19 8:06	267432.3612	35499.17968	33	AF
2019/7/19 8:07	267440.3511	35487.23281	33	AF
2019/7/19 8:08	267437.9684	35480.97423	33	AF
2019/7/19 8:09	267437.9864	35477.81572	33	AF
2019/7/19 8:10	267436.2384	35474.12853	33	AF
2019/7/19 8:11	267434.6085	35475.50331	33	AF
2019/7/19 8:12	267435.1952	35472.74841	33	AF
2019/7/19 8:13	267433.9152	35472.49465	33	AF
2019/7/19 8:14	267433.6454	35475.35769	33	AF
2019/7/19 8:15	267432.7862	35476.67977	33	AF
2019/7/19 8:16	267435.2969	35472.94581	33	AF
2019/7/19 8:17	267434.0661	35478.29599	33	AF
2019/7/19 8:18	267435.0202	35478.59553	33	AF
2019/7/19 8:19	267435.7586	35474.73953	33	AF
2019/7/19 8:20	267434.6458	35475.28418	33	AF
2019/7/19 8:21	267435.315	35476.92258	33	AF
2019/7/19 8:22	267435.6373	35475.11229	33	AF
2019/7/19 8:23	267434.9974	35473.26128	33	AF
2019/7/19 8:24	267435.8595	35475.37567	33	AF
2019/7/19 8:25	267434.5132	35473.0304	33	AF
2019/7/19 8:26	267434.7446	35472.07068	33	AF
2019/7/19 8:27	267434.415	35470.25499	33	AF
2019/7/19 8:28	267434.6889	35466.5521	33	AF
2019/7/19 8:29	267435.7981	35474.35665	33	AF
2019/7/19 8:30	267434.5511	35479.5459	33	AF
2019/7/19 8:31	267432.6812	35476.72274	33	AF
2019/7/19 8:32	267433.7726	35471.88724	33	AF
2019/7/19 8:33	267433.8727	35472.5483	33	AF
2019/7/19 8:34	267434.8948	35470.34172	33	AF
2019/7/19 8:35	267433.6561	35474.24353	33	AF
2019/7/19 8:36	267433.2844	35476.35781	33	AF
2019/7/19 8:37	267434.6033	35478.14361	33	AF
2019/7/19 8:38	267434.3391	35472.80886	33	AF
2019/7/19 8:39	267435.0608	35474.45469	33	AF
2019/7/19 8:40	267434.1128	35477.92656	33	AF
2019/7/19 8:41	267434.8895	35475.57864	33	AF
2019/7/19 8:42	267434.4914	35476.92791	33	AF
2019/7/19 8:43	267433.1504	35472.6808	33	AF
2019/7/19 8:44	267434.1671	35471.98903	33	AF
2019/7/19 8:45	267435.1592	35472.20277	33	AF
2019/7/19 8:46	267434.6977	35472.45504	33	AF
2019/7/19 8:47	267436.7048	35474.11258	33	AF
2019/7/19 8:48	267429.2366	35473.70008	33	AF
2019/7/19 8:49	267432.659	35473.36923	33	AF
2019/7/19 8:50	267432.046	35474.18709	33	AF
2019/7/19 8:51	267432.0673	35473.25119	33	AF
2019/7/19 8:52	267432.5837	35472.74101	33	AF
2019/7/19 8:53	267431.2735	35473.53155	33	AF
2019/7/19 8:54	267431.6286	35473.07505	33	AF
2019/7/19 8:55	267431.1734	35471.42401	33	AF
2019/7/19 8:56	267430.5538	35471.59996	33	AF
2019/7/19 8:57	267431.4807	35471.2479	33	AF
2019/7/19 8:58	267433.108	35472.08705	33	AF
2019/7/19 8:59	267432.0038	35470.98068	33	AF
2019/7/19 9:00	267432.9389	35471.93261	33	AF
2019/7/19 9:01	267432.0367	35470.77219	33	AF
2019/7/19 9:02	267430.1212	35470.68465	33	AF
2019/7/19 9:03	267425.6978	35466.725	33	AF
2019/7/19 9:04	267425.4435	35466.5173	33	AF
2019/7/19 9:05	267425.0228	35466.54098	33	AF
2019/7/19 9:06	267425.3917	35466.3468	33	AF
2019/7/19 9:07	267425.0235	35466.24267	33	AF
2019/7/19 9:08	267424.979	35466.20365	33	AF
2019/7/19 9:09	267424.9601	35466.45307	33	AF
2019/7/19 9:10	267425.1499	35466.44602	33	AF
2019/7/19 9:11	267424.673	35465.72092	33	AF
2019/7/19 9:12	267429.3112	35462.72261	33	AF
2019/7/19 9:13	267442.3501	35455.75705	33	AF
2019/7/19 9:14	267457.7018	35433.12284	33	AF
2019/7/19 9:15	267458.6154	35430.50723	33	AF
2019/7/19 9:16	267458.3473	35430.91413	33	AF
2019/7/19 9:17	267458.9956	35431.0222	33	AF
2019/7/19 9:18	267456.8909	35427.32827	33	AF
2019/7/19 9:19	267456.9426	35422.90229	33	AF
2019/7/19 9:20	267459.1598	35408.079	33	AF
2019/7/19 9:21	267466.9563	35378.71295	33	AF
2019/7/19 9:22	267484.5377	35354.06954	33	AF
2019/7/19 9:23	267509.6023	35332.88745	33	AF
2019/7/19 9:24	267537.8952	35321.08706	33	AF
2019/7/19 9:25	267549.0012	35322.22292	33	AF
2019/7/19 9:26	267556.6651	35315.6006	33	AF
2019/7/19 9:27	267563.4551	35302.18093	33	AF
2019/7/19 9:28	267571.1741	35293.29914	33	AF
2019/7/19 9:29	267576.7375	35288.85136	33	AF
2019/7/19 9:30	267583.2374	35267.90422	33	AF
2019/7/19 9:31	267586.4053	35257.95734	33	AF
2019/7/19 9:32	267583.7054	35250.28656	33	AF
2019/7/19 9:33	267589.9734	35242.3972	33	AF
2019/7/19 9:34	267599.0762	35237.25687	33	AF
2019/7/19 9:35	267601.3142	35228.83337	33	AF
2019/7/19 9:36	267607.0787	35219.06107	33	AF
2019/7/19 9:37	267605.5897	35215.60813	33	AF
2019/7/19 9:38	267600.4547	35208.29954	33	AF
2019/7/19 9:39	267607.9836	35197.67284	33	AF
2019/7/19 9:40	267623.8321	35177.07756	33	AF
2019/7/19 9:41	267625.2292	35163.2363	33	AF
2019/7/19 9:42	267623.1	35149.42667	33	AF
2019/7/19 9:43	267614.4308	35141.84527	33	AF
2019/7/19 9:44	267604.375	35142.59978	33	AF
2019/7/19 9:45	267593.8525	35133.16333	33	AF
2019/7/19 9:46	267568.462	35115.31605	33	AF
2019/7/19 9:47	267559.2316	35101.27875	33	AF
2019/7/19 9:48	267555.4174	35098.7266	33	AF
2019/7/19 9:49	267555.4294	35098.28842	33	AF
2019/7/19 9:50	267547.409	35083.40052	33	AF
2019/7/19 9:51	267536.4114	35071.41843	33	AF
2019/7/19 9:52	267535.1593	35070.0059	33	AF
2019/7/19 9:53	267534.2619	35061.83705	33	AF
2019/7/19 9:54	267535.3133	35054.53385	33	AF
2019/7/19 9:55	267536.1142	35053.46782	33	AF
2019/7/19 9:56	267539.2507	35052.95564	33	AF
2019/7/19 9:57	267547.362	35048.30163	33	AF
2019/7/19 9:58	267549.3524	35050.28417	33	AF
2019/7/19 9:59	267551.5012	35052.12567	33	AF
2019/7/19 10:00	267552.8734	35050.47739	33	AF
2019/7/19 10:01	267555.8985	35044.80168	33	AF
2019/7/19 10:02	267556.6526	35041.32672	33	AF
2019/7/19 10:03	267563.0997	35042.74834	33	AF
2019/7/19 10:04	267570.0061	35040.40638	33	AF
2019/7/19 10:05	267573.7398	35040.86085	33	AF
2019/7/19 10:06	267574.5915	35040.61413	33	AF
2019/7/19 10:07	267575.1597	35040.63337	33	AF
2019/7/19 10:08	267576.1725	35040.20808	33	AF
2019/7/19 10:09	267580.2623	35031.87435	33	AF
2019/7/19 10:10	267580.2464	35012.61414	33	AF
2019/7/19 10:11	267579.0193	35011.44714	33	AF
2019/7/19 10:12	267580.732	35011.57436	33	AF
2019/7/19 10:13	267584.9647	35012.49447	33	AF
2019/7/19 10:14	267584.7365	35011.58001	33	AF
2019/7/19 10:15	267583.6735	35010.1208	33	AF
2019/7/19 10:16	267581.611	35008.16905	33	AF
2019/7/19 10:17	267581.6125	35010.4518	33	AF
2019/7/19 10:18	267579.2923	35008.99665	33	AF
2019/7/19 10:19	267577.8214	35007.96907	33	AF
2019/7/19 10:20	267580.8338	35009.9221	33	AF
2019/7/19 10:21	267583.292	35010.19019	33	AF
2019/7/19 10:22	267583.5593	35010.53282	33	AF
2019/7/19 10:23	267583.7794	35010.55011	33	AF
2019/7/19 10:24	267584.6015	35012.94968	33	AF
2019/7/19 10:25	267583.9237	35011.99936	33	AF
2019/7/19 10:26	267584.0024	35010.9875	33	AF
2019/7/19 10:27	267584.1066	35011.37386	33	AF
2019/7/19 10:28	267584.4249	35010.56026	33	AF
2019/7/19 10:29	267582.4954	35010.59903	33	AF
2019/7/19 10:30	267583.714	35010.82681	33	AF
2019/7/19 10:31	267582.9104	35010.79453	33	AF
2019/7/19 10:32	267582.3886	35010.33674	33	AF
2019/7/19 10:33	267583.9755	35010.9864	33	AF
2019/7/19 10:34	267583.832	35011.06809	33	AF
2019/7/19 10:35	267583.6586	35010.69502	33	AF
2019/7/19 10:36	267583.4915	35011.17876	33	AF
2019/7/19 10:37	267583.7341	35011.35623	33	AF
2019/7/19 10:38	267583.261	35010.27333	33	AF
2019/7/19 10:39	267584.4662	35011.17728	33	AF
2019/7/19 10:40	267583.1458	35011.36894	33	AF
2019/7/19 10:41	267582.6057	35010.92732	33	AF
2019/7/19 10:42	267582.5359	35010.9642	33	AF
2019/7/19 10:43	267582.9172	35011.20727	33	AF
2019/7/19 10:44	267584.6653	35011.00064	33	AF
2019/7/19 10:45	267583.2117	35012.0301	33	AF
2019/7/19 10:46	267584.458	35011.10889	33	AF
2019/7/19 10:47	267585.4575	35010.74996	33	AF
2019/7/19 10:48	267584.3002	35010.9738	33	AF
2019/7/19 10:49	267585.1425	35010.64698	33	AF
2019/7/19 10:50	267583.3814	35011.67448	33	AF
2019/7/19 10:51	267583.3354	35011.06616	33	AF
2019/7/19 10:52	267585.5465	35010.25415	33	AF
2019/7/19 10:53	267583.3038	35010.77491	33	AF
2019/7/19 10:54	267582.5689	35010.60233	33	AF
2019/7/19 10:55	267581.8804	35006.73871	33	AF
2019/7/19 10:56	267581.0473	35008.88422	33	AF
2019/7/19 10:57	267580.5774	35010.65214	33	AF
2019/7/19 10:58	267584.9995	35005.53378	33	AF
2019/7/19 10:59	267586.2285	34998.7065	33	AF
2019/7/19 11:00	267587.5838	34998.6865	33	AF
2019/7/19 11:01	267587.0687	34998.97584	33	AF
2019/7/19 11:02	267586.6769	34999.53631	33	AF
2019/7/19 11:03	267586.8566	34999.54163	33	AF
2019/7/19 11:04	267586.4605	34999.69894	33	AF
2019/7/19 11:05	267586.4783	34999.70078	33	AF
2019/7/19 11:06	267586.7058	35000.26943	33	AF
2019/7/19 11:07	267585.8737	34999.48781	33	AF
2019/7/19 11:08	267583.4086	34998.49434	33	AF
2019/7/19 11:09	267583.2117	34999.45092	33	AF
2019/7/19 11:10	267582.0217	35000.84901	33	AF
2019/7/19 11:11	267580.4664	34998.23907	33	AF
2019/7/19 11:12	267580.2932	34997.04255	33	AF
2019/7/19 11:13	267580.959	34997.64263	33	AF
2019/7/19 11:14	267583.6739	34999.90007	33	AF
2019/7/19 11:15	267582.1114	34998.76453	33	AF
2019/7/19 11:16	267580.9477	34998.71107	33	AF
2019/7/19 11:17	267580.5094	34998.85255	33	AF
2019/7/19 11:18	267582.2806	34999.24483	33	AF
2019/7/19 11:19	267581.5048	34998.71206	33	AF
2019/7/19 11:20	267581.3953	35002.29787	33	AF
2019/7/19 11:21	267576.5913	35006.49312	33	AF
2019/7/19 11:22	267570.8829	35012.99152	33	AF
2019/7/19 11:23	267561.8192	35021.64443	33	AF
2019/7/19 11:24	267546.6658	35024.72264	33	AF
2019/7/19 11:25	267528.9693	35021.79576	33	AF
2019/7/19 11:26	267521.6897	35026.54777	33	AF
2019/7/19 11:27	267508.598	35029.01512	33	AF
2019/7/19 11:28	267504.1532	35030.88873	33	AF
2019/7/19 11:29	267504.0856	35030.65315	33	AF
2019/7/19 11:30	267504.3659	35035.76466	33	AF
2019/7/19 11:31	267498.3821	35048.77033	33	AF
2019/7/19 11:32	267492.5839	35060.16925	33	AF
2019/7/19 11:33	267485.5099	35090.19176	33	AF
2019/7/19 11:34	267494.1828	35106.4689	33	AF
2019/7/19 11:35	267501.9684	35109.30691	33	AF
2019/7/19 11:36	267504.3599	35122.90095	33	AF
2019/7/19 11:37	267504.519	35136.07258	33	AF
2019/7/19 11:38	267509.2231	35138.91639	33	AF
2019/7/19 11:39	267525.2542	35154.46829	33	AF
2019/7/19 11:40	267537.0475	35171.4604	33	AF
2019/7/19 11:41	267551.7675	35182.26971	33	AF
2019/7/19 11:42	267553.6033	35199.99456	33	AF
2019/7/19 11:43	267542.2203	35221.57737	33	AF
2019/7/19 11:44	267546.6841	35237.26823	33	AF
2019/7/19 11:45	267553.1037	35245.60316	33	AF
2019/7/19 11:46	267540.2211	35257.54917	33	AF
2019/7/19 11:47	267531.4359	35273.6761	33	AF
2019/7/19 11:48	267512.0129	35319.08689	33	AF
2019/7/19 11:49	267473.1233	35369.78852	33	AF
2019/7/19 11:50	267410.4248	35405.9289	33	AF
2019/7/19 11:51	267364.1705	35414.41147	33	AF
2019/7/19 11:52	267345.8536	35413.68743	33	AF
2019/7/19 11:53	267304.8082	35404.73945	33	AF
2019/7/19 11:54	267267.3893	35384.14335	33	AF
2019/7/19 11:55	267261.2448	35373.81638	33	AF
2019/7/19 11:56	267249.7344	35363.62434	33	AF
2019/7/19 11:57	267241.2733	35362.01161	33	AF
2019/7/19 11:58	267240.7857	35362.50316	33	AF
2019/7/19 11:59	267231.5296	35360.33149	33	AF
2019/7/19 12:00	267229.5743	35356.45207	33	AF
2019/7/19 12:01	267229.4638	35356.76674	33	AF
2019/7/19 12:02	267228.9497	35356.58197	33	AF
2019/7/19 12:03	267230.7018	35357.05298	33	AF
2019/7/19 12:04	267229.4252	35356.64142	33	AF
2019/7/19 12:05	267229.7216	35356.94515	33	AF
2019/7/19 12:06	267230.0484	35358.0456	33	AF
2019/7/19 12:07	267226.6821	35366.56834	33	AF
2019/7/19 12:08	267210.3685	35401.37975	33	AF
2019/7/19 12:09	267198.2951	35423.95636	33	AF
2019/7/19 12:10	267181.4403	35444.85222	33	AF
2019/7/19 12:11	267162.0693	35453.16477	33	AF
2019/7/19 12:12	267159.5349	35454.96371	33	AF
2019/7/19 12:13	267155.7209	35467.04568	33	AF
2019/7/19 12:14	267132.5661	35460.87789	33	AF
2019/7/19 12:15	267098.2939	35444.18217	33	AF
2019/7/19 12:16	267075.5699	35429.41155	33	AF
2019/7/19 12:17	267069.0153	35421.40439	33	AF
2019/7/19 12:18	267069.5198	35419.99058	33	AF
2019/7/19 12:19	267069.474	35421.22199	33	AF
2019/7/19 12:20	267069.7512	35421.72002	33	AF
2019/7/19 12:21	267069.7983	35421.50783	33	AF
2019/7/19 12:22	267068.4106	35422.12473	33	AF
2019/7/19 12:23	267051.6105	35427.0519	33	AF
2019/7/19 12:24	267034.3439	35438.02077	33	AF
2019/7/19 12:25	267029.7069	35441.57007	33	AF
2019/7/19 12:26	267031.6264	35442.95168	33	AF
2019/7/19 12:27	267029.8584	35444.01919	33	AF
2019/7/19 12:28	267029.1659	35442.41759	33	AF
2019/7/19 12:29	267028.4243	35443.40378	33	AF
2019/7/19 12:30	267028.5422	35443.75843	33	AF
2019/7/19 12:31	267030.4302	35444.03179	33	AF
2019/7/19 12:32	267030.5076	35443.23561	33	AF
2019/7/19 12:33	267029.3925	35442.71839	33	AF
2019/7/19 12:34	267026.6837	35440.4239	33	AF
2019/7/19 12:35	266974.7364	35448.16246	33	AF
2019/7/19 12:36	266964.9675	35442.4917	33	AF
2019/7/19 12:37	266948.7069	35429.58918	33	AF
2019/7/19 12:38	266927.4305	35436.17063	33	AF
2019/7/19 12:39	266917.4953	35441.78196	33	AF
2019/7/19 12:40	266915.3208	35448.71989	33	AF
2019/7/19 12:41	266917.0564	35455.97961	33	AF
2019/7/19 12:42	266911.8423	35466.7836	33	AF
2019/7/19 12:43	266895.5713	35480.10942	33	AF
2019/7/19 12:44	266888.7905	35493.4639	33	AF
2019/7/19 12:45	266886.1995	35503.7206	33	AF
2019/7/19 12:46	266878.7074	35509.71026	33	AF
2019/7/19 12:47	266863.8992	35537.73255	33	AF
2019/7/19 12:48	266834.8666	35584.36376	33	AF
2019/7/19 12:49	266805.4715	35629.88382	33	AF
2019/7/19 12:50	266784.6637	35641.84482	33	AF
2019/7/19 12:51	266782.6092	35642.11751	33	AF
2019/7/19 12:52	266783.3506	35641.35419	33	AF
2019/7/19 12:53	266782.2564	35642.02984	33	AF
2019/7/19 12:54	266752.4349	35628.10828	33	AF
2019/7/19 12:55	266725.166	35613.37841	33	AF
2019/7/19 12:56	266717.8131	35610.77648	33	AF
2019/7/19 12:57	266722.8787	35595.12101	33	AF
2019/7/19 12:58	266725.5721	35585.7753	33	AF
2019/7/19 12:59	266723.0228	35584.76144	33	AF
2019/7/19 13:00	266725.9899	35577.67121	33	AF
2019/7/19 13:01	266721.604	35578.46976	33	AF
2019/7/19 13:02	266716.9591	35580.12019	33	AF
2019/7/19 13:03	266712.1539	35582.98271	33	AF
2019/7/19 13:04	266710.9386	35584.13527	33	AF
2019/7/19 13:05	266708.3261	35583.9817	33	AF
2019/7/19 13:06	266701.8538	35581.17515	33	AF
2019/7/19 13:07	266691.8525	35583.70765	33	AF
2019/7/19 13:08	266676.3608	35583.65424	33	AF
2019/7/19 13:09	266663.9757	35581.6742	33	AF
2019/7/19 13:10	266661.0134	35575.3792	33	AF
2019/7/19 13:11	266657.4329	35574.57001	33	AF
2019/7/19 13:12	266654.6565	35575.21644	33	AF
2019/7/19 13:13	266654.8943	35576.50198	33	AF
2019/7/19 13:14	266653.1776	35576.7676	33	AF
2019/7/19 13:15	266652.3405	35569.88411	33	AF
2019/7/19 13:16	266652.9898	35541.39223	33	AF
2019/7/19 13:17	266645.1031	35516.6468	33	AF
2019/7/19 13:18	266641.785	35492.00016	33	AF
2019/7/19 13:19	266639.1487	35480.1684	33	AF
2019/7/19 13:20	266633.9697	35476.52596	33	AF
2019/7/19 13:21	266625.2089	35469.08444	33	AF
2019/7/19 13:22	266623.5892	35467.23689	33	AF
2019/7/19 13:23	266620.3989	35456.49271	33	AF
2019/7/19 13:24	266618.2604	35445.53371	33	AF
2019/7/19 13:25	266613.7144	35443.34909	33	AF
2019/7/19 13:26	266611.0609	35444.22802	33	AF
2019/7/19 13:27	266603.4022	35444.10552	33	AF
2019/7/19 13:28	266588.4889	35435.67202	33	AF
2019/7/19 13:29	266580.4895	35433.20239	33	AF
2019/7/19 13:30	266574.2035	35425.77233	33	AF
2019/7/19 13:31	266556.8851	35395.72071	33	AF
2019/7/19 13:32	266534.7697	35372.36589	33	AF
2019/7/19 13:33	266515.2439	35349.53241	33	AF
2019/7/19 13:34	266484.9063	35331.91422	33	AF
2019/7/19 13:35	266453.9897	35304.99978	33	AF
2019/7/19 13:36	266427.1707	35277.88331	33	AF
2019/7/19 13:37	266421.0985	35274.34686	33	AF
2019/7/19 13:38	266421.3085	35274.58148	33	AF
2019/7/19 13:39	266421.6467	35275.07692	33	AF
2019/7/19 13:40	266421.9572	35274.11662	33	AF
2019/7/19 13:41	266421.9731	35273.81375	33	AF
2019/7/19 13:42	266417.0873	35276.64309	33	AF
2019/7/19 13:43	266417.3622	35276.70405	33	AF
2019/7/19 13:44	266416.2838	35276.80714	33	AF
2019/7/19 13:45	266415.8085	35276.91028	33	AF
2019/7/19 13:46	266415.6149	35277.2519	33	AF
2019/7/19 13:47	266415.9083	35277.35415	33	AF
2019/7/19 13:48	266416.1663	35276.71591	33	AF
2019/7/19 13:49	266417.2369	35276.65781	33	AF
2019/7/19 13:50	266413.7604	35276.57298	33	AF
2019/7/19 13:51	266412.438	35274.30457	33	AF
2019/7/19 13:52	266412.8381	35270.57987	33	AF
2019/7/19 13:53	266413.1801	35263.83438	33	AF
2019/7/19 13:54	266404.3154	35238.31156	33	AF
2019/7/19 13:55	266374.9865	35207.61991	33	AF
2019/7/19 13:56	266360.2785	35184.95389	33	AF
2019/7/19 13:57	266338.2522	35184.49037	33	AF
2019/7/19 13:58	266326.3932	35189.85469	33	AF
2019/7/19 13:59	266296.0418	35182.44721	33	AF
2019/7/19 14:00	266267.0342	35166.08064	33	AF
2019/7/19 14:01	266264.7984	35172.13819	33	AF
2019/7/19 14:02	266276.2101	35172.8371	33	AF
2019/7/19 14:03	266267.2663	35172.17898	33	AF
2019/7/19 14:04	266257.3022	35178.42908	33	AF
2019/7/19 14:05	266268.0303	35174.8114	33	AF
2019/7/19 14:06	266275.4325	35175.20273	33	AF
2019/7/19 14:07	266275.9366	35178.32113	33	AF
2019/7/19 14:08	266277.8783	35177.1721	33	AF
2019/7/19 14:09	266277.5388	35176.4585	33	AF
2019/7/19 14:10	266277.5529	35176.86432	33	AF
2019/7/19 14:11	266280.0685	35178.95147	33	AF
2019/7/19 14:12	266277.3657	35177.33646	33	AF
2019/7/19 14:13	266275.9707	35176.54979	33	AF
2019/7/19 14:14	266279.4381	35169.83629	33	AF
2019/7/19 14:15	266281.0431	35168.41432	33	AF
2019/7/19 14:16	266284.654	35167.13223	33	AF
2019/7/19 14:17	266287.6659	35169.18075	33	AF
2019/7/19 14:18	266285.1364	35167.19517	33	AF
2019/7/19 14:19	266280.0405	35168.10206	33	AF
2019/7/19 14:20	266285.8752	35163.94084	33	AF
2019/7/19 14:21	266289.616	35162.45799	33	AF
2019/7/19 14:22	266289.2682	35165.77656	33	AF
2019/7/19 14:23	266287.3284	35166.32224	33	AF
2019/7/19 14:24	266285.3028	35165.49625	33	AF
2019/7/19 14:25	266283.5292	35172.54785	33	AF
2019/7/19 14:26	266290.7683	35165.26619	33	AF
2019/7/19 14:27	266299.2761	35153.40632	33	AF
2019/7/19 14:28	266302.1155	35148.97105	33	AF
2019/7/19 14:29	266309.2098	35131.76778	33	AF
2019/7/19 14:30	266322.7749	35118.61633	33	AF
2019/7/19 14:31	266323.7857	35118.25573	33	AF
2019/7/19 14:32	266326.1616	35120.51435	33	AF
2019/7/19 14:33	266329.1838	35124.41629	33	AF
2019/7/19 14:34	266336.6531	35111.78771	33	AF
2019/7/19 14:35	266343.6955	35100.6622	33	AF
2019/7/19 14:36	266351.7268	35102.15208	33	AF
2019/7/19 14:37	266352.4731	35102.53997	33	AF
2019/7/19 14:38	266356.5253	35105.20066	33	AF
2019/7/19 14:39	266356.9333	35104.20127	33	AF
2019/7/19 14:40	266357.1743	35106.32391	33	AF
2019/7/19 14:41	266361.1625	35110.57622	33	AF
2019/7/19 14:42	266363.2331	35111.92715	33	AF
2019/7/19 14:43	266369.5998	35108.98659	33	AF
2019/7/19 14:44	266374.4217	35108.21483	33	AF
2019/7/19 14:45	266375.7629	35107.69145	33	AF
2019/7/19 14:46	266376.5461	35109.03661	33	AF
2019/7/19 14:47	266376.9129	35110.46684	33	AF
2019/7/19 14:48	266376.5854	35112.15013	33	AF
2019/7/19 14:49	266375.8013	35113.03144	33	AF
2019/7/19 14:50	266375.2832	35116.41601	33	AF
2019/7/19 14:51	266374.9443	35116.75015	33	AF
2019/7/19 14:52	266377.1774	35119.76017	33	AF
2019/7/19 14:53	266381.4516	35118.35923	33	AF
2019/7/19 14:54	266387.7386	35120.69356	33	AF
2019/7/19 14:55	266392.3805	35123.22897	33	AF
2019/7/19 14:56	266392.3293	35123.65903	33	AF
2019/7/19 14:57	266392.1384	35123.42626	33	AF
2019/7/19 14:58	266391.116	35125.04536	33	AF
2019/7/19 14:59	266391.5503	35136.08916	33	AF
2019/7/19 15:00	266398.8164	35137.57255	33	AF
2019/7/20 4:00	266284.499	35237.93872	33	AF
2019/7/20 4:01	266282.9415	35242.17134	33	AF
2019/7/20 4:02	266282.504	35244.07309	33	AF
2019/7/20 4:03	266283.2079	35245.36776	33	AF
2019/7/20 4:04	266284.9834	35250.04359	33	AF
2019/7/20 4:05	266284.6696	35250.22726	33	AF
2019/7/20 4:06	266286.8427	35248.93974	33	AF
2019/7/20 4:07	266292.0452	35249.41932	33	AF
2019/7/20 4:08	266289.8712	35251.46202	33	AF
2019/7/20 4:09	266289.5083	35256.5348	33	AF
2019/7/20 4:10	266287.3514	35261.68795	33	AF
2019/7/20 4:11	266289.2303	35262.06492	33	AF
2019/7/20 4:12	266289.8255	35262.97415	33	AF
2019/7/20 4:13	266290.1945	35264.40217	33	AF
2019/7/20 4:14	266291.0616	35264.63223	33	AF
2019/7/20 4:15	266290.193	35264.09782	33	AF
2019/7/20 4:16	266293.6507	35262.11065	33	AF
2019/7/20 4:17	266293.9975	35260.97154	33	AF
2019/7/20 4:18	266293.9096	35261.67924	33	AF
2019/7/20 4:19	266294.3353	35260.21751	33	AF
2019/7/20 4:20	266294.7446	35258.52215	33	AF
2019/7/20 4:21	266271.5024	35215.28009	33	AF
2019/7/20 4:22	266259.0513	35187.35453	33	AF
2019/7/20 4:23	266258.6746	35187.35313	33	AF
2019/7/20 4:24	266259.4447	35186.42132	33	AF
2019/7/20 4:25	266263.329	35169.45835	33	AF
2019/7/20 4:26	266275.0049	35179.83679	33	AF
2019/7/20 4:27	266277.894	35192.61825	33	AF
2019/7/20 4:28	266278.5295	35193.43365	33	AF
2019/7/20 4:29	266282.8487	35207.05745	33	AF
2019/7/20 4:30	266282.4137	35229.06016	33	AF
2019/7/20 4:31	266284.132	35233.52548	33	AF
2019/7/20 4:32	266284.7415	35238.30052	33	AF
2019/7/20 4:33	266293.9449	35260.98703	33	AF
2019/7/20 4:34	266294.9554	35264.5107	33	AF
2019/7/20 4:35	266288.0529	35271.55395	33	AF
2019/7/20 4:36	266280.3121	35282.48015	33	AF
2019/7/20 4:37	266281.3897	35283.24513	33	AF
2019/7/20 4:38	266282.1486	35283.53052	33	AF
2019/7/20 4:39	266281.4714	35284.94843	33	AF
2019/7/20 4:40	266277.2286	35287.48731	33	AF
2019/7/20 4:41	266278.8599	35294.30835	33	AF
2019/7/20 4:42	266274.2775	35309.20002	33	AF
2019/7/20 4:43	266280.5491	35318.17487	33	AF
2019/7/20 4:44	266287.6237	35316.17757	33	AF
2019/7/20 4:45	266291.8831	35331.81474	33	AF
2019/7/20 4:46	266302.1064	35339.71869	33	AF
2019/7/20 4:47	266314.5286	35345.22151	33	AF
2019/7/20 4:48	266323.2067	35358.53084	33	AF
2019/7/20 4:49	266319.7355	35377.33326	33	AF
2019/7/20 4:50	266304.5519	35364.23449	33	AF
2019/7/20 4:51	266301.1842	35360.53674	33	AF
2019/7/20 4:52	266301.6066	35362.35002	33	AF
2019/7/20 4:53	266307.0635	35378.04373	33	AF
2019/7/20 4:54	266299.7479	35381.68947	33	AF
2019/7/20 4:55	266294.3778	35384.88244	33	AF
2019/7/20 4:56	266293.344	35385.13664	33	AF
2019/7/20 4:57	266297.2378	35384.99449	33	AF
2019/7/20 4:58	266311.5082	35418.21007	33	AF
2019/7/20 4:59	266324.6589	35442.23443	33	AF
2019/7/20 5:00	266333.7525	35444.93723	33	AF
2019/7/20 5:01	266334.8323	35446.13928	33	AF
2019/7/20 5:02	266344.0815	35447.90559	33	AF
2019/7/20 5:03	266399.544	35494.30914	33	AF
2019/7/20 5:04	266435.6227	35564.56452	33	AF
2019/7/20 5:05	266456.4941	35610.95339	33	AF
2019/7/20 5:06	266462.4715	35656.7628	33	AF
2019/7/20 5:07	266461.1598	35672.99247	33	AF
2019/7/20 5:08	266461.0138	35694.03764	33	AF
2019/7/20 5:09	266464.0777	35718.33482	33	AF
2019/7/20 5:10	266467.0021	35744.22533	33	AF
2019/7/20 5:11	266463.4988	35797.89682	33	AF
2019/7/20 5:12	266460.0707	35813.50349	33	AF
2019/7/20 5:13	266459.6243	35813.05379	33	AF
2019/7/20 5:14	266458.6876	35813.77218	33	AF
2019/7/20 5:15	266458.6589	35814.05367	33	AF
2019/7/20 5:16	266457.8484	35814.45165	33	AF
2019/7/20 5:17	266457.6976	35813.2848	33	AF
2019/7/20 5:18	266461.9416	35815.41657	33	AF
2019/7/20 5:19	266492.2084	35859.73717	33	AF
2019/7/20 5:20	266508.7652	35897.55852	33	AF
2019/7/20 5:21	266515.6166	35897.80923	33	AF
2019/7/20 5:22	266515.1075	35896.23677	33	AF
2019/7/20 5:23	266514.96	35896.69747	33	AF
2019/7/20 5:24	266517.1853	35898.34059	33	AF
2019/7/20 5:25	266517.0748	35896.30217	33	AF
2019/7/20 5:26	266517.006	35896.6729	33	AF
2019/7/20 5:27	266518.3135	35894.17001	33	AF
2019/7/20 5:28	266519.2007	35894.88083	33	AF
2019/7/20 5:29	266517.277	35903.88169	33	AF
2019/7/20 5:30	266525.7402	35919.83226	33	AF
2019/7/20 5:31	266530.3114	35917.05919	33	AF
2019/7/20 5:32	266521.0491	35916.18291	33	AF
2019/7/20 5:33	266516.6187	35919.9161	33	AF
2019/7/20 5:34	266514.3877	35921.96026	33	AF
2019/7/20 5:35	266516.1661	35926.02941	33	AF
2019/7/20 5:36	266522.0464	35925.91905	33	AF
2019/7/20 5:37	266526.653	35925.55568	33	AF
2019/7/20 5:38	266529.1022	35926.29586	33	AF
2019/7/20 5:39	266535.7595	35929.49703	33	AF
2019/7/20 5:40	266536.2701	35938.77814	33	AF
2019/7/20 5:41	266538.3751	35939.85886	33	AF
2019/7/20 5:42	266542.8881	35938.23443	33	AF
2019/7/20 5:43	266550.7318	35936.08025	33	AF
2019/7/20 5:44	266555.8792	35946.65926	33	AF
2019/7/20 5:45	266556.4277	35954.53703	33	AF
2019/7/20 5:46	266575.8475	35967.52086	33	AF
2019/7/20 5:47	266592.6213	35977.56802	33	AF
2019/7/20 5:48	266601.0534	35988.77734	33	AF
2019/7/20 5:49	266631.2292	35999.42303	33	AF
2019/7/20 5:50	266654.8102	36017.63157	33	AF
2019/7/20 5:51	266655.0222	36024.3939	33	AF
2019/7/20 5:52	266650.394	36029.55788	33	AF
2019/7/20 5:53	266652.9269	36030.86304	33	AF
2019/7/20 5:54	266655.617	36026.3076	33	AF
2019/7/20 5:55	266667.5466	36037.18585	33	AF
2019/7/20 5:56	266676.6336	36041.31707	33	AF
2019/7/20 5:57	266677.1562	36040.75259	33	AF
2019/7/20 5:58	266676.9212	36040.33705	33	AF
2019/7/20 5:59	266676.6761	36041.40886	33	AF
2019/7/20 6:00	266676.4954	36044.25033	33	AF
2019/7/20 6:01	266673.4975	36052.21854	33	AF
2019/7/20 6:02	266665.0945	36066.55723	33	AF
2019/7/20 6:03	266673.9005	36082.76192	33	AF
2019/7/20 6:04	266680.552	36099.65023	33	AF
2019/7/20 6:05	266681.5296	36100.36158	33	AF
2019/7/20 6:06	266681.9531	36100.06802	33	AF
2019/7/20 6:07	266681.8149	36100.44244	33	AF
2019/7/20 6:08	266682.5458	36100.24289	33	AF
2019/7/20 6:09	266680.8037	36099.5722	33	AF
2019/7/20 6:10	266680.7147	36099.18934	33	AF
2019/7/20 6:11	266681.6088	36099.20777	33	AF
2019/7/20 6:12	266683.1181	36107.03236	33	AF
2019/7/20 6:13	266680.8518	36129.05477	33	AF
2019/7/20 6:14	266667.5743	36162.24482	33	AF
2019/7/20 6:15	266664.5061	36163.12864	33	AF
2019/7/20 6:16	266661.7114	36161.93746	33	AF
2019/7/20 6:17	266674.5906	36185.84877	33	AF
2019/7/20 6:18	266695.4994	36219.23667	33	AF
2019/7/20 6:19	266698.7679	36231.38996	33	AF
2019/7/20 6:20	266699.2209	36230.91754	33	AF
2019/7/20 6:21	266699.0372	36232.35087	33	AF
2019/7/20 6:22	266706.7953	36255.12605	33	AF
2019/7/20 6:23	266709.6836	36279.27706	33	AF
2019/7/20 6:24	266714.9271	36293.03536	33	AF
2019/7/20 6:25	266711.4258	36318.42906	33	AF
2019/7/20 6:26	266711.751	36325.71784	33	AF
2019/7/20 6:27	266711.1868	36326.43854	33	AF
2019/7/20 6:28	266712.4302	36326.48934	33	AF
2019/7/20 6:29	266712.6804	36328.28072	33	AF
2019/7/20 6:30	266714.9322	36339.83013	33	AF
2019/7/20 6:31	266712.9617	36340.65547	33	AF
2019/7/20 6:32	266711.5245	36340.86575	33	AF
2019/7/20 6:33	266711.1433	36341.16334	33	AF
2019/7/20 6:34	266711.7555	36340.78992	33	AF
2019/7/20 6:35	266712.6942	36340.19338	33	AF
2019/7/20 6:36	266716.0992	36346.06227	33	AF
2019/7/20 6:37	266725.1066	36354.64477	33	AF
2019/7/20 6:38	266730.3549	36369.98175	33	AF
2019/7/20 6:39	266740.8978	36385.42768	33	AF
2019/7/20 6:40	266756.4004	36384.5453	33	AF
2019/7/20 6:41	266756.2535	36386.55096	33	AF
2019/7/20 6:42	266764.5746	36399.24569	33	AF
2019/7/20 6:43	266778.9989	36405.79248	33	AF
2019/7/20 6:44	266785.0362	36418.33947	33	AF
2019/7/20 6:45	266788.6763	36427.49677	33	AF
2019/7/20 6:46	266789.3879	36429.96587	33	AF
2019/7/20 6:47	266788.7525	36433.31916	33	AF
2019/7/20 6:48	266788.0963	36433.49442	33	AF
2019/7/20 6:49	266785.7891	36432.08617	33	AF
2019/7/20 6:50	266787.8641	36433.44617	33	AF
2019/7/20 6:51	266788.0296	36433.8056	33	AF
2019/7/20 6:52	266787.06	36434.3404	33	AF
2019/7/20 6:53	266786.4077	36433.28979	33	AF
2019/7/20 6:54	266785.7654	36432.5756	33	AF
2019/7/20 6:55	266787.3576	36441.87342	33	AF
2019/7/20 6:56	266792.4073	36476.71801	33	AF
2019/7/20 6:57	266801.9332	36490.12675	33	AF
2019/7/20 6:58	266801.1237	36489.9717	33	AF
2019/7/20 6:59	266803.8691	36488.86545	33	AF
2019/7/20 7:00	266812.7982	36488.48401	33	AF
2019/7/20 7:01	266813.6869	36487.29335	33	AF
2019/7/20 7:02	266821.0735	36487.34322	33	AF
2019/7/20 7:03	266825.5124	36489.11841	33	AF
2019/7/20 7:04	266831.9295	36493.95453	33	AF
2019/7/20 7:05	266841.4362	36492.94529	33	AF
2019/7/20 7:06	266841.4324	36493.61316	33	AF
2019/7/20 7:07	266844.8175	36494.84753	33	AF
2019/7/20 7:08	266846.9806	36494.35997	33	AF
2019/7/20 7:09	266851.9813	36499.54782	33	AF
2019/7/20 7:10	266853.4482	36504.37576	33	AF
2019/7/20 7:11	266856.6772	36509.27376	33	AF
2019/7/20 7:12	266876.2073	36536.25474	33	AF
2019/7/20 7:13	266891.3667	36558.27805	33	AF
2019/7/20 7:14	266897.9312	36572.89932	33	AF
2019/7/20 7:15	266898.7221	36592.13456	33	AF
2019/7/20 7:16	266897.7443	36602.95114	33	AF
2019/7/20 7:17	266898.569	36608.82775	33	AF
2019/7/20 7:18	266901.4684	36624.07065	33	AF
2019/7/20 7:19	266903.6091	36630.6742	33	AF
2019/7/20 7:20	266905.583	36639.59459	33	AF
2019/7/20 7:21	266905.0581	36641.84458	33	AF
2019/7/20 7:22	266907.4191	36655.43331	33	AF
2019/7/20 7:23	266909.9794	36657.84063	33	AF
2019/7/20 7:24	266910.3265	36658.27929	33	AF
2019/7/20 7:25	266910.8149	36658.00986	33	AF
2019/7/20 7:26	266910.2046	36657.78952	33	AF
2019/7/20 7:27	266916.3873	36662.54273	33	AF
2019/7/20 7:28	266923.9767	36685.76382	33	AF
2019/7/20 7:29	266923.1925	36694.74875	33	AF
2019/7/20 7:30	266926.4188	36711.4333	33	AF
2019/7/20 7:31	266928.5177	36714.32634	33	AF
2019/7/20 7:32	266928.3306	36714.5278	33	AF
2019/7/20 7:33	266928.7151	36714.43683	33	AF
2019/7/20 7:34	266928.1869	36713.51229	33	AF
2019/7/20 7:35	266928.8597	36713.04005	33	AF
2019/7/20 7:36	266928.8015	36713.48267	33	AF
2019/7/20 7:37	266927.2705	36713.72079	33	AF
2019/7/20 7:38	266927.94	36713.3975	33	AF
2019/7/20 7:39	266926.0972	36713.37135	33	AF
2019/7/20 7:40	266926.8042	36713.13432	33	AF
2019/7/20 7:41	266926.7339	36713.18687	33	AF
2019/7/20 7:42	266927.8082	36713.91792	33	AF
2019/7/20 7:43	266927.1493	36713.20882	33	AF
2019/7/20 7:44	266929.5684	36713.62887	33	AF
2019/7/20 7:45	266928.2804	36712.45619	33	AF
2019/7/20 7:46	266930.6311	36713.08927	33	AF
2019/7/20 7:47	266930.3159	36712.77909	33	AF
2019/7/20 7:48	266929.6272	36713.61688	33	AF
2019/7/20 7:49	266928.7115	36713.42573	33	AF
2019/7/20 7:50	266929.1635	36713.29659	33	AF
2019/7/20 7:51	266930.4052	36712.20116	33	AF
2019/7/20 7:52	266951.565	36709.26271	33	AF
2019/7/20 7:53	266986.6834	36708.56418	33	AF
2019/7/20 7:54	267004.296	36699.33989	33	AF
2019/7/20 7:55	267011.2233	36700.0677	33	AF
2019/7/20 7:56	266999.4861	36690.68946	33	AF
2019/7/20 7:57	266971.8139	36679.21365	33	AF
2019/7/20 7:58	266949.7826	36666.80426	33	AF
2019/7/20 7:59	266943.9806	36655.97289	33	AF
2019/7/20 8:00	266936.7957	36643.91668	33	AF
2019/7/20 8:01	266935.4024	36644.32676	33	AF
2019/7/20 8:02	266933.7054	36646.58364	33	AF
2019/7/20 8:03	266933.2918	36647.67705	33	AF
2019/7/20 8:04	266933.6043	36648.52845	33	AF
2019/7/20 8:05	266933.3237	36648.46657	33	AF
2019/7/20 8:06	266934.2908	36647.09491	33	AF
2019/7/20 8:07	266934.3773	36647.88936	33	AF
2019/7/20 8:08	266933.8843	36648.28082	33	AF
2019/7/20 8:09	266933.2827	36648.27911	33	AF
2019/7/20 8:10	266933.5163	36648.9696	33	AF
2019/7/20 8:11	266934.7714	36650.26636	33	AF
2019/7/20 8:12	266933.7249	36650.26012	33	AF
2019/7/20 8:13	266933.8559	36649.90672	33	AF
2019/7/20 8:14	266935.6837	36649.98615	33	AF
2019/7/20 8:15	266935.6343	36650.70306	33	AF
2019/7/20 8:16	266936.018	36650.26867	33	AF
2019/7/20 8:17	266936.0457	36649.65887	33	AF
2019/7/20 8:18	266935.824	36650.51383	33	AF
2019/7/20 8:19	266933.9247	36650.76868	33	AF
2019/7/20 8:20	266933.7877	36650.39966	33	AF
2019/7/20 8:21	266933.9147	36650.94159	33	AF
2019/7/20 8:22	266933.9793	36648.28873	33	AF
2019/7/20 8:23	266933.4221	36645.14307	33	AF
2019/7/20 8:24	266933.5937	36644.69951	33	AF
2019/7/20 8:25	266932.0746	36630.0053	33	AF
2019/7/20 8:26	266936.6919	36626.06404	33	AF
2019/7/20 8:27	266965.5709	36600.72178	33	AF
2019/7/20 8:28	266971.5517	36589.49509	33	AF
2019/7/20 8:29	266971.1067	36589.16715	33	AF
2019/7/20 8:30	266971.8911	36589.57742	33	AF
2019/7/20 8:31	266971.2743	36584.65049	33	AF
2019/7/20 8:32	266977.512	36564.37944	33	AF
2019/7/20 8:33	266979.3895	36561.75772	33	AF
2019/7/20 8:34	266980.6697	36556.65398	33	AF
2019/7/20 8:35	266982.2374	36548.13932	33	AF
2019/7/20 8:36	266986.1103	36527.18099	33	AF
2019/7/20 8:37	266989.2108	36524.63072	33	AF
2019/7/20 8:38	266989.0706	36523.71606	33	AF
2019/7/20 8:39	266992.6256	36525.54599	33	AF
2019/7/20 8:40	266992.0659	36527.22804	33	AF
2019/7/20 8:41	266992.794	36525.22543	33	AF
2019/7/20 8:42	266995.7387	36522.99443	33	AF
2019/7/20 8:43	267002.5555	36520.44485	33	AF
2019/7/20 8:44	267003.1059	36517.84056	33	AF
2019/7/20 8:45	267018.5181	36511.40272	33	AF
2019/7/20 8:46	267042.0747	36505.49867	33	AF
2019/7/20 8:47	267075.1008	36498.77416	33	AF
2019/7/20 8:48	267076.1271	36498.16138	33	AF
2019/7/20 8:49	267083.8236	36489.24929	33	AF
2019/7/20 8:50	267091.6182	36486.70762	33	AF
2019/7/20 8:51	267091.5689	36486.15775	33	AF
2019/7/20 8:52	267086.5171	36489.80659	33	AF
2019/7/20 8:53	267069.6446	36498.32607	33	AF
2019/7/20 8:54	267052.9866	36488.72728	33	AF
2019/7/20 8:55	267024.5695	36474.62475	33	AF
2019/7/20 8:56	267016.7436	36469.99815	33	AF
2019/7/20 8:57	266994.9327	36459.18637	33	AF
2019/7/20 8:58	266979.5437	36453.81312	33	AF
2019/7/20 8:59	266966.9891	36455.29786	33	AF
2019/7/20 9:00	266952.0552	36461.13354	33	AF
2019/7/20 9:01	266949.1431	36459.44762	33	AF
2019/7/20 9:02	266946.1115	36459.35093	33	AF
2019/7/20 9:03	266933.0534	36456.30874	33	AF
2019/7/20 9:04	266925.506	36454.77569	33	AF
2019/7/20 9:05	266928.437	36452.05512	33	AF
2019/7/20 9:06	266917.6717	36454.67023	33	AF
2019/7/20 9:07	266907.4237	36455.5281	33	AF
2019/7/20 9:08	266905.7763	36455.39517	33	AF
2019/7/20 9:09	266907.0042	36453.99152	33	AF
2019/7/20 9:10	266906.1776	36455.83068	33	AF
2019/7/20 9:11	266905.0576	36456.60994	33	AF
2019/7/20 9:12	266904.6931	36455.29917	33	AF
2019/7/20 9:13	266906.7459	36454.12338	33	AF
2019/7/20 9:14	266908.7139	36454.72871	33	AF
2019/7/20 9:15	266906.8455	36455.60122	33	AF
2019/7/20 9:16	266907.1775	36455.3305	33	AF
2019/7/20 9:17	266907.7255	36455.63421	33	AF
2019/7/20 9:18	266907.541	36455.56236	33	AF
2019/7/20 9:19	266907.5208	36455.47462	33	AF
2019/7/20 9:20	266908.1583	36455.00607	33	AF
2019/7/20 9:21	266907.5595	36454.24911	33	AF
2019/7/20 9:22	266907.915	36454.55873	33	AF
2019/7/20 9:23	266907.5274	36453.60319	33	AF
2019/7/20 9:24	266908.6438	36453.89864	33	AF
2019/7/20 9:25	266918.0086	36453.46236	33	AF
2019/7/20 9:26	266929.339	36451.7174	33	AF
2019/7/20 9:27	266929.082	36451.73204	33	AF
2019/7/20 9:28	266929.6819	36451.36838	33	AF
2019/7/20 9:29	266959.4299	36431.3464	33	AF
2019/7/20 9:30	266974.6574	36422.30443	33	AF
2019/7/20 9:31	266974.5886	36420.73552	33	AF
2019/7/20 9:32	266972.1976	36424.1537	33	AF
2019/7/20 9:33	266953.1132	36434.6972	33	AF
2019/7/20 9:34	266944.4253	36439.79587	33	AF
2019/7/20 9:35	266944.871	36438.76457	33	AF
2019/7/20 9:36	266945.4723	36438.82933	33	AF
2019/7/20 9:37	266949.0373	36435.21938	33	AF
2019/7/20 9:38	266964.673	36434.48665	33	AF
2019/7/20 9:39	266980.7332	36428.80859	33	AF
2019/7/20 9:40	266997.2624	36429.03788	33	AF
2019/7/20 9:41	267026.5508	36407.62609	33	AF
2019/7/20 9:42	267046.5753	36388.28677	33	AF
2019/7/20 9:43	267039.3805	36379.44527	33	AF
2019/7/20 9:44	267033.2726	36392.10007	33	AF
2019/7/20 9:45	267004.1989	36428.18035	33	AF
2019/7/20 9:46	266972.6151	36442.51726	33	AF
2019/7/20 9:47	266941.6926	36455.74099	33	AF
2019/7/20 9:48	266893.6484	36500.72435	33	AF
2019/7/20 9:49	266831.021	36548.19831	33	AF
2019/7/20 9:50	266788.1151	36588.68812	33	AF
2019/7/20 9:51	266746.0842	36603.67926	33	AF
2019/7/20 9:52	266739.4076	36608.24145	33	AF
2019/7/20 9:53	266718.8241	36641.29279	33	AF
2019/7/20 9:54	266675.9096	36675.36072	33	AF
2019/7/20 9:55	266638.9795	36701.50387	33	AF
2019/7/20 9:56	266617.0788	36717.62084	33	AF
2019/7/20 9:57	266610.1561	36729.87915	33	AF
2019/7/20 9:58	266597.8897	36742.55354	33	AF
2019/7/20 9:59	266586.668	36737.68693	33	AF
2019/7/20 10:00	266569.66	36758.93935	33	AF
2019/7/20 10:01	266562.1722	36768.77333	33	AF
2019/7/20 10:02	266561.5675	36772.80646	33	AF
2019/7/20 10:03	266551.4087	36775.49983	33	AF
2019/7/20 10:04	266544.3698	36771.27826	33	AF
2019/7/20 10:05	266540.1167	36768.58059	33	AF
2019/7/20 10:06	266529.7579	36771.89983	33	AF
2019/7/20 10:07	266491.3411	36774.45927	33	AF
2019/7/20 10:08	266472.0435	36774.57693	33	AF
2019/7/20 10:09	266458.522	36793.9266	33	AF
2019/7/20 10:10	266437.4472	36802.04063	33	AF
2019/7/20 10:11	266421.547	36804.70277	33	AF
2019/7/20 10:12	266419.6708	36801.30797	33	AF
2019/7/20 10:13	266419.3376	36801.72452	33	AF
2019/7/20 10:14	266403.012	36825.96698	33	AF
2019/7/20 10:15	266390.6385	36837.63252	33	AF
2019/7/20 10:16	266361.4662	36854.94526	33	AF
2019/7/20 10:17	266309.8159	36867.56946	33	AF
2019/7/20 10:18	266285.3957	36869.45606	33	AF
2019/7/20 10:19	266261.527	36875.80194	33	AF
2019/7/20 10:20	266236.7381	36871.14505	33	AF
2019/7/20 10:21	266220.3426	36862.14107	33	AF
2019/7/20 10:22	266217.2631	36867.43694	33	AF
2019/7/20 10:23	266210.6574	36871.09826	33	AF
2019/7/20 10:24	266197.5121	36864.09462	33	AF
2019/7/20 10:25	266193.5647	36856.25552	33	AF
2019/7/20 10:26	266194.4228	36853.81307	33	AF
2019/7/20 10:27	266180.7157	36848.97869	33	AF
2019/7/20 10:28	266181.0115	36829.69097	33	AF
2019/7/20 10:29	266186.0916	36804.86295	33	AF
2019/7/20 10:30	266178.8478	36797.45102	33	AF
2019/7/20 10:31	266165.6353	36784.76837	33	AF
2019/7/20 10:32	266157.4966	36781.9541	33	AF
2019/7/20 10:33	266150.1159	36783.07407	33	AF
2019/7/20 10:34	266129.4506	36793.71904	33	AF
2019/7/20 10:35	266105.1101	36800.20973	33	AF
2019/7/20 10:36	266061.2546	36793.08112	33	AF
2019/7/20 10:37	266044.4365	36780.30436	33	AF
2019/7/20 10:38	266025.8381	36775.96007	33	AF
2019/7/20 10:39	266019.8186	36775.00148	33	AF
2019/7/20 10:40	265983.5674	36770.41983	33	AF
2019/7/20 10:41	265930.267	36767.07506	33	AF
2019/7/20 10:42	265891.8976	36757.71369	33	AF
2019/7/20 10:43	265855.5843	36758.96629	33	AF
2019/7/20 10:44	265819.2356	36746.55971	33	AF
2019/7/20 10:45	265806.5914	36736.72832	33	AF
2019/7/20 10:46	265799.6505	36733.66972	33	AF
2019/7/20 10:47	265793.1317	36726.33798	33	AF
2019/7/20 10:48	265789.992	36720.85541	33	AF
2019/7/20 10:49	265760.5467	36710.95827	33	AF
2019/7/20 10:50	265743.7018	36699.33614	33	AF
2019/7/20 10:51	265730.8975	36685.60096	33	AF
2019/7/20 10:52	265730.1895	36684.50391	33	AF
2019/7/20 10:53	265731.5637	36683.7174	33	AF
2019/7/20 10:54	265731.8748	36684.6842	33	AF
2019/7/20 10:55	265730.7391	36685.1947	33	AF
2019/7/20 10:56	265719.528	36700.9681	33	AF
2019/7/20 10:57	265710.9853	36716.73061	33	AF
2019/7/20 10:58	265712.8113	36718.42396	33	AF
2019/7/20 10:59	265711.6398	36719.21281	33	AF
2019/7/20 11:00	265709.925	36717.85016	33	AF
2019/7/20 11:01	265709.7969	36717.63304	33	AF
2019/7/20 11:02	265711.7396	36718.92947	33	AF
2019/7/20 11:03	265710.8868	36718.66199	33	AF
2019/7/20 11:04	265710.0542	36718.27302	33	AF
2019/7/20 11:05	265709.5477	36718.68826	33	AF
2019/7/20 11:06	265709.7626	36717.76872	33	AF
2019/7/20 11:07	265710.122	36718.2636	33	AF
2019/7/20 11:08	265710.2866	36718.43906	33	AF
2019/7/20 11:09	265710.1717	36718.97515	33	AF
2019/7/20 11:10	265710.2294	36718.25237	33	AF
2019/7/20 11:11	265710.4709	36718.55737	33	AF
2019/7/20 11:12	265710.9759	36717.90119	33	AF
2019/7/20 11:13	265710.2072	36718.38599	33	AF
2019/7/20 11:14	265710.0947	36718.32555	33	AF
2019/7/20 11:15	265708.7071	36713.1838	33	AF
2019/7/20 11:16	265670.4991	36675.70985	33	AF
2019/7/20 11:17	265597.0038	36669.41269	33	AF
2019/7/20 11:18	265522.754	36683.18393	33	AF
2019/7/20 11:19	265484.5187	36685.3898	33	AF
2019/7/20 11:20	265461.5421	36683.28877	33	AF
2019/7/20 11:21	265429.3688	36685.67437	33	AF
2019/7/20 11:22	265401.9799	36691.09727	33	AF
2019/7/20 11:23	265391.5809	36699.04761	33	AF
2019/7/20 11:24	265379.2763	36704.41958	33	AF
2019/7/20 11:25	265376.1797	36707.95777	33	AF
2019/7/20 11:26	265352.0157	36740.22783	33	AF
2019/7/20 11:27	265317.7434	36781.0775	33	AF
2019/7/20 11:28	265300.4603	36801.68424	33	AF
2019/7/20 11:29	265286.0471	36814.77508	33	AF
2019/7/20 11:30	265226.8595	36886.36833	33	AF
2019/7/20 11:31	265194.103	36916.90452	33	AF
2019/7/20 11:32	265166.426	36918.34649	33	AF
2019/7/20 11:33	265144.4611	36929.89102	33	AF
2019/7/20 11:34	265111.7068	36942.10876	33	AF
2019/7/20 11:35	265085.0387	36953.5677	33	AF
2019/7/20 11:36	265032.3892	36962.7674	33	AF
2019/7/20 11:37	264985.9407	36968.31062	33	AF
2019/7/20 11:38	264957.3099	36969.15185	33	AF
2019/7/20 11:39	264906.3127	36962.17954	33	AF
2019/7/20 11:40	264878.9121	36954.03103	33	AF
2019/7/20 11:41	264857.7066	36957.64595	33	AF
2019/7/20 11:42	264844.4072	36958.15373	33	AF
2019/7/20 11:43	264826.3996	36963.29469	33	AF
2019/7/20 11:44	264827.0175	36962.86669	33	AF
2019/7/20 11:45	264826.671	36963.5712	33	AF
2019/7/20 11:46	264827.8329	36964.56819	33	AF
2019/7/20 11:47	264829.3517	36965.414	33	AF
2019/7/20 11:48	264830.1769	36965.72904	33	AF
2019/7/20 11:49	264831.3381	36965.01852	33	AF
2019/7/20 11:50	264827.9559	36966.03184	33	AF
2019/7/20 11:51	264822.7877	36956.05724	33	AF
2019/7/20 11:52	264822.1248	36950.87107	33	AF
2019/7/20 11:53	264818.464	36952.70239	33	AF
2019/7/20 11:54	264816.0906	36952.66455	33	AF
2019/7/20 11:55	264815.6834	36950.7884	33	AF
2019/7/20 11:56	264813.83	36950.32084	33	AF
2019/7/20 11:57	264809.8764	36949.26181	33	AF
2019/7/20 11:58	264811.4462	36947.36975	33	AF
2019/7/20 11:59	264812.3153	36946.75643	33	AF
2019/7/20 12:00	264809.1434	36947.59496	33	AF
2019/7/20 12:01	264811.1821	36946.21766	33	AF
2019/7/20 12:02	264810.1358	36944.86223	33	AF
2019/7/20 12:03	264801.2608	36934.7638	33	AF
2019/7/20 12:04	264790.6487	36927.0845	33	AF
2019/7/20 12:05	264790.4762	36927.75832	33	AF
2019/7/20 12:06	264790.1373	36927.59156	33	AF
2019/7/20 12:07	264791.0999	36928.24005	33	AF
2019/7/20 12:08	264788.0854	36925.52457	33	AF
2019/7/20 12:09	264777.9096	36923.047	33	AF
2019/7/20 12:10	264777.285	36923.29636	33	AF
2019/7/20 12:11	264777.5784	36923.18588	33	AF
2019/7/20 12:12	264778.3375	36920.01133	33	AF
2019/7/20 12:13	264779.8364	36920.09009	33	AF
2019/7/20 12:14	264779.6223	36920.14876	33	AF
2019/7/20 12:15	264779.1639	36920.126	33	AF
2019/7/20 12:16	264778.2865	36921.14136	33	AF
2019/7/20 12:17	264778.2753	36919.07138	33	AF
2019/7/20 12:18	264779.1684	36920.61321	33	AF
2019/7/20 12:19	264779.0859	36920.14629	33	AF
2019/7/20 12:20	264778.3264	36919.36259	33	AF
2019/7/20 12:21	264779.5035	36920.78348	33	AF
2019/7/20 12:22	264778.8215	36920.22801	33	AF
2019/7/20 12:23	264779.7903	36921.47857	33	AF
2019/7/20 12:24	264779.0452	36919.78591	33	AF
2019/7/20 12:25	264778.7797	36920.04018	33	AF
2019/7/20 12:26	264779.1963	36919.91953	33	AF
2019/7/20 12:27	264778.822	36919.85896	33	AF
2019/7/20 12:28	264779.2181	36920.14553	33	AF
2019/7/20 12:29	264778.9047	36919.76105	33	AF
2019/7/20 12:30	264779.2144	36919.62992	33	AF
2019/7/20 12:31	264778.8281	36918.76655	33	AF
2019/7/20 12:32	264778.8784	36920.51889	33	AF
2019/7/20 12:33	264774.2416	36914.42201	33	AF
2019/7/20 12:34	264770.7895	36911.63622	33	AF
2019/7/20 12:35	264768.8064	36908.19478	33	AF
2019/7/20 12:36	264738.5941	36894.93631	33	AF
2019/7/20 12:37	264711.8461	36901.15018	33	AF
2019/7/20 12:38	264675.2501	36898.11712	33	AF
2019/7/20 12:39	264660.6736	36897.50031	33	AF
2019/7/20 12:40	264655.0541	36868.3281	33	AF
2019/7/20 12:41	264642.6322	36827.43663	33	AF
2019/7/20 12:42	264617.8576	36799.94642	33	AF
2019/7/20 12:43	264596.6612	36787.07927	33	AF
2019/7/20 12:44	264590.925	36771.81515	33	AF
2019/7/20 12:45	264590.4118	36749.15118	33	AF
2019/7/20 12:46	264588.7006	36735.49706	33	AF
2019/7/20 12:47	264585.7674	36728.93894	33	AF
2019/7/20 12:48	264558.6359	36716.35723	33	AF
2019/7/20 12:49	264548.5072	36707.17966	33	AF
2019/7/20 12:50	264533.5023	36701.67745	33	AF
2019/7/20 12:51	264520.2083	36675.72273	33	AF
2019/7/20 12:52	264534.5968	36659.90724	33	AF
2019/7/20 12:53	264557.1058	36626.08502	33	AF
2019/7/20 12:54	264567.9275	36617.78137	33	AF
2019/7/20 12:55	264570.3517	36612.25863	33	AF
2019/7/20 12:56	264572.165	36615.25643	33	AF
2019/7/20 12:57	264570.3597	36618.92894	33	AF
2019/7/20 12:58	264568.8087	36621.17291	33	AF
2019/7/20 12:59	264569.2185	36620.8034	33	AF
2019/7/20 13:00	264570.5498	36618.55634	33	AF
2019/7/20 13:01	264569.8488	36618.15351	33	AF
2019/7/20 13:02	264567.5957	36616.63869	33	AF
2019/7/20 13:03	264568.9186	36616.42144	33	AF
2019/7/20 13:04	264574.2724	36617.69208	33	AF
2019/7/20 13:05	264588.6365	36624.49884	33	AF
2019/7/20 13:06	264608.6537	36636.92896	33	AF
2019/7/20 13:07	264614.1938	36633.18904	33	AF
2019/7/20 13:08	264623.4088	36634.03302	33	AF
2019/7/20 13:09	264627.1298	36638.47379	33	AF
2019/7/20 13:10	264633.6199	36639.17992	33	AF
2019/7/20 13:11	264651.9667	36647.56638	33	AF
2019/7/20 13:12	264660.4651	36670.2185	33	AF
2019/7/20 13:13	264660.1355	36669.17555	33	AF
2019/7/20 13:14	264651.0021	36644.02203	33	AF
2019/7/20 13:15	264640.3035	36638.38379	33	AF
2019/7/20 13:16	264652.7304	36650.75959	33	AF
2019/7/20 13:17	264659.2175	36678.2659	33	AF
2019/7/20 13:18	264676.7963	36711.19048	33	AF
2019/7/20 13:19	264691.6108	36765.14174	33	AF
2019/7/20 13:20	264694.481	36772.24626	33	AF
2019/7/20 13:21	264694.1818	36771.17437	33	AF
2019/7/20 13:22	264694.5191	36771.72069	33	AF
2019/7/20 13:23	264694.7481	36771.62368	33	AF
2019/7/20 13:24	264693.9029	36771.2277	33	AF
2019/7/20 13:25	264693.6146	36772.39005	33	AF
2019/7/20 13:26	264695.7533	36779.61105	33	AF
2019/7/20 13:27	264697.5175	36782.68017	33	AF
2019/7/20 13:28	264703.5054	36788.99522	33	AF
2019/7/20 13:29	264704.8692	36793.91852	33	AF
2019/7/20 13:30	264705.3554	36798.41402	33	AF
2019/7/20 13:31	264712.7986	36802.79352	33	AF
2019/7/20 13:32	264737.0915	36819.21421	33	AF
2019/7/20 13:33	264764.6382	36832.10383	33	AF
2019/7/20 13:34	264788.196	36846.58206	33	AF
2019/7/20 13:35	264794.8936	36864.72883	33	AF
2019/7/20 13:36	264808.519	36872.10386	33	AF
2019/7/20 13:37	264815.3618	36890.18036	33	AF
2019/7/20 13:38	264815.7762	36894.77778	33	AF
2019/7/20 13:39	264808.8072	36903.2751	33	AF
2019/7/20 13:40	264808.6584	36904.06412	33	AF
2019/7/20 13:41	264809.2756	36903.86793	33	AF
2019/7/20 13:42	264808.7912	36911.50767	33	AF
2019/7/20 13:43	264810.9193	36909.11076	33	AF
2019/7/20 13:44	264812.6176	36911.14683	33	AF
2019/7/20 13:45	264812.9233	36913.14265	33	AF
2019/7/20 13:46	264815.3365	36915.34908	33	AF
2019/7/20 13:47	264815.2461	36917.80308	33	AF
2019/7/20 13:48	264817.6391	36919.61631	33	AF
2019/7/20 13:49	264817.9033	36920.53557	33	AF
2019/7/20 13:50	264817.9332	36920.69207	33	AF
2019/7/20 13:51	264817.8614	36920.77412	33	AF
2019/7/20 13:52	264812.1423	36930.18422	33	AF
2019/7/20 13:53	264812.0299	36942.14839	33	AF
2019/7/20 13:54	264818.088	36961.10906	33	AF
2019/7/20 13:55	264820.126	36963.56518	33	AF
2019/7/20 13:56	264819.8851	36964.1555	33	AF
2019/7/20 13:57	264819.4527	36964.03632	33	AF
2019/7/20 13:58	264818.8954	36965.14231	33	AF
2019/7/20 13:59	264817.4828	36967.74794	33	AF
2019/7/20 14:00	264816.9099	36968.15693	33	AF
2019/7/20 14:01	264816.8898	36968.752	33	AF
2019/7/20 14:02	264817.0698	36968.3606	33	AF
2019/7/20 14:03	264816.257	36967.87411	33	AF
2019/7/20 14:04	264816.439	36967.16519	33	AF
2019/7/20 14:05	264816.2973	36967.32955	33	AF
2019/7/20 14:06	264816.8433	36968.15289	33	AF
2019/7/20 14:07	264816.8892	36968.44543	33	AF
2019/7/20 14:08	264817.0268	36968.07635	33	AF
2019/7/20 14:09	264817.4677	36967.01739	33	AF
2019/7/20 14:10	264817.6673	36968.01999	33	AF
2019/7/20 14:11	264817.4213	36967.67274	33	AF
2019/7/20 14:12	264817.9315	36967.67244	33	AF
2019/7/20 14:13	264818.057	36967.80772	33	AF
2019/7/20 14:14	264817.8429	36968.06935	33	AF
2019/7/20 14:15	264817.6278	36967.35175	33	AF
2019/7/20 14:16	264816.5416	36967.48871	33	AF
2019/7/20 14:17	264817.9106	36967.24643	33	AF
2019/7/20 14:18	264817.3077	36967.38629	33	AF
2019/7/20 14:19	264818.081	36967.58208	33	AF
2019/7/20 14:20	264818.1552	36967.41616	33	AF
2019/7/20 14:21	264816.7317	36967.81446	33	AF
2019/7/20 14:22	264817.0372	36967.04605	33	AF
2019/7/20 14:23	264817.4928	36967.19509	33	AF
2019/7/20 14:24	264816.022	36965.97469	33	AF
2019/7/20 14:25	264815.8491	36967.07009	33	AF
2019/7/20 14:26	264816.663	36966.65938	33	AF
2019/7/20 14:27	264816.7263	36966.11629	33	AF
2019/7/20 14:28	264816.0957	36966.06047	33	AF
2019/7/20 14:29	264815.5036	36966.37021	33	AF
2019/7/20 14:30	264815.6449	36966.52245	33	AF
2019/7/20 14:31	264816.0078	36966.50394	33	AF
2019/7/20 14:32	264816.282	36966.76565	33	AF
2019/7/20 14:33	264815.1506	36966.36199	33	AF
2019/7/20 14:34	264815.8969	36965.99628	33	AF
2019/7/20 14:35	264816.0577	36967.21568	33	AF
2019/7/20 14:36	264814.5151	36970.20402	33	AF
2019/7/20 14:37	264815.4432	36969.59973	33	AF
2019/7/20 14:38	264815.6139	36969.29645	33	AF
2019/7/20 14:39	264815.2888	36967.0009	33	AF
2019/7/20 14:40	264815.1319	36966.87393	33	AF
2019/7/20 14:41	264815.4049	36967.49749	33	AF
2019/7/20 14:42	264815.1769	36967.79913	33	AF
2019/7/20 14:43	264815.5248	36967.31312	33	AF
2019/7/20 14:44	264815.1897	36967.07226	33	AF
2019/7/20 14:45	264815.4801	36967.55923	33	AF
2019/7/20 14:46	264815.3281	36967.65844	33	AF
2019/7/20 14:47	264816.6851	36967.81318	33	AF
2019/7/20 14:48	264816.2848	36967.78193	33	AF
2019/7/20 14:49	264816.1145	36967.89423	33	AF
2019/7/20 14:50	264816.2433	36967.8389	33	AF
2019/7/20 14:51	264815.7504	36967.13371	33	AF
2019/7/20 14:52	264817.0703	36967.65371	33	AF
2019/7/20 14:53	264816.2007	36967.70821	33	AF
2019/7/20 14:54	264816.0646	36967.13807	33	AF
2019/7/20 14:55	264815.8715	36966.89219	33	AF
2019/7/20 14:56	264814.7942	36966.80947	33	AF
2019/7/20 14:57	264815.1705	36967.21845	33	AF
2019/7/20 14:58	264813.765	36967.67813	33	AF
2019/7/20 14:59	264818.316	36963.13568	33	AF
2019/7/20 15:00	264817.5984	36961.67399	33	AF
2019/7/21 4:00	264843.2762	36990.82931	33	AF
2019/7/21 4:01	264842.6192	36990.66871	33	AF
2019/7/21 4:02	264842.8244	36992.24627	33	AF
2019/7/21 4:03	264845.0741	36992.35323	33	AF
2019/7/21 4:04	264854.8403	36996.52386	33	AF
2019/7/21 4:05	264849.4315	36982.03166	33	AF
2019/7/21 4:06	264861.842	37006.98824	33	AF
2019/7/21 4:07	264870.6736	37014.64679	33	AF
2019/7/21 4:08	264871.3393	37015.47435	33	AF
2019/7/21 4:09	264871.637	37015.29639	33	AF
2019/7/21 4:10	264871.0509	37011.9177	33	AF
2019/7/21 4:11	264870.4967	37008.94787	33	AF
2019/7/21 4:12	264872.4407	37014.87838	33	AF
2019/7/21 4:13	264878.8957	37024.42349	33	AF
2019/7/21 4:14	264882.6564	37030.58102	33	AF
2019/7/21 4:15	264885.8926	37037.56785	33	AF
2019/7/21 4:16	264885.5965	37044.76318	33	AF
2019/7/21 4:17	264883.1589	37069.05152	33	AF
2019/7/21 4:18	264884.6921	37073.8962	33	AF
2019/7/21 4:19	264884.6937	37083.95063	33	AF
2019/7/21 4:20	264888.3495	37088.89742	33	AF
2019/7/21 4:21	264895.5089	37095.69697	33	AF
2019/7/21 4:22	264897.7607	37100.06473	33	AF
2019/7/21 4:23	264893.8735	37120.52007	33	AF
2019/7/21 4:24	264901.6998	37145.18162	33	AF
2019/7/21 4:25	264902.5873	37153.08273	33	AF
2019/7/21 4:26	264901.5819	37174.2516	33	AF
2019/7/21 4:27	264906.4714	37184.38572	33	AF
2019/7/21 4:28	264907.022	37184.1124	33	AF
2019/7/21 4:29	264907.1838	37184.1791	33	AF
2019/7/21 4:30	264908.8421	37183.72341	33	AF
2019/7/21 4:31	264907.5112	37213.35922	33	AF
2019/7/21 4:32	264891.0333	37245.56897	33	AF
2019/7/21 4:33	264885.997	37252.44827	33	AF
2019/7/21 4:34	264883.5543	37266.90423	33	AF
2019/7/21 4:35	264874.9865	37279.29762	33	AF
2019/7/21 4:36	264876.6133	37290.75382	33	AF
2019/7/21 4:37	264882.0109	37297.9269	33	AF
2019/7/21 4:38	264883.9529	37304.84989	33	AF
2019/7/21 4:39	264885.0677	37308.77925	33	AF
2019/7/21 4:40	264886.0284	37310.02225	33	AF
2019/7/21 4:41	264883.6412	37313.81559	33	AF
2019/7/21 4:42	264880.0461	37318.44875	33	AF
2019/7/21 4:43	264879.6662	37320.91092	33	AF
2019/7/21 4:44	264880.0526	37327.87882	33	AF
2019/7/21 4:45	264882.3359	37339.17615	33	AF
2019/7/21 4:46	264883.5205	37356.49951	33	AF
2019/7/21 4:47	264884.2615	37357.95465	33	AF
2019/7/21 4:48	264880.1456	37360.40242	33	AF
2019/7/21 4:49	264884.3821	37364.93799	33	AF
2019/7/21 4:50	264884.6959	37375.76789	33	AF
2019/7/21 4:51	264885.2213	37379.88212	33	AF
2019/7/21 4:52	264884.214	37379.43292	33	AF
2019/7/21 4:53	264886.1162	37381.89078	33	AF
2019/7/21 4:54	264885.9777	37386.92699	33	AF
2019/7/21 4:55	264886.493	37389.85287	33	AF
2019/7/21 4:56	264885.2935	37388.51323	33	AF
2019/7/21 4:57	264895.2223	37386.12457	33	AF
2019/7/21 4:58	264897.9225	37388.6056	33	AF
2019/7/21 4:59	264906.0453	37395.58638	33	AF
2019/7/21 5:00	264904.5923	37399.25567	33	AF
2019/7/21 5:01	264897.9942	37400.58364	33	AF
2019/7/21 5:02	264894.6899	37406.55946	33	AF
2019/7/21 5:03	264891.2475	37413.28689	33	AF
2019/7/21 5:04	264886.4137	37420.90292	33	AF
2019/7/21 5:05	264885.0852	37424.9062	33	AF
2019/7/21 5:06	264885.2542	37424.50472	33	AF
2019/7/21 5:07	264884.9616	37424.86075	33	AF
2019/7/21 5:08	264884.8632	37424.86649	33	AF
2019/7/21 5:09	264885.0809	37424.59619	33	AF
2019/7/21 5:10	264884.9397	37424.89578	33	AF
2019/7/21 5:11	264884.7161	37425.2529	33	AF
2019/7/21 5:12	264884.0616	37425.24743	33	AF
2019/7/21 5:13	264884.382	37425.44414	33	AF
2019/7/21 5:14	264884.537	37424.0125	33	AF
2019/7/21 5:15	264888.8765	37419.38344	33	AF
2019/7/21 5:16	264917.4204	37405.00622	33	AF
2019/7/21 5:17	264927.7342	37397.51068	33	AF
2019/7/21 5:18	264931.2852	37389.69758	33	AF
2019/7/21 5:19	264953.6518	37406.25076	33	AF
2019/7/21 5:20	264961.7621	37410.41754	33	AF
2019/7/21 5:21	264964.8628	37419.44046	33	AF
2019/7/21 5:22	264967.6577	37423.55621	33	AF
2019/7/21 5:23	264969.1682	37428.02472	33	AF
2019/7/21 5:24	264970.5651	37418.54606	33	AF
2019/7/21 5:25	264967.3499	37410.08598	33	AF
2019/7/21 5:26	264973.8315	37398.83892	33	AF
2019/7/21 5:27	264978.846	37388.14318	33	AF
2019/7/21 5:28	264985.6689	37376.02078	33	AF
2019/7/21 5:29	264998.4358	37340.34343	33	AF
2019/7/21 5:30	265010.1197	37319.02976	33	AF
2019/7/21 5:31	265015.4621	37313.7822	33	AF
2019/7/21 5:32	265016.1378	37313.74924	33	AF
2019/7/21 5:33	265016.02	37313.4099	33	AF
2019/7/21 5:34	265019.9567	37314.07986	33	AF
2019/7/21 5:35	265032.5564	37321.7598	33	AF
2019/7/21 5:36	265048.1053	37331.29561	33	AF
2019/7/21 5:37	265058.6797	37335.39144	33	AF
2019/7/21 5:38	265068.7355	37336.66215	33	AF
2019/7/21 5:39	265073.709	37339.61294	33	AF
2019/7/21 5:40	265076.1523	37338.34339	33	AF
2019/7/21 5:41	265078.2288	37336.26878	33	AF
2019/7/21 5:42	265092.6458	37339.55887	33	AF
2019/7/21 5:43	265115.2259	37329.58932	33	AF
2019/7/21 5:44	265126.05	37322.85644	33	AF
2019/7/21 5:45	265131.7876	37312.52703	33	AF
2019/7/21 5:46	265137.9223	37293.96986	33	AF
2019/7/21 5:47	265160.7342	37278.4227	33	AF
2019/7/21 5:48	265177.154	37275.72719	33	AF
2019/7/21 5:49	265189.2242	37266.05415	33	AF
2019/7/21 5:50	265202.8123	37258.09995	33	AF
2019/7/21 5:51	265227.2143	37247.08813	33	AF
2019/7/21 5:52	265255.3891	37235.83916	33	AF
2019/7/21 5:53	265282.6815	37212.82191	33	AF
2019/7/21 5:54	265312.6118	37205.76532	33	AF
2019/7/21 5:55	265337.8926	37198.65003	33	AF
2019/7/21 5:56	265354.9716	37191.05301	33	AF
2019/7/21 5:57	265356.7521	37187.85428	33	AF
2019/7/21 5:58	265360.7405	37188.24957	33	AF
2019/7/21 5:59	265401.3623	37185.21408	33	AF
2019/7/21 6:00	265405.7363	37179.31897	33	AF
2019/7/21 6:01	265416.2415	37177.3953	33	AF
2019/7/21 6:02	265416.6934	37162.64782	33	AF
2019/7/21 6:03	265419.5684	37153.56949	33	AF
2019/7/21 6:04	265427.541	37146.24988	33	AF
2019/7/21 6:05	265436.0485	37134.19811	33	AF
2019/7/21 6:06	265451.1544	37124.03136	33	AF
2019/7/21 6:07	265480.7617	37118.00638	33	AF
2019/7/21 6:08	265498.5628	37103.84819	33	AF
2019/7/21 6:09	265514.4095	37092.53354	33	AF
2019/7/21 6:10	265529.5437	37082.03365	33	AF
2019/7/21 6:11	265556.2284	37071.57054	33	AF
2019/7/21 6:12	265569.4818	37065.50113	33	AF
2019/7/21 6:13	265583.1441	37058.27073	33	AF
2019/7/21 6:14	265608.0933	37046.11058	33	AF
2019/7/21 6:15	265642.2818	37045.96811	33	AF
2019/7/21 6:16	265648.3908	37048.97285	33	AF
2019/7/21 6:17	265654.5673	37044.59562	33	AF
2019/7/21 6:18	265653.6563	37031.81501	33	AF
2019/7/21 6:19	265662.9471	37020.75009	33	AF
2019/7/21 6:20	265659.8702	37007.8669	33	AF
2019/7/21 6:21	265658.0943	37000.365	33	AF
2019/7/21 6:22	265654.517	36991.92024	33	AF
2019/7/21 6:23	265664.5535	36989.7388	33	AF
2019/7/21 6:24	265673.816	36986.7383	33	AF
2019/7/21 6:25	265675.8271	36983.02338	33	AF
2019/7/21 6:26	265677.8696	36975.36832	33	AF
2019/7/21 6:27	265680.3603	36973.68677	33	AF
2019/7/21 6:28	265679.6656	36962.38345	33	AF
2019/7/21 6:29	265666.7138	36948.51966	33	AF
2019/7/21 6:30	265663.1126	36945.10693	33	AF
2019/7/21 6:31	265659.397	36936.33673	33	AF
2019/7/21 6:32	265661.4238	36929.51324	33	AF
2019/7/21 6:33	265663.2614	36923.99531	33	AF
2019/7/21 6:34	265658.9677	36915.04457	33	AF
2019/7/21 6:35	265657.0969	36906.84765	33	AF
2019/7/21 6:36	265649.6097	36899.2857	33	AF
2019/7/21 6:37	265655.6975	36893.90511	33	AF
2019/7/21 6:38	265669.1856	36891.45807	33	AF
2019/7/21 6:39	265699.6642	36900.56556	33	AF
2019/7/21 6:40	265722.1674	36898.13328	33	AF
2019/7/21 6:41	265737.5838	36883.99468	33	AF
2019/7/21 6:42	265738.7185	36875.48761	33	AF
2019/7/21 6:43	265754.7925	36863.54121	33	AF
2019/7/21 6:44	265763.0403	36849.1086	33	AF
2019/7/21 6:45	265783.8674	36837.13243	33	AF
2019/7/21 6:46	265815.4185	36830.99887	33	AF
2019/7/21 6:47	265820.93	36826.66274	33	AF
2019/7/21 6:48	265826.0485	36817.91223	33	AF
2019/7/21 6:49	265847.5002	36818.8972	33	AF
2019/7/21 6:50	265857.2625	36819.70695	33	AF
2019/7/21 6:51	265893.4486	36814.03957	33	AF
2019/7/21 6:52	265910.773	36816.32263	33	AF
2019/7/21 6:53	265952.9355	36820.49893	33	AF
2019/7/21 6:54	265978.1569	36817.20397	33	AF
2019/7/21 6:55	265989.8751	36808.64359	33	AF
2019/7/21 6:56	265994.9248	36808.87774	33	AF
2019/7/21 6:57	265995.5462	36806.81666	33	AF
2019/7/21 6:58	266013.7815	36796.25405	33	AF
2019/7/21 6:59	266039.9133	36772.61717	33	AF
2019/7/21 7:00	266051.1094	36756.8897	33	AF
2019/7/21 7:01	266071.151	36730.50227	33	AF
2019/7/21 7:02	266076.743	36714.97583	33	AF
2019/7/21 7:03	266065.5521	36703.17856	33	AF
2019/7/21 7:04	266078.2788	36684.35008	33	AF
2019/7/21 7:05	266098.675	36673.64324	33	AF
2019/7/21 7:06	266107.8171	36664.59474	33	AF
2019/7/21 7:07	266131.2978	36651.06719	33	AF
2019/7/21 7:08	266143.4565	36628.66619	33	AF
2019/7/21 7:09	266147.4043	36627.3639	33	AF
2019/7/21 7:10	266170.3233	36649.98715	33	AF
2019/7/21 7:11	266188.9765	36661.50601	33	AF
2019/7/21 7:12	266192.9497	36663.21895	33	AF
2019/7/21 7:13	266224.896	36678.91	33	AF
2019/7/21 7:14	266252.0682	36688.66337	33	AF
2019/7/21 7:15	266257.2276	36694.32938	33	AF
2019/7/21 7:16	266266.5378	36692.72105	33	AF
2019/7/21 7:17	266298.768	36677.22824	33	AF
2019/7/21 7:18	266338.9339	36662.59334	33	AF
2019/7/21 7:19	266350.0857	36646.62627	33	AF
2019/7/21 7:20	266373.2773	36646.90661	33	AF
2019/7/21 7:21	266386.6099	36647.61287	33	AF
2019/7/21 7:22	266389.1285	36647.15406	33	AF
2019/7/21 7:23	266402.7218	36654.70254	33	AF
2019/7/21 7:24	266414.4511	36671.71125	33	AF
2019/7/21 7:25	266415.8	36674.07532	33	AF
2019/7/21 7:26	266417.2307	36672.21473	33	AF
2019/7/21 7:27	266421.7907	36667.86138	33	AF
2019/7/21 7:28	266434.9578	36651.90736	33	AF
2019/7/21 7:29	266441.1768	36641.933	33	AF
2019/7/21 7:30	266449.6671	36626.44284	33	AF
2019/7/21 7:31	266460.0827	36603.97902	33	AF
2019/7/21 7:32	266465.8228	36594.78637	33	AF
2019/7/21 7:33	266470.7564	36590.0625	33	AF
2019/7/21 7:34	266472.1573	36591.84313	33	AF
2019/7/21 7:35	266471.1973	36591.91043	33	AF
2019/7/21 7:36	266470.7222	36590.9444	33	AF
2019/7/21 7:37	266471.7268	36591.74478	33	AF
2019/7/21 7:38	266472.3273	36591.86521	33	AF
2019/7/21 7:39	266472.4398	36591.13704	33	AF
2019/7/21 7:40	266472.7332	36591.78549	33	AF
2019/7/21 7:41	266473.138	36591.04859	33	AF
2019/7/21 7:42	266473.2622	36590.47011	33	AF
2019/7/21 7:43	266473.2263	36590.39988	33	AF
2019/7/21 7:44	266478.6249	36585.14981	33	AF
2019/7/21 7:45	266504.8853	36545.97064	33	AF
2019/7/21 7:46	266535.5156	36526.97205	33	AF
2019/7/21 7:47	266553.127	36523.38714	33	AF
2019/7/21 7:48	266576.0891	36519.30688	33	AF
2019/7/21 7:49	266587.6627	36514.07898	33	AF
2019/7/21 7:50	266596.6053	36513.47792	33	AF
2019/7/21 7:51	266604.0767	36514.22569	33	AF
2019/7/21 7:52	266609.9768	36515.50175	33	AF
2019/7/21 7:53	266620.0309	36513.50801	33	AF
2019/7/21 7:54	266631.718	36516.75455	33	AF
2019/7/21 7:55	266644.1214	36506.08328	33	AF
2019/7/21 7:56	266647.6409	36500.57693	33	AF
2019/7/21 7:57	266658.3187	36489.41596	33	AF
2019/7/21 7:58	266661.8133	36490.26761	33	AF
2019/7/21 7:59	266661.6572	36490.2317	33	AF
2019/7/21 8:00	266668.8126	36479.31665	33	AF
2019/7/21 8:01	266683.7321	36462.54314	33	AF
2019/7/21 8:02	266682.4264	36459.30707	33	AF
2019/7/21 8:03	266682.7452	36458.66907	33	AF
2019/7/21 8:04	266682.8226	36458.30509	33	AF
2019/7/21 8:05	266687.0689	36464.60258	33	AF
2019/7/21 8:06	266692.5734	36482.0056	33	AF
2019/7/21 8:07	266691.6182	36487.23943	33	AF
2019/7/21 8:08	266691.7446	36490.77986	33	AF
2019/7/21 8:09	266698.9537	36499.38356	33	AF
2019/7/21 8:10	266703.3433	36504.74014	33	AF
2019/7/21 8:11	266703.252	36505.01206	33	AF
2019/7/21 8:12	266703.351	36504.74573	33	AF
2019/7/21 8:13	266704.2994	36504.84611	33	AF
2019/7/21 8:14	266732.7715	36502.23796	33	AF
2019/7/21 8:15	266750.8371	36495.7059	33	AF
2019/7/21 8:16	266749.2252	36492.48156	33	AF
2019/7/21 8:17	266749.4111	36492.82974	33	AF
2019/7/21 8:18	266749.5999	36493.20078	33	AF
2019/7/21 8:19	266750.0561	36492.86463	33	AF
2019/7/21 8:20	266749.8987	36492.48793	33	AF
2019/7/21 8:21	266750.458	36493.03672	33	AF
2019/7/21 8:22	266749.0045	36492.85416	33	AF
2019/7/21 8:23	266750.7858	36493.35575	33	AF
2019/7/21 8:24	266750.8079	36493.06948	33	AF
2019/7/21 8:25	266750.226	36493.99184	33	AF
2019/7/21 8:26	266750.1673	36493.74889	33	AF
2019/7/21 8:27	266750.4364	36493.96359	33	AF
2019/7/21 8:28	266750.5267	36494.08008	33	AF
2019/7/21 8:29	266750.4277	36493.71028	33	AF
2019/7/21 8:30	266750.6743	36493.6026	33	AF
2019/7/21 8:31	266750.4974	36494.32175	33	AF
2019/7/21 8:32	266750.169	36493.93913	33	AF
2019/7/21 8:33	266750.9308	36494.56389	33	AF
2019/7/21 8:34	266765.8516	36492.58405	33	AF
2019/7/21 8:35	266795.8413	36490.83643	33	AF
2019/7/21 8:36	266813.0979	36489.98558	33	AF
2019/7/21 8:37	266827.4296	36485.5545	33	AF
2019/7/21 8:38	266843.78	36478.71663	33	AF
2019/7/21 8:39	266849.6953	36474.75261	33	AF
2019/7/21 8:40	266843.5803	36481.10905	33	AF
2019/7/21 8:41	266841.3019	36480.9169	33	AF
2019/7/21 8:42	266842.62	36481.5255	33	AF
2019/7/21 8:43	266842.8503	36481.41374	33	AF
2019/7/21 8:44	266842.0364	36480.97997	33	AF
2019/7/21 8:45	266841.2495	36480.57311	33	AF
2019/7/21 8:46	266841.4129	36480.13999	33	AF
2019/7/21 8:47	266843.1634	36480.05798	33	AF
2019/7/21 8:48	266844.6461	36480.90402	33	AF
2019/7/21 8:49	266844.1312	36479.90279	33	AF
2019/7/21 8:50	266843.9123	36481.20502	33	AF
2019/7/21 8:51	266843.839	36481.94664	33	AF
2019/7/21 8:52	266844.8698	36482.57521	33	AF
2019/7/21 8:53	266839.7094	36485.37533	33	AF
2019/7/21 8:54	266792.0221	36521.61022	33	AF
2019/7/21 8:55	266787.0831	36522.84577	33	AF
2019/7/21 8:56	266786.8176	36522.88934	33	AF
2019/7/21 8:57	266787.2539	36522.94067	33	AF
2019/7/21 8:58	266789.413	36521.81316	33	AF
2019/7/21 8:59	266789.7941	36521.09273	33	AF
2019/7/21 9:00	266789.4232	36520.82288	33	AF
2019/7/21 9:01	266790.5141	36520.78891	33	AF
2019/7/21 9:02	266790.4501	36518.41683	33	AF
2019/7/21 9:03	266789.4927	36521.02868	33	AF
2019/7/21 9:04	266790.6048	36520.71331	33	AF
2019/7/21 9:05	266794.4241	36516.46529	33	AF
2019/7/21 9:06	266793.8116	36519.89029	33	AF
2019/7/21 9:07	266792.9958	36521.42916	33	AF
2019/7/21 9:08	266792.244	36522.29388	33	AF
2019/7/21 9:09	266793.1826	36521.24515	33	AF
2019/7/21 9:10	266808.0034	36516.76995	33	AF
2019/7/21 9:11	266825.1992	36505.80483	33	AF
2019/7/21 9:12	266842.5158	36495.49542	33	AF
2019/7/21 9:13	266864.3907	36499.43994	33	AF
2019/7/21 9:14	266897.7397	36504.58801	33	AF
2019/7/21 9:15	266919.0235	36502.49255	33	AF
2019/7/21 9:16	266958.2568	36500.10777	33	AF
2019/7/21 9:17	266994.4283	36480.2015	33	AF
2019/7/21 9:18	267045.4348	36486.83532	33	AF
2019/7/21 9:19	267075.7357	36491.86955	33	AF
2019/7/21 9:20	267110.4134	36487.82812	33	AF
2019/7/21 9:21	267120.4262	36489.89453	33	AF
2019/7/21 9:22	267130.8162	36491.43141	33	AF
2019/7/21 9:23	267143.0615	36486.02027	33	AF
2019/7/21 9:24	267156.261	36473.67443	33	AF
2019/7/21 9:25	267179.215	36442.41504	33	AF
2019/7/21 9:26	267190.0502	36426.42492	33	AF
2019/7/21 9:27	267191.5177	36424.52258	33	AF
2019/7/21 9:28	267191.3973	36426.18444	33	AF
2019/7/21 9:29	267190.6602	36426.30289	33	AF
2019/7/21 9:30	267203.4857	36414.30558	33	AF
2019/7/21 9:31	267224.396	36405.2322	33	AF
2019/7/21 9:32	267223.0345	36405.66107	33	AF
2019/7/21 9:33	267223.5217	36405.08273	33	AF
2019/7/21 9:34	267223.7573	36404.4557	33	AF
2019/7/21 9:35	267224.4655	36404.58736	33	AF
2019/7/21 9:36	267224.1923	36405.53216	33	AF
2019/7/21 9:37	267223.7077	36406.53397	33	AF
2019/7/21 9:38	267224.3868	36406.63005	33	AF
2019/7/21 9:39	267225.6017	36405.22051	33	AF
2019/7/21 9:40	267238.4165	36385.32713	33	AF
2019/7/21 9:41	267249.5123	36366.95694	33	AF
2019/7/21 9:42	267256.979	36355.91302	33	AF
2019/7/21 9:43	267271.2161	36337.14179	33	AF
2019/7/21 9:44	267272.4548	36336.17355	33	AF
2019/7/21 9:45	267289.3226	36323.07233	33	AF
2019/7/21 9:46	267303.725	36313.42537	33	AF
2019/7/21 9:47	267321.229	36297.11214	33	AF
2019/7/21 9:48	267332.7362	36269.02217	33	AF
2019/7/21 9:49	267329.8023	36250.25767	33	AF
2019/7/21 9:50	267329.0493	36246.18114	33	AF
2019/7/21 9:51	267328.5673	36245.07631	33	AF
2019/7/21 9:52	267328.682	36245.94029	33	AF
2019/7/21 9:53	267327.614	36246.8506	33	AF
2019/7/21 9:54	267327.5405	36246.23753	33	AF
2019/7/21 9:55	267328.1295	36245.83533	33	AF
2019/7/21 9:56	267329.5313	36244.45904	33	AF
2019/7/21 9:57	267326.5834	36246.29558	33	AF
2019/7/21 9:58	267309.6537	36249.0327	33	AF
2019/7/21 9:59	267300.7254	36213.49337	33	AF
2019/7/21 10:00	267302.4442	36182.76293	33	AF
2019/7/21 10:01	267303.3568	36179.02984	33	AF
2019/7/21 10:02	267303.5275	36177.66219	33	AF
2019/7/21 10:03	267303.8022	36176.89946	33	AF
2019/7/21 10:04	267287.3024	36163.52851	33	AF
2019/7/21 10:05	267283.8628	36161.32894	33	AF
2019/7/21 10:06	267285.6352	36163.42212	33	AF
2019/7/21 10:07	267284.5572	36159.37884	33	AF
2019/7/21 10:08	267282.7293	36151.38408	33	AF
2019/7/21 10:09	267280.3645	36140.84668	33	AF
2019/7/21 10:10	267278.8247	36138.83124	33	AF
2019/7/21 10:11	267278.3103	36137.83467	33	AF
2019/7/21 10:12	267278.126	36138.06379	33	AF
2019/7/21 10:13	267278.5535	36137.82609	33	AF
2019/7/21 10:14	267278.2766	36138.54471	33	AF
2019/7/21 10:15	267279.2023	36138.79245	33	AF
2019/7/21 10:16	267279.1336	36138.47079	33	AF
2019/7/21 10:17	267277.5316	36135.5038	33	AF
2019/7/21 10:18	267275.5909	36135.20926	33	AF
2019/7/21 10:19	267274.6036	36133.8351	33	AF
2019/7/21 10:20	267273.8493	36132.55078	33	AF
2019/7/21 10:21	267274.6036	36132.16084	33	AF
2019/7/21 10:22	267275.4835	36131.81465	33	AF
2019/7/21 10:23	267274.9946	36131.15795	33	AF
2019/7/21 10:24	267274.752	36130.39078	33	AF
2019/7/21 10:25	267267.6154	36129.79776	33	AF
2019/7/21 10:26	267266.3084	36131.75462	33	AF
2019/7/21 10:27	267266.1753	36131.42137	33	AF
2019/7/21 10:28	267260.0536	36120.52835	33	AF
2019/7/21 10:29	267258.6002	36115.81503	33	AF
2019/7/21 10:30	267258.2827	36110.66886	33	AF
2019/7/21 10:31	267255.2446	36109.11312	33	AF
2019/7/21 10:32	267246.4206	36107.72262	33	AF
2019/7/21 10:33	267241.6322	36101.2317	33	AF
2019/7/21 10:34	267242.2428	36098.74132	33	AF
2019/7/21 10:35	267245.2261	36099.04228	33	AF
2019/7/21 10:36	267240.9084	36099.1453	33	AF
2019/7/21 10:37	267228.5498	36093.84273	33	AF
2019/7/21 10:38	267214.6934	36084.93018	33	AF
2019/7/21 10:39	267209.0478	36069.05632	33	AF
2019/7/21 10:40	267205.1743	36060.08767	33	AF
2019/7/21 10:41	267188.9742	36047.09154	33	AF
2019/7/21 10:42	267195.9277	36037.81723	33	AF
2019/7/21 10:43	267187.3665	36032.38408	33	AF
2019/7/21 10:44	267175.8048	36033.05287	33	AF
2019/7/21 10:45	267173.8685	36034.27361	33	AF
2019/7/21 10:46	267170.2847	36033.19027	33	AF
2019/7/21 10:47	267169.2213	36031.77842	33	AF
2019/7/21 10:48	267164.3505	36029.06317	33	AF
2019/7/21 10:49	267153.3887	36022.07415	33	AF
2019/7/21 10:50	267148.4061	36021.10113	33	AF
2019/7/21 10:51	267138.4792	36018.9901	33	AF
2019/7/21 10:52	267131.9734	36021.27948	33	AF
2019/7/21 10:53	267131.7922	36012.62123	33	AF
2019/7/21 10:54	267129.6217	36001.34602	33	AF
2019/7/21 10:55	267136.3386	35987.924	33	AF
2019/7/21 10:56	267139.4876	35986.53269	33	AF
2019/7/21 10:57	267140.6994	35986.56488	33	AF
2019/7/21 10:58	267140.1796	35982.80315	33	AF
2019/7/21 10:59	267141.9313	35979.49516	33	AF
2019/7/21 11:00	267142.8778	35995.67085	33	AF
2019/7/21 11:01	267150.4905	36005.68043	33	AF
2019/7/21 11:02	267155.1676	36007.3859	33	AF
2019/7/21 11:03	267153.7115	36009.79171	33	AF
2019/7/21 11:04	267152.7253	36010.62877	33	AF
2019/7/21 11:05	267147.1538	36016.22725	33	AF
2019/7/21 11:06	267131.1815	36013.00423	33	AF
2019/7/21 11:07	267115.1695	35985.47445	33	AF
2019/7/21 11:08	267115.4627	35970.17136	33	AF
2019/7/21 11:09	267111.9145	35963.35795	33	AF
2019/7/21 11:10	267102.5402	35958.49588	33	AF
2019/7/21 11:11	267085.0639	35945.58589	33	AF
2019/7/21 11:12	267056.8108	35944.60627	33	AF
2019/7/21 11:13	267035.0152	35945.31607	33	AF
2019/7/21 11:14	267029.7625	35946.28864	33	AF
2019/7/21 11:15	267016.4269	35955.31727	33	AF
2019/7/21 11:16	267014.4184	35960.58781	33	AF
2019/7/21 11:17	267009.7445	35962.13368	33	AF
2019/7/21 11:18	267011.1668	35956.76913	33	AF
2019/7/21 11:19	267013.1211	35955.72038	33	AF
2019/7/21 11:20	267015.2629	35947.43715	33	AF
2019/7/21 11:21	267016.3292	35940.19638	33	AF
2019/7/21 11:22	267016.3825	35913.80451	33	AF
2019/7/21 11:23	267015.357	35904.81313	33	AF
2019/7/21 11:24	267013.466	35900.48226	33	AF
2019/7/21 11:25	267010.4393	35889.31627	33	AF
2019/7/21 11:26	267010.9904	35883.07032	33	AF
2019/7/21 11:27	267000.379	35874.40463	33	AF
2019/7/21 11:28	266983.8984	35857.96283	33	AF
2019/7/21 11:29	266984.2659	35850.56498	33	AF
2019/7/21 11:30	266989.9715	35844.89532	33	AF
2019/7/21 11:31	266977.5658	35835.33871	33	AF
2019/7/21 11:32	266969.1474	35824.37476	33	AF
2019/7/21 11:33	266961.8386	35815.64682	33	AF
2019/7/21 11:34	266951.3264	35802.78791	33	AF
2019/7/21 11:35	266945.2947	35779.49807	33	AF
2019/7/21 11:36	266951.8386	35750.58786	33	AF
2019/7/21 11:37	266947.3756	35736.3741	33	AF
2019/7/21 11:38	266941.2809	35732.41865	33	AF
2019/7/21 11:39	266941.6185	35731.83311	33	AF
2019/7/21 11:40	266927.988	35736.37041	33	AF
2019/7/21 11:41	266908.5004	35738.01241	33	AF
2019/7/21 11:42	266906.9382	35740.55405	33	AF
2019/7/21 11:43	266904.7544	35743.81309	33	AF
2019/7/21 11:44	266899.9192	35738.92021	33	AF
2019/7/21 11:45	266896.2199	35741.99698	33	AF
2019/7/21 11:46	266894.3638	35741.21861	33	AF
2019/7/21 11:47	266890.3695	35740.12058	33	AF
2019/7/21 11:48	266882.3595	35740.45921	33	AF
2019/7/21 11:49	266883.3599	35742.55385	33	AF
2019/7/21 11:50	266877.6436	35741.65397	33	AF
2019/7/21 11:51	266871.204	35737.45139	33	AF
2019/7/21 11:52	266871.9953	35737.181	33	AF
2019/7/21 11:53	266872.5407	35736.85884	33	AF
2019/7/21 11:54	266872.9855	35738.18704	33	AF
2019/7/21 11:55	266873.3031	35739.7921	33	AF
2019/7/21 11:56	266872.0851	35738.78917	33	AF
2019/7/21 11:57	266871.095	35737.52885	33	AF
2019/7/21 11:58	266872.351	35736.95677	33	AF
2019/7/21 11:59	266874.0902	35737.59884	33	AF
2019/7/21 12:00	266872.5362	35736.89608	33	AF
2019/7/21 12:01	266872.4628	35734.24878	33	AF
2019/7/21 12:02	266872.8203	35735.5437	33	AF
2019/7/21 12:03	266868.9584	35732.85857	33	AF
2019/7/21 12:04	266860.3673	35729.31739	33	AF
2019/7/21 12:05	266849.8617	35723.44462	33	AF
2019/7/21 12:06	266838.3223	35715.44752	33	AF
2019/7/21 12:07	266832.534	35712.56876	33	AF
2019/7/21 12:08	266831.1485	35712.7038	33	AF
2019/7/21 12:09	266820.4868	35711.84771	33	AF
2019/7/21 12:10	266807.3293	35705.63426	33	AF
2019/7/21 12:11	266787.2746	35702.59175	33	AF
2019/7/21 12:12	266761.4506	35707.92844	33	AF
2019/7/21 12:13	266757.4161	35710.3517	33	AF
2019/7/21 12:14	266755.2882	35709.75364	33	AF
2019/7/21 12:15	266750.1564	35701.42777	33	AF
2019/7/21 12:16	266740.6526	35694.12467	33	AF
2019/7/21 12:17	266730.985	35690.73497	33	AF
2019/7/21 12:18	266728.875	35689.89444	33	AF
2019/7/21 12:19	266722.7724	35687.3035	33	AF
2019/7/21 12:20	266705.8691	35686.06433	33	AF
2019/7/21 12:21	266702.5888	35700.34923	33	AF
2019/7/21 12:22	266701.6457	35705.26138	33	AF
2019/7/21 12:23	266675.6317	35708.44847	33	AF
2019/7/21 12:24	266628.0594	35716.34826	33	AF
2019/7/21 12:25	266607.955	35712.00915	33	AF
2019/7/21 12:26	266606.5098	35709.96905	33	AF
2019/7/21 12:27	266593.0309	35700.97647	33	AF
2019/7/21 12:28	266563.4018	35693.38368	33	AF
2019/7/21 12:29	266546.0482	35696.41579	33	AF
2019/7/21 12:30	266536.2434	35707.84549	33	AF
2019/7/21 12:31	266532.7824	35717.14105	33	AF
2019/7/21 12:32	266524.7971	35714.70977	33	AF
2019/7/21 12:33	266524.3508	35710.50006	33	AF
2019/7/21 12:34	266517.9651	35708.10974	33	AF
2019/7/21 12:35	266514.6846	35706.28709	33	AF
2019/7/21 12:36	266515.5917	35704.39686	33	AF
2019/7/21 12:37	266513.2177	35701.12774	33	AF
2019/7/21 12:38	266512.9878	35700.94745	33	AF
2019/7/21 12:39	266510.9891	35701.72615	33	AF
2019/7/21 12:40	266499.8348	35707.08024	33	AF
2019/7/21 12:41	266497.1735	35706.26084	33	AF
2019/7/21 12:42	266495.8348	35707.30025	33	AF
2019/7/21 12:43	266494.7121	35705.15844	33	AF
2019/7/21 12:44	266495.1962	35695.52024	33	AF
2019/7/21 12:45	266495.4694	35688.36425	33	AF
2019/7/21 12:46	266495.5445	35688.35686	33	AF
2019/7/21 12:47	266493.9166	35686.68172	33	AF
2019/7/21 12:48	266492.0528	35684.73251	33	AF
2019/7/21 12:49	266485.9955	35670.10929	33	AF
2019/7/21 12:50	266478.7459	35659.39534	33	AF
2019/7/21 12:51	266476.403	35654.7919	33	AF
2019/7/21 12:52	266469.4385	35633.94047	33	AF
2019/7/21 12:53	266456.6554	35605.41593	33	AF
2019/7/21 12:54	266456.8127	35594.13134	33	AF
2019/7/21 12:55	NA	NA	33	AF
2019/7/21 12:56	NA	NA	33	AF
2019/7/21 12:57	NA	NA	33	AF
2019/7/21 12:58	NA	NA	33	AF
2019/7/21 12:59	NA	NA	33	AF
2019/7/21 13:00	NA	NA	33	AF
2019/7/21 13:01	NA	NA	33	AF
2019/7/21 13:02	NA	NA	33	AF
2019/7/21 13:03	NA	NA	33	AF
2019/7/21 13:04	NA	NA	33	AF
2019/7/21 13:05	NA	NA	33	AF
2019/7/21 13:06	NA	NA	33	AF
2019/7/21 13:07	NA	NA	33	AF
2019/7/21 13:08	NA	NA	33	AF
2019/7/21 13:09	NA	NA	33	AF
2019/7/21 13:10	NA	NA	33	AF
2019/7/21 13:11	NA	NA	33	AF
2019/7/21 13:12	NA	NA	33	AF
2019/7/21 13:13	NA	NA	33	AF
2019/7/21 13:14	NA	NA	33	AF
2019/7/21 13:15	NA	NA	33	AF
2019/7/21 13:16	NA	NA	33	AF
2019/7/21 13:17	NA	NA	33	AF
2019/7/21 13:18	NA	NA	33	AF
2019/7/21 13:19	NA	NA	33	AF
2019/7/21 13:20	NA	NA	33	AF
2019/7/21 13:21	NA	NA	33	AF
2019/7/21 13:22	NA	NA	33	AF
2019/7/21 13:23	NA	NA	33	AF
2019/7/21 13:24	NA	NA	33	AF
2019/7/21 13:25	NA	NA	33	AF
2019/7/21 13:26	NA	NA	33	AF
2019/7/21 13:27	NA	NA	33	AF
2019/7/21 13:28	NA	NA	33	AF
2019/7/21 13:29	NA	NA	33	AF
2019/7/21 13:30	NA	NA	33	AF
2019/7/21 13:31	NA	NA	33	AF
2019/7/21 13:32	NA	NA	33	AF
2019/7/21 13:33	NA	NA	33	AF
2019/7/21 13:34	NA	NA	33	AF
2019/7/21 13:35	NA	NA	33	AF
2019/7/21 13:36	NA	NA	33	AF
2019/7/21 13:37	NA	NA	33	AF
2019/7/21 13:38	NA	NA	33	AF
2019/7/21 13:39	NA	NA	33	AF
2019/7/21 13:40	NA	NA	33	AF
2019/7/21 13:41	NA	NA	33	AF
2019/7/21 13:42	NA	NA	33	AF
2019/7/21 13:43	NA	NA	33	AF
2019/7/21 13:44	NA	NA	33	AF
2019/7/21 13:45	NA	NA	33	AF
2019/7/21 13:46	NA	NA	33	AF
2019/7/21 13:47	NA	NA	33	AF
2019/7/21 13:48	NA	NA	33	AF
2019/7/21 13:49	NA	NA	33	AF
2019/7/21 13:50	NA	NA	33	AF
2019/7/21 13:51	NA	NA	33	AF
2019/7/21 13:52	NA	NA	33	AF
2019/7/21 13:53	NA	NA	33	AF
2019/7/21 13:54	NA	NA	33	AF
2019/7/21 13:55	NA	NA	33	AF
2019/7/21 13:56	NA	NA	33	AF
2019/7/21 13:57	NA	NA	33	AF
2019/7/21 13:58	NA	NA	33	AF
2019/7/21 13:59	NA	NA	33	AF
2019/7/21 14:00	NA	NA	33	AF
2019/7/21 14:01	NA	NA	33	AF
2019/7/21 14:02	NA	NA	33	AF
2019/7/21 14:03	NA	NA	33	AF
2019/7/21 14:04	NA	NA	33	AF
2019/7/21 14:05	NA	NA	33	AF
2019/7/21 14:06	NA	NA	33	AF
2019/7/21 14:07	NA	NA	33	AF
2019/7/21 14:08	NA	NA	33	AF
2019/7/21 14:09	NA	NA	33	AF
2019/7/21 14:10	NA	NA	33	AF
2019/7/21 14:11	NA	NA	33	AF
2019/7/21 14:12	NA	NA	33	AF
2019/7/21 14:13	NA	NA	33	AF
2019/7/21 14:14	NA	NA	33	AF
2019/7/21 14:15	NA	NA	33	AF
2019/7/21 14:16	NA	NA	33	AF
2019/7/21 14:17	NA	NA	33	AF
2019/7/21 14:18	NA	NA	33	AF
2019/7/21 14:19	NA	NA	33	AF
2019/7/21 14:20	NA	NA	33	AF
2019/7/21 14:21	NA	NA	33	AF
2019/7/21 14:22	NA	NA	33	AF
2019/7/21 14:23	NA	NA	33	AF
2019/7/21 14:24	NA	NA	33	AF
2019/7/21 14:25	NA	NA	33	AF
2019/7/21 14:26	NA	NA	33	AF
2019/7/21 14:27	NA	NA	33	AF
2019/7/21 14:28	NA	NA	33	AF
2019/7/21 14:29	NA	NA	33	AF
2019/7/21 14:30	NA	NA	33	AF
2019/7/21 14:31	NA	NA	33	AF
2019/7/21 14:32	NA	NA	33	AF
2019/7/21 14:33	NA	NA	33	AF
2019/7/21 14:34	NA	NA	33	AF
2019/7/21 14:35	NA	NA	33	AF
2019/7/21 14:36	NA	NA	33	AF
2019/7/21 14:37	NA	NA	33	AF
2019/7/21 14:38	NA	NA	33	AF
2019/7/21 14:39	NA	NA	33	AF
2019/7/21 14:40	NA	NA	33	AF
2019/7/21 14:41	NA	NA	33	AF
2019/7/21 14:42	NA	NA	33	AF
2019/7/21 14:43	NA	NA	33	AF
2019/7/21 14:44	NA	NA	33	AF
2019/7/21 14:45	NA	NA	33	AF
2019/7/21 14:46	NA	NA	33	AF
2019/7/21 14:47	NA	NA	33	AF
2019/7/21 14:48	NA	NA	33	AF
2019/7/21 14:49	NA	NA	33	AF
2019/7/21 14:50	NA	NA	33	AF
2019/7/21 14:51	NA	NA	33	AF
2019/7/21 14:52	NA	NA	33	AF
2019/7/21 14:53	NA	NA	33	AF
2019/7/21 14:54	NA	NA	33	AF
2019/7/21 14:55	NA	NA	33	AF
2019/7/21 14:56	NA	NA	33	AF
2019/7/21 14:57	NA	NA	33	AF
2019/7/21 14:58	NA	NA	33	AF
2019/7/21 14:59	NA	NA	33	AF
2019/7/21 15:00	NA	NA	33	AF
2019/7/22 4:00	266299.4433	35222.41671	33	AF
2019/7/22 4:01	266299.2844	35222.39646	33	AF
2019/7/22 4:02	266298.6432	35224.97722	33	AF
2019/7/22 4:03	266308.9537	35233.5052	33	AF
2019/7/22 4:04	266313.9458	35246.90277	33	AF
2019/7/22 4:05	266311.2627	35250.59088	33	AF
2019/7/22 4:06	266310.6942	35249.47721	33	AF
2019/7/22 4:07	266309.0794	35250.05563	33	AF
2019/7/22 4:08	266301.3978	35262.57804	33	AF
2019/7/22 4:09	266284.3407	35275.23582	33	AF
2019/7/22 4:10	266267.9068	35284.59708	33	AF
2019/7/22 4:11	266261.4437	35293.06926	33	AF
2019/7/22 4:12	266245.6385	35306.10801	33	AF
2019/7/22 4:13	266233.6818	35321.71275	33	AF
2019/7/22 4:14	266229.2608	35325.09226	33	AF
2019/7/22 4:15	266227.2935	35326.1047	33	AF
[truncated: 1,306 more rows]
