# Supplementary material for: Estimating individual exposure to predation risk in group-living baboons, Papio anubis
Source: PLoS One. 2023 Nov 8;18(11):e0287357. doi: 10.1371/journal.pone.0287357 (PMC10631679; doi:10.1371/journal.pone.0287357)
Supplement: S1 Data — (ZIP) [file pone.0287357.s006.zip › S6 Data/Python_model_a_UDOD.py]

import datetime
import os
import re
from glob import glob

import matplotlib.pyplot as plt
import numpy as np
import pandas as pd
from scipy.spatial import Voronoi


def open_csv(fn, col, idx='', h=0, ret_format='df'):

   if not os.path.exists(fn):
       return None

   if (os.path.getsize(fn) == 0):
       return None
  
   data_df_head = pd.read_csv(fn, header=h, nrows=5)

   new_col = []
   for col_value in col:
       if type(col_value) is str:
           col_value = data_df_head.columns.get_loc(col_value)
       new_col.append(col_value)
  
   data_df = pd.read_csv(fn, header=h, usecols=new_col)

   col_idx = False
   if type(idx) is str:
       if idx.isdigit():
           idx     = int(idx)
           col_idx = data_df.columns[idx]
   else:
       col_idx   = data_df.columns[idx]

   if col_idx:
       datetime_pattern1 = re.fullmatch(r'\d{4}/\d{2}/\d{2}.\d{2}:\d{2}:\d{2}', str(data_df[col_idx][0]))
       datetime_pattern2 = re.fullmatch(r'\d{4}-\d{2}-\d{2}.\d{2}:\d{2}:\d{2}', str(data_df[col_idx][0]))
       if datetime_pattern1 or datetime_pattern2:
           data_df[col_idx] = pd.to_datetime(data_df[col_idx])
       data_df = data_df.set_index(col_idx)
  
   if ret_format == 'np':
       np_values = data_df.values
       return np_values
   return data_df

def save_csv(data, fn='data', dir='data_output', sep=',', mode='a'):

   retval  = False
   dir_out = os.path.join(os.path.dirname(__file__),dir)

   if not os.path.isdir(dir_out):
       os.makedirs(dir_out)

   is_DataFrame = (type(data) is pd.core.frame.DataFrame)
   is_ndarray   = (type(data) is np.ndarray)

   if not (is_DataFrame or is_ndarray):
       return retval
   elif is_ndarray:
       data = pd.DataFrame(data)
  
   save_fn = os.path.join(dir_out, fn+'.csv')

   if (os.path.isfile(save_fn) and mode == 'w'):
       name, ext = os.path.splitext(save_fn)
       orig_name = re.sub(r'\([0-9]*\)', '', name)
       num_list  = []
       for file in glob.glob(dir_out + '/' + '*.csv'):
           file_number = re.findall("\d+", file)
           if (file_number):
               num_list.append(int(file_number[0]))
       count   = max(num_list) if num_list else 0
       save_fn = orig_name+'('+ str(count+1) +').csv'

   if (mode == 'o'):
       mode = 'w'

   if (not data.to_csv(save_fn, sep=sep, mode=mode)):
       retval = True

   return retval

### main ###

baboon_info = [

    #AM
    [5, 'AM', -1, 0], 
    [25,'AM', -1, 1], 
    [29,'AM', -1, 2], 
    [30,'AM', -1, 3], 
    [31,'AM', -1, 4], 

    #AF
    [6, 'AF', -1, 0], 
    [8, 'AF', -1, 1], 
    [16, 'AF',-1, 2],
    [17, 'AF', -1, 3], 
    [18, 'AF', -1, 4],
    [20, 'AF', -1, 5],
    [21, 'AF', -1, 6], 
    [22, 'AF', 1, 7],
    [32, 'AF', -1, 8], 
    [33, 'AF', -1, 9],

    #AdM
    [2, 'AdM', -1, 0], 
    [3, 'AdM', -1, 1], 
    [7, 'AdM', -1, 2], 
    [9, 'AdM', -1, 3], 
    [24, 'AdM', -1, 4], 
    [26, 'AdM', -1, 5], 

    #Juvenile = J
    [4, 'J', -1, 0], 
    [11, 'J', -1, 1], 
    [12, 'J', -1, 2], 
    [13, 'J', -1, 3], 
    [23, 'J', -1, 4]

    ]

fns = {
    'dir_in':   'data_input_0719-0723', 
    'dir_out':  'data_output',
    'ext':      'csv',
}

dir_in = os.path.join(os.path.dirname(__file__), fns['dir_in'])
if os.path.exists(dir_in) is False:
    exit()
else:
    dir = os.path.join(dir_in,'*.{}'.format(fns['ext']))
    fn_list = glob(dir)

N_baboon = len(fn_list)

dir_out = os.path.join(os.path.dirname(__file__),fns['dir_out'])
if  os.path.exists(dir_out) is False:   
    os.mkdir(dir_out)

fn_basename = [os.path.basename(s) for s in fn_list]
#baboon_info: 0 ID, 1 sex-age, 2 no
for j in range(N_baboon):
    fn_gpsid = [s for s in fn_basename if str(f'{baboon_info[j][0]:02d}') in s]
    baboon_info[j][2] = fn_basename.index(fn_gpsid[0])

baboon_info_t = [list(j) for j in zip(*baboon_info)]
baboon_idx = baboon_info_t[2]

list_AM = []
list_AF = []
list_AdM = []
list_J  = []
for i, (fni) in enumerate(fn_list):

    if os.path.exists(fni) is False:
        exit()

    j = baboon_idx.index(i)
    if baboon_info[j][1] == 'AM':
        list_AM.append(i)
    elif baboon_info[j][1] == 'AF':
        list_AF.append(i)
    elif baboon_info[j][1] == 'AdM':
        list_AdM.append(i)
    elif baboon_info[j][1] == 'J':
        list_J.append(i)

    # 0 ->0 timestamp ->index
    # 1,2 ->1,2 x,y -> 0,1
    # 2 -> agesex
    df_raw = open_csv(fni, (0,1,2), idx=0)
    df_raw = df_raw.assign(id=baboon_info[j][0], agesex=baboon_info[j][1])

    if i==0:
        Nt = len(df_raw)
        data = np.zeros((N_baboon, Nt, 5), np.float64)
        # (0,1) = (x,y)
        # (2) = position on polygon ... 0=inside, 1=boundary
        df_all = df_raw
    else:
        df_all = pd.concat([df_all, df_raw])
    
    data[i,:,0:2] = df_raw[['x','y']].values

df_all.index = pd.to_datetime(df_all.index)

vor_regions_inf = np.ones((N_baboon, Nt), np.int32)
for k in range(Nt):
    idx_x = ~np.isnan(data[:,k,0])
    idx_y = ~np.isnan(data[:,k,1])
    idx = idx_x & idx_y
    idx_raw = np.where(idx==True)[0]
    idx_false = np.where(idx==False)[0]

    points = data[idx_raw,k,0:2]
    vor = Voronoi(points)

    x_min = np.amin(data[idx_raw,k,0])
    x_max = np.amax(data[idx_raw,k,0])
    y_min = np.amin(data[idx_raw,k,1])
    y_max = np.amax(data[idx_raw,k,1])

    idx_end = []
    idx_end.extend((np.where(vor.vertices[:,0]<x_min)[0]).tolist())
    idx_end.extend((np.where(vor.vertices[:,0]>x_max)[0]).tolist())
    idx_end.extend((np.where(vor.vertices[:,1]<y_min)[0]).tolist())
    idx_end.extend((np.where(vor.vertices[:,1]>y_max)[0]).tolist())

    idx_end = list(set(idx_end))

    replace_list = list()
    for i in vor.regions:
        replaced_val = [-1 if k in set(idx_end) else k for k in i]
        replace_list.append(replaced_val)

    vor.regions = replace_list
    vor_regions_inf_raw = np.array([1 if (-1 in l) else 0 for l in vor.regions])
    vor_regions_inf = vor_regions_inf_raw[vor.point_region]

    data[idx_raw,k,2] = vor_regions_inf
    data[idx_false,k,2] = np.nan


df_all = df_all.assign(udod=0, min=0)
for i in range(N_baboon):
    df_all['udod'].iloc[i*Nt:(i+1)*Nt] = pd.Series(data[i,:,2])
    df_all['min'].iloc[i*Nt:(i+1)*Nt] = pd.Series(np.tile(np.arange(0,int(len(data[i,:,2])/5),1),5))

df_all['date'] = df_all.index.day - 19
save_csv(df_all, fn='data_model_a_UDOD', dir='data_output', sep=',', mode='w')


data_pos = np.zeros((4,5),np.float64)
# (0,1) = (in,inf), (2) = in+inf, (3,4) = %in, %inf
for i, list_class in enumerate([list_AM, list_AF, list_AdM, list_J]):
    mtx = data[list_class,:,2]
    data_pos[i,0] = np.count_nonzero(mtx.astype(np.int8)==0)
    data_pos[i,1] = np.count_nonzero(mtx.astype(np.int8)==1)
    data_pos[i,2] = data_pos[i,0] + data_pos[i,1]
    data_pos[i,3] = (data_pos[i,0]/data_pos[i,2])*100.0
    data_pos[i,4] = (data_pos[i,1]/data_pos[i,2])*100.0

list_xticks = ['AM','AF','AdM','J']

plt.rcParams["axes.labelpad"] = 10
plt.rcParams["xtick.major.size"] = 0 
plt.rcParams['ytick.direction'] = 'in'
plt.rcParams["ytick.major.size"] = 10 

bar_color = ['royalblue','indianred','olivedrab','goldenrod']

fig, ax = plt.subplots()
fig.subplots_adjust(bottom=0.2,left=0.2)    
plt.xlim([-0.7,3.7])
plt.ylim([0,100])
plt.yticks([0,25,50,75,100], fontsize=14)
ax.set_ylabel('Finite vs. infinite UDODs (%)', fontsize=14)
ax.set_xlabel('Age-sex class', fontsize=18, labelpad=15)
plt.bar(list_xticks, data_pos[:,3], color = bar_color, edgecolor=None, linewidth=0.5, width=0.7, align="center")
plt.bar(list_xticks, data_pos[:,4], bottom=data_pos[:,3], color = bar_color, edgecolor=None, alpha=0.5, linewidth=0.5, width=0.7, align="center")
plt.xticks(list_xticks, fontsize=18, y=-0.03)

fno_fig = os.path.join(dir_out, 'fig_model_a_UDOD.png')
fig.savefig(fno_fig)

plt.show()
