# Supplementary material for: Estimating individual exposure to predation risk in group-living baboons, Papio anubis
Source: PLoS One. 2023 Nov 8;18(11):e0287357. doi: 10.1371/journal.pone.0287357 (PMC10631679; doi:10.1371/journal.pone.0287357)
Supplement: S1 Data — (ZIP) [file pone.0287357.s006.zip › S6 Data/Python_model_d_Surroundedness.py]

import datetime
import os
import re
from glob import glob

import matplotlib.pyplot as plt
import numpy as np
import pandas as pd
from scipy.spatial.distance import cdist
from scipy.stats import boxcox


def open_csv(fn, col, idx='', h=0, ret_format='df'):

   if not os.path.exists(fn):
       return None

   if (os.path.getsize(fn) == 0):
       return None
  
   data_df_head = pd.read_csv(fn, header=h, nrows=5)

   new_col = []
   for col_value in col:
       if type(col_value) is str:
           col_value = data_df_head.columns.get_loc(col_value)
       new_col.append(col_value)
  
   data_df = pd.read_csv(fn, header=h, usecols=new_col)

   col_idx = False
   if type(idx) is str:
       if idx.isdigit():
           idx     = int(idx)
           col_idx = data_df.columns[idx]
   else:
       col_idx   = data_df.columns[idx]

   if col_idx:
       datetime_pattern1 = re.fullmatch(r'\d{4}/\d{2}/\d{2}.\d{2}:\d{2}:\d{2}', str(data_df[col_idx][0]))
       datetime_pattern2 = re.fullmatch(r'\d{4}-\d{2}-\d{2}.\d{2}:\d{2}:\d{2}', str(data_df[col_idx][0]))
       if datetime_pattern1 or datetime_pattern2:
           data_df[col_idx] = pd.to_datetime(data_df[col_idx])
       data_df = data_df.set_index(col_idx)
  
   if ret_format == 'np':
       np_values = data_df.values
       return np_values
   return data_df

def save_csv(data, fn='data', dir='data_output', sep=',', mode='a'):

   retval  = False
   dir_out = os.path.join(os.path.dirname(__file__),dir)

   if not os.path.isdir(dir_out):
       os.makedirs(dir_out)

   is_DataFrame = (type(data) is pd.core.frame.DataFrame)
   is_ndarray   = (type(data) is np.ndarray)

   if not (is_DataFrame or is_ndarray):
       return retval
   elif is_ndarray:
       data = pd.DataFrame(data)
  
   save_fn = os.path.join(dir_out, fn+'.csv')

   if (os.path.isfile(save_fn) and mode == 'w'):
       name, ext = os.path.splitext(save_fn)
       orig_name = re.sub(r'\([0-9]*\)', '', name)
       num_list  = []
       for file in glob.glob(dir_out + '/' + '*.csv'):
           file_number = re.findall("\d+", file)
           if (file_number):
               num_list.append(int(file_number[0]))
       count   = max(num_list) if num_list else 0
       save_fn = orig_name+'('+ str(count+1) +').csv'

   if (mode == 'o'):
       mode = 'w'

   if (not data.to_csv(save_fn, sep=sep, mode=mode)):
       retval = True

   return retval

### main ###

baboon_info = [

    #AM
    [5, 'AM', -1, 0], 
    [25,'AM', -1, 1], 
    [29,'AM', -1, 2], 
    [30,'AM', -1, 3], 
    [31,'AM', -1, 4], 

    #AF
    [6, 'AF', -1, 0], 
    [8, 'AF', -1, 1], 
    [16, 'AF',-1, 2],
    [17, 'AF', -1, 3], 
    [18, 'AF', -1, 4],
    [20, 'AF', -1, 5],
    [21, 'AF', -1, 6], 
    [22, 'AF', 1, 7],
    [32, 'AF', -1, 8], 
    [33, 'AF', -1, 9],

    #AdM
    [2, 'AdM', -1, 0], 
    [3, 'AdM', -1, 1], 
    [7, 'AdM', -1, 2], 
    [9, 'AdM', -1, 3], 
    [24, 'AdM', -1, 4], 
    [26, 'AdM', -1, 5], 

    #Juvenile = J
    [4, 'J', -1, 0], 
    [11, 'J', -1, 1], 
    [12, 'J', -1, 2], 
    [13, 'J', -1, 3], 
    [23, 'J', -1, 4]

    ]

fns = {
    'dir_in':   'data_input_0719-0723', 
    'dir_out':  'data_output',
    'ext':      'csv',
}

dir_in = os.path.join(os.path.dirname(__file__), fns['dir_in'])
if os.path.exists(dir_in) is False:
    exit()
else:
    dir = os.path.join(dir_in,'*.{}'.format(fns['ext']))
    fn_list = glob(dir)

N_baboon = len(fn_list)

dir_out = os.path.join(os.path.dirname(__file__),fns['dir_out'])
if  os.path.exists(dir_out) is False:   
    os.mkdir(dir_out)

fn_basename = [os.path.basename(s) for s in fn_list]
#baboon_info: 0 ID, 1 sex-age, 2 no
for j in range(N_baboon):
    fn_gpsid = [s for s in fn_basename if str(f'{baboon_info[j][0]:02d}') in s]
    baboon_info[j][2] = fn_basename.index(fn_gpsid[0])

baboon_info_t = [list(j) for j in zip(*baboon_info)]
baboon_idx = baboon_info_t[2]

list_AM = []
list_AF = []
list_AdM = []
list_J  = []
for i, (fni) in enumerate(fn_list):

    if os.path.exists(fni) is False:
        exit()

    j = baboon_idx.index(i)
    if baboon_info[j][1] == 'AM':
        list_AM.append(i)
    elif baboon_info[j][1] == 'AF':
        list_AF.append(i)
    elif baboon_info[j][1] == 'AdM':
        list_AdM.append(i)
    elif baboon_info[j][1] == 'J':
        list_J.append(i)

    # 0 ->0 timestamp ->index
    # 1,2 ->1,2 x,y -> 0,1
    # 2 -> agesex
    df_raw = open_csv(fni, (0,1,2), idx=0)
    df_raw = df_raw.assign(id=baboon_info[j][0], agesex=baboon_info[j][1])

    if i==0:
        Nt = len(df_raw)
        data = np.zeros((N_baboon, Nt, 5), np.float64)
        # (0,1) = (x,y)
        # (2) = position on polygon ... 0=inside, 1=boundary
        df_all = df_raw
    else:
        df_all = pd.concat([df_all, df_raw])
    
    data[i,:,0:2] = df_raw[['x','y']].values

df_all.index = pd.to_datetime(df_all.index)

idx_i = np.ones((N_baboon, N_baboon), dtype=bool)
idx_i[np.arange(N_baboon),np.arange(N_baboon)] = False
data[:,:,2] = np.nan
for k in range(Nt):
    norm = cdist(data[:,k,0:2], data[:,k,0:2])
    norm[norm==np.inf] = np.nan
    for i in range(N_baboon):
        if np.all(~np.isnan(data[i,k,0:2])):
            vec = np.subtract(data[:,k,0:2], data[i,k,0:2])
            norm_i = np.array([norm[i,:],norm[i,:]]).T
            vec = np.divide(vec[idx_i[i,:]], norm_i[idx_i[i,:]])
            data[i,k,2] = 1.0 - np.linalg.norm(np.nanmean(vec, axis=0), ord=2)

df_all = df_all.assign(cv=0,min=0)
for i in range(N_baboon):
    df_all['cv'].iloc[i*Nt:(i+1)*Nt] = pd.Series(data[i,:,2])
    df_all['min'].iloc[i*Nt:(i+1)*Nt] = pd.Series(np.tile(np.arange(0,int(len(data[i,:,2])/5),1),5))

df_all['date'] = df_all.index.day - 19

cv = df_all['cv'].values
idx_notnan = (~np.isnan(cv)) & (cv>0)
cv_bc_notnan, lmbda = boxcox(cv[idx_notnan])
cv_bc = np.full(cv.shape, np.nan, np.float64)
cv_bc[idx_notnan] = cv_bc_notnan
df_all['cvBC'] = cv_bc
save_csv(df_all, fn='data_model_d_Surroundness', dir='data_output', sep=',', mode='w')

list_name = ["AM","AF","AdM","J"]
list_data = []

quartile1 = np.zeros((4),np.float64)
medians = np.zeros((4),np.float64)
quartile3 = np.zeros((4),np.float64)
whiskers_min = np.zeros((4),np.float64)
whiskers_max = np.zeros((4),np.float64)

for i, list_class in enumerate([list_AM,list_AF,list_AdM,list_J]):
    mtx = data[list_class,:,2].flatten()
    mtx = mtx[~np.isnan(mtx)]    
    list_data.append(mtx.tolist())        
    
    quartile1[i], medians[i], quartile3[i] = np.percentile(mtx, [25, 50, 75])
    whiskers_min[i], whiskers_max[i] = np.amin(mtx), np.amax(mtx)


plt.rcParams["axes.labelpad"] = 10
plt.rcParams["xtick.major.size"] = 0 
plt.rcParams['ytick.direction'] = 'in'
plt.rcParams["ytick.major.size"] = 5

fig, ax = plt.subplots()
fig.subplots_adjust(bottom=0.2,left=0.2)    

parts = ax.violinplot(
        list_data, showmeans=False, showmedians=False,
        showextrema=False)

pc_facecolor = ['royalblue', 'indianred', 'olivedrab', 'goldenrod']
for i, pc in enumerate(parts['bodies']):
    pc.set_facecolor(pc_facecolor[i])
    pc.set_edgecolor('black')
    pc.set_alpha(1)

inds = np.arange(1, len(medians) + 1)

ax.scatter(inds, medians, marker='o', color='white', s=30, zorder=3)
ax.vlines(inds, quartile1, quartile3, color='k', linestyle='-', lw=5)
ax.vlines(inds, whiskers_min, whiskers_max, color='k', linestyle='-', lw=1)

plt.xlim([0.5,4.5])
plt.xticks([1, 2, 3, 4])
ax.set_xticklabels(['AM','AF','AdM','J'])
plt.xticks(fontsize=14, y=-0.03)
plt.yticks([0.00,0.25,0.50,0.75,1.00], fontsize=14)

ax.set_ylabel('Circular variance', fontsize=18)
ax.set_xlabel('Age-sex class', fontsize=18, labelpad=15)

fno_fig = os.path.join(dir_out, 'fig_model_d_Surroundness.png')
fig.savefig(fno_fig)

plt.show()
