# Supplementary material for: Estimating individual exposure to predation risk in group-living baboons, Papio anubis
Source: PLoS One. 2023 Nov 8;18(11):e0287357. doi: 10.1371/journal.pone.0287357 (PMC10631679; doi:10.1371/journal.pone.0287357)
Supplement: S1 Data — (ZIP) [file pone.0287357.s006.zip › S6 Data/Python_model_e_DyadicDistance.py]

import datetime
import os
import re
from glob import glob

import matplotlib.pyplot as plt
import numpy as np
import pandas as pd
from scipy.spatial.distance import cdist


def open_csv(fn, col, idx='', h=0, ret_format='df'):

   if not os.path.exists(fn):
       return None

   if (os.path.getsize(fn) == 0):
       return None
  
   data_df_head = pd.read_csv(fn, header=h, nrows=5)

   new_col = []
   for col_value in col:
       if type(col_value) is str:
           col_value = data_df_head.columns.get_loc(col_value)
       new_col.append(col_value)
  
   data_df = pd.read_csv(fn, header=h, usecols=new_col)

   col_idx = False
   if type(idx) is str:
       if idx.isdigit():
           idx     = int(idx)
           col_idx = data_df.columns[idx]
   else:
       col_idx   = data_df.columns[idx]

   if col_idx:
       datetime_pattern1 = re.fullmatch(r'\d{4}/\d{2}/\d{2}.\d{2}:\d{2}:\d{2}', str(data_df[col_idx][0]))
       datetime_pattern2 = re.fullmatch(r'\d{4}-\d{2}-\d{2}.\d{2}:\d{2}:\d{2}', str(data_df[col_idx][0]))
       if datetime_pattern1 or datetime_pattern2:
           data_df[col_idx] = pd.to_datetime(data_df[col_idx])
       data_df = data_df.set_index(col_idx)
  
   if ret_format == 'np':
       np_values = data_df.values
       return np_values
   return data_df

def save_csv(data, fn='data', dir='data_output', sep=',', mode='a'):

   retval  = False
   dir_out = os.path.join(os.path.dirname(__file__),dir)

   if not os.path.isdir(dir_out):
       os.makedirs(dir_out)

   is_DataFrame = (type(data) is pd.core.frame.DataFrame)
   is_ndarray   = (type(data) is np.ndarray)

   if not (is_DataFrame or is_ndarray):
       return retval
   elif is_ndarray:
       data = pd.DataFrame(data)
  
   save_fn = os.path.join(dir_out, fn+'.csv')

   if (os.path.isfile(save_fn) and mode == 'w'):
       name, ext = os.path.splitext(save_fn)
       orig_name = re.sub(r'\([0-9]*\)', '', name)
       num_list  = []
       for file in glob.glob(dir_out + '/' + '*.csv'):
           file_number = re.findall("\d+", file)
           if (file_number):
               num_list.append(int(file_number[0]))
       count   = max(num_list) if num_list else 0
       save_fn = orig_name+'('+ str(count+1) +').csv'

   if (mode == 'o'):
       mode = 'w'

   if (not data.to_csv(save_fn, sep=sep, mode=mode)):
       retval = True

   return retval

### main ###

baboon_info = [

    #AM
    [5, 'AM', -1, 0], 
    [25,'AM', -1, 1], 
    [29,'AM', -1, 2], 
    [30,'AM', -1, 3], 
    [31,'AM', -1, 4], 

    #AF
    [6, 'AF', -1, 0], 
    [8, 'AF', -1, 1], 
    [16, 'AF',-1, 2],
    [17, 'AF', -1, 3], 
    [18, 'AF', -1, 4],
    [20, 'AF', -1, 5],
    [21, 'AF', -1, 6], 
    [22, 'AF', 1, 7],
    [32, 'AF', -1, 8], 
    [33, 'AF', -1, 9],

    #AdM
    [2, 'AdM', -1, 0], 
    [3, 'AdM', -1, 1], 
    [7, 'AdM', -1, 2], 
    [9, 'AdM', -1, 3], 
    [24, 'AdM', -1, 4], 
    [26, 'AdM', -1, 5], 

    #Juvenile = J
    [4, 'J', -1, 0], 
    [11, 'J', -1, 1], 
    [12, 'J', -1, 2], 
    [13, 'J', -1, 3], 
    [23, 'J', -1, 4]

    ]

fns = {
    'dir_in':   'data_input_0719-0723', 
    'dir_out':  'data_output',
    'ext':      'csv',
}

dir_in = os.path.join(os.path.dirname(__file__), fns['dir_in'])
if os.path.exists(dir_in) is False:
    exit()
else:
    dir = os.path.join(dir_in,'*.{}'.format(fns['ext']))
    fn_list = glob(dir)

N_baboon = len(fn_list)

dir_out = os.path.join(os.path.dirname(__file__),fns['dir_out'])
if  os.path.exists(dir_out) is False:   
    os.mkdir(dir_out)

fn_basename = [os.path.basename(s) for s in fn_list]
#baboon_info: 0 ID, 1 sex-age, 2 no
for j in range(N_baboon):
    fn_gpsid = [s for s in fn_basename if str(f'{baboon_info[j][0]:02d}') in s]
    baboon_info[j][2] = fn_basename.index(fn_gpsid[0])

baboon_info_t = [list(j) for j in zip(*baboon_info)]
baboon_idx = baboon_info_t[2]

list_AM = []
list_AF = []
list_AdM = []
list_J  = []
for i, (fni) in enumerate(fn_list):

    if os.path.exists(fni) is False:
        exit()

    j = baboon_idx.index(i)
    if baboon_info[j][1] == 'AM':
        list_AM.append(i)
    elif baboon_info[j][1] == 'AF':
        list_AF.append(i)
    elif baboon_info[j][1] == 'AdM':
        list_AdM.append(i)
    elif baboon_info[j][1] == 'J':
        list_J.append(i)

    # 0 ->0 timestamp ->index
    # 1,2 ->1,2 x,y -> 0,1
    # 2 -> agesex
    df_raw = open_csv(fni, (0,1,2), idx=0)
    df_raw = df_raw.assign(id=baboon_info[j][0], agesex=baboon_info[j][1])

    if i==0:
        Nt = len(df_raw)
        data = np.zeros((N_baboon, Nt, 5), np.float64)
        # (0,1) = (x,y)
        # (2) = position on polygon ... 0=inside, 1=boundary
        df_all = df_raw
    else:
        df_all = pd.concat([df_all, df_raw])
    
    data[i,:,0:2] = df_raw[['x','y']].values

df_all.index = pd.to_datetime(df_all.index)

# root = AM
list_dist_AM = [list_AM,list_AF,list_AdM,list_J]
list_xticks_AM = ['AM/AM', 'AM/AF', 'AM/SA', 'AM/J']

# root = AM
list_dist_AF = [list_AF,list_AM,list_AdM,list_J]
list_xticks_AF = ['AF/AF', 'AF/AM', 'AF/SA', 'AF/J']

# root = SA
list_dist_SA = [list_AdM,list_AM,list_AF,list_J]
list_xticks_SA = ['SA/SA', 'SA/AM', 'SA/AF', 'SA/J']

# root = J
list_dist_J = [list_J,list_AM,list_AF,list_AdM]
list_xticks_J = ['J/J', 'J/AM', 'J/AF', 'J/SA']


list_dist = list_dist_J
list_xticks = list_xticks_J

list_data = []
df_dist = pd.DataFrame(index=[], columns=['dist', 'agesex', 'id1','id2'])

for i, list_dist in enumerate([list_dist_AM, list_dist_AF, list_dist_SA, list_dist_J]):

    dist= np.full((4,Nt*100*100), np.nan, np.float64)
    ids1= np.full((4,Nt*100*100), np.nan, np.float64)
    ids2= np.full((4,Nt*100*100), np.nan, np.float64)
    dist_num = np.zeros(4, np.uint64)

    idx = np.arange(Nt)
    for k in range(Nt):
        norm = cdist(data[:,k,0:2], data[:,k,0:2])
        norm[norm==np.inf] = np.nan
        norm_base = norm[list_dist[0],:]

        for m in range(4):
            norm_bt = norm_base[:,list_dist[m]]
            if m==0:
                norm_bt = np.triu(norm_bt)
            norm_bt = norm_bt.flatten()

            dnum = dist_num[m]
            dist_num[m] += len(norm_bt[(norm_bt>0)])
            dist[m,dnum:dist_num[m]] = norm_bt[(norm_bt>0)]

            norm_ids1 = np.repeat(list_dist[0], len(list_dist[m]))
            norm_ids2 = np.tile(list_dist[m], len(list_dist[0]))
            ids1[m,dnum:dist_num[m]] = norm_ids1[(norm_bt>0)]
            ids2[m,dnum:dist_num[m]] = norm_ids2[(norm_bt>0)]


    if i==0:
        list_m = [0,1,2,3]
        list_agesex = ['AM/AM', 'AM/AF', 'AM/SA', 'AM/J']
    elif i==1:
        list_m = [0,2,3]
        list_agesex = ['AF/AF', 'AF/SA', 'AF/J']
    elif i==2:
        list_m = [0,3]
        list_agesex = ['SA/SA', 'SA/J']
    elif i==3:
        list_m = [0]
        list_agesex = ['J/J']

    for (m,agesex) in zip(list_m, list_agesex):
        mtx = dist[m,0:dist_num[m]]
        idx_notnan = ~np.isnan(mtx)
        mtx = mtx[idx_notnan]

        mtx_id1 = ids1[m,0:dist_num[m]]
        mtx_id1 = mtx_id1[idx_notnan]
        
        mtx_id2 = ids2[m,0:dist_num[m]]
        mtx_id2 = mtx_id2[idx_notnan]

  
        list_data.append(mtx.tolist())   
        df_mtx = pd.DataFrame(index=[], columns=['dist', 'agesex','id1','id2'])
        df_mtx['dist'] = pd.Series(mtx)
        df_mtx['agesex'] = agesex
        df_mtx['id1'] = pd.Series(mtx_id1)
        df_mtx['id2'] = pd.Series(mtx_id2)
        df_dist = pd.concat([df_dist,df_mtx])


    print('')
    print('spread mean (m)', *(np.nanmean(dist, axis=1).tolist()), sep=',')
    print('spread std (m2)', *(np.nanstd(dist, axis=1).tolist()), sep=',')
    print('spread std err(m)', *(np.divide(np.nanstd(dist, axis=1),np.sqrt(len(dist_num))).tolist()), sep=',')
    print('spread range (m)', *(np.subtract(np.nanmax(dist, axis=1),np.nanmin(dist, axis=1)).tolist()), sep=',')
    print('Q0(0.00) (m)', *(np.nanpercentile(dist, q=[0], axis=1)[0].tolist()), sep=',')
    print('Q1(0.25) (m)', *(np.nanpercentile(dist, q=[25], axis=1)[0].tolist()), sep=',')
    print('Q2(0.50) (m)', *(np.nanpercentile(dist, q=[50], axis=1)[0].tolist()), sep=',')
    print('Q3(0.75) (m)', *(np.nanpercentile(dist, q=[75], axis=1)[0].tolist()), sep=',')
    print('Q4(1.00) (m)', *(np.nanpercentile(dist, q=[100], axis=1)[0].tolist()), sep=',')

exit()
