# Supplementary material for: Estimating individual exposure to predation risk in group-living baboons, Papio anubis
Source: PLoS One. 2023 Nov 8;18(11):e0287357. doi: 10.1371/journal.pone.0287357 (PMC10631679; doi:10.1371/journal.pone.0287357)
Supplement: S1 Data — (ZIP) [file pone.0287357.s006.zip › S6 Data/R_model_b_MCP.R]

library(readr)
library(nlme)
library(car)
library(lme4)
library(piecewiseSEM)
library(multcomp)
library(MuMIn)
library(emmeans)

df_d <- read_csv("data_model_b_MCP.csv")
head(df_d)
df_d$agesex <- factor(df_d$agesex, levels=c('AM','AF','AdM','J'))
str(df_d)

diff_bound <- glmer(boundary ~ agesex + (1|id), data = df_d, family = binomial, na.action = na.omit)
summary(diff_bound)
Anova(diff_bound, type=3)
r.squaredGLMM(diff_bound)

emmeans(diff_bound, pairwise ~ agesex)
