# Supplementary material for: Estimating individual exposure to predation risk in group-living baboons, Papio anubis
Source: PLoS One. 2023 Nov 8;18(11):e0287357. doi: 10.1371/journal.pone.0287357 (PMC10631679; doi:10.1371/journal.pone.0287357)
Supplement: S1 Data — (ZIP) [file pone.0287357.s006.zip › S6 Data/R_model_d_Surroundedness.R]

library(readr)
library(nlme)
library(car)
library(lme4)
library(piecewiseSEM)
library(multcomp)
library(MuMIn)
library(emmeans)

df_c <- read_csv("data_model_d_Surroundness.csv")
head(df_c)
df_c$agesex <- factor(df_c$agesex, levels=c('AM','AF','AdM','J'))
str(df_c)

diff_cv <- lme(cv~agesex, data=df_c, random=~1|id, na.action=na.omit, correlation=corAR1())
summary(diff_cv)
Anova(diff_cv, type=3)
r.squaredGLMM(diff_cv)
summary(glht(diff_cv, linfct = mcp(agesex = "Tukey"))) 

diff_cvBC <- lme(cvBC~agesex, data=df_c, random=~1|id, na.action=na.omit, correlation=corAR1())
summary(diff_cvBC)
Anova(diff_cvBC, type=3)
r.squaredGLMM(diff_cvBC)
summary(glht(diff_cvBC, linfct = mcp(agesex = "Tukey"))) 
