# Supplementary material for: Estimating individual exposure to predation risk in group-living baboons, Papio anubis
Source: PLoS One. 2023 Nov 8;18(11):e0287357. doi: 10.1371/journal.pone.0287357 (PMC10631679; doi:10.1371/journal.pone.0287357)
Supplement: S1 Data — (ZIP) [file pone.0287357.s006.zip › S6 Data/R_model_e_DyadicDistance.R]

library(readr)
library(nlme)
library(car)
library(lme4)
library(piecewiseSEM)
library(multcomp)
library(MuMIn)
library(emmeans)

df_e <- read_csv("data_model_e_DynamicDistance.csv")
head(df_e)
df_e$agesex <- factor(df_e$agesex, levels=c('AM/AM','AM/AF','AM/AdM','AM/J','AF/AF','AF/AdM','AF/J','AdM/AdM','AdM/J','J/J'))
str(df_e)

diff_dist <- lme(dist~agesex, data=df_e, random=list(~1|id1,~1|id2), na.action=na.omit, correlation=corAR1())
diff_dist <- lme(dist~agesex, data=df_e, random=list(~1|id1,~1|id2), na.action=na.omit)

diff_dist <- lmer(dist ~ agesex + (1|id1) + (1|id2), data=df_e, na.action = na.omit)

summary(diff_dist)
Anova(diff_dist, type=3)
r.squaredGLMM(diff_dist)
summary(glht(diff_dist, linfct = mcp(agesex = "Tukey"))) 
emmeans(diff_dist, pairwise ~ agesex)
