# Supplementary material for: Estimating individual exposure to predation risk in group-living baboons, Papio anubis
Source: PLoS One. 2023 Nov 8;18(11):e0287357. doi: 10.1371/journal.pone.0287357 (PMC10631679; doi:10.1371/journal.pone.0287357)
Supplement: S1 Data — (ZIP) [file pone.0287357.s006.zip › S6 Data/README.md]

\# Dataset for predation risk proxies in group-living baboons

\---

\## Description of the Data and file structure

\### 5 types model for predation risk proxies

\- model a:  Unlimited domain of danger (UDOD)

\- model b:  Minimum convex polygon (MCP)

\- model c:  Limited domain of danger (LDOD)

\- model d:  Surroundedness

\- model e:  Dyadic distances

\### Language

\- Predation risk proxies: python (codes\_python)

`  `- Miniconda

`  `- Python 3 (version 3.7.10)

`  `- Matplotlib (version 3.3.4)

`  `- NumPy (version 1.20.2)

`  `- Pandas (version 1.3.5)

`  `- Scipy (version 1.8.0)

`  `- Shapely (version 1.8.5)

\- Statistical analyses: R language (codes\_R)

`  `- R packages (version 4.1.1)

\### GPS data

\- July 19 to July 23, 2019

\- GPS locations sampled at 1Hz --> 1 min interval

\- 26 individuals (file name = individulal id)

`  `- Adult Males: 5

`  `- Adult Females: 10

`  `- Adolescent Males: 5

`  `- Juveniles:6

\- column information

`  `- 0: timestamp (UTC)

`  `- 1: utm-x [m]

`  `- 2: utm-y [m]

`  `- 3: id

`  `- 4: agesex

\### File structure

\```

`  `root

`    `|--- Dataset

`    `|     |---README.md

`    `|     |--- 02.csv

`    `|     |--- 03.csv

`    `|     |--- 04.csv

`    `|     |--- 05.csv

`    `|     |--- 06.csv

`    `|     |--- 07.csv

`    `|     |--- 08.csv

`    `|     |--- 09.csv

`    `|     |--- 11.csv

`    `|     |--- 12.csv

`    `|     |--- 13.csv

`    `|     |--- 16.csv

`    `|     |--- 17.csv

`    `|     |--- 18.csv

`    `|     |--- 20.csv

`    `|     |--- 21.csv

`    `|     |--- 22.csv

`    `|     |--- 23.csv

`    `|     |--- 24.csv

`    `|     |--- 25.csv

`    `|     |--- 26.csv

`    `|     |--- 29.csv

`    `|     |--- 30.csv

`    `|     |--- 31.csv

`    `|     |--- 32.csv

`    `|     |--- 33.csv

`    `|

`    `|--- Codes

`          `|--- BES\_model\_a\_UDOD.py

`          `|--- BES\_model\_b\_MCP.py

`          `|--- BES\_model\_c\_LDOD.py

`          `|--- BES\_model\_d\_Surroundedness.py

`          `|--- BES\_model\_e\_DyadicDistance.py

`          `|--- model\_a\_UDOD.R

`          `|--- model\_b\_MCP.R

`          `|--- model\_c\_ldod25.R

`          `|--- model\_c\_ldod70.R

`          `|--- model\_d\_Surroundedness.R

`          `|--- model\_e\_DyadicDistance.R

\```
